# Supplementary material for: Identification of selection signatures involved in performance traits in a paternal broiler line
Source: BMC Genomics. 2019 Jun 3;20:449. doi: 10.1186/s12864-019-5811-1 (PMC6547531; doi:10.1186/s12864-019-5811-1)
Supplement: Supplementary file 1 — A text file with information of the 5721 ROH identified in the analysis with the 28 chickens. Information comprises individual identification (IID), chromosome (CHR), start (POS1) and end (POS2) positions, size (KB), number of SNP in each ROH (NSNP), and density of SNP (DENSITY). (TXT 256 kb) [file 12864_2019_5811_MOESM1_ESM.txt]

IID	CHR	POS1	POS2	KB	NSNP	DENSITY
7G_01	1	3075028	3643842	568.815	6853	0.083
7G_01	1	8384397	8751728	367.332	941	0.390
7G_01	1	10029801	10504986	475.186	3668	0.130
7G_01	1	13800355	14433075	632.721	8743	0.072
7G_01	1	32050217	32386128	335.912	2684	0.125
7G_01	1	41764649	42276097	511.449	1523	0.336
7G_01	1	42409306	42781023	371.718	1327	0.280
7G_01	1	52136297	52542137	405.841	5630	0.072
7G_01	1	52542617	52852904	310.288	3990	0.078
7G_01	1	55087137	55564089	476.953	2943	0.162
7G_01	1	56400238	56890073	489.836	6980	0.070
7G_01	1	62667204	62985409	318.206	4280	0.074
7G_01	1	80080501	80401840	321.340	4592	0.070
7G_01	1	110736919	111056385	319.467	5353	0.060
7G_01	1	111056406	111386405	330.000	5879	0.056
7G_01	1	112741605	113154186	412.582	7646	0.054
7G_01	1	121647449	122260738	613.290	9002	0.068
7G_01	1	126203865	126601622	397.758	2619	0.152
7G_01	1	127226795	127679768	452.974	1884	0.240
7G_01	2	24096861	24414718	317.858	4516	0.070
7G_01	2	24484820	25007076	522.257	7888	0.066
7G_01	2	25007265	25409135	401.871	2793	0.144
7G_01	2	25409158	26321789	912.632	4835	0.189
7G_01	2	26774484	27143530	369.047	3892	0.095
7G_01	2	27252936	27641980	389.045	2065	0.188
7G_01	2	28117384	28723286	605.903	7093	0.085
7G_01	2	29628142	30150801	522.660	4774	0.109
7G_01	2	51241269	51604289	363.021	1649	0.220
7G_01	2	60795470	61147246	351.777	4821	0.073
7G_01	2	72269946	72592067	322.122	1864	0.173
7G_01	2	72718811	73478060	759.250	4024	0.189
7G_01	2	73704533	74082041	377.509	1721	0.219
7G_01	2	74101730	74648514	546.785	3414	0.160
7G_01	2	74721547	75649807	928.261	8991	0.103
7G_01	2	81691615	82056321	364.707	2065	0.177
7G_01	2	82116710	82584012	467.303	1122	0.416
7G_01	2	83493736	83799689	305.954	2751	0.111
7G_01	2	83826969	84320494	493.526	6385	0.077
7G_01	2	84971233	85485356	514.124	7430	0.069
7G_01	2	86399622	86784018	384.397	1638	0.235
7G_01	2	86784157	87100483	316.327	538	0.588
7G_01	2	87100801	87949363	848.563	3037	0.279
7G_01	2	101062499	101413373	350.875	4990	0.070
7G_01	2	111261485	111718866	457.382	6331	0.072
7G_01	2	119164118	119644684	480.567	1106	0.435
7G_01	2	120447274	121002759	555.486	5631	0.099
7G_01	2	143314932	143841560	526.629	2385	0.221
7G_01	2	145238899	145550133	311.235	5139	0.061
7G_01	2	145550598	145967726	417.129	7751	0.054
7G_01	2	145992432	146585014	592.583	9357	0.063
7G_01	2	147026113	147459258	433.146	3123	0.139
7G_01	2	147459961	147879850	419.890	4689	0.090
7G_01	2	147968103	148290163	322.061	3909	0.082
7G_01	3	22695129	22995535	300.407	3502	0.086
7G_01	3	36520825	36839411	318.587	2652	0.120
7G_01	3	37048169	37647809	599.641	3581	0.167
7G_01	3	37874743	38385007	510.265	7137	0.071
7G_01	3	50533156	50836432	303.277	4212	0.072
7G_01	3	50914144	51356608	442.465	4766	0.093
7G_01	3	53322005	54070390	748.386	5731	0.131
7G_01	3	85118493	85453374	334.882	1842	0.182
7G_01	3	94577487	95102958	525.472	4155	0.126
7G_01	3	96494486	96800642	306.157	5532	0.055
7G_01	3	97904922	98325894	420.973	4127	0.102
7G_01	4	13739245	14059182	319.938	5079	0.063
7G_01	4	39066375	39437966	371.592	4478	0.083
7G_01	4	39579767	39897065	317.299	5057	0.063
7G_01	4	40952702	41451087	498.386	4215	0.118
7G_01	4	41752720	42082575	329.856	1569	0.210
7G_01	4	42437551	42994388	556.838	6240	0.089
7G_01	4	47884378	48308703	424.326	4532	0.094
7G_01	4	48309366	48638433	329.068	3106	0.106
7G_01	4	50432172	50745930	313.759	3657	0.086
7G_01	4	50800790	51212599	411.810	4730	0.087
7G_01	4	51212611	51543869	331.259	4174	0.079
7G_01	4	52474302	52841567	367.266	3524	0.104
7G_01	4	62179494	62673588	494.095	3105	0.159
7G_01	4	71314524	71668419	353.896	1929	0.183
7G_01	4	71669581	72078891	409.311	2280	0.180
7G_01	5	14325876	14937072	611.197	6626	0.092
7G_01	5	15531195	16445236	914.042	15455	0.059
7G_01	5	29555494	30068319	512.826	5709	0.090
7G_01	5	30676872	30998509	321.638	2639	0.122
7G_01	5	31799826	32148447	348.622	1861	0.187
7G_01	5	32498903	33214929	716.027	2174	0.329
7G_01	5	37886231	38234917	348.687	5329	0.065
7G_01	5	39452897	39916992	464.096	5412	0.086
7G_01	5	39917103	40242627	325.525	2913	0.112
7G_01	5	40972949	41279859	306.911	2954	0.104
7G_01	5	43476329	43869230	392.902	5747	0.068
7G_01	5	47617965	47935616	317.652	2899	0.110
7G_01	5	59372416	59773148	400.733	3153	0.127
7G_01	6	7091368	7438123	346.756	5523	0.063
7G_01	6	18125450	18743682	618.233	6582	0.094
7G_01	6	34661196	35005577	344.382	6449	0.053
7G_01	6	35092531	35453789	361.259	2012	0.180
7G_01	7	1264256	1628605	364.350	5581	0.065
7G_01	7	6148178	6883188	735.011	5803	0.127
7G_01	7	7848601	8160956	312.356	532	0.587
7G_01	7	23418121	23961264	543.144	10031	0.054
7G_01	7	34066362	34679613	613.252	7704	0.080
7G_01	7	36378588	36907441	528.854	2838	0.186
7G_01	8	1226938	1799569	572.632	7052	0.081
7G_01	8	21043395	21556953	513.559	7844	0.065
7G_01	8	27948829	28916211	967.383	15277	0.063
7G_01	8	28916561	29723427	806.867	9142	0.088
7G_01	9	9156447	9466152	309.706	4518	0.069
7G_01	10	18094680	18518452	423.773	5766	0.073
7G_01	10	18733680	19053274	319.595	5380	0.059
7G_01	11	86522	400038	313.517	2186	0.143
7G_01	11	19326321	20185094	858.774	3933	0.218
7G_01	12	4304886	4680292	375.407	4392	0.085
7G_01	13	14347716	14769363	421.648	4007	0.105
7G_01	13	16740329	17195938	455.610	8514	0.054
7G_01	13	17197472	18357730	1160.259	13074	0.089
7G_01	15	110399	1503670	1393.272	8093	0.172
7G_01	15	4238442	4565327	326.886	4589	0.071
7G_01	17	9320710	9880135	559.426	4181	0.134
7G_01	17	9972334	10562690	590.357	4598	0.128
7G_01	17	10564001	10944806	380.806	757	0.503
7G_01	18	150200	484712	334.513	1548	0.216
7G_01	18	669303	1071068	401.766	4972	0.081
7G_01	18	9880661	10205286	324.626	3987	0.081
7G_01	18	10376122	11049495	673.374	3183	0.212
7G_01	19	9620555	9970728	350.174	585	0.599
7G_01	20	312852	631634	318.783	1716	0.186
7G_01	20	10932232	11289763	357.532	4850	0.074
7G_01	20	11787946	12158916	370.971	4916	0.075
7G_01	24	1223727	1659659	435.933	6921	0.063
7G_01	28	4222032	4646246	424.215	3317	0.128
7G_02	1	6619316	7098868	479.553	6877	0.070
7G_02	1	11328362	11961839	633.478	8134	0.078
7G_02	1	14102742	14539109	436.368	5775	0.076
7G_02	1	38281884	38643366	361.483	7265	0.050
7G_02	1	39447324	40506702	1059.379	14626	0.072
7G_02	1	40828611	42042924	1214.314	7722	0.157
7G_02	1	42276241	42845908	569.668	2557	0.223
7G_02	1	42846583	43287803	441.221	2788	0.158
7G_02	1	43491333	44256532	765.200	6545	0.117
7G_02	1	44685078	44995836	310.759	3982	0.078
7G_02	1	51013770	51321998	308.229	5152	0.060
7G_02	1	51322222	51642954	320.733	3875	0.083
7G_02	1	51643039	52509045	866.007	11036	0.078
7G_02	1	52509341	52831354	322.014	4180	0.077
7G_02	1	52831752	54724015	1892.264	28569	0.066
7G_02	1	57399447	57866267	466.821	6434	0.073
7G_02	1	63857440	64334247	476.808	5205	0.092
7G_02	1	66042115	66534354	492.240	5436	0.091
7G_02	1	66680836	67146335	465.500	7063	0.066
7G_02	1	67439291	68079590	640.300	10210	0.063
7G_02	1	68079795	68393374	313.580	6400	0.049
7G_02	1	83938820	84914522	975.703	16732	0.058
7G_02	1	85480542	85789908	309.367	4854	0.064
7G_02	1	85789919	86122429	332.511	3704	0.090
7G_02	1	86182172	86513726	331.555	3620	0.092
7G_02	1	95232694	95630173	397.480	3131	0.127
7G_02	1	96797489	97225720	428.232	2141	0.200
7G_02	1	97538182	97839964	301.783	1312	0.230
7G_02	1	109771888	110125384	353.497	6095	0.058
7G_02	1	120313547	120671694	358.148	5685	0.063
7G_02	1	120914611	121322394	407.784	5306	0.077
7G_02	1	121640597	122010916	370.320	5316	0.070
7G_02	1	122261976	122570744	308.769	4338	0.071
7G_02	1	131743422	132313233	569.812	9362	0.061
7G_02	1	134682721	135042274	359.554	2200	0.163
7G_02	1	135053288	135601363	548.076	10109	0.054
7G_02	1	136433029	136979976	546.948	8634	0.063
7G_02	1	136980085	137711439	731.355	12771	0.057
7G_02	1	142084593	142468290	383.698	835	0.460
7G_02	1	143397322	143819329	422.008	5733	0.074
7G_02	1	146250040	146622128	372.089	5545	0.067
7G_02	1	175835434	176284733	449.300	7019	0.064
7G_02	1	178670170	179119600	449.431	7506	0.060
7G_02	1	179319311	179650706	331.396	5312	0.062
7G_02	1	179650717	180207417	556.701	8533	0.065
7G_02	1	180504266	180807195	302.930	5595	0.054
7G_02	1	180809087	181212490	403.404	6150	0.066
7G_02	1	181213033	181995607	782.575	9760	0.080
7G_02	1	181996208	182384316	388.109	5664	0.069
7G_02	1	183003102	183828208	825.107	9313	0.089
7G_02	1	184790778	185286771	495.994	7062	0.070
7G_02	1	185729252	186310963	581.712	12695	0.046
7G_02	1	186311026	186710589	399.564	6519	0.061
7G_02	1	188388017	188768388	380.372	5473	0.069
7G_02	2	21802264	22318632	516.369	6813	0.076
7G_02	2	22318947	23236217	917.271	14215	0.065
7G_02	2	23890294	24477545	587.252	8778	0.067
7G_02	2	24657911	25409135	751.225	7993	0.094
7G_02	2	25409158	26072911	663.754	2628	0.253
7G_02	2	36994652	37348810	354.159	4239	0.084
7G_02	2	55998352	56315130	316.779	4697	0.067
7G_02	2	56965088	57515715	550.628	5832	0.094
7G_02	2	57516794	57972857	456.064	4523	0.101
7G_02	2	58502017	59169944	667.928	7856	0.085
7G_02	2	60032568	60335986	303.419	3947	0.077
7G_02	2	63152566	63615864	463.299	8024	0.058
7G_02	2	70985628	71458248	472.621	1729	0.273
7G_02	2	71617304	72269353	652.050	2288	0.285
7G_02	2	72607347	73622482	1015.136	5420	0.187
7G_02	2	73704533	74060195	355.663	1590	0.224
7G_02	2	74096595	74457980	361.386	1886	0.192
7G_02	2	74820149	76175181	1355.033	16504	0.082
7G_02	2	79940076	81065343	1125.268	19526	0.058
7G_02	2	82116710	82512929	396.220	1036	0.382
7G_02	2	84650628	85452324	801.697	11430	0.070
7G_02	2	85452328	86031417	579.090	9171	0.063
7G_02	2	86324874	86784024	459.151	2393	0.192
7G_02	2	86784156	87100437	316.282	537	0.589
7G_02	2	87100875	88153846	1052.972	4856	0.217
7G_02	2	91755487	92145249	389.763	5169	0.075
7G_02	2	92215011	93052849	837.839	8094	0.104
7G_02	2	93053106	93558892	505.787	2778	0.182
7G_02	2	93559198	93952407	393.210	2444	0.161
7G_02	2	94322259	95054198	731.940	6624	0.110
7G_02	2	95054546	95634246	579.701	3026	0.192
7G_02	2	95698005	96172819	474.815	2291	0.207
7G_02	2	96824297	97167642	343.346	5753	0.060
7G_02	2	111351022	111722572	371.551	5154	0.072
7G_02	2	112644198	113148152	503.955	5488	0.092
7G_02	2	118656976	119164174	507.199	2666	0.190
7G_02	2	119231669	120336595	1104.927	4158	0.266
7G_02	2	120337451	121002863	665.413	5643	0.118
7G_02	2	126147291	126737667	590.377	9759	0.060
7G_02	2	129150851	130471623	1320.773	19328	0.068
7G_02	2	130471677	131547162	1075.486	13003	0.083
7G_02	2	135584228	136044117	459.890	6906	0.067
7G_02	2	143621084	144096789	475.706	2493	0.191
7G_02	2	144617537	145012662	395.126	4307	0.092
7G_02	2	145012789	145401329	388.541	5205	0.075
7G_02	3	12584042	12954045	370.004	5035	0.073
7G_02	3	17272119	17760614	488.496	8540	0.057
7G_02	3	25402398	26712148	1309.751	14856	0.088
7G_02	3	28034630	29684743	1650.114	17590	0.094
7G_02	3	29684884	30151421	466.538	6635	0.070
7G_02	3	32559267	33667534	1108.268	13664	0.081
7G_02	3	34067094	34488419	421.326	5395	0.078
7G_02	3	34488578	34819643	331.066	3771	0.088
7G_02	3	34869253	35252070	382.818	4351	0.088
7G_02	3	36035464	36384741	349.278	2901	0.120
7G_02	3	43137703	43605912	468.210	6161	0.076
7G_02	3	49783978	50215866	431.889	3219	0.134
7G_02	3	52196541	52658655	462.115	8053	0.057
7G_02	3	54264294	54654115	389.822	7618	0.051
7G_02	3	54654887	55244742	589.856	8939	0.066
7G_02	3	55244747	57191082	1946.336	25525	0.076
7G_02	3	59208892	59676541	467.650	6476	0.072
7G_02	3	59676575	59981978	305.404	3602	0.085
7G_02	3	80650803	82114594	1463.792	17490	0.084
7G_02	3	82114643	82437853	323.211	3581	0.090
7G_02	3	83280695	84098641	817.947	7742	0.106
7G_02	3	84100432	84504735	404.304	1434	0.282
7G_02	3	85118501	85453356	334.856	1839	0.182
7G_02	3	87331557	88749106	1417.550	20056	0.071
7G_02	3	100890838	101995693	1104.856	14722	0.075
7G_02	3	105646463	106099077	452.615	8054	0.056
7G_02	3	106804795	107248346	443.552	6835	0.065
7G_02	3	108705464	109132925	427.462	5965	0.072
7G_02	3	110929261	111252811	323.551	1518	0.213
7G_02	4	2339046	3391567	1052.522	18768	0.056
7G_02	4	8045940	8896862	850.923	15781	0.054
7G_02	4	34631323	35233353	602.031	10859	0.055
7G_02	4	40197157	42553143	2355.987	19059	0.124
7G_02	4	42553162	43292830	739.669	8129	0.091
7G_02	4	43292844	44534795	1241.952	14372	0.086
7G_02	4	44753225	45109703	356.479	5915	0.060
7G_02	4	45109782	45500959	391.178	6860	0.057
7G_02	4	46525730	46932491	406.762	8450	0.048
7G_02	4	46932500	47555102	622.603	10828	0.057
7G_02	4	49906201	50274178	367.978	5944	0.062
7G_02	4	51414408	52841734	1427.327	17840	0.080
7G_02	4	55356700	56334318	977.619	10310	0.095
7G_02	4	65067005	65374967	307.963	4310	0.071
7G_02	4	65442898	66394363	951.466	15427	0.062
7G_02	4	69791656	70124692	333.037	5503	0.061
7G_02	4	79669268	80152573	483.306	8303	0.058
7G_02	5	9743563	10092107	348.545	5418	0.064
7G_02	5	13410809	13756314	345.506	5170	0.067
7G_02	5	13756321	14937072	1180.752	14799	0.080
7G_02	5	18516718	18991869	475.152	5600	0.085
7G_02	5	18992362	19311086	318.725	5436	0.059
7G_02	5	21944943	22293313	348.371	6328	0.055
7G_02	5	22293328	22672902	379.575	2352	0.161
7G_02	5	26997866	27426402	428.537	7145	0.060
7G_02	5	41018655	41346222	327.568	2931	0.112
7G_02	5	43345604	43656640	311.037	5440	0.057
7G_02	5	47219197	48099961	880.765	6610	0.133
7G_02	5	49465346	50246186	780.841	12962	0.060
7G_02	5	50866625	51856399	989.775	14110	0.070
7G_02	5	57015660	57985948	970.289	17335	0.056
7G_02	5	59372416	59773439	401.024	3154	0.127
7G_02	6	9858026	10206497	348.472	5099	0.068
7G_02	6	33718335	34392680	674.346	10097	0.067
7G_02	6	34661196	35460574	799.379	10000	0.080
7G_02	7	5322033	5810292	488.260	7402	0.066
7G_02	7	7848569	8441465	592.897	2078	0.285
7G_02	7	12672947	13182305	509.359	8922	0.057
7G_02	7	17495586	17891172	395.587	5022	0.079
7G_02	7	18268725	18961531	692.807	8343	0.083
7G_02	7	24354485	24884552	530.068	7210	0.074
7G_02	7	31415212	31971312	556.101	8291	0.067
7G_02	7	31976762	32589639	612.878	7610	0.081
7G_02	8	1172424	1539035	366.612	5599	0.065
7G_02	8	6673344	6996484	323.141	4700	0.069
7G_02	8	28023067	28531577	508.511	7479	0.068
7G_02	8	28850088	29940300	1090.213	11043	0.099
7G_02	9	16014692	16398755	384.064	5075	0.076
7G_02	9	16527376	16830773	303.398	3298	0.092
7G_02	10	7474909	8292772	817.864	9190	0.089
7G_02	10	8292820	8642814	349.995	3003	0.117
7G_02	10	14451797	14774740	322.944	4831	0.067
7G_02	10	18092894	18647007	554.114	7522	0.074
7G_02	10	19981635	20379896	398.262	2337	0.170
7G_02	11	61657	400038	338.382	2356	0.144
7G_02	11	18118440	18494321	375.882	5544	0.068
7G_02	12	3159074	3640859	481.786	7522	0.064
7G_02	12	3640926	4773955	1133.030	13070	0.087
7G_02	12	4774152	5138949	364.798	3786	0.096
7G_02	12	5242222	5665913	423.692	6428	0.066
7G_02	12	5666092	6135985	469.894	7068	0.066
7G_02	13	6280860	6682954	402.095	4446	0.090
7G_02	13	14546625	15109948	563.324	6351	0.089
7G_02	13	17519998	17863176	343.179	3611	0.095
7G_02	14	3529809	3885966	356.158	3829	0.093
7G_02	15	622	693901	693.280	2023	0.343
7G_02	15	693916	2043846	1349.931	12964	0.104
7G_02	15	5678024	6475580	797.557	9326	0.086
7G_02	17	3973750	5105031	1131.282	13766	0.082
7G_02	17	5612594	6085043	472.450	7609	0.062
7G_02	17	7571533	8043240	471.708	8965	0.053
7G_02	17	9414779	9816109	401.331	2525	0.159
7G_02	17	10529918	10944797	414.880	869	0.477
7G_02	18	6477323	6945602	468.280	6726	0.070
7G_02	18	9317353	9779680	462.328	6645	0.070
7G_02	18	10068105	10592248	524.144	5618	0.093
7G_02	18	10592349	11049495	457.147	1175	0.389
7G_02	20	5748371	6646725	898.355	8999	0.100
7G_02	21	1797456	2132788	335.333	5059	0.066
7G_02	21	5153686	5478016	324.331	5417	0.060
7G_02	25	276904	802616	525.713	103	5.104
7G_02	28	1464526	1789434	324.909	4594	0.071
7G_02	28	1789812	2181859	392.048	4689	0.084
7G_02	28	4222042	4961899	739.858	3769	0.196
7G_03	1	1024688	1447551	422.864	6853	0.062
7G_03	1	1648008	1964314	316.307	2839	0.111
7G_03	1	2124405	2436162	311.758	4342	0.072
7G_03	1	2438436	2841293	402.858	5741	0.070
7G_03	1	2859379	3643842	784.464	10235	0.077
7G_03	1	6532111	7119462	587.352	8407	0.070
7G_03	1	9703746	10029646	325.901	2346	0.139
7G_03	1	46154527	46708260	553.734	5847	0.095
7G_03	1	49558431	49945324	386.894	6219	0.062
7G_03	1	50315662	50654670	339.009	4497	0.075
7G_03	1	53311731	53775866	464.136	7657	0.061
7G_03	1	53941532	54593044	651.513	9629	0.068
7G_03	1	55808019	56192496	384.478	4283	0.090
7G_03	1	62491183	62944975	453.793	6026	0.075
7G_03	1	117020103	117352438	332.336	1803	0.184
7G_03	1	132698356	133244366	546.011	7501	0.073
7G_03	1	136480774	136947390	466.617	7062	0.066
7G_03	1	138355619	138678176	322.558	3538	0.091
7G_03	1	161316752	161658230	341.479	2245	0.152
7G_03	1	181248041	181619096	371.056	4111	0.090
7G_03	2	12071908	12416132	344.225	2037	0.169
7G_03	2	23890413	24340562	450.150	6861	0.066
7G_03	2	25409158	26072911	663.754	2628	0.253
7G_03	2	75372855	75752520	379.666	4210	0.090
7G_03	2	82146603	82446837	300.235	692	0.434
7G_03	2	100994245	101296057	301.813	3886	0.078
7G_03	2	114105681	115048854	943.174	9831	0.096
7G_03	2	119074069	119686525	612.457	1396	0.439
7G_03	2	136417542	136738064	320.523	4244	0.076
7G_03	2	143297775	143753063	455.289	2144	0.212
7G_03	3	14261231	14641338	380.108	5194	0.073
7G_03	3	26738979	27285461	546.483	8112	0.067
7G_03	3	28698343	29039285	340.943	3435	0.099
7G_03	3	29061609	29506012	444.404	4045	0.110
7G_03	3	37276945	37647809	370.865	2485	0.149
7G_03	3	40858457	41218104	359.648	5196	0.069
7G_03	3	43588325	43906643	318.319	2550	0.125
7G_03	3	51195183	51591528	396.346	4760	0.083
7G_03	3	84039258	84360725	321.468	968	0.332
7G_03	3	85118493	85453591	335.099	1858	0.180
7G_03	3	89932781	90308689	375.909	2510	0.150
7G_03	3	103931946	104305284	373.339	5172	0.072
7G_03	4	156588	843506	686.919	5454	0.126
7G_03	4	15767836	16184410	416.575	4962	0.084
7G_03	4	17058470	17668558	610.089	7149	0.085
7G_03	4	17669004	18035537	366.534	2764	0.133
7G_03	4	22280110	22686134	406.025	4690	0.087
7G_03	4	23954991	24372281	417.291	4431	0.094
7G_03	4	39030560	39436229	405.670	4975	0.082
7G_03	4	39632535	40128823	496.289	7915	0.063
7G_03	4	40129205	40486046	356.842	4080	0.087
7G_03	4	41002162	41639547	637.386	4896	0.130
7G_03	4	46055839	46421865	366.027	6728	0.054
7G_03	4	47045031	47593395	548.365	9577	0.057
7G_03	4	47863733	48518953	655.221	6874	0.095
7G_03	4	80338270	80756177	417.908	6087	0.069
7G_03	4	88898082	89470386	572.305	9516	0.060
7G_03	4	89470483	89896978	426.496	7257	0.059
7G_03	5	11063471	11621494	558.024	4808	0.116
7G_03	5	15158112	15490334	332.223	5232	0.063
7G_03	5	15491162	16191652	700.491	11917	0.059
7G_03	5	31574755	31962469	387.715	1714	0.226
7G_03	6	15677707	16022199	344.493	4196	0.082
7G_03	6	17626309	18043725	417.417	6158	0.068
7G_03	6	18747290	19450341	703.052	10064	0.070
7G_03	6	22253826	22802663	548.838	7741	0.071
7G_03	7	4318067	4628156	310.090	4209	0.074
7G_03	7	4685870	5221189	535.320	8612	0.062
7G_03	7	5221584	5584095	362.512	5443	0.067
7G_03	7	6119940	6447536	327.597	3444	0.095
7G_03	7	6447718	6894417	446.700	2725	0.164
7G_03	7	7848569	8160956	312.388	534	0.585
7G_03	7	8177067	8585252	408.186	2042	0.200
7G_03	7	8844904	9169173	324.270	1793	0.181
7G_03	7	20119512	20420698	301.187	4082	0.074
7G_03	7	22013611	22483952	470.342	7349	0.064
7G_03	7	22962141	23483121	520.981	8114	0.064
7G_03	7	33315189	33628635	313.447	3073	0.102
7G_03	7	36232048	36907441	675.394	4711	0.143
7G_03	8	35715	983874	948.160	4365	0.217
7G_03	8	1226927	1559031	332.105	4589	0.072
7G_03	8	9054334	9445635	391.302	2525	0.155
7G_03	8	9707872	10203133	495.262	1131	0.438
7G_03	8	11019165	11345592	326.428	537	0.608
7G_03	8	11509891	12570069	1060.179	3808	0.278
7G_03	8	20544771	20935261	390.491	5895	0.066
7G_03	8	20935328	22206149	1270.822	19389	0.066
7G_03	8	27399872	27948380	548.509	7747	0.071
7G_03	8	27949233	28267492	318.260	4863	0.065
7G_03	9	2466362	3047434	581.073	10920	0.053
7G_03	9	13126608	13554256	427.649	4907	0.087
7G_03	9	23009843	23341182	331.340	5191	0.064
7G_03	9	23383031	24073640	690.610	6918	0.100
7G_03	10	17660953	18076050	415.098	5785	0.072
7G_03	11	801423	1105490	304.068	3908	0.078
7G_03	11	1229178	1847734	618.557	7717	0.080
7G_03	11	4358480	4843346	484.867	4222	0.115
7G_03	11	6841504	7241916	400.413	4842	0.083
7G_03	12	9223584	9554260	330.677	5056	0.065
7G_03	12	9554376	10177053	622.678	9345	0.067
7G_03	12	13287629	13588088	300.460	5532	0.054
7G_03	13	957024	1402205	445.182	2677	0.166
7G_03	13	4132295	4580118	447.824	5458	0.082
7G_03	14	7143385	7479938	336.554	4645	0.072
7G_03	14	7535938	8124491	588.554	6555	0.090
7G_03	14	8516352	8923040	406.689	5788	0.070
7G_03	14	9537248	10164381	627.134	9907	0.063
7G_03	14	10166028	10611032	445.005	4517	0.099
7G_03	15	13772	638493	624.722	1631	0.383
7G_03	15	693944	1513763	819.820	6346	0.129
7G_03	15	1527487	2578653	1051.167	12649	0.083
7G_03	17	5793853	6290961	497.109	7744	0.064
7G_03	17	9414779	9815987	401.209	2520	0.159
7G_03	17	10530139	10944797	414.659	868	0.478
7G_03	18	117730	668707	550.978	3291	0.167
7G_03	18	669426	1334258	664.833	9175	0.072
7G_03	18	3424009	4089696	665.688	11806	0.056
7G_03	18	4228089	5133159	905.071	14964	0.060
7G_03	18	6709383	7096523	387.141	4502	0.086
7G_03	18	7563874	8008290	444.417	6014	0.074
7G_03	18	8015525	8398243	382.719	5286	0.072
7G_03	18	8417917	8813217	395.301	5368	0.074
7G_03	18	8912275	9808079	895.805	13394	0.067
7G_03	18	9808106	11049100	1240.995	10225	0.121
7G_03	19	53341	619934	566.594	8607	0.066
7G_03	19	822385	1188093	365.709	6432	0.057
7G_03	20	4712636	5202348	489.713	8194	0.060
7G_03	20	7364539	7946069	581.531	6989	0.083
7G_03	22	666550	1057847	391.298	554	0.706
7G_03	23	1436244	1861613	425.370	6704	0.063
7G_03	28	3762761	4261074	498.314	5113	0.097
7G_04	1	8435074	8740531	305.458	572	0.534
7G_04	1	32050003	32363795	313.793	2462	0.127
7G_04	1	52389007	52730005	340.999	4552	0.075
7G_04	1	52852905	53173730	320.826	4684	0.068
7G_04	1	55808019	56153448	345.430	3760	0.092
7G_04	1	71828959	72168237	339.279	4112	0.083
7G_04	1	96900739	97225599	324.861	1891	0.172
7G_04	1	103427373	103889899	462.527	4961	0.093
7G_04	1	180895926	181212493	316.568	4963	0.064
7G_04	1	189420030	189756560	336.531	4565	0.074
7G_04	1	190609291	191070015	460.725	4430	0.104
7G_04	1	191454211	191879126	424.916	3685	0.115
7G_04	1	192290068	192804693	514.626	7611	0.068
7G_04	2	24484883	24949879	464.997	7173	0.065
7G_04	2	24950283	25409011	458.729	3506	0.131
7G_04	2	25409158	26071359	662.202	2607	0.254
7G_04	2	32083603	32536905	453.303	6948	0.065
7G_04	2	36956054	37348810	392.757	4776	0.082
7G_04	2	52314513	52873396	558.884	87	6.424
7G_04	2	72737531	73464965	727.435	3726	0.195
7G_04	2	74793088	75215183	422.096	3221	0.131
7G_04	2	81722030	82029271	307.242	1646	0.187
7G_04	2	82116943	82590304	473.362	1129	0.419
7G_04	2	95898322	96350275	451.954	2683	0.168
7G_04	3	82151335	82457360	306.026	3458	0.088
7G_04	3	83280784	84474117	1193.334	9097	0.131
7G_04	3	84978384	85453347	474.964	2305	0.206
7G_04	4	7246670	7658460	411.791	5648	0.073
7G_04	4	10530041	10858537	328.497	4808	0.068
7G_04	4	17878827	18245475	366.649	1721	0.213
7G_04	4	52500765	52809612	308.848	2817	0.110
7G_04	4	71740076	72144060	403.985	2357	0.171
7G_04	5	14312464	14633735	321.272	4219	0.076
7G_04	5	31218526	31533880	315.355	1840	0.171
7G_04	5	31650428	31959797	309.370	1236	0.250
7G_04	6	19031567	19438049	406.483	5763	0.071
7G_04	6	34661196	34999077	337.882	6268	0.054
7G_04	6	35027237	35426490	399.254	3007	0.133
7G_04	7	18833828	19486489	652.662	6824	0.096
7G_04	7	27782847	28085392	302.546	5094	0.059
7G_04	7	34289188	34671634	382.447	4302	0.089
7G_04	8	1226947	1878818	651.872	7649	0.085
7G_04	8	25957121	26393340	436.220	5413	0.081
7G_04	8	28327359	28916196	588.838	9586	0.061
7G_04	8	29097560	29658386	560.827	6493	0.086
7G_04	11	6410886	6771090	360.205	5551	0.065
7G_04	11	13640649	13982994	342.346	4086	0.084
7G_04	11	17874972	18224001	349.030	5802	0.060
7G_04	13	17190005	17514902	324.898	4828	0.067
7G_04	13	17516656	17914386	397.731	4381	0.091
7G_04	17	726560	1078652	352.093	3942	0.089
7G_04	17	1636753	2001965	365.213	5871	0.062
7G_04	17	2171589	2666804	495.216	7748	0.064
7G_04	17	9419461	9769943	350.483	1950	0.180
7G_04	18	117203	424814	307.612	1165	0.264
7G_04	19	9094527	9443744	349.218	1176	0.297
7G_04	19	9476962	9781590	304.629	840	0.363
7G_04	21	3029	346901	343.873	1358	0.253
7G_04	24	354355	716746	362.392	5475	0.066
7G_04	28	4096838	4426547	329.710	2849	0.116
7G_04	28	4428153	4871645	443.493	1960	0.226
7G_05	1	31958674	32386122	427.449	3441	0.124
7G_05	1	35894821	36223442	328.622	4063	0.081
7G_05	1	39868740	40288032	419.293	4980	0.084
7G_05	1	55087215	55482793	395.579	2190	0.181
7G_05	1	96832614	97225720	393.107	2041	0.193
7G_05	1	126273707	126583867	310.161	1998	0.155
7G_05	1	127226966	127665697	438.732	1777	0.247
7G_05	1	151997465	152302912	305.448	1648	0.185
7G_05	2	11706859	12071544	364.686	1336	0.273
7G_05	2	25159138	26127880	968.743	4517	0.214
7G_05	2	27946098	28269108	323.011	1889	0.171
7G_05	2	54780685	55082085	301.401	2668	0.113
7G_05	2	57557404	57949781	392.378	3605	0.109
7G_05	2	71061968	71458248	396.281	1439	0.275
7G_05	2	71945848	72269112	323.265	1252	0.258
7G_05	2	72881215	73475984	594.770	3010	0.198
7G_05	2	73786632	74090374	303.743	1274	0.238
7G_05	2	74109082	74438164	329.083	1595	0.206
7G_05	2	74752718	75279799	527.082	4377	0.120
7G_05	2	75279829	75613118	333.290	3867	0.086
7G_05	2	81681470	83331999	1650.530	5705	0.289
7G_05	2	86325231	86784018	458.788	2386	0.192
7G_05	2	87587110	88052489	465.380	1984	0.235
7G_05	2	94244392	94661309	416.918	3453	0.121
7G_05	2	95253976	95569182	315.207	1149	0.274
7G_05	2	95837890	96172819	334.930	1771	0.189
7G_05	2	119022624	119691042	668.419	1695	0.394
7G_05	2	121277662	121580515	302.854	5276	0.057
7G_05	2	132790130	133097441	307.312	2304	0.133
7G_05	2	133740194	134249368	509.175	2120	0.240
7G_05	2	143314754	144059330	744.577	3348	0.222
7G_05	3	84981339	85453351	472.013	2305	0.205
7G_05	3	94393436	94933964	540.529	4880	0.111
7G_05	4	7097511	7772130	674.620	8970	0.075
7G_05	4	8171720	8576170	404.451	8006	0.051
7G_05	4	8815215	9259447	444.233	7285	0.061
7G_05	4	39271634	39667010	395.377	5978	0.066
7G_05	4	52489763	52809578	319.816	3001	0.107
7G_05	4	71279338	71739653	460.316	2616	0.176
7G_05	4	71740076	72079263	339.188	1880	0.180
7G_05	5	3581867	3934667	352.801	901	0.392
7G_05	5	11129242	11708297	579.056	5273	0.110
7G_05	6	19074294	19459850	385.557	5237	0.074
7G_05	7	17573444	18316125	742.682	9782	0.076
7G_05	7	18797068	19517800	720.733	7729	0.093
7G_05	7	23423686	23771133	347.448	5726	0.061
7G_05	7	24826829	25336899	510.071	4455	0.114
7G_05	7	36539981	36907441	367.461	928	0.396
7G_05	8	195091	781497	586.407	2585	0.227
7G_05	9	13348247	13992585	644.339	9533	0.068
7G_05	10	9286512	9730166	443.655	4651	0.095
7G_05	11	18042426	18462894	420.469	6433	0.065
7G_05	14	756898	1264394	507.497	5440	0.093
7G_05	14	8122673	8444845	322.173	4043	0.080
7G_05	14	9119492	9533847	414.356	6061	0.068
7G_05	15	3464125	3867239	403.115	4123	0.098
7G_05	17	9345073	9867137	522.065	3712	0.141
7G_05	17	10564001	10889158	325.158	636	0.511
7G_05	18	117203	560924	443.722	2309	0.192
7G_05	18	10633948	11049552	415.605	806	0.516
7G_05	19	3699217	4147214	447.998	5687	0.079
7G_05	19	9367554	9803464	435.911	1235	0.353
7G_05	20	6907814	7232056	324.243	3847	0.084
7G_05	21	3259128	3764323	505.196	6725	0.075
7G_05	21	3998939	4445078	446.140	6383	0.070
7G_06	1	4149665	4878710	729.046	6957	0.105
7G_06	1	5699984	6900985	1201.002	15928	0.075
7G_06	1	8491870	8810797	318.928	502	0.635
7G_06	1	9032720	9371079	338.360	1887	0.179
7G_06	1	20837582	21144260	306.679	3934	0.078
7G_06	1	21410936	21734502	323.567	3441	0.094
7G_06	1	27657812	28141729	483.918	3740	0.129
7G_06	1	52136297	52439963	303.667	4237	0.072
7G_06	1	52979314	53351128	371.815	5389	0.069
7G_06	1	55808019	56172164	364.146	3999	0.091
7G_06	1	72334068	73307874	973.807	4618	0.211
7G_06	1	75304555	75924490	619.936	695	0.892
7G_06	1	76066030	76387590	321.561	1385	0.232
7G_06	1	95232694	95629920	397.227	3126	0.127
7G_06	1	97349517	97905422	555.906	2709	0.205
7G_06	1	120976632	121302839	326.208	4015	0.081
7G_06	1	190763133	191070202	307.070	2469	0.124
7G_06	2	24506233	24890910	384.678	6019	0.064
7G_06	2	25298128	26072911	774.784	3190	0.243
7G_06	2	54682776	55025571	342.796	3390	0.101
7G_06	2	82146603	82584012	437.410	975	0.449
7G_06	2	99224285	99524676	300.392	4291	0.070
7G_06	2	99868548	100246166	377.619	4602	0.082
7G_06	2	106900827	107387672	486.846	6241	0.078
7G_06	2	118733802	119706738	972.937	3515	0.277
7G_06	2	133336122	133651713	315.592	1296	0.244
7G_06	2	133941237	134248874	307.638	1129	0.272
7G_06	2	143351385	144096784	745.400	3651	0.204
7G_06	3	22516523	23047320	530.798	6390	0.083
7G_06	3	26834702	27201244	366.543	4969	0.074
7G_06	3	28701263	29202861	501.599	4492	0.112
7G_06	3	29794514	30153872	359.359	5158	0.070
7G_06	3	34488534	34819643	331.110	3775	0.088
7G_06	3	69741146	70171480	430.335	2446	0.176
7G_06	3	82496652	82935420	438.769	7216	0.061
7G_06	3	83447992	84507246	1059.255	6352	0.167
7G_06	3	85118493	85453563	335.071	1857	0.180
7G_06	3	96428266	96732856	304.591	5612	0.054
7G_06	4	3151702	3476180	324.479	5744	0.056
7G_06	4	41472219	41785570	313.352	1627	0.193
7G_06	4	43680625	44017236	336.612	3014	0.112
7G_06	4	47746909	48147370	400.462	4005	0.100
7G_06	4	65690943	66123737	432.795	6887	0.063
7G_06	4	71273964	71676878	402.915	2290	0.176
7G_06	4	71887966	72403359	515.394	2835	0.182
7G_06	4	78270173	78621791	351.619	3159	0.111
7G_06	5	11129079	11438682	309.604	2167	0.143
7G_06	5	12162923	12490913	327.991	3825	0.086
7G_06	5	45607385	45909728	302.344	3074	0.098
7G_06	5	46958953	47304826	345.874	1716	0.202
7G_06	5	47617027	48105133	488.107	4574	0.107
7G_06	5	48978310	49340990	362.681	2843	0.128
7G_06	6	7179783	7600619	420.837	7265	0.058
7G_06	6	11650069	12004067	353.999	4079	0.087
7G_06	6	13160512	13536574	376.063	2627	0.143
7G_06	6	13537312	14369785	832.474	4012	0.207
7G_06	6	14582753	14927583	344.831	3848	0.090
7G_06	6	14928062	15285003	356.942	3290	0.108
7G_06	6	15662057	16039220	377.164	4566	0.083
7G_06	6	16868579	17300676	432.098	5399	0.080
7G_06	6	17626309	18064886	438.578	6419	0.068
7G_06	7	43897	507109	463.213	5690	0.081
7G_06	7	13361396	13811135	449.740	6852	0.066
7G_06	7	17379113	18459709	1080.597	14367	0.075
7G_06	7	18797218	19376687	579.470	6119	0.095
7G_06	7	24812231	25141835	329.605	3299	0.100
7G_06	7	36377855	36868016	490.162	2791	0.176
7G_06	8	36949	624291	587.343	2053	0.286
7G_06	8	625038	991878	366.841	2325	0.158
7G_06	8	1708522	2103324	394.803	3058	0.129
7G_06	8	22367936	22683326	315.391	3946	0.080
7G_06	8	26084799	26391377	306.579	3635	0.084
7G_06	9	2725858	3047443	321.586	5557	0.058
7G_06	10	730046	1098462	368.417	4621	0.080
7G_06	10	11107790	11550328	442.539	6454	0.069
7G_06	14	45953	393678	347.726	1089	0.319
7G_06	14	394995	761977	366.983	1261	0.291
7G_06	14	7036698	7385544	348.847	5368	0.065
7G_06	15	3162256	3673713	511.458	4178	0.122
7G_06	15	4423619	4958235	534.617	6442	0.083
7G_06	17	9348393	9814527	466.135	2931	0.159
7G_06	20	7758776	8161071	402.296	7071	0.057
7G_06	20	10831744	11144887	313.144	4106	0.076
7G_06	21	3114349	3607365	493.017	6785	0.073
7G_06	25	272728	802492	529.765	130	4.075
7G_07	1	4652389	5786697	1134.309	8038	0.141
7G_07	1	9600014	10495848	895.835	6794	0.132
7G_07	1	10786517	11362170	575.654	5969	0.096
7G_07	1	22425297	23201704	776.408	10899	0.071
7G_07	1	37055056	37714957	659.902	7259	0.091
7G_07	1	37882015	38309886	427.872	8159	0.052
7G_07	1	38310122	40621970	2311.849	33050	0.070
7G_07	1	40622050	41770794	1148.745	9560	0.120
7G_07	1	42405075	42754589	349.515	1087	0.322
7G_07	1	48239374	48771793	532.420	7198	0.074
7G_07	1	51291336	51751174	459.839	5193	0.089
7G_07	1	52730095	53392956	662.862	9875	0.067
7G_07	1	53718408	54141210	422.803	6162	0.069
7G_07	1	54964920	55359089	394.170	2484	0.159
7G_07	1	61013304	61493114	479.811	6809	0.070
7G_07	1	79983652	80401840	418.189	6017	0.070
7G_07	1	87256494	87561567	305.074	2944	0.104
7G_07	1	88458409	88858837	400.429	6291	0.064
7G_07	1	92466533	92833714	367.182	5632	0.065
7G_07	1	92933696	93531590	597.895	4691	0.127
7G_07	1	93826269	94144045	317.777	1986	0.160
7G_07	1	94630473	95215703	585.231	3678	0.159
7G_07	1	95215721	95698201	482.481	3960	0.122
7G_07	1	95698899	96382374	683.476	7053	0.097
7G_07	1	96900749	97958090	1057.342	6240	0.169
7G_07	1	102858275	103340112	481.838	6083	0.079
7G_07	1	103493877	103868906	375.030	3910	0.096
7G_07	1	104269739	104620022	350.284	6233	0.056
7G_07	1	105266567	105622043	355.477	5724	0.062
7G_07	1	105622104	105951040	328.937	4909	0.067
7G_07	1	111587207	112064776	477.570	6754	0.071
7G_07	1	119902473	120280245	377.773	6333	0.060
7G_07	1	127122301	127693190	570.890	2289	0.249
7G_07	1	133586687	133937403	350.717	6144	0.057
7G_07	1	134277590	135061128	783.539	5265	0.149
7G_07	1	135690816	136088734	397.919	5347	0.074
7G_07	1	136500056	137215988	715.933	11408	0.063
7G_07	1	143397390	143819001	421.612	5728	0.074
7G_07	1	148747710	149104877	357.168	1691	0.211
7G_07	1	163425658	163755390	329.733	1058	0.312
7G_07	1	171344723	171703430	358.708	6261	0.057
7G_07	1	175623644	175934097	310.454	4880	0.064
7G_07	1	190762662	191076716	314.055	2533	0.124
7G_07	2	8853803	9196312	342.510	4251	0.081
7G_07	2	11706859	12024965	318.107	1153	0.276
7G_07	2	21898285	22296958	398.674	5057	0.079
7G_07	2	22297404	22711520	414.117	6643	0.062
7G_07	2	24079055	24477586	398.532	5486	0.073
7G_07	2	24585616	26586923	2001.308	16235	0.123
7G_07	2	34046924	34368423	321.500	5868	0.055
7G_07	2	36994652	37728764	734.113	9324	0.079
7G_07	2	57131809	57516317	384.509	3635	0.106
7G_07	2	57516852	57969619	452.768	4427	0.102
7G_07	2	61548297	61987164	438.868	6070	0.072
7G_07	2	70985594	71617294	631.701	2096	0.301
7G_07	2	71617304	72269354	652.051	2289	0.285
7G_07	2	72881128	73622680	741.553	3790	0.196
7G_07	2	73706983	74096392	389.410	1776	0.219
7G_07	2	74097541	74716002	618.462	4005	0.154
7G_07	2	74721547	75279797	558.251	4666	0.120
7G_07	2	75279910	76175181	895.272	12708	0.070
7G_07	2	76499353	77359913	860.561	8301	0.104
7G_07	2	77866449	78213577	347.129	3980	0.087
7G_07	2	78326788	78959733	632.946	7887	0.080
7G_07	2	78960309	80187400	1227.092	15761	0.078
7G_07	2	80187453	80795389	607.937	9373	0.065
7G_07	2	82116943	82464537	347.595	898	0.387
7G_07	2	110394305	111719245	1324.941	17286	0.077
7G_07	2	119107431	119638824	531.394	1154	0.460
7G_07	2	128400926	128801895	400.970	4629	0.087
7G_07	2	128801959	129231492	429.534	6864	0.063
7G_07	2	129312131	130013736	701.606	10460	0.067
7G_07	2	130035098	130338055	302.958	4070	0.074
7G_07	2	131127489	131459994	332.506	4465	0.074
7G_07	2	143239696	143752923	513.228	2422	0.212
7G_07	3	10955649	11357508	401.860	5844	0.069
7G_07	3	13223532	13930361	706.830	8322	0.085
7G_07	3	15188799	15510131	321.333	5911	0.054
7G_07	3	17487780	17971067	483.288	7745	0.062
7G_07	3	22649107	23267681	618.575	7994	0.077
7G_07	3	23267765	23659419	391.655	4855	0.081
7G_07	3	23659424	24222447	563.024	6265	0.090
7G_07	3	28701274	29015551	314.278	3103	0.101
7G_07	3	29015786	29585215	569.430	5588	0.102
7G_07	3	29639466	30074162	434.697	6315	0.069
7G_07	3	34133212	34728779	595.568	7095	0.084
7G_07	3	37234255	37632257	398.003	2389	0.167
7G_07	3	38315344	39035172	719.829	11276	0.064
7G_07	3	39303648	39881716	578.069	9577	0.060
7G_07	3	41519179	41839381	320.203	3923	0.082
7G_07	3	46253618	46725615	471.998	6705	0.070
7G_07	3	84028516	84360723	332.208	1004	0.331
7G_07	3	85054767	85453783	399.017	2095	0.190
7G_07	3	87816912	88529025	712.114	9730	0.073
7G_07	3	89920778	90308689	387.912	2640	0.147
7G_07	3	94171954	95110405	938.452	8944	0.105
7G_07	3	104037078	104348034	310.957	4384	0.071
7G_07	4	9680155	10508089	827.935	10981	0.075
7G_07	4	10710725	11020308	309.584	4751	0.065
7G_07	4	22389001	22716398	327.398	3405	0.096
7G_07	4	47099128	47688571	589.444	9730	0.061
7G_07	4	49898640	50338111	439.472	7098	0.062
7G_07	4	51517414	52380532	863.119	11749	0.073
7G_07	4	52380663	52941222	560.560	5608	0.100
7G_07	4	52969761	54469530	1499.770	21716	0.069
7G_07	4	54469588	54981069	511.482	6636	0.077
7G_07	4	56723811	57255627	531.817	5481	0.097
7G_07	4	63302632	63702452	399.821	4654	0.086
7G_07	4	63705970	65001456	1295.487	10442	0.124
7G_07	4	66598480	66914778	316.299	6295	0.050
7G_07	4	70454696	70867072	412.377	2979	0.138
7G_07	4	71069999	72073365	1003.367	6042	0.166
7G_07	5	1880761	2222195	341.435	2227	0.153
7G_07	5	2222326	2604683	382.358	924	0.414
7G_07	5	3177479	3479226	301.748	267	1.130
7G_07	5	3581910	3918201	336.292	846	0.398
7G_07	5	9782413	10158065	375.653	5748	0.065
7G_07	5	10446808	11708007	1261.200	14396	0.088
7G_07	5	14423504	14937072	513.569	5404	0.095
7G_07	5	15491787	15810527	318.741	5773	0.055
7G_07	5	16446636	16872364	425.729	7383	0.058
7G_07	5	24934518	25390910	456.393	5767	0.079
7G_07	5	27397138	27705201	308.064	4588	0.067
7G_07	5	30060267	30696689	636.423	6565	0.097
7G_07	5	30696786	31828962	1132.177	6392	0.177
7G_07	5	31828986	32231711	402.726	2440	0.165
7G_07	5	32232519	32689874	457.356	2745	0.167
7G_07	5	46613649	47355014	741.366	5155	0.144
7G_07	5	48574835	49308692	733.858	7271	0.101
7G_07	5	49845979	50272128	426.150	6201	0.069
7G_07	6	12491298	13573098	1081.801	7633	0.142
7G_07	6	13573470	14566741	993.272	5035	0.197
7G_07	6	14569732	15508436	938.705	10875	0.086
7G_07	6	15508856	16022199	513.344	6117	0.084
7G_07	6	19135391	19592937	457.547	6066	0.075
7G_07	6	28776020	29102816	326.797	5241	0.062
7G_07	6	32394993	32813243	418.251	7280	0.057
7G_07	6	34661188	35449195	788.008	9941	0.079
7G_07	7	5322078	5657060	334.983	5135	0.065
7G_07	7	6356568	6894417	537.850	3556	0.151
7G_07	7	6899932	7332640	432.709	663	0.653
7G_07	7	7848593	8695421	846.829	3126	0.271
7G_07	7	10346452	10888117	541.666	6769	0.080
7G_07	7	18833828	19486393	652.566	6820	0.096
7G_07	7	36366823	36907441	540.619	3025	0.179
7G_07	8	1226947	1539035	312.089	4332	0.072
7G_07	8	9127568	9619998	492.431	2770	0.178
7G_07	8	14618527	15103418	484.892	6160	0.079
7G_07	8	27659755	28267492	607.738	8671	0.070
7G_07	8	29096939	29934049	837.111	8238	0.102
7G_07	9	16696670	17580725	884.056	11051	0.080
7G_07	9	22405915	23012068	606.154	10465	0.058
7G_07	9	23552701	23922402	369.702	3533	0.105
7G_07	10	3810337	4496970	686.634	11050	0.062
7G_07	10	4700154	5017721	317.568	3951	0.080
7G_07	10	5017812	5343177	325.366	3738	0.087
7G_07	10	13953018	14293679	340.662	5496	0.062
7G_07	10	15914886	16229258	314.373	2376	0.132
7G_07	10	16229324	16757786	528.463	7667	0.069
7G_07	11	19364205	20163666	799.462	3694	0.216
7G_07	12	17415755	17803052	387.298	5642	0.069
7G_07	13	4712499	5455225	742.727	10915	0.068
7G_07	13	5455307	6346562	891.256	10807	0.082
7G_07	13	6346781	6682893	336.113	3786	0.089
7G_07	13	6683042	7257899	574.858	11812	0.049
7G_07	13	11036782	11800569	763.788	10505	0.073
7G_07	15	622	1479631	1479.010	8109	0.182
7G_07	17	4424079	4790561	366.483	3888	0.094
7G_07	17	9419575	9769190	349.616	1942	0.180
7G_07	17	10492466	10946739	454.274	1119	0.406
7G_07	18	5523313	5992173	468.861	6438	0.073
7G_07	18	6062412	6481561	419.150	5754	0.073
7G_07	18	6730178	7111546	381.369	4390	0.087
7G_07	18	8043958	8398215	354.258	4813	0.074
7G_07	18	8398435	8905172	506.738	7377	0.069
7G_07	19	5054141	5443306	389.166	5582	0.070
7G_07	19	8685727	9475741	790.015	4956	0.159
7G_07	19	9525873	9967336	441.464	984	0.449
7G_07	20	12331717	12841543	509.827	6465	0.079
7G_07	21	139102	468790	329.689	3194	0.103
7G_07	21	4532882	4841708	308.827	4607	0.067
7G_07	24	379308	954334	575.027	8983	0.064
7G_07	24	2252796	2657931	405.136	6128	0.066
7G_08	1	1745249	2072224	326.976	2844	0.115
7G_08	1	2970752	3545232	574.481	6995	0.082
7G_08	1	4647544	5118489	470.946	2886	0.163
7G_08	1	5325989	6008559	682.571	5614	0.122
7G_08	1	19041990	19513881	471.892	2803	0.168
7G_08	1	21397675	21851690	454.016	5617	0.081
7G_08	1	26861052	27330465	469.414	7133	0.066
7G_08	1	27516670	28160406	643.737	5181	0.124
7G_08	1	28275737	28953739	678.003	8329	0.081
7G_08	1	28954038	29564590	610.553	8677	0.070
7G_08	1	32050217	32386128	335.912	2684	0.125
7G_08	1	43709721	44131419	421.699	3190	0.132
7G_08	1	48203144	48771590	568.447	7914	0.072
7G_08	1	48971357	49328517	357.161	5147	0.069
7G_08	1	53861345	54527608	666.264	9516	0.070
7G_08	1	55087191	56230602	1143.412	11105	0.103
7G_08	1	58424677	58734711	310.035	2820	0.110
7G_08	1	64846375	65215307	368.933	4480	0.082
7G_08	1	78705476	79020950	315.475	4456	0.071
7G_08	1	84601814	84961985	360.172	5768	0.062
7G_08	1	96900758	97225720	324.963	1888	0.172
7G_08	1	97538573	97905426	366.854	1682	0.218
7G_08	1	98588437	99263932	675.496	8018	0.084
7G_08	1	126248735	126601748	353.014	2294	0.154
7G_08	1	127226638	127693190	466.553	1983	0.235
7G_08	1	130639502	130956467	316.966	3845	0.082
7G_08	1	146620690	146921651	300.962	2344	0.128
7G_08	1	168301976	168750632	448.657	6963	0.064
7G_08	2	8471239	8841211	369.973	5377	0.069
7G_08	2	23378988	24240153	861.166	14548	0.059
7G_08	2	25067344	25409135	341.792	1936	0.177
7G_08	2	25409158	26587161	1178.004	7193	0.164
7G_08	2	26598717	27066089	467.373	5604	0.083
7G_08	2	27121389	27643108	521.720	2595	0.201
7G_08	2	28748602	29062907	314.306	2962	0.106
7G_08	2	29832197	30150801	318.605	3042	0.105
7G_08	2	34146372	34710992	564.621	10451	0.054
7G_08	2	34712106	35576807	864.702	5585	0.155
7G_08	2	36889067	37207237	318.171	3514	0.091
7G_08	2	39045690	39366260	320.571	3570	0.090
7G_08	2	54701853	55177457	475.605	4728	0.101
7G_08	2	61688900	62121577	432.678	5844	0.074
7G_08	2	75643695	75995228	351.534	5694	0.062
7G_08	2	76181661	76498994	317.334	5012	0.063
7G_08	2	78484809	78899709	414.901	4426	0.094
7G_08	2	82146594	82585342	438.749	979	0.448
7G_08	2	86045069	86783976	738.908	7341	0.101
7G_08	2	86784161	87100605	316.445	546	0.580
7G_08	2	87100801	88052544	951.744	3517	0.271
7G_08	2	92686624	93052945	366.322	2575	0.142
7G_08	2	93053182	93414138	360.957	2171	0.166
7G_08	2	93559327	93952531	393.205	2443	0.161
7G_08	2	94246309	94687550	441.242	3771	0.117
7G_08	2	95279316	95697607	418.292	1766	0.237
7G_08	2	95697637	96172819	475.183	2313	0.205
7G_08	2	117849988	118243845	393.858	5795	0.068
7G_08	2	124011987	124374872	362.886	2336	0.155
7G_08	2	131900089	132435567	535.479	8067	0.066
7G_08	3	1318867	2265128	946.262	3996	0.237
7G_08	3	9554281	9893695	339.415	6000	0.057
7G_08	3	13795971	14617487	821.517	10360	0.079
7G_08	3	15055116	15625588	570.473	9864	0.058
7G_08	3	17484488	17821110	336.623	5909	0.057
7G_08	3	20567168	21115686	548.519	7499	0.073
7G_08	3	29840581	30248972	408.392	5831	0.070
7G_08	3	34488534	34932802	444.269	5800	0.077
7G_08	3	39636826	40065249	428.424	7488	0.057
7G_08	3	40221680	40523891	302.212	4770	0.063
7G_08	3	70159199	70512049	352.851	1219	0.289
7G_08	3	83398479	84504966	1106.488	7402	0.149
7G_08	3	84981339	85533911	552.573	2739	0.202
7G_08	3	87816912	88394403	577.492	7340	0.079
7G_08	3	92566186	92904494	338.309	3688	0.092
7G_08	3	93218155	93865443	647.289	4985	0.130
7G_08	3	94164615	94497181	332.567	3907	0.085
7G_08	3	94498313	95101617	603.305	5072	0.119
7G_08	3	107997196	108350995	353.800	5658	0.063
7G_08	3	110929261	111253661	324.401	1531	0.212
7G_08	4	62197182	62688090	490.909	2973	0.165
7G_08	4	63247358	63649482	402.125	5171	0.078
7G_08	4	64678785	65001456	322.672	2260	0.143
7G_08	4	70658232	72155603	1497.372	9391	0.159
7G_08	4	80067350	80437053	369.704	5884	0.063
7G_08	4	87579450	87907891	328.442	3930	0.084
7G_08	5	10092112	10662671	570.560	9718	0.059
7G_08	5	10665017	11420447	755.431	7875	0.096
7G_08	5	12506303	12865938	359.636	5813	0.062
7G_08	5	13562019	14120960	558.942	7369	0.076
7G_08	5	15224225	15810527	586.303	9761	0.060
7G_08	5	30921123	31569650	648.528	3074	0.211
7G_08	5	31570097	31967269	397.173	1805	0.220
7G_08	5	31971245	32464612	493.368	3601	0.137
7G_08	5	34751946	35089849	337.904	2879	0.117
7G_08	5	35422712	35744055	321.344	2498	0.129
7G_08	5	46071250	46419137	347.888	6291	0.055
7G_08	5	46496421	47003605	507.185	5107	0.099
7G_08	5	47004196	47391470	387.275	2100	0.184
7G_08	5	47472132	47877192	405.061	3218	0.126
7G_08	5	47878178	48182547	304.370	3430	0.089
7G_08	6	17883728	18382402	498.675	5897	0.085
7G_08	6	18481814	18881960	400.147	4688	0.085
7G_08	6	19115987	19425375	309.389	4237	0.073
7G_08	6	19476959	19927026	450.068	6949	0.065
7G_08	6	20317656	20631984	314.329	4441	0.071
7G_08	6	21167856	21639758	471.903	4746	0.099
7G_08	6	21834511	22253698	419.188	5849	0.072
7G_08	6	22501646	22916693	415.048	5690	0.073
7G_08	6	24221478	24563634	342.157	5932	0.058
7G_08	7	10540536	11044766	504.231	6628	0.076
7G_08	7	14807190	15191697	384.508	6075	0.063
7G_08	7	18144116	18633430	489.315	5475	0.089
7G_08	7	21194945	21511878	316.934	2352	0.135
7G_08	7	23558238	23961329	403.092	7456	0.054
7G_08	7	24231478	24628869	397.392	5391	0.074
7G_08	7	24798676	25141833	343.158	3563	0.096
7G_08	7	28098829	28538138	439.310	7301	0.060
7G_08	7	31625557	32018002	392.446	6191	0.063
7G_08	7	32377926	32710075	332.150	4072	0.082
7G_08	7	33599876	34137587	537.712	5999	0.090
7G_08	7	36225313	36907441	682.129	4756	0.143
7G_08	8	26071	806690	780.620	3147	0.248
7G_08	8	1592083	2208022	615.940	5415	0.114
7G_08	8	25574511	25955209	380.699	5789	0.066
7G_08	9	554783	1018272	463.490	2909	0.159
7G_08	9	12371228	12783489	412.262	5985	0.069
7G_08	10	5389846	5892872	503.027	4847	0.104
7G_08	10	18131945	18730242	598.298	8357	0.072
7G_08	10	20039970	20360319	320.350	1416	0.226
7G_08	11	2803381	3346650	543.270	70	7.761
7G_08	13	1048303	1402205	353.903	1530	0.231
7G_08	13	5398239	5710084	311.846	4410	0.071
7G_08	13	14548099	14854334	306.236	2761	0.111
7G_08	13	17335335	18337164	1001.830	10909	0.092
7G_08	14	1263837	2282000	1018.164	16566	0.061
7G_08	14	8974042	9533847	559.806	7457	0.075
7G_08	14	9535770	9994219	458.450	6681	0.069
7G_08	14	12024687	12371442	346.756	5619	0.062
7G_08	15	6473966	6841885	367.920	5699	0.065
7G_08	17	726512	1248649	522.138	6115	0.085
7G_08	17	5832594	6415902	583.309	9095	0.064
7G_08	17	9414779	9816109	401.331	2525	0.159
7G_08	17	10529918	10946738	416.821	902	0.462
7G_08	18	9909190	10263381	354.192	4135	0.086
7G_08	18	10592651	11049552	456.902	1147	0.398
7G_08	19	9049935	9473264	423.330	1326	0.319
7G_08	19	9476962	9976332	499.371	1198	0.417
7G_08	24	2793755	3095369	301.615	5283	0.057
7G_08	28	4222032	4621310	399.279	3113	0.128
7G_09	1	11009443	12157756	1148.314	14100	0.081
7G_09	1	24766860	25227710	460.851	7878	0.058
7G_09	1	25230376	26167362	936.987	7752	0.121
7G_09	1	37797672	38348256	550.585	10616	0.052
7G_09	1	45161693	45541169	379.477	6015	0.063
7G_09	1	57113814	57510791	396.978	6528	0.061
7G_09	1	63616001	64334247	718.247	7123	0.101
7G_09	1	67439291	68079666	640.376	10212	0.063
7G_09	1	68207603	68807049	599.447	11536	0.052
7G_09	1	69098570	69861796	763.227	13389	0.057
7G_09	1	69862178	70295186	433.009	6178	0.070
7G_09	1	72418950	72757734	338.785	1054	0.321
7G_09	1	75304440	76062795	758.356	1266	0.599
7G_09	1	79398734	79934760	536.027	9118	0.059
7G_09	1	96296794	97538182	1241.389	8268	0.150
7G_09	1	97538370	98184169	645.800	4999	0.129
7G_09	1	109251515	109599032	347.518	4965	0.070
7G_09	1	114524262	115400758	876.497	11722	0.075
7G_09	1	115400844	115769478	368.635	3816	0.097
7G_09	1	124537399	125374339	836.941	15445	0.054
7G_09	1	125374369	125942092	567.724	5445	0.104
7G_09	1	126124407	126601748	477.342	3430	0.139
7G_09	1	126601939	127081811	479.873	2180	0.220
7G_09	1	127083512	128099401	1015.890	5409	0.188
7G_09	1	128290997	129835620	1544.624	20443	0.076
7G_09	1	130546108	130915718	369.611	5003	0.074
7G_09	1	132514399	133490066	975.668	14003	0.070
7G_09	1	137959482	138459726	500.245	7706	0.065
7G_09	1	142085929	142468290	382.362	833	0.459
7G_09	1	167263123	167637961	374.839	6360	0.059
7G_09	1	170230003	170553164	323.162	6379	0.051
7G_09	1	187912885	188388000	475.116	5620	0.085
7G_09	1	191384029	191876591	492.563	4270	0.115
7G_09	1	194786263	195171046	384.784	6342	0.061
7G_09	2	11372358	11850287	477.930	3340	0.143
7G_09	2	18151486	18472094	320.609	3785	0.085
7G_09	2	18472204	18982803	510.600	4622	0.110
7G_09	2	18982897	19571970	589.074	8394	0.070
7G_09	2	24413851	25220364	806.514	10517	0.077
7G_09	2	28774966	29279391	504.426	5940	0.085
7G_09	2	29279405	30150801	871.397	7744	0.113
7G_09	2	36535930	36888948	353.019	2750	0.128
7G_09	2	39050290	39847498	797.209	8958	0.089
7G_09	2	39847546	40277162	429.617	5699	0.075
7G_09	2	40277231	40788359	511.129	9047	0.056
7G_09	2	41238157	41765497	527.341	8078	0.065
7G_09	2	54665623	55025675	360.053	3645	0.099
7G_09	2	55025769	55414002	388.234	5049	0.077
7G_09	2	57109162	57515896	406.735	3820	0.106
7G_09	2	57516852	57969619	452.768	4427	0.102
7G_09	2	58983986	59329470	345.485	4915	0.070
7G_09	2	59403507	59783289	379.783	5721	0.066
7G_09	2	60238882	60777574	538.693	8765	0.061
7G_09	2	60777582	61345418	567.837	7906	0.072
7G_09	2	61345487	62348666	1003.180	14486	0.069
7G_09	2	62348677	62748357	399.681	6217	0.064
7G_09	2	66812985	67128478	315.494	4582	0.069
7G_09	2	68793853	69190831	396.979	5509	0.072
7G_09	2	76818833	77442252	623.420	4632	0.135
7G_09	2	82146603	82584012	437.410	975	0.449
7G_09	2	84136906	85451910	1315.005	19006	0.069
7G_09	2	85451941	85943053	491.113	6991	0.070
7G_09	2	86032865	86784024	751.160	7677	0.098
7G_09	2	86785461	87100460	315.000	533	0.591
7G_09	2	87100875	88879747	1778.873	13822	0.129
7G_09	2	88879790	89303379	423.590	4997	0.085
7G_09	2	100558641	101433689	875.049	11130	0.079
7G_09	2	103408267	104073951	665.685	8911	0.075
7G_09	2	117132158	117643577	511.420	8099	0.063
7G_09	2	117643657	118090461	446.805	6141	0.073
7G_09	2	118090474	119231370	1140.897	10522	0.108
7G_09	2	119231684	120088450	856.767	2409	0.356
7G_09	2	120450650	121002842	552.193	5621	0.098
7G_09	2	123581904	124870018	1288.115	12931	0.100
7G_09	2	128867557	129277919	410.363	6886	0.060
7G_09	2	133838815	134249368	410.554	1585	0.259
7G_09	2	139236596	139575373	338.778	4414	0.077
7G_09	2	142920506	143839423	918.918	5406	0.170
7G_09	3	325581	649627	324.047	5113	0.063
7G_09	3	4991389	5684725	693.337	10553	0.066
7G_09	3	11180736	11620888	440.153	6179	0.071
7G_09	3	17423855	17821110	397.256	6852	0.058
7G_09	3	25180134	25777451	597.318	7003	0.085
7G_09	3	26042764	27488467	1445.704	19680	0.073
7G_09	3	28110906	29684784	1573.879	16726	0.094
7G_09	3	32490010	33374812	884.803	9533	0.093
7G_09	3	35973800	36681348	707.549	6263	0.113
7G_09	3	39483618	40128738	645.121	11089	0.058
7G_09	3	56491853	57120808	628.956	8594	0.073
7G_09	3	63392830	63753959	361.130	5974	0.060
7G_09	3	66874235	67265761	391.527	5708	0.069
7G_09	3	74469146	74852628	383.483	1386	0.277
7G_09	3	84962643	85453374	490.732	2339	0.210
7G_09	3	88916609	89240119	323.511	4006	0.081
7G_09	3	89277086	90424386	1147.301	9591	0.120
7G_09	3	90561416	91376780	815.365	7897	0.103
7G_09	3	94171954	95110405	938.452	8944	0.105
7G_09	3	100421422	100755897	334.476	4580	0.073
7G_09	3	102461927	103044413	582.487	5838	0.100
7G_09	3	103050384	103352316	301.933	2543	0.119
7G_09	3	103352880	104065502	712.623	6615	0.108
7G_09	3	108070474	108647262	576.789	7672	0.075
7G_09	4	293457	1192079	898.623	9594	0.094
7G_09	4	2499349	3879290	1379.942	24523	0.056
7G_09	4	7162225	7658229	496.005	6856	0.072
7G_09	4	11762836	12176640	413.805	7784	0.053
7G_09	4	12569982	12879141	309.160	5659	0.055
7G_09	4	13259774	13572480	312.707	5723	0.055
7G_09	4	13675531	14059472	383.942	6144	0.062
7G_09	4	35991651	36449189	457.539	4930	0.093
7G_09	4	36449417	37071685	622.269	5091	0.122
7G_09	4	39386494	40033894	647.401	10514	0.062
7G_09	4	40033935	41933065	1899.131	17884	0.106
7G_09	4	41933192	43285469	1352.278	11408	0.119
7G_09	4	43668071	44329550	661.480	6789	0.097
7G_09	4	44658580	44989978	331.399	4834	0.069
7G_09	4	45109790	46000576	890.787	14019	0.064
7G_09	4	60612613	61160664	548.052	8604	0.064
7G_09	4	62201773	62602056	400.284	2445	0.164
7G_09	4	76838384	77570348	731.965	11867	0.062
7G_09	4	79143788	79661135	517.348	6856	0.075
7G_09	4	79690227	80098739	408.513	7239	0.056
7G_09	4	80098816	80647780	548.965	8256	0.066
7G_09	5	9743563	11490390	1746.828	23613	0.074
7G_09	5	11490483	12093173	602.691	9284	0.065
7G_09	5	17321945	17720066	398.122	4942	0.081
7G_09	5	18284147	19654761	1370.615	20616	0.066
7G_09	5	22367211	22672902	305.692	1465	0.209
7G_09	5	28955646	30627609	1671.964	19223	0.087
7G_09	5	42986362	43476329	489.968	7334	0.067
7G_09	5	43476523	43801336	324.814	5121	0.063
7G_09	5	48776387	50246186	1469.800	19554	0.075
7G_09	5	55204366	55626940	422.575	6877	0.061
7G_09	6	26663155	27215848	552.694	8093	0.068
7G_09	6	27362515	27801324	438.810	6695	0.066
7G_09	6	28015987	28738713	722.727	10890	0.066
7G_09	6	28738971	29249468	510.498	8941	0.057
7G_09	6	29249484	29934288	684.805	12310	0.056
7G_09	6	29934423	30242997	308.575	3801	0.081
7G_09	6	30306884	31348316	1041.433	21361	0.049
7G_09	6	31349234	31940368	591.135	10705	0.055
7G_09	6	31940415	33718306	1777.892	31035	0.057
7G_09	6	33718310	34256184	537.875	7746	0.069
7G_09	6	34661196	35005531	344.336	6445	0.053
7G_09	6	35027244	35460518	433.275	3140	0.138
7G_09	7	257347	847810	590.464	6072	0.097
7G_09	7	5245943	5628381	382.439	5793	0.066
7G_09	7	5833952	6894654	1060.703	9380	0.113
7G_09	7	6899932	7332640	432.709	663	0.653
7G_09	7	7848535	8176738	328.204	606	0.542
7G_09	7	8198713	9077288	878.576	4284	0.205
7G_09	7	9261494	9686379	424.886	3892	0.109
7G_09	7	9686595	10331171	644.577	8862	0.073
7G_09	7	11348212	12021137	672.926	10845	0.062
7G_09	7	12956871	13565315	608.445	9833	0.062
7G_09	7	27103330	27425270	321.941	5085	0.063
7G_09	7	27616094	28082318	466.225	8040	0.058
7G_09	7	29453560	30210553	756.994	11100	0.068
7G_09	8	4798827	5112576	313.750	5714	0.055
7G_09	8	14648386	15327908	679.523	8778	0.077
7G_09	8	15327981	16066316	738.336	8324	0.089
7G_09	8	16108010	16495820	387.811	6697	0.058
7G_09	8	16578930	17820380	1241.451	13984	0.089
7G_09	8	17820424	18885398	1064.975	8882	0.120
7G_09	8	27821232	28310853	489.622	7308	0.067
7G_09	8	29336043	29940300	604.258	4812	0.126
7G_09	9	554747	1264181	709.435	6233	0.114
7G_09	9	1588153	2343490	755.338	12417	0.061
7G_09	9	2415030	2837904	422.875	8259	0.051
7G_09	9	12966166	13351867	385.702	4425	0.087
7G_09	9	20397639	20700651	303.013	3982	0.076
7G_09	10	6643521	7452973	809.453	9380	0.086
7G_09	10	7453338	8490589	1037.252	11056	0.094
7G_09	10	8490729	10035636	1544.908	18542	0.083
7G_09	10	13565206	13952116	386.911	4933	0.078
7G_09	11	1560794	1900068	339.275	4360	0.078
7G_09	11	7507928	8514400	1006.473	17652	0.057
7G_09	11	8514533	10107759	1593.227	20292	0.079
7G_09	11	10114271	11298472	1184.202	15581	0.076
7G_09	11	11527364	11922050	394.687	4762	0.083
7G_09	11	11922131	12325675	403.545	5311	0.076
7G_09	11	12325787	12891000	565.214	6045	0.094
7G_09	11	12891019	14916847	2025.829	23390	0.087
7G_09	12	3469929	4234220	764.292	10223	0.075
7G_09	12	5981918	6449343	467.426	8118	0.058
7G_09	12	8845299	9159080	313.782	5008	0.063
7G_09	12	12680110	13068064	387.955	5073	0.076
7G_09	13	873204	1413005	539.802	3756	0.144
7G_09	13	1830578	2936836	1106.259	18338	0.060
7G_09	13	3088367	3655303	566.937	11453	0.050
7G_09	13	3655309	4880790	1225.482	17800	0.069
7G_09	13	9088167	10035024	946.858	13200	0.072
7G_09	13	17519777	18358564	838.788	8305	0.101
7G_09	14	5349960	6007698	657.739	11424	0.058
7G_09	15	4341663	4725357	383.695	4862	0.079
7G_09	15	6473966	6846413	372.448	5761	0.065
7G_09	15	7168301	7994041	825.741	16344	0.051
7G_09	15	7994122	8389548	395.427	6236	0.063
7G_09	17	9963344	10946169	982.826	5544	0.177
7G_09	18	1119599	1437811	318.213	5241	0.061
7G_09	18	5010055	6408316	1398.262	18617	0.075
7G_09	19	3656903	3959381	302.479	3709	0.082
7G_09	20	2340715	2701977	361.263	4791	0.075
7G_09	21	1101209	2132781	1031.573	12858	0.080
7G_09	24	5164053	5646905	482.853	7076	0.068
7G_09	24	5647409	6234912	587.504	7693	0.076
7G_09	27	2523474	2834249	310.776	5160	0.060
7G_09	28	1723513	2080293	356.781	4218	0.085
7G_09	28	4039262	4962997	923.736	5597	0.165
7G_10	1	9654302	10278676	624.375	4465	0.140
7G_10	1	10278714	10598777	320.064	2449	0.131
7G_10	1	10708465	11361982	653.518	6366	0.103
7G_10	1	11362177	12216371	854.195	11107	0.077
7G_10	1	12216725	12603013	386.289	6732	0.057
7G_10	1	13234504	14656920	1422.417	19927	0.071
7G_10	1	25230884	25753108	522.225	3489	0.150
7G_10	1	25753315	26167367	414.053	4257	0.097
7G_10	1	33334389	33647216	312.828	6415	0.049
7G_10	1	38962629	39389146	426.518	4963	0.086
7G_10	1	39541332	40229215	687.884	9545	0.072
7G_10	1	52587152	53709921	1122.770	16549	0.068
7G_10	1	53829639	54392754	563.116	8017	0.070
7G_10	1	54392796	54724748	331.953	5255	0.063
7G_10	1	55087200	56097658	1010.459	9435	0.107
7G_10	1	80144620	80641864	497.245	8374	0.059
7G_10	1	86635611	87154391	518.781	5292	0.098
7G_10	1	88479777	89204889	725.113	10114	0.072
7G_10	1	89306652	90441422	1134.771	14442	0.079
7G_10	1	91262666	91669608	406.943	8431	0.048
7G_10	1	95308910	95645997	337.088	2680	0.126
7G_10	1	95699931	97538145	1838.215	14110	0.130
7G_10	1	97538567	97905426	366.860	1684	0.218
7G_10	1	98513631	99126362	612.732	7523	0.081
7G_10	1	99994102	100321625	327.524	1772	0.185
7G_10	1	105581672	106258254	676.583	9822	0.069
7G_10	1	106258336	106780904	522.569	7475	0.070
7G_10	1	106826315	107584426	758.112	9583	0.079
7G_10	1	107876349	108219666	343.318	6244	0.055
7G_10	1	109159826	109486644	326.819	4563	0.072
7G_10	1	109780049	111056227	1276.179	20757	0.061
7G_10	1	111056437	111386340	329.904	5876	0.056
7G_10	1	111586658	112601393	1014.736	15779	0.064
7G_10	1	112601557	113202622	601.066	10057	0.060
7G_10	1	113375049	113984457	609.409	7333	0.083
7G_10	1	114674770	115400758	725.989	8921	0.081
7G_10	1	115400844	115769150	368.307	3812	0.097
7G_10	1	117835472	118303003	467.532	9046	0.052
7G_10	1	137959482	138967919	1008.438	13714	0.074
7G_10	1	139414279	139952900	538.622	6485	0.083
7G_10	1	140189134	140495180	306.047	2023	0.151
7G_10	1	140745071	141238761	493.691	2114	0.234
7G_10	1	141980158	142468290	488.133	906	0.539
7G_10	1	142574312	143302570	728.259	8066	0.090
7G_10	1	143303126	143616561	313.436	4008	0.078
7G_10	1	144192418	144652196	459.779	7535	0.061
7G_10	1	144871701	145292714	421.014	7385	0.057
7G_10	1	145499066	145841258	342.193	5162	0.066
7G_10	1	146434201	147348796	914.596	8712	0.105
7G_10	1	147348847	147739475	390.629	3118	0.125
7G_10	1	147739500	148351265	611.766	3745	0.163
7G_10	1	149896935	150489610	592.676	2701	0.219
7G_10	1	150558603	151115265	556.663	2477	0.225
7G_10	1	153376471	153684352	307.882	4205	0.073
7G_10	1	155729557	156215699	486.143	7271	0.067
7G_10	1	158937397	159326399	389.003	2193	0.177
7G_10	1	159840542	160173238	332.697	1475	0.226
7G_10	1	162542640	163055897	513.258	3469	0.148
7G_10	1	163396115	163803419	407.305	1426	0.286
7G_10	1	164694876	165055335	360.460	1783	0.202
7G_10	1	165056265	165381304	325.040	2904	0.112
7G_10	1	166674025	167047319	373.295	5508	0.068
7G_10	1	189357096	190608878	1251.783	18487	0.068
7G_10	1	190609206	191123735	514.530	4960	0.104
7G_10	1	191454041	191912806	458.766	4181	0.110
7G_10	1	191970553	192839299	868.747	11458	0.076
7G_10	2	1348994	1863999	515.006	8231	0.063
7G_10	2	1873343	2206151	332.809	5438	0.061
7G_10	2	2967113	3597328	630.216	9508	0.066
7G_10	2	12204450	12526128	321.679	2288	0.141
7G_10	2	14755835	15169638	413.804	6320	0.065
7G_10	2	15368339	15857520	489.182	6694	0.073
7G_10	2	16470056	17445555	975.500	15828	0.062
7G_10	2	17445653	17773298	327.646	5090	0.064
7G_10	2	20855492	21802958	947.467	12363	0.077
7G_10	2	24963744	26072911	1109.168	6020	0.184
7G_10	2	31676636	32183926	507.291	8023	0.063
7G_10	2	45048848	45418971	370.124	5930	0.062
7G_10	2	45708563	46046530	337.968	4927	0.069
7G_10	2	46578306	46878334	300.029	5041	0.060
7G_10	2	49306772	49851064	544.293	5256	0.104
7G_10	2	49948704	50506377	557.674	4613	0.121
7G_10	2	50506802	51118782	611.981	2138	0.286
7G_10	2	51780965	52245248	464.284	1504	0.309
7G_10	2	52305972	52873536	567.565	198	2.866
7G_10	2	69990152	70511209	521.058	3222	0.162
7G_10	2	82116943	82512929	395.987	1034	0.383
7G_10	2	108363173	109264856	901.684	10073	0.090
7G_10	2	109789888	110097098	307.211	2820	0.109
7G_10	2	110114151	110575437	461.287	6105	0.076
7G_10	2	110807566	111474115	666.550	7955	0.084
7G_10	2	111899675	112233811	334.137	4477	0.075
7G_10	2	112468050	113175353	707.304	7948	0.089
7G_10	2	119231669	119735529	503.861	1208	0.417
7G_10	2	130672248	131189703	517.456	4702	0.110
7G_10	2	136847713	137584950	737.238	10312	0.071
7G_10	2	140730672	141617764	887.093	9412	0.094
7G_10	2	147459961	148154039	694.079	8095	0.086
7G_10	3	14774766	15462990	688.225	10500	0.066
7G_10	3	25484041	25947343	463.303	4766	0.097
7G_10	3	27952663	28349449	396.787	4985	0.080
7G_10	3	28350308	28736101	385.794	3890	0.099
7G_10	3	28889745	29639462	749.718	7677	0.098
7G_10	3	32627075	33548709	921.635	11039	0.083
7G_10	3	35429442	35836578	407.137	5740	0.071
7G_10	3	35836722	36172572	335.851	4294	0.078
7G_10	3	36172727	37210271	1037.545	7000	0.148
7G_10	3	37280319	37888081	607.763	6291	0.097
7G_10	3	37930615	38888876	958.262	14161	0.068
7G_10	3	39345333	39881682	536.350	8809	0.061
7G_10	3	39881720	40830202	948.483	16323	0.058
7G_10	3	41531415	42292914	761.500	9753	0.078
7G_10	3	42740307	43173912	433.606	7982	0.054
7G_10	3	43570602	44598862	1028.261	11215	0.092
7G_10	3	44991326	45340093	348.768	4821	0.072
7G_10	3	45368123	45838268	470.146	8189	0.057
7G_10	3	62140813	62845587	704.775	6316	0.112
7G_10	3	80432494	82114594	1682.101	19895	0.085
7G_10	3	82114663	82496645	381.983	4517	0.085
7G_10	3	82683843	83042520	358.678	6161	0.058
7G_10	3	83398448	84153264	754.817	6104	0.124
7G_10	3	84153590	84503188	349.599	1295	0.270
7G_10	3	85118493	85453356	334.864	1840	0.182
7G_10	3	88087895	88529025	441.131	6159	0.072
7G_10	4	2653241	3104489	451.249	8399	0.054
7G_10	4	8057386	8520902	463.517	8814	0.053
7G_10	4	9557076	10039415	482.340	6734	0.072
7G_10	4	13554004	14136128	582.125	9407	0.062
7G_10	4	33869418	34264964	395.547	6574	0.060
7G_10	4	34310903	34956114	645.212	11208	0.058
7G_10	4	34974510	35322997	348.488	6971	0.050
7G_10	4	35984808	36560886	576.079	5728	0.101
7G_10	4	36561967	37158215	596.249	5113	0.117
7G_10	4	37749920	38783568	1033.649	16345	0.063
7G_10	4	38783753	39126953	343.201	4903	0.070
7G_10	4	39737955	40042191	304.237	5184	0.059
7G_10	4	41529979	42214007	684.029	3035	0.225
7G_10	4	43680625	44534795	854.171	9039	0.094
7G_10	4	47098956	47688571	589.616	9733	0.061
7G_10	4	52354600	52841678	487.079	5015	0.097
7G_10	4	64181500	64774061	592.562	4238	0.140
7G_10	4	72693763	73079146	385.384	2322	0.166
7G_10	4	80150130	81017180	867.051	12114	0.072
7G_10	4	86971266	87587933	616.668	8298	0.074
7G_10	4	87588142	87907527	319.386	3771	0.085
7G_10	4	87907987	88307068	399.082	4427	0.090
7G_10	5	8719709	9048151	328.443	5766	0.057
7G_10	5	10446808	11420592	973.785	11159	0.087
7G_10	5	11525314	12135939	610.626	9569	0.064
7G_10	5	12286310	12856639	570.330	8316	0.069
7G_10	5	13139669	13562014	422.346	5858	0.072
7G_10	5	13716170	14120960	404.791	5016	0.081
7G_10	5	15166939	15490805	323.867	5007	0.065
7G_10	5	31249613	32426322	1176.710	6998	0.168
7G_10	5	39452829	39859413	406.585	4873	0.083
7G_10	5	42319418	42739422	420.005	3410	0.123
7G_10	5	42979209	43385094	405.886	5887	0.069
7G_10	5	49465330	50344504	879.175	14527	0.061
7G_10	6	15797015	16107003	309.989	3874	0.080
7G_10	6	23402060	23972234	570.175	8186	0.070
7G_10	6	26531180	27206617	675.438	10457	0.065
7G_10	6	27243796	27993653	749.858	11434	0.066
7G_10	6	27994370	29308881	1314.512	21379	0.061
7G_10	6	29308908	29731983	423.076	7371	0.057
7G_10	6	29731994	31065264	1333.271	23952	0.056
7G_10	6	33932278	34256184	323.907	4661	0.069
7G_10	7	2415811	2865539	449.729	7354	0.061
7G_10	7	6356568	6814301	457.734	3323	0.138
7G_10	7	7849666	8645165	795.500	2911	0.273
7G_10	7	8844904	9257934	413.031	2517	0.164
7G_10	7	9686967	9995347	308.381	3208	0.096
7G_10	7	11348308	12021087	672.780	10839	0.062
7G_10	7	12956975	13352643	395.669	7070	0.056
7G_10	7	25624256	25987164	362.909	4260	0.085
7G_10	7	28792174	29170475	378.302	6045	0.063
7G_10	7	29531959	30017590	485.632	7493	0.065
7G_10	7	36300479	36907441	606.963	4084	0.149
7G_10	8	6133495	6873533	740.039	12571	0.059
7G_10	8	14790552	15855152	1064.601	12038	0.088
7G_10	8	21275619	21697617	421.999	6212	0.068
7G_10	8	24775453	25131354	355.902	6189	0.058
7G_10	8	25428114	25742121	314.008	4034	0.078
7G_10	8	26070721	26414635	343.915	4172	0.082
7G_10	8	29132645	29940300	807.656	7848	0.103
7G_10	9	554698	1264181	709.484	6237	0.114
7G_10	9	1588153	2343387	755.235	12414	0.061
7G_10	9	2455571	2837904	382.334	7711	0.050
7G_10	9	9863371	10348316	484.946	6256	0.078
7G_10	9	10474382	11274732	800.351	11293	0.071
7G_10	9	12966166	13351867	385.702	4425	0.087
7G_10	10	7670356	8270830	600.475	6509	0.092
7G_10	10	16303907	17387666	1083.760	15568	0.070
7G_10	11	13628120	13933597	305.478	4112	0.074
7G_10	11	17265628	17624154	358.527	4346	0.082
7G_10	11	19187616	20172776	985.161	5270	0.187
7G_10	13	16650080	17107048	456.969	8085	0.057
7G_10	13	17366455	18357739	991.285	10504	0.094
7G_10	15	108661	1448769	1340.109	7684	0.174
7G_10	15	1449501	2578653	1129.153	13252	0.085
7G_10	15	2578746	3748300	1169.555	10146	0.115
7G_10	15	3748546	4227784	479.239	3855	0.124
7G_10	15	4227890	4575117	347.228	4833	0.072
7G_10	15	4575151	5188673	613.523	7117	0.086
7G_10	15	5189046	5606239	417.194	4735	0.088
7G_10	15	6149114	6462653	313.540	3616	0.087
7G_10	15	8135400	8518966	383.567	5759	0.067
7G_10	17	10486866	10889065	402.200	998	0.403
7G_10	18	119662	435510	315.849	1214	0.260
7G_10	18	710647	1056381	345.735	4373	0.079
7G_10	18	3003915	3482092	478.178	8265	0.058
7G_10	19	9608387	9972181	363.795	623	0.584
7G_10	20	3809038	4174204	365.167	6111	0.060
7G_10	20	4507255	4841092	333.838	4565	0.073
7G_10	20	7167314	7508037	340.724	3590	0.095
7G_10	23	404277	1070336	666.060	10461	0.064
7G_10	23	4486192	4943767	457.576	6625	0.069
7G_10	27	3332596	3779277	446.682	6906	0.065
7G_10	28	1464507	2182176	717.670	9294	0.077
7G_10	28	4222042	4962607	740.566	3782	0.196
7G_11	1	4855323	5325386	470.064	3171	0.148
7G_11	1	11097710	11559833	462.124	5602	0.082
7G_11	1	51878823	52353383	474.561	6358	0.075
7G_11	1	52771696	53574672	802.977	12109	0.066
7G_11	1	55087219	55655826	568.608	4330	0.131
7G_11	1	55656263	56153412	497.150	5753	0.086
7G_11	1	80993936	81437021	443.086	5694	0.078
7G_11	1	96843379	97226065	382.687	2020	0.189
7G_11	1	97226339	97538099	311.761	2088	0.149
7G_11	1	97538569	97902774	364.206	1648	0.221
7G_11	1	102139580	102832077	692.498	8024	0.086
7G_11	1	112650789	112997846	347.058	6155	0.056
7G_11	1	120355024	120661447	306.424	4940	0.062
7G_11	1	120928923	121233234	304.312	3620	0.084
7G_11	1	123685240	124006844	321.605	5628	0.057
7G_11	1	127305202	127665035	359.834	1682	0.214
7G_11	1	138302226	138753561	451.336	4828	0.093
7G_11	1	183851818	184186489	334.672	2486	0.135
7G_11	1	190762662	191069484	306.823	2472	0.124
7G_11	2	24467671	24848516	380.846	5850	0.065
7G_11	2	24851659	25409011	557.353	4864	0.115
7G_11	2	25409158	26072911	663.754	2628	0.253
7G_11	2	32173240	32661861	488.622	7098	0.069
7G_11	2	46329888	46645069	315.182	5097	0.062
7G_11	2	51780970	52243559	462.590	1495	0.309
7G_11	2	52306359	52873264	566.906	177	3.203
7G_11	2	56720680	57042232	321.553	4084	0.079
7G_11	2	61689380	62024383	335.004	4363	0.077
7G_11	2	71224119	71566918	342.800	960	0.357
7G_11	2	72642062	73482732	840.671	4545	0.185
7G_11	2	73704542	74060045	355.504	1585	0.224
7G_11	2	74819853	75649807	829.955	8108	0.102
7G_11	2	75651510	76175181	523.672	8365	0.063
7G_11	2	81691615	82056321	364.707	2065	0.177
7G_11	2	82116943	82584012	467.070	1120	0.417
7G_11	2	84394269	84850480	456.212	6703	0.068
7G_11	2	86322713	86784024	461.312	2398	0.192
7G_11	2	86784157	87100460	316.304	537	0.589
7G_11	2	87489212	88052610	563.399	2380	0.237
7G_11	2	94255119	94570460	315.342	2318	0.136
7G_11	2	95697993	96172819	474.827	2293	0.207
7G_11	2	103723441	104201377	477.937	5323	0.090
7G_11	2	107079329	107387897	308.569	4190	0.074
7G_11	2	135584228	136044117	459.890	6906	0.067
7G_11	2	143621084	144056579	435.496	2072	0.210
7G_11	3	11389826	11701242	311.417	3113	0.100
7G_11	3	15821793	16192068	370.276	6724	0.055
7G_11	3	16192319	16684955	492.637	8634	0.057
7G_11	3	24820863	25153019	332.157	4430	0.075
7G_11	3	26851031	27272669	421.639	5865	0.072
7G_11	3	27979590	28331186	351.597	4334	0.081
7G_11	3	29833186	30151421	318.236	4386	0.073
7G_11	4	2832016	3277843	445.828	8094	0.055
7G_11	4	3476911	3884980	408.070	6651	0.061
7G_11	4	36072963	36394000	321.038	3278	0.098
7G_11	4	67373979	67753883	379.905	4049	0.094
7G_11	4	67923114	68501903	578.790	7912	0.073
7G_11	4	69942060	70297808	355.749	5432	0.065
7G_11	4	70710809	71099961	389.153	2462	0.158
7G_11	4	71243845	71791893	548.049	3014	0.182
7G_11	4	71882476	72438640	556.165	2957	0.188
7G_11	4	75933831	76263097	329.267	2366	0.139
7G_11	5	18357752	18706283	348.532	5564	0.063
7G_11	7	2471037	2997660	526.624	8868	0.059
7G_11	7	5920098	6227301	307.204	3391	0.091
7G_11	7	6504534	6883188	378.655	2148	0.176
7G_11	7	7848593	8176682	328.090	600	0.547
7G_11	7	18708335	19211058	502.724	5550	0.091
7G_11	7	19211333	19581792	370.460	4080	0.091
7G_11	7	19612597	20022336	409.740	3755	0.109
7G_11	7	20113644	20580595	466.952	5775	0.081
7G_11	8	8197295	8567042	369.748	2712	0.136
7G_11	8	9708173	10494558	786.386	1633	0.482
7G_11	8	11019165	11459759	440.595	745	0.591
7G_11	8	11574102	12004083	429.982	1482	0.290
7G_11	8	29434549	29940300	505.752	3660	0.138
7G_11	9	8822802	9469658	646.857	8455	0.077
7G_11	9	23522866	24032342	509.477	4524	0.113
7G_11	11	3326062	3793754	467.693	777	0.602
7G_11	11	4301839	4711609	409.771	3478	0.118
7G_11	11	9084623	9490826	406.204	4933	0.082
7G_11	12	12944806	13305749	360.944	4308	0.084
7G_11	13	12037320	13009181	971.862	15381	0.063
7G_11	13	17749864	18357747	607.884	5943	0.102
7G_11	14	46218	938508	892.291	3555	0.251
7G_11	14	8124506	8463093	338.588	4336	0.078
7G_11	17	7303830	7764176	460.347	9459	0.049
7G_11	18	674698	1071068	396.371	4948	0.080
7G_11	18	2850652	3166288	315.637	5241	0.060
7G_11	18	3538485	3949693	411.209	7249	0.057
7G_11	18	4645124	5017783	372.660	6665	0.056
7G_11	19	1298179	1632571	334.393	4882	0.068
7G_11	19	9083737	9473264	389.528	1263	0.308
7G_11	19	9476962	9872228	395.267	963	0.410
7G_12	1	5326418	5739015	412.598	3162	0.130
7G_12	1	11328731	11651895	323.165	4142	0.078
7G_12	1	11945433	12256295	310.863	4428	0.070
7G_12	1	12256392	12630021	373.630	6617	0.056
7G_12	1	14848060	15160654	312.595	5846	0.053
7G_12	1	20285278	20839645	554.368	9832	0.056
7G_12	1	21384103	21731395	347.293	3661	0.095
7G_12	1	21945174	22299962	354.789	6370	0.056
7G_12	1	27516668	28141729	625.062	5008	0.125
7G_12	1	28371119	28953750	582.632	7643	0.076
7G_12	1	29014936	29563473	548.538	7410	0.074
7G_12	1	31958787	32363724	404.938	3212	0.126
7G_12	1	40233563	40738231	504.669	5854	0.086
7G_12	1	41343148	41673687	330.540	1522	0.217
7G_12	1	41675707	42275924	600.218	1931	0.311
7G_12	1	42558328	43357032	798.705	5310	0.150
7G_12	1	63616001	64054721	438.721	4352	0.101
7G_12	1	82745173	83141456	396.284	3802	0.104
7G_12	1	89315790	89616637	300.848	2675	0.112
7G_12	1	92307126	92699474	392.349	6504	0.060
7G_12	1	103418899	103762120	343.222	3497	0.098
7G_12	1	104269739	104648106	378.368	6964	0.054
7G_12	1	109990754	110838457	847.704	13981	0.061
7G_12	1	111951803	112274968	323.166	6078	0.053
7G_12	1	112822502	113189304	366.803	6524	0.056
7G_12	1	118643819	119018344	374.526	5710	0.066
7G_12	1	190762793	191070359	307.567	2473	0.124
7G_12	1	192999936	193463375	463.440	8645	0.054
7G_12	1	193463411	193977977	514.567	10800	0.048
7G_12	2	11550730	11888517	337.788	1507	0.224
7G_12	2	14537295	14894536	357.242	4997	0.071
7G_12	2	18355559	18742607	387.049	3532	0.110
7G_12	2	18858031	19350948	492.918	6026	0.082
7G_12	2	24332589	26072970	1740.382	15372	0.113
7G_12	2	31837846	32139265	301.420	4058	0.074
7G_12	2	39308047	39962567	654.521	7547	0.087
7G_12	2	47676624	48079973	403.350	5608	0.072
7G_12	2	51780776	52242731	461.956	1514	0.305
7G_12	2	52314529	52873416	558.888	87	6.424
7G_12	2	57516939	57949617	432.679	3972	0.109
7G_12	2	60968784	61308164	339.381	4298	0.079
7G_12	2	62465191	62964064	498.874	6701	0.074
7G_12	2	69992250	70661826	669.577	3894	0.172
7G_12	2	70921593	71422353	500.761	1927	0.260
7G_12	2	71602419	71918125	315.707	910	0.347
7G_12	2	72269986	72607242	337.257	1985	0.170
7G_12	2	73220612	73547378	326.767	1643	0.199
7G_12	2	74819853	75205749	385.897	2808	0.137
7G_12	2	75338019	75649936	311.918	3256	0.096
7G_12	2	75650228	76180166	529.939	8500	0.062
7G_12	2	76741259	77359787	618.529	5201	0.119
7G_12	2	77961524	78320820	359.297	3674	0.098
7G_12	2	78470707	78914162	443.456	4931	0.090
7G_12	2	78934169	79332153	397.985	3728	0.107
7G_12	2	79332597	79939593	606.997	6785	0.089
7G_12	2	81685232	82071696	386.465	2140	0.181
7G_12	2	82116943	82584012	467.070	1120	0.417
7G_12	2	83493393	84276585	783.193	9219	0.085
7G_12	2	88052546	88392306	339.761	3953	0.086
7G_12	2	89786458	90273838	487.381	7154	0.068
7G_12	2	118430424	119231420	800.997	5793	0.138
7G_12	2	119231672	120088450	856.779	2410	0.356
7G_12	2	120447260	120749014	301.755	2623	0.115
7G_12	2	123809649	124870120	1060.472	10059	0.105
7G_12	2	138020729	138487740	467.012	8054	0.058
7G_12	2	139575410	140328229	752.820	7229	0.104
7G_12	2	141099957	141414585	314.629	3573	0.088
7G_12	2	143314932	144096789	781.858	3742	0.209
7G_12	3	15823855	16306318	482.464	8973	0.054
7G_12	3	23848366	24214337	365.972	4094	0.089
7G_12	3	31536475	31907201	370.727	5897	0.063
7G_12	3	52196352	52511532	315.181	5496	0.057
7G_12	3	74466267	75079138	612.872	2623	0.234
7G_12	3	79774111	80202786	428.676	6052	0.071
7G_12	3	82935526	83252362	316.837	4985	0.064
7G_12	3	83398448	84380015	981.568	6755	0.145
7G_12	3	85118491	85453351	334.861	1840	0.182
7G_12	4	7160430	7658229	497.800	6867	0.072
7G_12	4	9305669	10107584	801.916	11933	0.067
7G_12	4	10107675	10464329	356.655	5059	0.070
7G_12	4	10465691	10858492	392.802	5895	0.067
7G_12	4	11043651	11447268	403.618	6138	0.066
7G_12	4	12879247	13323706	444.460	9227	0.048
7G_12	4	36561967	36963500	401.534	3180	0.126
7G_12	4	37158633	37547126	388.494	5962	0.065
7G_12	4	37661820	38283480	621.661	10600	0.059
7G_12	4	38885781	39628667	742.887	10124	0.073
7G_12	4	47710069	48219916	509.848	5356	0.095
7G_12	4	50381722	50745923	364.202	4603	0.079
7G_12	4	51451050	51969678	518.629	6712	0.077
7G_12	4	52427792	52841321	413.530	4206	0.098
7G_12	4	53523906	54090532	566.627	7671	0.074
7G_12	4	54090870	54981060	890.191	12967	0.069
7G_12	4	56734940	57063164	328.225	3619	0.091
7G_12	4	57063386	57396551	333.166	3702	0.090
7G_12	4	71274321	71739653	465.333	2657	0.175
7G_12	4	71739874	72156832	416.959	2439	0.171
7G_12	4	75933862	76270110	336.249	2423	0.139
7G_12	5	3592508	3927847	335.340	865	0.388
7G_12	5	4548367	4854989	306.623	3878	0.079
7G_12	5	13901507	14242149	340.643	5255	0.065
7G_12	5	14422489	14914858	492.370	5334	0.092
7G_12	5	17416047	17727708	311.662	4104	0.076
7G_12	5	20870772	21171039	300.268	3311	0.091
7G_12	5	22339888	22672966	333.079	1776	0.188
7G_12	5	24934092	25390910	456.819	5770	0.079
7G_12	5	30455231	30931832	476.602	4474	0.107
7G_12	5	31319491	31986191	666.701	3338	0.200
7G_12	5	31986734	32293369	306.636	2493	0.123
7G_12	5	34555727	34917590	361.864	4473	0.081
7G_12	5	35422677	35746755	324.079	2530	0.128
7G_12	5	39452826	40242627	789.802	8333	0.095
7G_12	5	48920544	49308408	387.865	3213	0.121
7G_12	5	49874884	50274970	400.087	5781	0.069
7G_12	5	55075250	55418338	343.089	5314	0.065
7G_12	6	1321264	1705288	384.025	5891	0.065
7G_12	6	8085590	8493250	407.661	5535	0.074
7G_12	6	17883728	18385097	501.370	5932	0.085
7G_12	6	18535835	18877506	341.672	4231	0.081
7G_12	6	18878493	19207608	329.116	4906	0.067
7G_12	6	34661196	35431039	769.844	9903	0.078
7G_12	7	5322033	5657059	335.027	5135	0.065
7G_12	7	23395075	23926553	531.479	9864	0.054
7G_12	7	24006294	24313683	307.390	4295	0.072
7G_12	7	34245923	34797990	552.068	7358	0.075
7G_12	8	988246	1349341	361.096	5059	0.071
7G_12	8	1541226	2103290	562.065	4921	0.114
7G_12	8	8197295	8567030	369.736	2710	0.136
7G_12	8	9933808	10343958	410.151	755	0.543
7G_12	8	13192724	13792726	600.003	5633	0.107
7G_12	8	14061097	14610370	549.274	6318	0.087
7G_12	8	14618458	14990083	371.626	4223	0.088
7G_12	8	15419569	15752828	333.260	2882	0.116
7G_12	8	29336043	29940357	604.315	4815	0.126
7G_12	9	2620716	3047181	426.466	7791	0.055
7G_12	9	20353915	20680692	326.778	4093	0.080
7G_12	10	3002455	3327287	324.833	5688	0.057
7G_12	10	10888381	11276771	388.391	5212	0.075
7G_12	10	11918406	12295013	376.608	5542	0.068
7G_12	10	14620026	15067295	447.270	7073	0.063
7G_12	10	15067673	15553456	485.784	5287	0.092
7G_12	10	16004012	16425161	421.150	4884	0.086
7G_12	10	18092894	18514390	421.497	5687	0.074
7G_12	10	19921396	20360516	439.121	3367	0.130
7G_12	11	1835173	2170390	335.218	4271	0.078
7G_12	11	2322888	2717862	394.975	1228	0.322
7G_12	11	3307139	4222680	915.542	2643	0.346
7G_12	11	4266807	4737118	470.312	3937	0.119
7G_12	11	4913823	5417447	503.625	5444	0.093
7G_12	11	6092840	6427189	334.350	5069	0.066
7G_12	11	18118440	18518253	399.814	5887	0.068
7G_12	12	10568265	10978686	410.422	5381	0.076
7G_12	12	11801022	12289140	488.119	6664	0.073
7G_12	12	12289303	12808091	518.789	6751	0.077
7G_12	12	19550258	19935916	385.659	1562	0.247
7G_12	13	957359	1402195	444.837	2668	0.167
7G_12	13	12769577	13080658	311.082	5386	0.058
7G_12	13	17520361	17863176	342.816	3607	0.095
7G_12	14	5084463	5404199	319.737	4945	0.065
7G_12	14	6603993	7064266	460.274	6898	0.067
7G_12	15	3825152	5484608	1659.457	18119	0.092
7G_12	15	11684818	12235421	550.604	4395	0.125
7G_12	15	12328990	12691020	362.031	1520	0.238
7G_12	17	1391853	1717111	325.259	5237	0.062
7G_12	18	4459448	4799235	339.788	5452	0.062
7G_12	21	2371118	2812557	441.440	6896	0.064
7G_12	21	2956330	3515723	559.394	8010	0.070
7G_12	21	3515801	4061407	545.607	7032	0.078
7G_12	23	697794	1195673	497.880	7976	0.062
7G_12	23	4268318	4742682	474.365	6729	0.070
7G_12	24	318990	701732	382.743	5795	0.066
7G_12	24	701907	1114332	412.426	5891	0.070
7G_12	26	518284	844651	326.368	5650	0.058
7G_12	28	1551833	1989948	438.116	5370	0.082
7G_12	28	4222029	4871986	649.958	3703	0.176
7G_13	1	9653920	10599219	945.300	6941	0.136
7G_13	1	11016866	11766662	749.797	8743	0.086
7G_13	1	15159387	15510025	350.639	6158	0.057
7G_13	1	17360869	17713200	352.332	2116	0.167
7G_13	1	17865149	18223107	357.959	1913	0.187
7G_13	1	19011901	19488780	476.880	2817	0.169
7G_13	1	20285133	20648956	363.824	6870	0.053
7G_13	1	32050217	32389288	339.072	2720	0.125
7G_13	1	44879734	45316015	436.282	5226	0.083
7G_13	1	49375559	49732663	357.105	5846	0.061
7G_13	1	52136297	52540834	404.538	5611	0.072
7G_13	1	52540892	53424716	883.825	12741	0.069
7G_13	1	53903837	54250415	346.579	4691	0.074
7G_13	1	55808019	56301612	493.594	6268	0.079
7G_13	1	64054747	64666604	611.858	7373	0.083
7G_13	1	64835845	65255345	419.501	5049	0.083
7G_13	1	65290734	66404409	1113.676	13356	0.083
7G_13	1	69846675	70295178	448.504	6476	0.069
7G_13	1	87690777	88100099	409.323	5322	0.077
7G_13	1	96417889	97538108	1120.220	6683	0.168
7G_13	1	97538599	97905422	366.824	1675	0.219
7G_13	1	100614623	101032450	417.828	4822	0.087
7G_13	1	105266469	105581064	314.596	5016	0.063
7G_13	1	105581672	105949785	368.114	5590	0.066
7G_13	1	109962982	110419092	456.111	9203	0.050
7G_13	1	110640028	111056172	416.145	6550	0.064
7G_13	1	111587207	112318599	731.393	11855	0.062
7G_13	1	112603785	112947978	344.194	5608	0.061
7G_13	1	127227832	127693190	465.359	1967	0.237
7G_13	1	142169107	142512558	343.452	939	0.366
7G_13	1	142846914	143523416	676.503	7962	0.085
7G_13	1	147431629	147865509	433.881	3112	0.139
7G_13	1	155833734	156136606	302.873	4104	0.074
7G_13	1	180862173	181212476	350.304	5377	0.065
7G_13	1	181212528	182060895	848.368	10808	0.078
7G_13	1	188122652	188656073	533.422	6810	0.078
7G_13	1	190609375	191381577	772.203	7581	0.102
7G_13	1	191382029	191923999	541.971	4950	0.109
7G_13	1	191924310	192337019	412.710	4752	0.087
7G_13	2	2770588	3389404	618.817	9081	0.068
7G_13	2	3392561	3718512	325.952	5291	0.062
7G_13	2	15438901	15859473	420.573	5619	0.075
7G_13	2	23633958	23941657	307.700	5271	0.058
7G_13	2	24484883	24890910	406.028	6368	0.064
7G_13	2	25409158	26072911	663.754	2628	0.253
7G_13	2	36044205	36535728	491.524	3692	0.133
7G_13	2	36888980	37555412	666.433	8545	0.078
7G_13	2	43755080	44225811	470.732	8592	0.055
7G_13	2	44417571	44814524	396.954	7381	0.054
7G_13	2	44903408	45250001	346.594	6098	0.057
7G_13	2	47804396	48241456	437.061	6316	0.069
7G_13	2	58502017	58983974	481.958	4978	0.097
7G_13	2	65193328	65578756	385.429	6657	0.058
7G_13	2	80313055	81073145	760.091	11807	0.064
7G_13	2	82116943	82510134	393.192	1027	0.383
7G_13	2	86280646	86783969	503.324	3048	0.165
7G_13	2	86784171	87100460	316.290	535	0.591
7G_13	2	87100801	87507503	406.703	1225	0.332
7G_13	2	87508547	88392679	884.133	6244	0.142
7G_13	2	88409172	88734342	325.171	3659	0.089
7G_13	2	91175635	92144958	969.324	11054	0.088
7G_13	2	92215011	92626774	411.764	5197	0.079
7G_13	2	92630869	93052721	421.853	2845	0.148
7G_13	2	93053386	93414248	360.863	2166	0.167
7G_13	2	93574742	93952407	377.666	2362	0.160
7G_13	2	94244077	94661618	417.542	3458	0.121
7G_13	2	94661960	95054198	392.239	3660	0.107
7G_13	2	95169710	95570708	400.999	1569	0.256
7G_13	2	95697993	96172819	474.827	2293	0.207
7G_13	2	96802396	97231912	429.517	7687	0.056
7G_13	2	97231926	98156865	924.940	16513	0.056
7G_13	2	98456398	98962814	506.417	10257	0.049
7G_13	2	99076280	99419343	343.064	5635	0.061
7G_13	2	110622719	111813538	1190.820	15139	0.079
7G_13	2	119043934	119347588	303.655	783	0.388
7G_13	2	119350051	120088526	738.476	2064	0.358
7G_13	2	120530168	120931711	401.544	4631	0.087
7G_13	2	130531680	130841864	310.185	3454	0.090
7G_13	2	130968369	131405493	437.125	5074	0.086
7G_13	2	131900056	132436055	536.000	8077	0.066
7G_13	2	132458528	132761248	302.721	5394	0.056
7G_13	2	140780995	141566682	785.688	8240	0.095
7G_13	3	9929640	10234443	304.804	5236	0.058
7G_13	3	15462742	15775684	312.943	4835	0.065
7G_13	3	26707746	27014393	306.648	4389	0.070
7G_13	3	32015126	32336742	321.617	5063	0.064
7G_13	3	33068540	33374812	306.273	3584	0.085
7G_13	3	34133212	34488442	355.231	4538	0.078
7G_13	3	34488554	35022634	534.081	6764	0.079
7G_13	3	35418849	35749191	330.343	4422	0.075
7G_13	3	35836722	36681348	844.627	8236	0.103
7G_13	3	41099926	41632171	532.246	8078	0.066
7G_13	3	41974471	42287062	312.592	4831	0.065
7G_13	3	42931154	43381415	450.262	6946	0.065
7G_13	3	43638662	44064188	425.527	3970	0.107
7G_13	3	108354778	108708920	354.143	4243	0.083
7G_13	4	1478230	1840982	362.753	5690	0.064
7G_13	4	10018685	10508072	489.388	7128	0.069
7G_13	4	11703974	12244909	540.936	10188	0.053
7G_13	4	43594318	44281428	687.111	7045	0.098
7G_13	4	44534948	44882018	347.071	4789	0.072
7G_13	4	46122070	46537942	415.873	7839	0.053
7G_13	4	54025798	54415570	389.773	6628	0.059
7G_13	4	57575596	58008505	432.910	4502	0.096
7G_13	4	58010603	58444048	433.446	6540	0.066
7G_13	4	58780660	59556398	775.739	9918	0.078
7G_13	4	65567569	66125653	558.085	8849	0.063
7G_13	4	71314524	71881604	567.081	3194	0.178
7G_13	4	82784855	83429316	644.462	9239	0.070
7G_13	4	90658343	91000657	342.315	5290	0.065
7G_13	5	9743563	10130176	386.614	5967	0.065
7G_13	5	12286310	12776459	490.150	6802	0.072
7G_13	5	12777707	13284227	506.521	8605	0.059
7G_13	5	14200116	14591238	391.123	6007	0.065
7G_13	5	14591297	15096022	504.726	4373	0.115
7G_13	5	15506052	15991043	484.992	9143	0.053
7G_13	5	18805944	19206544	400.601	5323	0.075
7G_13	5	23128721	23429358	300.638	4300	0.070
7G_13	5	24847179	25390407	543.229	6970	0.078
7G_13	5	29050908	30392583	1341.676	15372	0.087
7G_13	5	30392600	31202630	810.031	6220	0.130
7G_13	5	31510191	32464322	954.132	5627	0.170
7G_13	5	32571365	33258726	687.362	2041	0.337
7G_13	5	33421197	33925998	504.802	3407	0.148
7G_13	5	46668576	47224423	555.848	3711	0.150
7G_13	5	47224471	47632441	407.971	2271	0.180
7G_13	5	58710746	59773148	1062.403	13346	0.080
7G_13	6	20517798	20821217	303.420	4262	0.071
7G_13	6	21306910	21639817	332.908	3372	0.099
7G_13	6	21834524	22248420	413.897	5743	0.072
7G_13	6	22501646	22930493	428.848	5914	0.073
7G_13	6	30577873	31153762	575.890	10998	0.052
7G_13	6	33312657	33718306	405.650	6808	0.060
7G_13	6	34661196	35027180	365.985	6844	0.053
7G_13	6	35027231	35426490	399.260	3009	0.133
7G_13	7	5322097	5648918	326.822	4994	0.065
7G_13	7	18833828	19486393	652.566	6820	0.096
7G_13	7	30678350	31273908	595.559	8380	0.071
7G_13	7	31415538	31767080	351.543	5201	0.068
7G_13	7	36225313	36889117	663.805	4731	0.140
7G_13	8	195091	624291	429.201	1670	0.257
7G_13	8	1902654	2208022	305.369	2709	0.113
7G_13	8	9732938	10492473	759.536	1547	0.491
7G_13	8	11019469	11345349	325.881	535	0.609
7G_13	8	28069576	28839358	769.783	11891	0.065
7G_13	8	29132645	29937946	805.302	7844	0.103
7G_13	9	533074	1022559	489.486	3081	0.159
7G_13	9	15259703	15770578	510.876	8760	0.058
7G_13	9	16423797	17218294	794.498	9128	0.087
7G_13	9	17218535	18012829	794.295	11243	0.071
7G_13	10	4309613	4777185	467.573	6488	0.072
7G_13	10	6978426	7349163	370.738	3681	0.101
7G_13	10	9195521	9730166	534.646	5996	0.089
7G_13	10	10335020	10658516	323.497	4256	0.076
7G_13	10	10717537	11135443	417.907	5376	0.078
7G_13	10	18092894	18548503	455.610	6464	0.070
7G_13	10	20043303	20379896	336.594	1400	0.240
7G_13	11	1847712	2322749	475.038	5656	0.084
7G_13	11	2322888	2719239	396.352	1233	0.321
7G_13	11	3323191	3670632	347.442	569	0.611
7G_13	11	3693454	4737118	1043.665	6207	0.168
7G_13	11	4737267	5151150	413.884	4266	0.097
7G_13	11	5151469	5572623	421.155	4257	0.099
7G_13	11	5725364	6081326	355.963	4166	0.085
7G_13	11	7020880	7590223	569.344	8232	0.069
7G_13	11	7590449	8319887	729.439	12510	0.058
7G_13	11	17892821	18242364	349.544	5851	0.060
7G_13	11	19185266	20173205	987.940	5299	0.186
7G_13	12	9251600	9640506	388.907	6006	0.065
7G_13	13	17519777	17863176	343.400	3614	0.095
7G_13	14	225215	840226	615.012	2173	0.283
7G_13	14	4389108	4719283	330.176	5053	0.065
7G_13	14	8124515	8491065	366.551	4788	0.077
7G_13	14	12694845	13016328	321.484	5805	0.055
7G_13	15	5081844	5953211	871.368	10099	0.086
7G_13	15	6175697	6846378	670.682	9251	0.072
7G_13	15	11582614	12233695	651.082	5540	0.118
7G_13	17	4609116	5326912	717.797	8630	0.083
7G_13	18	9354224	9655252	301.029	4510	0.067
7G_13	18	9808106	10592262	784.157	9047	0.087
7G_13	18	10592472	11049548	457.077	1155	0.396
7G_13	19	1180170	1531439	351.270	5638	0.062
7G_13	19	2650569	3132780	482.212	7958	0.061
7G_13	20	4692532	5044856	352.325	5179	0.068
7G_13	20	5850407	6545595	695.189	6526	0.107
7G_13	20	12455096	13073931	618.836	6298	0.098
7G_13	20	13074456	13379228	304.773	2932	0.104
7G_13	21	4026959	4375812	348.854	5124	0.068
7G_14	1	8435099	8756313	321.215	577	0.557
7G_14	1	9054265	9371183	316.919	1653	0.192
7G_14	1	31853103	32386122	533.020	4238	0.126
7G_14	1	55149208	55622123	472.916	3515	0.135
7G_14	1	55737173	56197213	460.041	5316	0.087
7G_14	1	58563746	58928640	364.895	3643	0.100
7G_14	1	127227026	127665035	438.010	1766	0.248
7G_14	1	147284076	148005995	721.920	5805	0.124
7G_14	1	150810303	151115277	304.975	1407	0.217
7G_14	2	11888655	12435321	546.667	2734	0.200
7G_14	2	25297783	26319768	1021.986	5383	0.190
7G_14	2	28136993	28444659	307.667	3130	0.098
7G_14	2	52312978	52873525	560.548	122	4.595
7G_14	2	81685197	82055998	370.802	2138	0.173
7G_14	2	82118286	82584012	465.727	1114	0.418
7G_14	2	86784161	87100460	316.300	536	0.590
7G_14	2	87100801	87478564	377.764	1101	0.343
7G_14	2	87492368	88145806	653.439	3578	0.183
7G_14	2	95770910	96172819	401.910	2010	0.200
7G_14	2	124181288	124492557	311.270	2001	0.156
7G_14	2	133652015	134165914	513.900	2299	0.224
7G_14	3	34527105	34908903	381.799	4956	0.077
7G_14	3	84963048	85453347	490.300	2332	0.210
7G_14	3	110929454	111252876	323.423	1514	0.214
7G_14	4	41802277	42542619	740.343	3967	0.187
7G_14	4	67326748	67702696	375.949	3931	0.096
7G_14	4	71375205	71779748	404.544	1989	0.203
7G_14	5	29536064	30068275	532.212	6118	0.087
7G_14	5	31570888	31965409	394.522	1769	0.223
7G_14	5	32498613	33248749	750.137	2322	0.323
7G_14	6	19034426	19425375	390.950	5485	0.071
7G_14	6	35027205	35427101	399.897	3026	0.132
7G_14	7	6496238	6894835	398.598	2321	0.172
7G_14	7	6899681	7336145	436.465	678	0.644
7G_14	7	7848356	8350154	501.799	1452	0.346
7G_14	7	8353069	8775651	422.583	2055	0.206
7G_14	7	18833828	19376745	542.918	5608	0.097
7G_14	8	191375	624284	432.910	1680	0.258
7G_14	8	1906097	2208022	301.926	2694	0.112
7G_14	10	20043278	20360485	317.208	1343	0.236
7G_14	11	3307159	3738162	431.004	693	0.622
7G_14	13	13869619	14276642	407.024	5858	0.069
7G_14	13	17820327	18337164	516.838	5078	0.102
7G_14	18	10594734	11026817	432.084	1075	0.402
16G_01	1	7194864	7701586	506.723	8527	0.059
16G_01	1	8448576	9030504	581.929	1883	0.309
16G_01	1	9380269	10278676	898.408	6052	0.148
16G_01	1	10278714	10599056	320.343	2459	0.130
16G_01	1	10599431	11016783	417.353	3079	0.136
16G_01	1	11016814	11356538	339.725	3730	0.091
16G_01	1	46528874	47252651	723.778	10016	0.072
16G_01	1	47726139	48065024	338.886	6038	0.056
16G_01	1	55127564	56192496	1064.933	10504	0.101
16G_01	1	56370916	56994025	623.110	9164	0.068
16G_01	1	61824854	62140124	315.271	4856	0.065
16G_01	1	65431325	66404409	973.085	11038	0.088
16G_01	1	66404440	66747405	342.966	5054	0.068
16G_01	1	66747805	67146107	398.303	6071	0.066
16G_01	1	67359524	68395421	1035.898	18173	0.057
16G_01	1	68503446	69093070	589.625	9927	0.059
16G_01	1	69098567	69456364	357.798	6199	0.058
16G_01	1	69456494	70296323	839.830	13418	0.063
16G_01	1	70296413	70942240	645.828	10162	0.064
16G_01	1	70942317	71401448	459.132	7502	0.061
16G_01	1	71459143	71823741	364.599	5001	0.073
16G_01	1	72021781	72332731	310.951	3176	0.098
16G_01	1	72332797	72642123	309.327	1067	0.290
16G_01	1	72914099	73390988	476.890	3049	0.156
16G_01	1	75304440	76062767	758.328	1261	0.601
16G_01	1	76069284	76387457	318.174	1344	0.237
16G_01	1	79983965	80284037	300.073	4347	0.069
16G_01	1	87872297	88407478	535.182	8468	0.063
16G_01	1	91830538	92211286	380.749	7764	0.049
16G_01	1	96417889	97905424	1487.536	8375	0.178
16G_01	1	98727167	99265012	537.846	5436	0.099
16G_01	1	100142021	100498480	356.460	2929	0.122
16G_01	1	110233873	110632987	399.115	6179	0.065
16G_01	1	120211367	120624826	413.460	7060	0.059
16G_01	1	127245178	127701765	456.588	1978	0.231
16G_01	1	129192604	130076292	883.689	10174	0.087
16G_01	1	136519367	137036912	517.546	8465	0.061
16G_01	1	137036921	137945266	908.346	16452	0.055
16G_01	1	138141123	139001905	860.783	10604	0.081
16G_01	1	141913683	142468624	554.942	1175	0.472
16G_01	1	142846915	143738709	891.795	11090	0.080
16G_01	1	145004805	145955521	950.717	16703	0.057
16G_01	1	147431629	147865509	433.881	3112	0.139
16G_01	1	172606810	173028352	421.543	6820	0.062
16G_01	1	174278215	174816862	538.648	8370	0.064
16G_01	1	180825892	181212476	386.585	5902	0.066
16G_01	1	182029607	182503533	473.927	6459	0.073
16G_01	1	182997901	183759624	761.724	8905	0.086
16G_01	1	183763548	184372005	608.458	4577	0.133
16G_01	1	184372410	185308008	935.599	12382	0.076
16G_01	1	187036693	187547459	510.767	6512	0.078
16G_01	2	1447925	2160248	712.324	11044	0.064
16G_01	2	2160279	2590095	429.817	7182	0.060
16G_01	2	2724136	3067838	343.703	4578	0.075
16G_01	2	4282932	5016148	733.217	12277	0.060
[truncated: 3,722 more rows]
