# Supplementary material for: Identification of selection signatures involved in performance traits in a paternal broiler line
Source: BMC Genomics. 2019 Jun 3;20:449. doi: 10.1186/s12864-019-5811-1 (PMC6547531; doi:10.1186/s12864-019-5811-1)
Supplement: Supplementary file 3 — A text file with information about pools of overlapping ROH among the 28 chickens. Information comprises pool identification (POOL), family identification (FID), individual identification (IID), chromosome (CHR), start (BP1) and end (BP2) positions, size (KB), and number of SNP in each ROH of in the pool. Each pool has n + 2 lines: the n lines are respective to the n individuals in overlap and the last two represents the union and consensus regions of the overlap. (TXT 776 kb) [file 12864_2019_5811_MOESM3_ESM.txt]

POOL	FID	IID	CHR	BP1	BP2	KB	NSNP
S1	7G_01	7G_01	2	82116710	82584012	467.303	1122
S1	7G_02	7G_02	2	82116710	82512929	396.22	1036
S1	7G_03	7G_03	2	82146603	82446837	300.235	692
S1	7G_04	7G_04	2	82116943	82590304	473.362	1129
S1	7G_05	7G_05	2	81681470	83331999	1650.53	5705
S1	7G_06	7G_06	2	82146603	82584012	437.41	975
S1	7G_07	7G_07	2	82116943	82464537	347.595	898
S1	7G_08	7G_08	2	82146594	82585342	438.749	979
S1	7G_09	7G_09	2	82146603	82584012	437.41	975
S1	7G_10	7G_10	2	82116943	82512929	395.987	1034
S1	7G_11	7G_11	2	82116943	82584012	467.07	1120
S1	7G_12	7G_12	2	82116943	82584012	467.07	1120
S1	7G_13	7G_13	2	82116943	82510134	393.192	1027
S1	7G_14	7G_14	2	82118286	82584012	465.727	1114
S1	16G_01	16G_01	2	81847035	82669607	822.573	2475
S1	16G_02	16G_02	2	82116943	82512929	395.987	1034
S1	16G_03	16G_03	2	82116943	83176335	1059.393	2497
S1	16G_04	16G_04	2	82116943	83328015	1211.073	3315
S1	16G_05	16G_05	2	82117018	82735936	618.919	1327
S1	16G_06	16G_06	2	82146603	82585342	438.74	978
S1	16G_07	16G_07	2	82146603	82662210	515.608	1078
S1	16G_08	16G_08	2	82146603	82584012	437.41	975
S1	16G_09	16G_09	2	82116943	83328015	1211.073	3315
S1	16G_10	16G_10	2	82116943	82464537	347.595	898
S1	16G_11	16G_11	2	82116943	83328015	1211.073	3315
S1	16G_12	16G_12	2	82116943	82584012	467.07	1120
S1	16G_13	16G_13	2	82116943	82464537	347.595	898
S1	16G_14	16G_14	2	82116943	82464537	347.595	898
S1	CON	28	2	82146603	82446837	300.235	692
S1	UNION	28	2	81681470	83331999	1650.53	5705
S2	7G_01	7G_01	2	25409158	26321789	912.632	4835
S2	7G_02	7G_02	2	25409158	26072911	663.754	2628
S2	7G_03	7G_03	2	25409158	26072911	663.754	2628
S2	7G_04	7G_04	2	25409158	26071359	662.202	2607
S2	7G_05	7G_05	2	25159138	26127880	968.743	4517
S2	7G_06	7G_06	2	25298128	26072911	774.784	3190
S2	7G_07	7G_07	2	24585616	26586923	2001.308	16235
S2	7G_08	7G_08	2	25409158	26587161	1178.004	7193
S2	7G_10	7G_10	2	24963744	26072911	1109.168	6020
S2	7G_11	7G_11	2	25409158	26072911	663.754	2628
S2	7G_12	7G_12	2	24332589	26072970	1740.382	15372
S2	7G_13	7G_13	2	25409158	26072911	663.754	2628
S2	7G_14	7G_14	2	25297783	26319768	1021.986	5383
S2	16G_01	16G_01	2	25297791	26072911	775.121	3192
S2	16G_02	16G_02	2	24673296	26072911	1399.616	10346
S2	16G_03	16G_03	2	24673296	26586931	1913.636	14893
S2	16G_04	16G_04	2	24673296	26072911	1399.616	10346
S2	16G_05	16G_05	2	25409158	26072911	663.754	2628
S2	16G_06	16G_06	2	25409158	26072911	663.754	2628
S2	16G_07	16G_07	2	25051960	26587110	1535.151	9331
S2	16G_08	16G_08	2	25409158	26072911	663.754	2628
S2	16G_09	16G_09	2	25409158	26072911	663.754	2628
S2	16G_10	16G_10	2	25409158	26586923	1177.766	7173
S2	16G_11	16G_11	2	25409158	26586937	1177.78	7176
S2	16G_12	16G_12	2	25409158	26586937	1177.78	7176
S2	16G_13	16G_13	2	25409158	26587151	1177.994	7191
S2	16G_14	16G_14	2	25409158	26072911	663.754	2628
S2	CON	27	2	25409158	26071359	662.202	2607
S2	UNION	27	2	24332589	26587161	2254.573	19935
S3	7G_01	7G_01	3	85118493	85453374	334.882	1842
S3	7G_02	7G_02	3	85118501	85453356	334.856	1839
S3	7G_03	7G_03	3	85118493	85453591	335.099	1858
S3	7G_04	7G_04	3	84978384	85453347	474.964	2305
S3	7G_05	7G_05	3	84981339	85453351	472.013	2305
S3	7G_06	7G_06	3	85118493	85453563	335.071	1857
S3	7G_07	7G_07	3	85054767	85453783	399.017	2095
S3	7G_08	7G_08	3	84981339	85533911	552.573	2739
S3	7G_09	7G_09	3	84962643	85453374	490.732	2339
S3	7G_10	7G_10	3	85118493	85453356	334.864	1840
S3	7G_12	7G_12	3	85118491	85453351	334.861	1840
S3	7G_14	7G_14	3	84963048	85453347	490.3	2332
S3	16G_01	16G_01	3	84981339	85453786	472.448	2327
S3	16G_02	16G_02	3	84550100	85534966	984.867	4153
S3	16G_03	16G_03	3	84725163	85534966	809.804	3474
S3	16G_04	16G_04	3	84725199	85534966	809.768	3470
S3	16G_05	16G_05	3	84963048	86632660	1669.613	13190
S3	16G_07	16G_07	3	84002556	85604942	1602.387	6362
S3	16G_08	16G_08	3	84039258	85562053	1522.796	6065
S3	16G_09	16G_09	3	84872026	85534966	662.941	2957
S3	16G_10	16G_10	3	82935455	85604557	2669.103	18968
S3	16G_11	16G_11	3	82935455	85604557	2669.103	18968
S3	16G_12	16G_12	3	84981339	85533911	552.573	2739
S3	16G_13	16G_13	3	83144793	85453371	2308.579	14829
S3	CON	24	3	85118501	85453347	334.847	1837
S3	UNION	24	3	82935455	86632660	3697.206	29169
S4	7G_01	7G_01	4	71314524	71668419	353.896	1929
S4	7G_05	7G_05	4	71279338	71739653	460.316	2616
S4	7G_06	7G_06	4	71273964	71676878	402.915	2290
S4	7G_07	7G_07	4	71069999	72073365	1003.367	6042
S4	7G_08	7G_08	4	70658232	72155603	1497.372	9391
S4	7G_11	7G_11	4	71243845	71791893	548.049	3014
S4	7G_12	7G_12	4	71274321	71739653	465.333	2657
S4	7G_13	7G_13	4	71314524	71881604	567.081	3194
S4	7G_14	7G_14	4	71375205	71779748	404.544	1989
S4	16G_01	16G_01	4	70902399	72155603	1253.205	7801
S4	16G_02	16G_02	4	70375316	73960115	3584.8	26886
S4	16G_03	16G_03	4	71314524	72077157	762.634	4207
S4	16G_04	16G_04	4	69071022	73960122	4889.101	48377
S4	16G_05	16G_05	4	70761352	72901572	2140.221	12673
S4	16G_06	16G_06	4	71273964	72077157	803.194	4536
S4	16G_07	16G_07	4	71273964	72077157	803.194	4536
S4	16G_08	16G_08	4	70791333	72156832	1365.5	8341
S4	16G_09	16G_09	4	71100161	72077157	976.997	5822
S4	16G_10	16G_10	4	71041065	72077157	1036.093	6149
S4	16G_11	16G_11	4	71274413	71676982	402.57	2289
S4	16G_12	16G_12	4	71100157	72901552	1801.396	10535
S4	16G_13	16G_13	4	71274321	71676982	402.662	2290
S4	16G_14	16G_14	4	71041065	72077157	1036.093	6149
S4	CON	23	4	71375205	71668419	293.215	1476
S4	UNION	23	4	69071022	73960122	4889.101	48377
S5	7G_01	7G_01	4	71669581	72078891	409.311	2280
S5	7G_05	7G_05	4	71279338	71739653	460.316	2616
S5	7G_06	7G_06	4	71273964	71676878	402.915	2290
S5	7G_07	7G_07	4	71069999	72073365	1003.367	6042
S5	7G_08	7G_08	4	70658232	72155603	1497.372	9391
S5	7G_11	7G_11	4	71243845	71791893	548.049	3014
S5	7G_12	7G_12	4	71274321	71739653	465.333	2657
S5	7G_13	7G_13	4	71314524	71881604	567.081	3194
S5	7G_14	7G_14	4	71375205	71779748	404.544	1989
S5	16G_01	16G_01	4	70902399	72155603	1253.205	7801
S5	16G_02	16G_02	4	70375316	73960115	3584.8	26886
S5	16G_03	16G_03	4	71314524	72077157	762.634	4207
S5	16G_04	16G_04	4	69071022	73960122	4889.101	48377
S5	16G_05	16G_05	4	70761352	72901572	2140.221	12673
S5	16G_06	16G_06	4	71273964	72077157	803.194	4536
S5	16G_07	16G_07	4	71273964	72077157	803.194	4536
S5	16G_08	16G_08	4	70791333	72156832	1365.5	8341
S5	16G_09	16G_09	4	71100161	72077157	976.997	5822
S5	16G_10	16G_10	4	71041065	72077157	1036.093	6149
S5	16G_11	16G_11	4	71274413	71676982	402.57	2289
S5	16G_12	16G_12	4	71100157	72901552	1801.396	10535
S5	16G_13	16G_13	4	71274321	71676982	402.662	2290
S5	16G_14	16G_14	4	71041065	72077157	1036.093	6149
S5	CON	23	4	71669581	71676878	7.298	26
S5	UNION	23	4	69071022	73960122	4889.101	48377
S6	7G_01	7G_01	4	71669581	72078891	409.311	2280
S6	7G_04	7G_04	4	71740076	72144060	403.985	2357
S6	7G_05	7G_05	4	71740076	72079263	339.188	1880
S6	7G_07	7G_07	4	71069999	72073365	1003.367	6042
S6	7G_08	7G_08	4	70658232	72155603	1497.372	9391
S6	7G_11	7G_11	4	71243845	71791893	548.049	3014
S6	7G_12	7G_12	4	71739874	72156832	416.959	2439
S6	7G_13	7G_13	4	71314524	71881604	567.081	3194
S6	7G_14	7G_14	4	71375205	71779748	404.544	1989
S6	16G_01	16G_01	4	70902399	72155603	1253.205	7801
S6	16G_02	16G_02	4	70375316	73960115	3584.8	26886
S6	16G_03	16G_03	4	71314524	72077157	762.634	4207
S6	16G_04	16G_04	4	69071022	73960122	4889.101	48377
S6	16G_05	16G_05	4	70761352	72901572	2140.221	12673
S6	16G_06	16G_06	4	71273964	72077157	803.194	4536
S6	16G_07	16G_07	4	71273964	72077157	803.194	4536
S6	16G_08	16G_08	4	70791333	72156832	1365.5	8341
S6	16G_09	16G_09	4	71100161	72077157	976.997	5822
S6	16G_10	16G_10	4	71041065	72077157	1036.093	6149
S6	16G_11	16G_11	4	71677408	72410909	733.502	4129
S6	16G_12	16G_12	4	71100157	72901552	1801.396	10535
S6	16G_13	16G_13	4	71677408	72410909	733.502	4129
S6	16G_14	16G_14	4	71041065	72077157	1036.093	6149
S6	CON	23	4	71740076	71779748	39.673	106
S6	UNION	23	4	69071022	73960122	4889.101	48377
S7	7G_01	7G_01	2	119164118	119644684	480.567	1106
S7	7G_02	7G_02	2	119231669	120336595	1104.927	4158
S7	7G_03	7G_03	2	119074069	119686525	612.457	1396
S7	7G_05	7G_05	2	119022624	119691042	668.419	1695
S7	7G_06	7G_06	2	118733802	119706738	972.937	3515
S7	7G_07	7G_07	2	119107431	119638824	531.394	1154
S7	7G_09	7G_09	2	119231684	120088450	856.767	2409
S7	7G_10	7G_10	2	119231669	119735529	503.861	1208
S7	7G_12	7G_12	2	119231672	120088450	856.779	2410
S7	7G_13	7G_13	2	119043934	119347588	303.655	783
S7	16G_01	16G_01	2	119226622	120336595	1109.974	4179
S7	16G_02	16G_02	2	119231669	120088655	856.987	2433
S7	16G_03	16G_03	2	119231669	120336593	1104.925	4157
S7	16G_04	16G_04	2	118325099	120336595	2011.497	11320
S7	16G_05	16G_05	2	118325099	120088463	1763.365	9577
S7	16G_06	16G_06	2	119231669	120088463	856.795	2415
S7	16G_10	16G_10	2	118444416	120335074	1890.659	9798
S7	16G_11	16G_11	2	118444416	120088450	1644.035	8055
S7	16G_12	16G_12	2	118436611	120336593	1899.983	9857
S7	16G_13	16G_13	2	119241378	120336595	1095.218	4120
S7	16G_14	16G_14	2	118436876	120088473	1651.598	8116
S7	16G_07	16G_07	2	116060874	120088450	4027.577	42057
S7	CON	22	2	119241378	119347588	106.211	315
S7	UNION	22	2	116060874	120336595	4275.722	43804
S8	7G_01	7G_01	2	119164118	119644684	480.567	1106
S8	7G_02	7G_02	2	119231669	120336595	1104.927	4158
S8	7G_03	7G_03	2	119074069	119686525	612.457	1396
S8	7G_05	7G_05	2	119022624	119691042	668.419	1695
S8	7G_06	7G_06	2	118733802	119706738	972.937	3515
S8	7G_07	7G_07	2	119107431	119638824	531.394	1154
S8	7G_09	7G_09	2	119231684	120088450	856.767	2409
S8	7G_10	7G_10	2	119231669	119735529	503.861	1208
S8	7G_12	7G_12	2	119231672	120088450	856.779	2410
S8	7G_13	7G_13	2	119350051	120088526	738.476	2064
S8	16G_01	16G_01	2	119226622	120336595	1109.974	4179
S8	16G_02	16G_02	2	119231669	120088655	856.987	2433
S8	16G_03	16G_03	2	119231669	120336593	1104.925	4157
S8	16G_04	16G_04	2	118325099	120336595	2011.497	11320
S8	16G_05	16G_05	2	118325099	120088463	1763.365	9577
S8	16G_06	16G_06	2	119231669	120088463	856.795	2415
S8	16G_10	16G_10	2	118444416	120335074	1890.659	9798
S8	16G_11	16G_11	2	118444416	120088450	1644.035	8055
S8	16G_12	16G_12	2	118436611	120336593	1899.983	9857
S8	16G_13	16G_13	2	119241378	120336595	1095.218	4120
S8	16G_14	16G_14	2	118436876	120088473	1651.598	8116
S8	16G_07	16G_07	2	116060874	120088450	4027.577	42057
S8	CON	22	2	119350051	119638824	288.774	582
S8	UNION	22	2	116060874	120336595	4275.722	43804
S9	7G_01	7G_01	4	71669581	72078891	409.311	2280
S9	7G_05	7G_05	4	71279338	71739653	460.316	2616
S9	7G_07	7G_07	4	71069999	72073365	1003.367	6042
S9	7G_08	7G_08	4	70658232	72155603	1497.372	9391
S9	7G_11	7G_11	4	71243845	71791893	548.049	3014
S9	7G_12	7G_12	4	71274321	71739653	465.333	2657
S9	7G_13	7G_13	4	71314524	71881604	567.081	3194
S9	7G_14	7G_14	4	71375205	71779748	404.544	1989
S9	16G_01	16G_01	4	70902399	72155603	1253.205	7801
S9	16G_02	16G_02	4	70375316	73960115	3584.8	26886
S9	16G_03	16G_03	4	71314524	72077157	762.634	4207
S9	16G_04	16G_04	4	69071022	73960122	4889.101	48377
S9	16G_05	16G_05	4	70761352	72901572	2140.221	12673
S9	16G_06	16G_06	4	71273964	72077157	803.194	4536
S9	16G_07	16G_07	4	71273964	72077157	803.194	4536
S9	16G_08	16G_08	4	70791333	72156832	1365.5	8341
S9	16G_09	16G_09	4	71100161	72077157	976.997	5822
S9	16G_10	16G_10	4	71041065	72077157	1036.093	6149
S9	16G_11	16G_11	4	71677408	72410909	733.502	4129
S9	16G_12	16G_12	4	71100157	72901552	1801.396	10535
S9	16G_13	16G_13	4	71677408	72410909	733.502	4129
S9	16G_14	16G_14	4	71041065	72077157	1036.093	6149
S9	CON	22	4	71677408	71739653	62.246	364
S9	UNION	22	4	69071022	73960122	4889.101	48377
S10	7G_01	7G_01	4	71669581	72078891	409.311	2280
S10	7G_04	7G_04	4	71740076	72144060	403.985	2357
S10	7G_05	7G_05	4	71740076	72079263	339.188	1880
S10	7G_06	7G_06	4	71887966	72403359	515.394	2835
S10	7G_07	7G_07	4	71069999	72073365	1003.367	6042
S10	7G_08	7G_08	4	70658232	72155603	1497.372	9391
S10	7G_11	7G_11	4	71882476	72438640	556.165	2957
S10	7G_12	7G_12	4	71739874	72156832	416.959	2439
S10	16G_01	16G_01	4	70902399	72155603	1253.205	7801
S10	16G_02	16G_02	4	70375316	73960115	3584.8	26886
S10	16G_03	16G_03	4	71314524	72077157	762.634	4207
S10	16G_04	16G_04	4	69071022	73960122	4889.101	48377
S10	16G_05	16G_05	4	70761352	72901572	2140.221	12673
S10	16G_06	16G_06	4	71273964	72077157	803.194	4536
S10	16G_07	16G_07	4	71273964	72077157	803.194	4536
S10	16G_08	16G_08	4	70791333	72156832	1365.5	8341
S10	16G_09	16G_09	4	71100161	72077157	976.997	5822
S10	16G_10	16G_10	4	71041065	72077157	1036.093	6149
S10	16G_11	16G_11	4	71677408	72410909	733.502	4129
S10	16G_12	16G_12	4	71100157	72901552	1801.396	10535
S10	16G_13	16G_13	4	71677408	72410909	733.502	4129
S10	16G_14	16G_14	4	71041065	72077157	1036.093	6149
S10	CON	22	4	71887966	72073365	185.4	940
S10	UNION	22	4	69071022	73960122	4889.101	48377
S11	7G_01	7G_01	1	127226795	127679768	452.974	1884
S11	7G_05	7G_05	1	127226966	127665697	438.732	1777
S11	7G_07	7G_07	1	127122301	127693190	570.89	2289
S11	7G_08	7G_08	1	127226638	127693190	466.553	1983
S11	7G_09	7G_09	1	127083512	128099401	1015.89	5409
S11	7G_11	7G_11	1	127305202	127665035	359.834	1682
S11	7G_13	7G_13	1	127227832	127693190	465.359	1967
S11	7G_14	7G_14	1	127227026	127665035	438.01	1766
S11	16G_01	16G_01	1	127245178	127701765	456.588	1978
S11	16G_02	16G_02	1	127083250	127701463	618.214	2537
S11	16G_03	16G_03	1	127083130	128271720	1188.591	7615
S11	16G_04	16G_04	1	126601843	127698891	1097.049	4776
S11	16G_05	16G_05	1	127083470	127693190	609.721	2459
S11	16G_06	16G_06	1	127226785	127664734	437.95	1774
S11	16G_07	16G_07	1	127226638	127698891	472.254	2021
S11	16G_08	16G_08	1	127082902	127693190	610.289	2512
S11	16G_10	16G_10	1	127021538	127701608	680.071	2768
S11	16G_11	16G_11	1	127226638	127664734	438.097	1779
S11	16G_12	16G_12	1	127245238	127664734	419.497	1723
S11	16G_13	16G_13	1	127083754	127741103	657.35	2814
S11	16G_14	16G_14	1	127226760	127664734	437.975	1776
S11	CON	21	1	127305202	127664734	359.533	1681
S11	UNION	21	1	126601843	128271720	1669.878	9856
S12	7G_01	7G_01	2	119164118	119644684	480.567	1106
S12	7G_02	7G_02	2	118656976	119164174	507.199	2666
S12	7G_03	7G_03	2	119074069	119686525	612.457	1396
S12	7G_05	7G_05	2	119022624	119691042	668.419	1695
S12	7G_06	7G_06	2	118733802	119706738	972.937	3515
S12	7G_07	7G_07	2	119107431	119638824	531.394	1154
S12	7G_09	7G_09	2	118090474	119231370	1140.897	10522
S12	7G_12	7G_12	2	118430424	119231420	800.997	5793
S12	7G_13	7G_13	2	119043934	119347588	303.655	783
S12	16G_01	16G_01	2	118822002	119223875	401.874	1967
S12	16G_02	16G_02	2	118325099	119231042	905.944	7157
S12	16G_03	16G_03	2	118822053	119224762	402.71	1967
S12	16G_04	16G_04	2	118325099	120336595	2011.497	11320
S12	16G_05	16G_05	2	118325099	120088463	1763.365	9577
S12	16G_06	16G_06	2	118325099	119231370	906.272	7159
S12	16G_10	16G_10	2	118444416	120335074	1890.659	9798
S12	16G_11	16G_11	2	118444416	120088450	1644.035	8055
S12	16G_12	16G_12	2	118436611	120336593	1899.983	9857
S12	16G_13	16G_13	2	118436876	119231420	794.545	5697
S12	16G_14	16G_14	2	118436876	120088473	1651.598	8116
S12	16G_07	16G_07	2	116060874	120088450	4027.577	42057
S12	CON	21	2	119164118	119164174	0.057	3
S12	UNION	21	2	116060874	120336595	4275.722	43804
S13	7G_01	7G_01	8	28916561	29723427	806.867	9142
S13	7G_02	7G_02	8	28850088	29940300	1090.213	11043
S13	7G_04	7G_04	8	29097560	29658386	560.827	6493
S13	7G_07	7G_07	8	29096939	29934049	837.111	8238
S13	7G_09	7G_09	8	29336043	29940300	604.258	4812
S13	7G_10	7G_10	8	29132645	29940300	807.656	7848
S13	7G_11	7G_11	8	29434549	29940300	505.752	3660
S13	7G_12	7G_12	8	29336043	29940357	604.315	4815
S13	7G_13	7G_13	8	29132645	29937946	805.302	7844
S13	16G_01	16G_01	8	29132645	29940300	807.656	7848
S13	16G_02	16G_02	8	29147834	29940300	792.467	7674
S13	16G_03	16G_03	8	29289989	29934048	644.06	5483
S13	16G_04	16G_04	8	29132645	29940300	807.656	7848
S13	16G_05	16G_05	8	29336043	29949567	613.525	4830
S13	16G_06	16G_06	8	29336043	29940301	604.259	4813
S13	16G_07	16G_07	8	28916548	29940300	1023.753	10021
S13	16G_08	16G_08	8	29132645	29940237	807.593	7846
S13	16G_10	16G_10	8	28916561	29960224	1043.664	10045
S13	16G_12	16G_12	8	29336043	29940603	604.561	4822
S13	16G_13	16G_13	8	29132645	29960231	827.587	7874
S13	16G_14	16G_14	8	29289959	29960231	670.273	5530
S13	CON	21	8	29434549	29658386	223.838	1915
S13	UNION	21	8	28850088	29960231	1110.144	11069
S14	7G_01	7G_01	1	55087137	55564089	476.953	2943
S14	7G_05	7G_05	1	55087215	55482793	395.579	2190
S14	7G_07	7G_07	1	54964920	55359089	394.17	2484
S14	7G_08	7G_08	1	55087191	56230602	1143.412	11105
S14	7G_10	7G_10	1	55087200	56097658	1010.459	9435
S14	7G_11	7G_11	1	55087219	55655826	568.608	4330
S14	7G_14	7G_14	1	55149208	55622123	472.916	3515
S14	16G_01	16G_01	1	55127564	56192496	1064.933	10504
S14	16G_02	16G_02	1	55047781	56192496	1144.716	11028
S14	16G_03	16G_03	1	55149208	55561526	412.319	2598
S14	16G_04	16G_04	1	54736735	56280226	1543.492	16695
S14	16G_05	16G_05	1	54752439	55788440	1036.002	10268
S14	16G_06	16G_06	1	55087137	56370484	1283.348	13587
S14	16G_08	16G_08	1	55047781	56192496	1144.716	11028
S14	16G_09	16G_09	1	54736718	56370428	1633.711	18081
S14	16G_10	16G_10	1	54722478	55561526	839.049	7718
S14	16G_11	16G_11	1	54964920	56280248	1315.329	13337
S14	16G_12	16G_12	1	54956212	55359089	402.878	2624
S14	16G_13	16G_13	1	54736734	55973940	1237.207	12291
S14	16G_14	16G_14	1	54736573	55561526	824.954	7442
S14	CON	20	1	55149208	55359089	209.882	1020
S14	UNION	20	1	54722478	56370484	1648.007	18384
S15	7G_03	7G_03	1	55808019	56192496	384.478	4283
S15	7G_04	7G_04	1	55808019	56153448	345.43	3760
S15	7G_06	7G_06	1	55808019	56172164	364.146	3999
S15	7G_08	7G_08	1	55087191	56230602	1143.412	11105
S15	7G_10	7G_10	1	55087200	56097658	1010.459	9435
S15	7G_11	7G_11	1	55656263	56153412	497.15	5753
S15	7G_13	7G_13	1	55808019	56301612	493.594	6268
S15	7G_14	7G_14	1	55737173	56197213	460.041	5316
S15	16G_01	16G_01	1	55127564	56192496	1064.933	10504
S15	16G_02	16G_02	1	55047781	56192496	1144.716	11028
S15	16G_05	16G_05	1	55808019	56192496	384.478	4283
S15	16G_06	16G_06	1	55087137	56370484	1283.348	13587
S15	16G_08	16G_08	1	55047781	56192496	1144.716	11028
S15	16G_09	16G_09	1	54736718	56370428	1633.711	18081
S15	16G_12	16G_12	1	55808019	56192496	384.478	4283
S15	16G_13	16G_13	1	54736734	55973940	1237.207	12291
S15	16G_03	16G_03	1	55824627	56305199	480.573	6182
S15	16G_04	16G_04	1	54736735	56280226	1543.492	16695
S15	16G_11	16G_11	1	54964920	56280248	1315.329	13337
S15	16G_14	16G_14	1	55824627	56370417	545.791	7090
S15	CON	20	1	55824627	55973940	149.314	1304
S15	UNION	20	1	54736718	56370484	1633.767	18091
S16	7G_02	7G_02	1	96797489	97225720	428.232	2141
S16	7G_04	7G_04	1	96900739	97225599	324.861	1891
S16	7G_05	7G_05	1	96832614	97225720	393.107	2041
S16	7G_07	7G_07	1	96900749	97958090	1057.342	6240
S16	7G_08	7G_08	1	96900758	97225720	324.963	1888
S16	7G_09	7G_09	1	96296794	97538182	1241.389	8268
S16	7G_10	7G_10	1	95699931	97538145	1838.215	14110
S16	7G_11	7G_11	1	96843379	97226065	382.687	2020
S16	7G_13	7G_13	1	96417889	97538108	1120.22	6683
S16	16G_01	16G_01	1	96417889	97905424	1487.536	8375
S16	16G_02	16G_02	1	96296794	97226281	929.488	6171
S16	16G_05	16G_05	1	96296794	97226281	929.488	6171
S16	16G_06	16G_06	1	96547512	97227809	680.298	3508
S16	16G_07	16G_07	1	95786127	97905424	2119.298	15203
S16	16G_08	16G_08	1	96417889	97226281	808.393	4589
S16	16G_09	16G_09	1	96900749	97958117	1057.369	6241
S16	16G_10	16G_10	1	96417889	97905426	1487.538	8376
S16	16G_11	16G_11	1	96797489	97225750	428.262	2142
S16	16G_12	16G_12	1	96147194	97226281	1079.088	7549
S16	16G_13	16G_13	1	96417889	97538145	1120.257	6684
S16	CON	20	1	96900758	97225599	324.842	1887
S16	UNION	20	1	95699931	97958117	2258.187	16361
S17	7G_01	7G_01	2	25007265	25409135	401.871	2793
S17	7G_02	7G_02	2	24657911	25409135	751.225	7993
S17	7G_04	7G_04	2	24950283	25409011	458.729	3506
S17	7G_05	7G_05	2	25159138	26127880	968.743	4517
S17	7G_06	7G_06	2	25298128	26072911	774.784	3190
S17	7G_07	7G_07	2	24585616	26586923	2001.308	16235
S17	7G_08	7G_08	2	25067344	25409135	341.792	1936
S17	7G_10	7G_10	2	24963744	26072911	1109.168	6020
S17	7G_11	7G_11	2	24851659	25409011	557.353	4864
S17	7G_12	7G_12	2	24332589	26072970	1740.382	15372
S17	7G_14	7G_14	2	25297783	26319768	1021.986	5383
S17	16G_01	16G_01	2	25297791	26072911	775.121	3192
S17	16G_02	16G_02	2	24673296	26072911	1399.616	10346
S17	16G_03	16G_03	2	24673296	26586931	1913.636	14893
S17	16G_04	16G_04	2	24673296	26072911	1399.616	10346
S17	16G_06	16G_06	2	23845171	25409011	1563.841	20172
S17	16G_07	16G_07	2	25051960	26587110	1535.151	9331
S17	16G_08	16G_08	2	25051832	25409011	357.18	2144
S17	16G_11	16G_11	2	25007293	25409135	401.843	2788
S17	16G_14	16G_14	2	24657911	25409135	751.225	7993
S17	CON	20	2	25298128	25409011	110.884	556
S17	UNION	20	2	23845171	26587110	2741.94	27365
S18	7G_01	7G_01	2	74721547	75649807	928.261	8991
S18	7G_02	7G_02	2	74820149	76175181	1355.033	16504
S18	7G_03	7G_03	2	75372855	75752520	379.666	4210
S18	7G_05	7G_05	2	75279829	75613118	333.29	3867
S18	7G_07	7G_07	2	75279910	76175181	895.272	12708
S18	7G_11	7G_11	2	74819853	75649807	829.955	8108
S18	7G_12	7G_12	2	75338019	75649936	311.918	3256
S18	16G_02	16G_02	2	75372856	76566207	1193.352	17161
S18	16G_03	16G_03	2	74721734	76309582	1587.849	19887
S18	16G_04	16G_04	2	75374494	76018627	644.134	8612
S18	16G_05	16G_05	2	75372856	76013849	640.994	8561
S18	16G_06	16G_06	2	75305217	76498947	1193.731	17491
S18	16G_07	16G_07	2	75279933	76058677	778.745	10739
S18	16G_08	16G_08	2	75279853	76013849	733.997	10104
S18	16G_09	16G_09	2	74721547	76175181	1453.635	17394
S18	16G_10	16G_10	2	75279853	77654386	2374.534	28152
S18	16G_11	16G_11	2	75372856	76013849	640.994	8561
S18	16G_12	16G_12	2	75374494	75962230	587.737	7986
S18	16G_13	16G_13	2	75305217	76498994	1193.778	17492
S18	16G_14	16G_14	2	75372856	75960536	587.681	7978
S18	CON	20	2	75374494	75613118	238.625	2313
S18	UNION	20	2	74721547	77654386	2932.84	32834
S19	7G_01	7G_01	2	74721547	75649807	928.261	8991
S19	7G_02	7G_02	2	74820149	76175181	1355.033	16504
S19	7G_03	7G_03	2	75372855	75752520	379.666	4210
S19	7G_07	7G_07	2	75279910	76175181	895.272	12708
S19	7G_08	7G_08	2	75643695	75995228	351.534	5694
S19	7G_11	7G_11	2	74819853	75649807	829.955	8108
S19	7G_12	7G_12	2	75338019	75649936	311.918	3256
S19	16G_02	16G_02	2	75372856	76566207	1193.352	17161
S19	16G_03	16G_03	2	74721734	76309582	1587.849	19887
S19	16G_04	16G_04	2	75374494	76018627	644.134	8612
S19	16G_05	16G_05	2	75372856	76013849	640.994	8561
S19	16G_06	16G_06	2	75305217	76498947	1193.731	17491
S19	16G_07	16G_07	2	75279933	76058677	778.745	10739
S19	16G_08	16G_08	2	75279853	76013849	733.997	10104
S19	16G_09	16G_09	2	74721547	76175181	1453.635	17394
S19	16G_10	16G_10	2	75279853	77654386	2374.534	28152
S19	16G_11	16G_11	2	75372856	76013849	640.994	8561
S19	16G_12	16G_12	2	75374494	75962230	587.737	7986
S19	16G_13	16G_13	2	75305217	76498994	1193.778	17492
S19	16G_14	16G_14	2	75372856	75960536	587.681	7978
S19	CON	20	2	75643695	75649807	6.113	58
S19	UNION	20	2	74721547	77654386	2932.84	32834
S20	7G_02	7G_02	3	83280695	84098641	817.947	7742
S20	7G_03	7G_03	3	84039258	84360725	321.468	968
S20	7G_04	7G_04	3	83280784	84474117	1193.334	9097
S20	7G_06	7G_06	3	83447992	84507246	1059.255	6352
S20	7G_07	7G_07	3	84028516	84360723	332.208	1004
S20	7G_08	7G_08	3	83398479	84504966	1106.488	7402
S20	7G_10	7G_10	3	83398448	84153264	754.817	6104
S20	7G_12	7G_12	3	83398448	84380015	981.568	6755
S20	16G_01	16G_01	3	84028516	84334943	306.428	922
S20	16G_02	16G_02	3	84028516	84360725	332.21	1005
S20	16G_03	16G_03	3	84028516	84360725	332.21	1005
S20	16G_04	16G_04	3	84028516	84360725	332.21	1005
S20	16G_05	16G_05	3	83052570	84960722	1908.153	13946
S20	16G_07	16G_07	3	84002556	85604942	1602.387	6362
S20	16G_08	16G_08	3	84039258	85562053	1522.796	6065
S20	16G_09	16G_09	3	84027913	84360723	332.811	1006
S20	16G_10	16G_10	3	82935455	85604557	2669.103	18968
S20	16G_11	16G_11	3	82935455	85604557	2669.103	18968
S20	16G_12	16G_12	3	83052570	84504735	1452.166	12451
S20	16G_13	16G_13	3	83144793	85453371	2308.579	14829
S20	CON	20	3	84039258	84098641	59.384	281
S20	UNION	20	3	82935455	85604942	2669.488	18969
S21	7G_02	7G_02	3	84100432	84504735	404.304	1434
S21	7G_03	7G_03	3	84039258	84360725	321.468	968
S21	7G_04	7G_04	3	83280784	84474117	1193.334	9097
S21	7G_06	7G_06	3	83447992	84507246	1059.255	6352
S21	7G_07	7G_07	3	84028516	84360723	332.208	1004
S21	7G_08	7G_08	3	83398479	84504966	1106.488	7402
S21	7G_10	7G_10	3	83398448	84153264	754.817	6104
S21	7G_12	7G_12	3	83398448	84380015	981.568	6755
S21	16G_01	16G_01	3	84028516	84334943	306.428	922
S21	16G_02	16G_02	3	84028516	84360725	332.21	1005
S21	16G_03	16G_03	3	84028516	84360725	332.21	1005
S21	16G_04	16G_04	3	84028516	84360725	332.21	1005
S21	16G_05	16G_05	3	83052570	84960722	1908.153	13946
S21	16G_07	16G_07	3	84002556	85604942	1602.387	6362
S21	16G_08	16G_08	3	84039258	85562053	1522.796	6065
S21	16G_09	16G_09	3	84027913	84360723	332.811	1006
S21	16G_10	16G_10	3	82935455	85604557	2669.103	18968
S21	16G_11	16G_11	3	82935455	85604557	2669.103	18968
S21	16G_12	16G_12	3	83052570	84504735	1452.166	12451
S21	16G_13	16G_13	3	83144793	85453371	2308.579	14829
S21	CON	20	3	84100432	84153264	52.833	134
S21	UNION	20	3	82935455	85604942	2669.488	18969
S22	7G_02	7G_02	3	84100432	84504735	404.304	1434
S22	7G_03	7G_03	3	84039258	84360725	321.468	968
S22	7G_04	7G_04	3	83280784	84474117	1193.334	9097
S22	7G_06	7G_06	3	83447992	84507246	1059.255	6352
S22	7G_07	7G_07	3	84028516	84360723	332.208	1004
S22	7G_08	7G_08	3	83398479	84504966	1106.488	7402
S22	7G_10	7G_10	3	84153590	84503188	349.599	1295
S22	7G_12	7G_12	3	83398448	84380015	981.568	6755
S22	16G_01	16G_01	3	84028516	84334943	306.428	922
S22	16G_02	16G_02	3	84028516	84360725	332.21	1005
S22	16G_03	16G_03	3	84028516	84360725	332.21	1005
S22	16G_04	16G_04	3	84028516	84360725	332.21	1005
S22	16G_05	16G_05	3	83052570	84960722	1908.153	13946
S22	16G_07	16G_07	3	84002556	85604942	1602.387	6362
S22	16G_08	16G_08	3	84039258	85562053	1522.796	6065
S22	16G_09	16G_09	3	84027913	84360723	332.811	1006
S22	16G_10	16G_10	3	82935455	85604557	2669.103	18968
S22	16G_11	16G_11	3	82935455	85604557	2669.103	18968
S22	16G_12	16G_12	3	83052570	84504735	1452.166	12451
S22	16G_13	16G_13	3	83144793	85453371	2308.579	14829
S22	CON	20	3	84153590	84334943	181.354	464
S22	UNION	20	3	82935455	85604942	2669.488	18969
S23	7G_02	7G_02	1	11328362	11961839	633.478	8134
S23	7G_07	7G_07	1	10786517	11362170	575.654	5969
S23	7G_09	7G_09	1	11009443	12157756	1148.314	14100
S23	7G_10	7G_10	1	10708465	11361982	653.518	6366
S23	7G_11	7G_11	1	11097710	11559833	462.124	5602
S23	7G_12	7G_12	1	11328731	11651895	323.165	4142
S23	7G_13	7G_13	1	11016866	11766662	749.797	8743
S23	16G_01	16G_01	1	11016814	11356538	339.725	3730
S23	16G_02	16G_02	1	11328731	11666997	338.267	4314
S23	16G_03	16G_03	1	11319175	11666997	347.823	4455
S23	16G_04	16G_04	1	11328731	11666997	338.267	4314
S23	16G_05	16G_05	1	11328731	11961839	633.109	8128
S23	16G_06	16G_06	1	10634680	11447047	812.368	7853
S23	16G_07	16G_07	1	9653967	11666997	2013.031	17654
S23	16G_08	16G_08	1	11328731	12541502	1212.772	17016
S23	16G_10	16G_10	1	11328731	11666997	338.267	4314
S23	16G_11	16G_11	1	11328731	11666997	338.267	4314
S23	16G_13	16G_13	1	11328731	11666997	338.267	4314
S23	16G_14	16G_14	1	10599271	11961839	1362.569	14526
S23	CON	19	1	11328731	11356538	27.808	421
S23	UNION	19	1	9653967	12541502	2887.536	30356
S24	7G_02	7G_02	1	97538182	97839964	301.783	1312
S24	7G_06	7G_06	1	97349517	97905422	555.906	2709
S24	7G_07	7G_07	1	96900749	97958090	1057.342	6240
S24	7G_08	7G_08	1	97538573	97905426	366.854	1682
S24	7G_09	7G_09	1	97538370	98184169	645.8	4999
S24	7G_10	7G_10	1	97538567	97905426	366.86	1684
S24	7G_11	7G_11	1	97538569	97902774	364.206	1648
S24	7G_13	7G_13	1	97538599	97905422	366.824	1675
S24	16G_01	16G_01	1	96417889	97905424	1487.536	8375
S24	16G_02	16G_02	1	97226313	97958117	731.805	4343
S24	16G_05	16G_05	1	97226313	97905424	679.112	3783
S24	16G_07	16G_07	1	95786127	97905424	2119.298	15203
S24	16G_08	16G_08	1	97226313	97905424	679.112	3783
S24	16G_09	16G_09	1	96900749	97958117	1057.369	6241
S24	16G_10	16G_10	1	96417889	97905426	1487.538	8376
S24	16G_11	16G_11	1	97348811	97905424	556.614	2715
S24	16G_12	16G_12	1	97226313	98184169	957.857	7096
S24	16G_13	16G_13	1	97538370	98184169	645.8	4999
S24	16G_14	16G_14	1	97377764	97848242	470.479	2183
S24	CON	19	1	97538599	97839964	301.366	1298
S24	UNION	19	1	95786127	98184169	2398.043	18516
S25	7G_02	7G_02	2	74820149	76175181	1355.033	16504
S25	7G_03	7G_03	2	75372855	75752520	379.666	4210
S25	7G_07	7G_07	2	75279910	76175181	895.272	12708
S25	7G_08	7G_08	2	75643695	75995228	351.534	5694
S25	7G_11	7G_11	2	75651510	76175181	523.672	8365
S25	7G_12	7G_12	2	75650228	76180166	529.939	8500
S25	16G_02	16G_02	2	75372856	76566207	1193.352	17161
S25	16G_03	16G_03	2	74721734	76309582	1587.849	19887
S25	16G_04	16G_04	2	75374494	76018627	644.134	8612
S25	16G_05	16G_05	2	75372856	76013849	640.994	8561
S25	16G_06	16G_06	2	75305217	76498947	1193.731	17491
S25	16G_07	16G_07	2	75279933	76058677	778.745	10739
S25	16G_08	16G_08	2	75279853	76013849	733.997	10104
S25	16G_09	16G_09	2	74721547	76175181	1453.635	17394
S25	16G_10	16G_10	2	75279853	77654386	2374.534	28152
S25	16G_11	16G_11	2	75372856	76013849	640.994	8561
S25	16G_12	16G_12	2	75374494	75962230	587.737	7986
S25	16G_13	16G_13	2	75305217	76498994	1193.778	17492
S25	16G_14	16G_14	2	75372856	75960536	587.681	7978
S25	CON	19	2	75651510	75752520	101.011	1405
S25	UNION	19	2	74721547	77654386	2932.84	32834
S26	7G_01	7G_01	2	119164118	119644684	480.567	1106
S26	7G_03	7G_03	2	119074069	119686525	612.457	1396
S26	7G_05	7G_05	2	119022624	119691042	668.419	1695
S26	7G_06	7G_06	2	118733802	119706738	972.937	3515
S26	7G_07	7G_07	2	119107431	119638824	531.394	1154
S26	7G_09	7G_09	2	118090474	119231370	1140.897	10522
S26	7G_12	7G_12	2	118430424	119231420	800.997	5793
S26	7G_13	7G_13	2	119043934	119347588	303.655	783
S26	16G_01	16G_01	2	119226622	120336595	1109.974	4179
S26	16G_02	16G_02	2	118325099	119231042	905.944	7157
S26	16G_04	16G_04	2	118325099	120336595	2011.497	11320
S26	16G_05	16G_05	2	118325099	120088463	1763.365	9577
S26	16G_06	16G_06	2	118325099	119231370	906.272	7159
S26	16G_10	16G_10	2	118444416	120335074	1890.659	9798
S26	16G_11	16G_11	2	118444416	120088450	1644.035	8055
S26	16G_12	16G_12	2	118436611	120336593	1899.983	9857
S26	16G_13	16G_13	2	118436876	119231420	794.545	5697
S26	16G_14	16G_14	2	118436876	120088473	1651.598	8116
S26	16G_07	16G_07	2	116060874	120088450	4027.577	42057
S26	CON	19	2	119226622	119231042	4.421	16
S26	UNION	19	2	116060874	120336595	4275.722	43804
S27	7G_04	7G_04	5	31218526	31533880	315.355	1840
S27	7G_07	7G_07	5	30696786	31828962	1132.177	6392
S27	7G_08	7G_08	5	30921123	31569650	648.528	3074
S27	7G_10	7G_10	5	31249613	32426322	1176.71	6998
S27	7G_12	7G_12	5	31319491	31986191	666.701	3338
S27	16G_01	16G_01	5	30921123	32689874	1768.752	9571
S27	16G_02	16G_02	5	28926222	32464686	3538.465	31317
S27	16G_03	16G_03	5	29112391	31475762	2363.372	22845
S27	16G_04	16G_04	5	29112807	31475762	2362.956	22843
S27	16G_05	16G_05	5	31081122	33259212	2178.091	10484
S27	16G_06	16G_06	5	30060267	31475762	1415.496	11298
S27	16G_07	16G_07	5	30921123	32498589	1577.467	8724
S27	16G_08	16G_08	5	31249613	32689874	1440.262	8388
S27	16G_09	16G_09	5	28763609	31510136	2746.528	28393
S27	16G_10	16G_10	5	30921123	31475762	554.64	2716
S27	16G_11	16G_11	5	30648401	33258666	2610.266	13748
S27	16G_12	16G_12	5	30920506	31475762	555.257	2717
S27	16G_13	16G_13	5	30921123	31475762	554.64	2716
S27	16G_14	16G_14	5	30921123	31510136	589.014	2838
S27	CON	19	5	31319491	31475762	156.272	1090
S27	UNION	19	5	28763609	33259212	4495.604	36699
S28	7G_01	7G_01	13	17197472	18357730	1160.259	13074
S28	7G_02	7G_02	13	17519998	17863176	343.179	3611
S28	7G_04	7G_04	13	17516656	17914386	397.731	4381
S28	7G_08	7G_08	13	17335335	18337164	1001.83	10909
S28	7G_09	7G_09	13	17519777	18358564	838.788	8305
S28	7G_10	7G_10	13	17366455	18357739	991.285	10504
S28	7G_11	7G_11	13	17749864	18357747	607.884	5943
S28	7G_12	7G_12	13	17520361	17863176	342.816	3607
S28	7G_13	7G_13	13	17519777	17863176	343.4	3614
S28	7G_14	7G_14	13	17820327	18337164	516.838	5078
S28	16G_03	16G_03	13	17519998	17863176	343.179	3611
S28	16G_04	16G_04	13	17292173	18357822	1065.65	11791
S28	16G_06	16G_06	13	17519777	18337170	817.394	8100
S28	16G_09	16G_09	13	17519777	18357614	837.838	8260
S28	16G_10	16G_10	13	16517035	18358220	1841.186	25138
S28	16G_11	16G_11	13	17519998	17863176	343.179	3611
S28	16G_12	16G_12	13	17152380	17863176	710.797	9004
S28	16G_13	16G_13	13	17519998	17863176	343.179	3611
S28	16G_14	16G_14	13	17519777	18358334	838.558	8304
S28	CON	19	13	17820327	17863176	42.85	593
S28	UNION	19	13	16517035	18358564	1841.53	25141
S29	7G_01	7G_01	2	25007265	25409135	401.871	2793
S29	7G_02	7G_02	2	24657911	25409135	751.225	7993
S29	7G_04	7G_04	2	24950283	25409011	458.729	3506
S29	7G_07	7G_07	2	24585616	26586923	2001.308	16235
S29	7G_08	7G_08	2	25067344	25409135	341.792	1936
S29	7G_10	7G_10	2	24963744	26072911	1109.168	6020
S29	7G_11	7G_11	2	24851659	25409011	557.353	4864
S29	7G_12	7G_12	2	24332589	26072970	1740.382	15372
S29	16G_02	16G_02	2	24673296	26072911	1399.616	10346
S29	16G_04	16G_04	2	24673296	26072911	1399.616	10346
S29	16G_06	16G_06	2	23845171	25409011	1563.841	20172
S29	16G_07	16G_07	2	25051960	26587110	1535.151	9331
S29	16G_08	16G_08	2	25051832	25409011	357.18	2144
S29	16G_11	16G_11	2	25007293	25409135	401.843	2788
S29	7G_05	7G_05	2	25159138	26127880	968.743	4517
S29	16G_03	16G_03	2	24673296	26586931	1913.636	14893
S29	7G_09	7G_09	2	24413851	25220364	806.514	10517
S29	16G_14	16G_14	2	24657911	25409135	751.225	7993
S29	CON	18	2	25159138	25220364	61.227	206
S29	UNION	18	2	23845171	26587110	2741.94	27365
S30	7G_01	7G_01	5	30676872	30998509	321.638	2639
S30	7G_07	7G_07	5	30696786	31828962	1132.177	6392
S30	7G_08	7G_08	5	30921123	31569650	648.528	3074
S30	7G_12	7G_12	5	30455231	30931832	476.602	4474
S30	7G_13	7G_13	5	30392600	31202630	810.031	6220
S30	16G_01	16G_01	5	30921123	32689874	1768.752	9571
S30	16G_02	16G_02	5	28926222	32464686	3538.465	31317
S30	16G_03	16G_03	5	29112391	31475762	2363.372	22845
S30	16G_04	16G_04	5	29112807	31475762	2362.956	22843
S30	16G_05	16G_05	5	30459616	30931832	472.217	4422
S30	16G_06	16G_06	5	30060267	31475762	1415.496	11298
S30	16G_07	16G_07	5	30921123	32498589	1577.467	8724
S30	16G_09	16G_09	5	28763609	31510136	2746.528	28393
S30	16G_10	16G_10	5	30921123	31475762	554.64	2716
S30	16G_11	16G_11	5	30648401	33258666	2610.266	13748
S30	16G_12	16G_12	5	30920506	31475762	555.257	2717
S30	16G_13	16G_13	5	30921123	31475762	554.64	2716
S30	16G_14	16G_14	5	30921123	31510136	589.014	2838
S30	CON	18	5	30921123	30931832	10.71	13
S30	UNION	18	5	28763609	33258666	4495.058	36658
S31	7G_01	7G_01	13	17197472	18357730	1160.259	13074
S31	7G_02	7G_02	13	17519998	17863176	343.179	3611
S31	7G_04	7G_04	13	17516656	17914386	397.731	4381
S31	7G_08	7G_08	13	17335335	18337164	1001.83	10909
S31	7G_09	7G_09	13	17519777	18358564	838.788	8305
S31	7G_10	7G_10	13	17366455	18357739	991.285	10504
S31	7G_12	7G_12	13	17520361	17863176	342.816	3607
S31	7G_13	7G_13	13	17519777	17863176	343.4	3614
S31	16G_03	16G_03	13	17519998	17863176	343.179	3611
S31	16G_04	16G_04	13	17292173	18357822	1065.65	11791
S31	16G_05	16G_05	13	17259774	17633939	374.166	5013
S31	16G_06	16G_06	13	17519777	18337170	817.394	8100
S31	16G_09	16G_09	13	17519777	18357614	837.838	8260
S31	16G_10	16G_10	13	16517035	18358220	1841.186	25138
S31	16G_11	16G_11	13	17519998	17863176	343.179	3611
S31	16G_12	16G_12	13	17152380	17863176	710.797	9004
S31	16G_13	16G_13	13	17519998	17863176	343.179	3611
S31	16G_14	16G_14	13	17519777	18358334	838.558	8304
S31	CON	18	13	17520361	17633939	113.579	1026
S31	UNION	18	13	16517035	18358564	1841.53	25141
S32	7G_02	7G_02	1	11328362	11961839	633.478	8134
S32	7G_09	7G_09	1	11009443	12157756	1148.314	14100
S32	7G_10	7G_10	1	11362177	12216371	854.195	11107
S32	7G_11	7G_11	1	11097710	11559833	462.124	5602
S32	7G_12	7G_12	1	11328731	11651895	323.165	4142
S32	7G_13	7G_13	1	11016866	11766662	749.797	8743
S32	16G_02	16G_02	1	11328731	11666997	338.267	4314
S32	16G_03	16G_03	1	11319175	11666997	347.823	4455
S32	16G_04	16G_04	1	11328731	11666997	338.267	4314
S32	16G_05	16G_05	1	11328731	11961839	633.109	8128
S32	16G_06	16G_06	1	10634680	11447047	812.368	7853
S32	16G_07	16G_07	1	9653967	11666997	2013.031	17654
S32	16G_08	16G_08	1	11328731	12541502	1212.772	17016
S32	16G_10	16G_10	1	11328731	11666997	338.267	4314
S32	16G_11	16G_11	1	11328731	11666997	338.267	4314
S32	16G_13	16G_13	1	11328731	11666997	338.267	4314
S32	16G_14	16G_14	1	10599271	11961839	1362.569	14526
S32	CON	17	1	11362177	11447047	84.871	1134
S32	UNION	17	1	9653967	12541502	2887.536	30356
S33	7G_02	7G_02	1	52831752	54724015	1892.264	28569
S33	7G_03	7G_03	1	53941532	54593044	651.513	9629
S33	7G_07	7G_07	1	53718408	54141210	422.803	6162
S33	7G_08	7G_08	1	53861345	54527608	666.264	9516
S33	7G_10	7G_10	1	53829639	54392754	563.116	8017
S33	7G_13	7G_13	1	53903837	54250415	346.579	4691
S33	16G_02	16G_02	1	53589992	54724748	1134.757	17011
S33	16G_04	16G_04	1	53709941	54392754	682.814	9846
S33	16G_06	16G_06	1	53783713	54419094	635.382	9184
S33	16G_07	16G_07	1	53709883	54593044	883.162	13191
S33	16G_08	16G_08	1	52730095	54141393	1411.299	21170
S33	16G_09	16G_09	1	52730124	54736514	2006.391	30240
S33	16G_10	16G_10	1	53994822	54357633	362.812	4853
S33	16G_11	16G_11	1	53994822	54357633	362.812	4853
S33	16G_12	16G_12	1	51919404	54593044	2673.641	38677
S33	16G_13	16G_13	1	53875871	54736557	860.687	12807
S33	16G_14	16G_14	1	53994822	54357633	362.812	4853
S33	CON	17	1	53994822	54141210	146.389	1857
S33	UNION	17	1	51919404	54736557	2817.154	40852
S34	7G_02	7G_02	1	96797489	97225720	428.232	2141
S34	7G_05	7G_05	1	96832614	97225720	393.107	2041
S34	7G_09	7G_09	1	96296794	97538182	1241.389	8268
S34	7G_10	7G_10	1	95699931	97538145	1838.215	14110
S34	7G_11	7G_11	1	96843379	97226065	382.687	2020
S34	7G_13	7G_13	1	96417889	97538108	1120.22	6683
S34	16G_01	16G_01	1	96417889	97905424	1487.536	8375
S34	16G_02	16G_02	1	96296794	97226281	929.488	6171
S34	16G_05	16G_05	1	96296794	97226281	929.488	6171
S34	16G_06	16G_06	1	96547512	97227809	680.298	3508
S34	16G_07	16G_07	1	95786127	97905424	2119.298	15203
S34	16G_08	16G_08	1	96417889	97226281	808.393	4589
S34	16G_09	16G_09	1	96417889	96900716	482.828	2687
S34	16G_10	16G_10	1	96417889	97905426	1487.538	8376
S34	16G_11	16G_11	1	96797489	97225750	428.262	2142
S34	16G_12	16G_12	1	96147194	97226281	1079.088	7549
S34	16G_13	16G_13	1	96417889	97538145	1120.257	6684
S34	CON	17	1	96843379	96900716	57.338	120
S34	UNION	17	1	95699931	97905426	2205.496	15802
S35	7G_06	7G_06	1	97349517	97905422	555.906	2709
S35	7G_07	7G_07	1	96900749	97958090	1057.342	6240
S35	7G_09	7G_09	1	96296794	97538182	1241.389	8268
S35	7G_10	7G_10	1	95699931	97538145	1838.215	14110
S35	7G_11	7G_11	1	97226339	97538099	311.761	2088
S35	7G_13	7G_13	1	96417889	97538108	1120.22	6683
S35	16G_01	16G_01	1	96417889	97905424	1487.536	8375
S35	16G_02	16G_02	1	97226313	97958117	731.805	4343
S35	16G_05	16G_05	1	97226313	97905424	679.112	3783
S35	16G_07	16G_07	1	95786127	97905424	2119.298	15203
S35	16G_08	16G_08	1	97226313	97905424	679.112	3783
S35	16G_09	16G_09	1	96900749	97958117	1057.369	6241
S35	16G_10	16G_10	1	96417889	97905426	1487.538	8376
S35	16G_11	16G_11	1	97348811	97905424	556.614	2715
S35	16G_12	16G_12	1	97226313	98184169	957.857	7096
S35	16G_13	16G_13	1	96417889	97538145	1120.257	6684
S35	16G_14	16G_14	1	97377764	97848242	470.479	2183
S35	CON	17	1	97377764	97538099	160.336	812
S35	UNION	17	1	95699931	98184169	2484.239	19114
S36	7G_01	7G_01	2	24484820	25007076	522.257	7888
S36	7G_02	7G_02	2	24657911	25409135	751.225	7993
S36	7G_04	7G_04	2	24484883	24949879	464.997	7173
S36	7G_06	7G_06	2	24506233	24890910	384.678	6019
S36	7G_07	7G_07	2	24585616	26586923	2001.308	16235
S36	7G_09	7G_09	2	24413851	25220364	806.514	10517
S36	7G_11	7G_11	2	24467671	24848516	380.846	5850
S36	7G_12	7G_12	2	24332589	26072970	1740.382	15372
S36	7G_13	7G_13	2	24484883	24890910	406.028	6368
S36	16G_02	16G_02	2	24673296	26072911	1399.616	10346
S36	16G_03	16G_03	2	24673296	26586931	1913.636	14893
S36	16G_04	16G_04	2	24673296	26072911	1399.616	10346
S36	16G_06	16G_06	2	23845171	25409011	1563.841	20172
S36	16G_08	16G_08	2	24484889	24890910	406.022	6367
S36	16G_09	16G_09	2	24506233	24890910	384.678	6019
S36	16G_11	16G_11	2	22742511	25007244	2264.734	35597
S36	16G_14	16G_14	2	24657911	25409135	751.225	7993
S36	CON	17	2	24673296	24848516	175.221	2810
S36	UNION	17	2	22742511	26586931	3844.421	45571
S37	7G_01	7G_01	2	24484820	25007076	522.257	7888
S37	7G_02	7G_02	2	24657911	25409135	751.225	7993
S37	7G_04	7G_04	2	24484883	24949879	464.997	7173
S37	7G_06	7G_06	2	24506233	24890910	384.678	6019
S37	7G_07	7G_07	2	24585616	26586923	2001.308	16235
S37	7G_09	7G_09	2	24413851	25220364	806.514	10517
S37	7G_11	7G_11	2	24851659	25409011	557.353	4864
S37	7G_12	7G_12	2	24332589	26072970	1740.382	15372
S37	7G_13	7G_13	2	24484883	24890910	406.028	6368
S37	16G_02	16G_02	2	24673296	26072911	1399.616	10346
S37	16G_03	16G_03	2	24673296	26586931	1913.636	14893
S37	16G_04	16G_04	2	24673296	26072911	1399.616	10346
S37	16G_06	16G_06	2	23845171	25409011	1563.841	20172
S37	16G_08	16G_08	2	24484889	24890910	406.022	6367
S37	16G_09	16G_09	2	24506233	24890910	384.678	6019
S37	16G_11	16G_11	2	22742511	25007244	2264.734	35597
S37	16G_14	16G_14	2	24657911	25409135	751.225	7993
S37	CON	17	2	24851659	24890910	39.252	550
S37	UNION	17	2	22742511	26586931	3844.421	45571
S38	7G_03	7G_03	5	11063471	11621494	558.024	4808
S38	7G_05	7G_05	5	11129242	11708297	579.056	5273
S38	7G_06	7G_06	5	11129079	11438682	309.604	2167
S38	7G_07	7G_07	5	10446808	11708007	1261.2	14396
S38	7G_08	7G_08	5	10665017	11420447	755.431	7875
S38	7G_09	7G_09	5	9743563	11490390	1746.828	23613
S38	7G_10	7G_10	5	10446808	11420592	973.785	11159
S38	16G_02	16G_02	5	11028697	11446684	417.988	3585
S38	16G_03	16G_03	5	11028629	11704728	676.1	6588
S38	16G_04	16G_04	5	11028629	11704728	676.1	6588
S38	16G_05	16G_05	5	9743563	11621494	1877.932	24897
S38	16G_06	16G_06	5	10446808	11420604	973.797	11160
S38	16G_07	16G_07	5	10446808	11621494	1174.687	13003
S38	16G_08	16G_08	5	10386922	11708007	1321.086	15610
S38	16G_09	16G_09	5	11028629	11708007	679.379	6631
S38	16G_13	16G_13	5	10446808	11621494	1174.687	13003
S38	16G_14	16G_14	5	10446808	11745917	1299.11	15079
S38	CON	17	5	11129242	11420447	291.206	2034
S38	UNION	17	5	9743563	11745917	2002.355	26973
S39	7G_01	7G_01	5	31799826	32148447	348.622	1861
S39	7G_03	7G_03	5	31574755	31962469	387.715	1714
S39	7G_04	7G_04	5	31650428	31959797	309.37	1236
S39	7G_07	7G_07	5	30696786	31828962	1132.177	6392
S39	7G_08	7G_08	5	31570097	31967269	397.173	1805
S39	7G_10	7G_10	5	31249613	32426322	1176.71	6998
S39	7G_12	7G_12	5	31319491	31986191	666.701	3338
S39	7G_13	7G_13	5	31510191	32464322	954.132	5627
S39	7G_14	7G_14	5	31570888	31965409	394.522	1769
S39	16G_01	16G_01	5	30921123	32689874	1768.752	9571
S39	16G_02	16G_02	5	28926222	32464686	3538.465	31317
S39	16G_05	16G_05	5	31081122	33259212	2178.091	10484
S39	16G_07	16G_07	5	30921123	32498589	1577.467	8724
S39	16G_08	16G_08	5	31249613	32689874	1440.262	8388
S39	16G_09	16G_09	5	31510191	33257182	1746.992	8247
S39	16G_11	16G_11	5	30648401	33258666	2610.266	13748
S39	16G_14	16G_14	5	31510191	32498637	988.447	5882
S39	CON	17	5	31799826	31828962	29.137	163
S39	UNION	17	5	28926222	33259212	4332.991	33960
S40	7G_01	7G_01	5	31799826	32148447	348.622	1861
S40	7G_03	7G_03	5	31574755	31962469	387.715	1714
S40	7G_04	7G_04	5	31650428	31959797	309.37	1236
S40	7G_07	7G_07	5	31828986	32231711	402.726	2440
S40	7G_08	7G_08	5	31570097	31967269	397.173	1805
S40	7G_10	7G_10	5	31249613	32426322	1176.71	6998
S40	7G_12	7G_12	5	31319491	31986191	666.701	3338
S40	7G_13	7G_13	5	31510191	32464322	954.132	5627
S40	7G_14	7G_14	5	31570888	31965409	394.522	1769
S40	16G_01	16G_01	5	30921123	32689874	1768.752	9571
S40	16G_02	16G_02	5	28926222	32464686	3538.465	31317
S40	16G_05	16G_05	5	31081122	33259212	2178.091	10484
S40	16G_07	16G_07	5	30921123	32498589	1577.467	8724
S40	16G_08	16G_08	5	31249613	32689874	1440.262	8388
S40	16G_09	16G_09	5	31510191	33257182	1746.992	8247
S40	16G_11	16G_11	5	30648401	33258666	2610.266	13748
S40	16G_14	16G_14	5	31510191	32498637	988.447	5882
S40	CON	17	5	31828986	31959797	130.812	468
S40	UNION	17	5	28926222	33259212	4332.991	33960
S41	7G_03	7G_03	6	18747290	19450341	703.052	10064
S41	7G_04	7G_04	6	19031567	19438049	406.483	5763
S41	7G_05	7G_05	6	19074294	19459850	385.557	5237
S41	7G_07	7G_07	6	19135391	19592937	457.547	6066
S41	7G_08	7G_08	6	19115987	19425375	309.389	4237
S41	7G_12	7G_12	6	18878493	19207608	329.116	4906
S41	7G_14	7G_14	6	19034426	19425375	390.95	5485
S41	16G_01	16G_01	6	19115987	19425375	309.389	4237
S41	16G_02	16G_02	6	19135391	19452612	317.222	4244
S41	16G_03	16G_03	6	19115987	19462039	346.053	4561
S41	16G_04	16G_04	6	19115986	20006291	890.306	11620
S41	16G_05	16G_05	6	19115987	19462036	346.05	4560
S41	16G_06	16G_06	6	19073315	19427076	353.762	4955
S41	16G_08	16G_08	6	19115987	19471035	355.049	4564
S41	16G_09	16G_09	6	19135391	19471033	335.643	4252
S41	16G_10	16G_10	6	19115987	19427082	311.096	4268
S41	16G_12	16G_12	6	19135391	19462036	326.646	4249
S41	CON	17	6	19135391	19207608	72.218	1043
S41	UNION	17	6	18747290	20006291	1259.002	17140
S42	7G_02	7G_02	1	52831752	54724015	1892.264	28569
S42	7G_03	7G_03	1	53941532	54593044	651.513	9629
S42	7G_08	7G_08	1	53861345	54527608	666.264	9516
S42	7G_10	7G_10	1	53829639	54392754	563.116	8017
S42	7G_13	7G_13	1	53903837	54250415	346.579	4691
S42	16G_02	16G_02	1	53589992	54724748	1134.757	17011
S42	16G_04	16G_04	1	53709941	54392754	682.814	9846
S42	16G_06	16G_06	1	53783713	54419094	635.382	9184
S42	16G_07	16G_07	1	53709883	54593044	883.162	13191
S42	16G_08	16G_08	1	54141799	54724748	582.95	8825
S42	16G_09	16G_09	1	52730124	54736514	2006.391	30240
S42	16G_10	16G_10	1	53994822	54357633	362.812	4853
S42	16G_11	16G_11	1	53994822	54357633	362.812	4853
S42	16G_12	16G_12	1	51919404	54593044	2673.641	38677
S42	16G_13	16G_13	1	53875871	54736557	860.687	12807
S42	16G_14	16G_14	1	53994822	54357633	362.812	4853
S42	CON	16	1	54141799	54250415	108.617	1285
S42	UNION	16	1	51919404	54736557	2817.154	40852
S43	7G_01	7G_01	2	143314932	143841560	526.629	2385
S43	7G_02	7G_02	2	143621084	144096789	475.706	2493
S43	7G_03	7G_03	2	143297775	143753063	455.289	2144
S43	7G_05	7G_05	2	143314754	144059330	744.577	3348
S43	7G_06	7G_06	2	143351385	144096784	745.4	3651
S43	7G_07	7G_07	2	143239696	143752923	513.228	2422
S43	7G_09	7G_09	2	142920506	143839423	918.918	5406
S43	7G_11	7G_11	2	143621084	144056579	435.496	2072
S43	7G_12	7G_12	2	143314932	144096789	781.858	3742
S43	16G_02	16G_02	2	142934497	143841288	906.792	5275
S43	16G_03	16G_03	2	143314932	143752923	437.992	2043
S43	16G_06	16G_06	2	142783354	143753063	969.71	5717
S43	16G_10	16G_10	2	142934497	143841288	906.792	5275
S43	16G_11	16G_11	2	142934497	143841288	906.792	5275
S43	16G_12	16G_12	2	143314932	143841288	526.357	2384
S43	16G_13	16G_13	2	143003504	143895406	891.903	5010
S43	CON	16	2	143621084	143752923	131.84	794
S43	UNION	16	2	142783354	144096789	1313.436	7414
S44	7G_07	7G_07	4	52969761	54469530	1499.77	21716
S44	7G_12	7G_12	4	53523906	54090532	566.627	7671
S44	7G_13	7G_13	4	54025798	54415570	389.773	6628
S44	16G_01	16G_01	4	54036921	54415577	378.657	6517
S44	16G_02	16G_02	4	54089106	54981069	891.964	13013
S44	16G_03	16G_03	4	53716395	55083033	1366.639	19544
S44	16G_04	16G_04	4	53716395	55083018	1366.624	19543
S44	16G_05	16G_05	4	54025798	54415587	389.79	6630
S44	16G_06	16G_06	4	54025798	54415577	389.78	6629
S44	16G_07	16G_07	4	54044769	54513000	468.232	7491
S44	16G_08	16G_08	4	54025798	54415577	389.78	6629
S44	16G_09	16G_09	4	54025798	54415587	389.79	6630
S44	16G_10	16G_10	4	54044769	54513000	468.232	7491
S44	16G_11	16G_11	4	54044769	54513000	468.232	7491
S44	16G_12	16G_12	4	54025798	54415577	389.78	6629
S44	16G_14	16G_14	4	53373033	55083033	1710.001	23727
S44	CON	16	4	54089106	54090532	1.427	41
S44	UNION	16	4	52969761	55083033	2113.273	29681
S45	7G_07	7G_07	4	52969761	54469530	1499.77	21716
S45	7G_12	7G_12	4	54090870	54981060	890.191	12967
S45	7G_13	7G_13	4	54025798	54415570	389.773	6628
S45	16G_01	16G_01	4	54036921	54415577	378.657	6517
S45	16G_02	16G_02	4	54089106	54981069	891.964	13013
S45	16G_03	16G_03	4	53716395	55083033	1366.639	19544
S45	16G_04	16G_04	4	53716395	55083018	1366.624	19543
S45	16G_05	16G_05	4	54025798	54415587	389.79	6630
S45	16G_06	16G_06	4	54025798	54415577	389.78	6629
S45	16G_07	16G_07	4	54044769	54513000	468.232	7491
S45	16G_08	16G_08	4	54025798	54415577	389.78	6629
S45	16G_09	16G_09	4	54025798	54415587	389.79	6630
S45	16G_10	16G_10	4	54044769	54513000	468.232	7491
S45	16G_11	16G_11	4	54044769	54513000	468.232	7491
S45	16G_12	16G_12	4	54025798	54415577	389.78	6629
S45	16G_14	16G_14	4	53373033	55083033	1710.001	23727
S45	CON	16	4	54090870	54415570	324.701	5662
S45	UNION	16	4	52969761	55083033	2113.273	29681
S46	7G_02	7G_02	5	9743563	10092107	348.545	5418
S46	7G_07	7G_07	5	9782413	10158065	375.653	5748
S46	7G_09	7G_09	5	9743563	11490390	1746.828	23613
S46	7G_13	7G_13	5	9743563	10130176	386.614	5967
S46	16G_01	16G_01	5	9568240	10092107	523.868	8573
S46	16G_02	16G_02	5	9743563	10130176	386.614	5967
S46	16G_03	16G_03	5	9687868	10199239	511.372	8311
S46	16G_04	16G_04	5	9568240	10130176	561.937	9122
S46	16G_05	16G_05	5	9743563	11621494	1877.932	24897
S46	16G_06	16G_06	5	9585712	10130176	544.465	8837
S46	16G_07	16G_07	5	9743563	10092090	348.528	5417
S46	16G_08	16G_08	5	9504759	10130176	625.418	10213
S46	16G_09	16G_09	5	9568240	10130176	561.937	9122
S46	16G_12	16G_12	5	9743563	10130176	386.614	5967
S46	16G_13	16G_13	5	9687868	10198667	510.8	8309
S46	16G_14	16G_14	5	9743563	10130176	386.614	5967
S46	CON	16	5	9782413	10092090	309.678	4745
S46	UNION	16	5	9504759	11621494	2116.736	29143
S47	7G_07	7G_07	5	30696786	31828962	1132.177	6392
S47	7G_08	7G_08	5	30921123	31569650	648.528	3074
S47	7G_13	7G_13	5	30392600	31202630	810.031	6220
S47	16G_01	16G_01	5	30921123	32689874	1768.752	9571
S47	16G_02	16G_02	5	28926222	32464686	3538.465	31317
S47	16G_03	16G_03	5	29112391	31475762	2363.372	22845
S47	16G_04	16G_04	5	29112807	31475762	2362.956	22843
S47	16G_05	16G_05	5	31081122	33259212	2178.091	10484
S47	16G_06	16G_06	5	30060267	31475762	1415.496	11298
S47	16G_07	16G_07	5	30921123	32498589	1577.467	8724
S47	16G_09	16G_09	5	28763609	31510136	2746.528	28393
S47	16G_10	16G_10	5	30921123	31475762	554.64	2716
S47	16G_11	16G_11	5	30648401	33258666	2610.266	13748
S47	16G_12	16G_12	5	30920506	31475762	555.257	2717
S47	16G_13	16G_13	5	30921123	31475762	554.64	2716
S47	16G_14	16G_14	5	30921123	31510136	589.014	2838
S47	CON	16	5	31081122	31202630	121.509	395
S47	UNION	16	5	28763609	33259212	4495.604	36699
S48	7G_01	7G_01	8	27948829	28916211	967.383	15277
S48	7G_03	7G_03	8	27949233	28267492	318.26	4863
S48	7G_07	7G_07	8	27659755	28267492	607.738	8671
S48	16G_01	16G_01	8	27393155	28437888	1044.734	14969
S48	16G_02	16G_02	8	27182512	28299583	1117.072	15206
S48	16G_08	16G_08	8	27875672	28299583	423.912	6379
S48	16G_09	16G_09	8	27875690	28299583	423.894	6378
S48	16G_10	16G_10	8	27422268	28916401	1494.134	22793
S48	16G_11	16G_11	8	27823176	28267492	444.317	6696
S48	16G_12	16G_12	8	27823176	28531577	708.402	10634
S48	16G_13	16G_13	8	27875672	28299583	423.912	6379
S48	16G_14	16G_14	8	26968941	28437959	1469.019	19138
S48	7G_02	7G_02	8	28023067	28531577	508.511	7479
S48	7G_09	7G_09	8	27821232	28310853	489.622	7308
S48	7G_13	7G_13	8	28069576	28839358	769.783	11891
S48	16G_07	16G_07	8	28180473	28531577	351.105	5100
S48	CON	16	8	28180473	28267492	87.02	1162
S48	UNION	16	8	26968941	28916401	1947.461	27297
S49	7G_01	7G_01	19	9620555	9970728	350.174	585
S49	7G_05	7G_05	19	9367554	9803464	435.911	1235
S49	7G_10	7G_10	19	9608387	9972181	363.795	623
S49	16G_03	16G_03	19	8339851	9976707	1636.857	10302
S49	16G_04	16G_04	19	8340372	9976332	1635.961	10284
S49	16G_06	16G_06	19	8063639	9973859	1910.221	13963
S49	16G_07	16G_07	19	9620177	9976375	356.199	631
S49	16G_12	16G_12	19	9620177	9976737	356.561	648
S49	7G_04	7G_04	19	9476962	9781590	304.629	840
S49	7G_07	7G_07	19	9525873	9967336	441.464	984
S49	7G_08	7G_08	19	9476962	9976332	499.371	1198
S49	7G_11	7G_11	19	9476962	9872228	395.267	963
S49	16G_05	16G_05	19	9475756	9976715	500.96	1218
S49	16G_13	16G_13	19	8531311	9976332	1445.022	7696
S49	16G_14	16G_14	19	9475756	9977231	501.476	1230
S49	16G_10	16G_10	19	7857226	9976373	2119.148	16455
S49	CON	16	19	9620555	9781590	161.036	266
S49	UNION	16	19	7857226	9977231	2120.006	16482
S50	7G_01	7G_01	1	32050217	32386128	335.912	2684
S50	7G_04	7G_04	1	32050003	32363795	313.793	2462
S50	7G_05	7G_05	1	31958674	32386122	427.449	3441
S50	7G_08	7G_08	1	32050217	32386128	335.912	2684
S50	7G_12	7G_12	1	31958787	32363724	404.938	3212
S50	7G_13	7G_13	1	32050217	32389288	339.072	2720
S50	7G_14	7G_14	1	31853103	32386122	533.02	4238
S50	16G_03	16G_03	1	32045315	32386128	340.814	2742
S50	16G_04	16G_04	1	31827812	32386127	558.316	4406
S50	16G_05	16G_05	1	32045315	32386122	340.808	2736
S50	16G_12	16G_12	1	32050482	32389285	338.804	2718
S50	16G_13	16G_13	1	31827812	32386123	558.312	4402
S50	16G_14	16G_14	1	32050217	32386124	335.908	2680
S50	16G_06	16G_06	1	31824606	32218231	393.626	2999
S50	16G_11	16G_11	1	31244807	32386125	1141.319	10816
S50	CON	15	1	32050482	32218231	167.75	1237
S50	UNION	15	1	31244807	32389288	1144.482	10855
S51	7G_07	7G_07	1	96900749	97958090	1057.342	6240
S51	7G_09	7G_09	1	96296794	97538182	1241.389	8268
S51	7G_10	7G_10	1	95699931	97538145	1838.215	14110
S51	7G_11	7G_11	1	97226339	97538099	311.761	2088
S51	7G_13	7G_13	1	96417889	97538108	1120.22	6683
S51	16G_01	16G_01	1	96417889	97905424	1487.536	8375
S51	16G_02	16G_02	1	97226313	97958117	731.805	4343
S51	16G_05	16G_05	1	97226313	97905424	679.112	3783
S51	16G_06	16G_06	1	96547512	97227809	680.298	3508
S51	16G_07	16G_07	1	95786127	97905424	2119.298	15203
S51	16G_08	16G_08	1	97226313	97905424	679.112	3783
S51	16G_09	16G_09	1	96900749	97958117	1057.369	6241
S51	16G_10	16G_10	1	96417889	97905426	1487.538	8376
S51	16G_12	16G_12	1	97226313	98184169	957.857	7096
S51	16G_13	16G_13	1	96417889	97538145	1120.257	6684
S51	CON	15	1	97226339	97227809	1.471	10
S51	UNION	15	1	95699931	98184169	2484.239	19114
S52	7G_01	7G_01	2	111261485	111718866	457.382	6331
S52	7G_02	7G_02	2	111351022	111722572	371.551	5154
S52	7G_07	7G_07	2	110394305	111719245	1324.941	17286
S52	7G_13	7G_13	2	110622719	111813538	1190.82	15139
S52	16G_01	16G_01	2	111351022	111719190	368.169	5112
S52	16G_02	16G_02	2	109264905	111982139	2717.235	30799
S52	16G_04	16G_04	2	110492808	111719245	1226.438	15793
S52	16G_05	16G_05	2	111351022	111729507	378.486	5276
S52	16G_07	16G_07	2	111261485	111719245	457.761	6335
S52	16G_10	16G_10	2	110372020	111732628	1360.609	17794
S52	16G_13	16G_13	2	111145453	111732147	586.695	7617
S52	16G_14	16G_14	2	111351022	111719245	368.224	5114
S52	16G_09	16G_09	2	110947133	111719245	772.113	9144
S52	16G_11	16G_11	2	111384447	112468044	1083.598	15227
S52	7G_10	7G_10	2	110807566	111474115	666.55	7955
S52	CON	15	2	111384447	111474115	89.669	1473
S52	UNION	15	2	109264905	112468044	3203.14	38068
S53	7G_08	7G_08	2	124011987	124374872	362.886	2336
S53	7G_09	7G_09	2	123581904	124870018	1288.115	12931
S53	7G_12	7G_12	2	123809649	124870120	1060.472	10059
S53	7G_14	7G_14	2	124181288	124492557	311.27	2001
S53	16G_02	16G_02	2	123178700	125300412	2121.713	28320
S53	16G_05	16G_05	2	123178700	124569913	1391.214	14817
S53	16G_06	16G_06	2	123581904	124838286	1256.383	12251
S53	16G_07	16G_07	2	123400233	124838282	1438.05	14742
S53	16G_08	16G_08	2	123361013	125217169	1856.157	23306
S53	16G_09	16G_09	2	124011987	124374872	362.886	2336
S53	16G_10	16G_10	2	124011987	124374872	362.886	2336
S53	16G_11	16G_11	2	124011987	124374872	362.886	2336
S53	16G_12	16G_12	2	123178700	126146166	2967.467	39839
S53	16G_13	16G_13	2	124011987	124374872	362.886	2336
S53	16G_14	16G_14	2	124011987	124374872	362.886	2336
S53	CON	15	2	124181288	124374872	193.585	957
S53	UNION	15	2	123178700	126146166	2967.467	39839
S54	7G_01	7G_01	2	143314932	143841560	526.629	2385
S54	7G_02	7G_02	2	143621084	144096789	475.706	2493
S54	7G_05	7G_05	2	143314754	144059330	744.577	3348
S54	7G_06	7G_06	2	143351385	144096784	745.4	3651
S54	7G_09	7G_09	2	142920506	143839423	918.918	5406
S54	7G_11	7G_11	2	143621084	144056579	435.496	2072
S54	7G_12	7G_12	2	143314932	144096789	781.858	3742
S54	16G_02	16G_02	2	142934497	143841288	906.792	5275
S54	16G_03	16G_03	2	143753110	144096784	343.675	1693
S54	16G_05	16G_05	2	143839247	144191580	352.334	1878
S54	16G_06	16G_06	2	143753110	144163331	410.222	2083
S54	16G_10	16G_10	2	142934497	143841288	906.792	5275
S54	16G_11	16G_11	2	142934497	143841288	906.792	5275
S54	16G_12	16G_12	2	143314932	143841288	526.357	2384
S54	16G_13	16G_13	2	143003504	143895406	891.903	5010
S54	CON	15	2	143839247	143839423	0.177	2
S54	UNION	15	2	142920506	144191580	1271.075	7282
S55	7G_01	7G_01	2	143314932	143841560	526.629	2385
S55	7G_02	7G_02	2	143621084	144096789	475.706	2493
S55	7G_05	7G_05	2	143314754	144059330	744.577	3348
S55	7G_06	7G_06	2	143351385	144096784	745.4	3651
S55	7G_11	7G_11	2	143621084	144056579	435.496	2072
S55	7G_12	7G_12	2	143314932	144096789	781.858	3742
S55	16G_01	16G_01	2	143841288	144163331	322.044	1748
S55	16G_02	16G_02	2	142934497	143841288	906.792	5275
S55	16G_03	16G_03	2	143753110	144096784	343.675	1693
S55	16G_05	16G_05	2	143839247	144191580	352.334	1878
S55	16G_06	16G_06	2	143753110	144163331	410.222	2083
S55	16G_10	16G_10	2	142934497	143841288	906.792	5275
S55	16G_11	16G_11	2	142934497	143841288	906.792	5275
S55	16G_12	16G_12	2	143314932	143841288	526.357	2384
S55	16G_13	16G_13	2	143003504	143895406	891.903	5010
S55	CON	15	2	143841288	143841288	0.001	1
S55	UNION	15	2	142934497	144191580	1257.084	7150
S56	7G_03	7G_03	5	11063471	11621494	558.024	4808
S56	7G_05	7G_05	5	11129242	11708297	579.056	5273
S56	7G_06	7G_06	5	11129079	11438682	309.604	2167
S56	7G_07	7G_07	5	10446808	11708007	1261.2	14396
S56	7G_09	7G_09	5	9743563	11490390	1746.828	23613
S56	16G_02	16G_02	5	11028697	11446684	417.988	3585
S56	16G_03	16G_03	5	11028629	11704728	676.1	6588
S56	16G_04	16G_04	5	11028629	11704728	676.1	6588
S56	16G_05	16G_05	5	9743563	11621494	1877.932	24897
S56	16G_06	16G_06	5	11420656	12135987	715.332	10361
S56	16G_07	16G_07	5	10446808	11621494	1174.687	13003
S56	16G_08	16G_08	5	10386922	11708007	1321.086	15610
S56	16G_09	16G_09	5	11028629	11708007	679.379	6631
S56	16G_13	16G_13	5	10446808	11621494	1174.687	13003
S56	16G_14	16G_14	5	10446808	11745917	1299.11	15079
S56	CON	15	5	11420656	11438682	18.027	122
S56	UNION	15	5	9743563	12135987	2392.425	33421
S57	7G_06	7G_06	5	48978310	49340990	362.681	2843
S57	7G_07	7G_07	5	48574835	49308692	733.858	7271
S57	7G_09	7G_09	5	48776387	50246186	1469.8	19554
S57	7G_12	7G_12	5	48920544	49308408	387.865	3213
S57	16G_01	16G_01	5	48920263	49308408	388.146	3214
S57	16G_02	16G_02	5	48920263	49308408	388.146	3214
S57	16G_03	16G_03	5	48920263	49660954	740.692	9058
S57	16G_04	16G_04	5	48958342	50078556	1120.215	15046
S57	16G_05	16G_05	5	48707119	49308408	601.29	5263
S57	16G_08	16G_08	5	48920263	49308408	388.146	3214
S57	16G_09	16G_09	5	48920263	49879955	959.693	12936
S57	16G_10	16G_10	5	48143034	49419115	1276.082	15510
S57	16G_11	16G_11	5	48765308	50711342	1946.035	27773
S57	16G_12	16G_12	5	48920263	49879955	959.693	12936
S57	16G_14	16G_14	5	48920263	49435500	515.238	4801
S57	CON	15	5	48978310	49308408	330.099	2661
S57	UNION	15	5	48143034	50711342	2568.309	37354
S58	7G_02	7G_02	7	18268725	18961531	692.807	8343
S58	7G_04	7G_04	7	18833828	19486489	652.662	6824
S58	7G_05	7G_05	7	18797068	19517800	720.733	7729
S58	7G_06	7G_06	7	18797218	19376687	579.47	6119
S58	7G_07	7G_07	7	18833828	19486393	652.566	6820
S58	7G_11	7G_11	7	18708335	19211058	502.724	5550
S58	7G_13	7G_13	7	18833828	19486393	652.566	6820
S58	7G_14	7G_14	7	18833828	19376745	542.918	5608
S58	16G_01	16G_01	7	18222556	19755786	1533.231	16702
S58	16G_03	16G_03	7	17573444	19751854	2178.411	25171
S58	16G_04	16G_04	7	18222556	19751854	1529.299	16634
S58	16G_05	16G_05	7	17573444	19751854	2178.411	25171
S58	16G_06	16G_06	7	18833828	19486393	652.566	6820
S58	16G_08	16G_08	7	18833828	20528006	1694.179	18658
S58	16G_12	16G_12	7	18833828	19486393	652.566	6820
S58	CON	15	7	18833828	18961531	127.704	1507
S58	UNION	15	7	17573444	20528006	2954.563	34625
S59	7G_01	7G_01	7	36378588	36907441	528.854	2838
S59	7G_03	7G_03	7	36232048	36907441	675.394	4711
S59	7G_06	7G_06	7	36377855	36868016	490.162	2791
S59	7G_07	7G_07	7	36366823	36907441	540.619	3025
S59	7G_08	7G_08	7	36225313	36907441	682.129	4756
S59	7G_10	7G_10	7	36300479	36907441	606.963	4084
S59	7G_13	7G_13	7	36225313	36889117	663.805	4731
S59	16G_10	16G_10	7	36225220	36907441	682.222	4767
S59	7G_05	7G_05	7	36539981	36907441	367.461	928
S59	16G_03	16G_03	7	36225278	36907441	682.164	4757
S59	16G_04	16G_04	7	36225278	36907441	682.164	4757
S59	16G_08	16G_08	7	36225278	36907441	682.164	4757
S59	16G_09	16G_09	7	36225278	36907441	682.164	4757
S59	16G_11	16G_11	7	36452786	36907441	454.656	1791
S59	16G_13	16G_13	7	36225278	36907441	682.164	4757
S59	CON	15	7	36539981	36868016	328.036	862
S59	UNION	15	7	36225220	36907441	682.222	4767
S60	7G_01	7G_01	17	9320710	9880135	559.426	4181
S60	7G_02	7G_02	17	9414779	9816109	401.331	2525
S60	7G_03	7G_03	17	9414779	9815987	401.209	2520
S60	7G_04	7G_04	17	9419461	9769943	350.483	1950
S60	7G_05	7G_05	17	9345073	9867137	522.065	3712
S60	7G_06	7G_06	17	9348393	9814527	466.135	2931
S60	7G_07	7G_07	17	9419575	9769190	349.616	1942
S60	7G_08	7G_08	17	9414779	9816109	401.331	2525
S60	16G_01	16G_01	17	9414779	9814675	399.897	2496
S60	16G_02	16G_02	17	8948580	9933376	984.797	9307
S60	16G_03	16G_03	17	9131155	9933376	802.222	6823
S60	16G_04	16G_04	17	9131090	9933376	802.287	6824
S60	16G_14	16G_14	17	9348393	9814527	466.135	2931
S60	16G_07	16G_07	17	9107933	10214637	1106.705	10095
S60	16G_12	16G_12	17	8913633	9471239	557.607	6390
S60	CON	15	17	9419575	9471239	51.665	448
S60	UNION	15	17	8913633	10214637	1301.005	12777
S61	7G_01	7G_01	17	9320710	9880135	559.426	4181
S61	7G_02	7G_02	17	9414779	9816109	401.331	2525
S61	7G_03	7G_03	17	9414779	9815987	401.209	2520
S61	7G_04	7G_04	17	9419461	9769943	350.483	1950
S61	7G_05	7G_05	17	9345073	9867137	522.065	3712
S61	7G_06	7G_06	17	9348393	9814527	466.135	2931
S61	7G_07	7G_07	17	9419575	9769190	349.616	1942
S61	7G_08	7G_08	17	9414779	9816109	401.331	2525
S61	16G_01	16G_01	17	9414779	9814675	399.897	2496
S61	16G_02	16G_02	17	8948580	9933376	984.797	9307
S61	16G_03	16G_03	17	9131155	9933376	802.222	6823
S61	16G_04	16G_04	17	9131090	9933376	802.287	6824
S61	16G_14	16G_14	17	9348393	9814527	466.135	2931
S61	16G_07	16G_07	17	9107933	10214637	1106.705	10095
S61	16G_12	16G_12	17	9471257	10400245	928.989	7691
S61	CON	15	17	9471257	9769190	297.934	1489
S61	UNION	15	17	8948580	10400245	1451.666	13512
S62	7G_01	7G_01	18	150200	484712	334.513	1548
S62	7G_03	7G_03	18	117730	668707	550.978	3291
S62	7G_04	7G_04	18	117203	424814	307.612	1165
S62	7G_05	7G_05	18	117203	560924	443.722	2309
S62	7G_10	7G_10	18	119662	435510	315.849	1214
S62	16G_01	16G_01	18	376178	1079287	703.11	7460
S62	16G_03	16G_03	18	114536	894433	779.898	6075
S62	16G_04	16G_04	18	114536	894433	779.898	6075
S62	16G_07	16G_07	18	114536	591226	476.691	2754
S62	16G_09	16G_09	18	114795	795812	681.018	4934
S62	16G_10	16G_10	18	114536	668692	554.157	3310
S62	16G_11	16G_11	18	331009	1079287	748.279	7736
S62	16G_12	16G_12	18	114781	1506301	1391.521	15483
S62	16G_13	16G_13	18	114536	435221	320.686	1235
S62	16G_14	16G_14	18	150195	1079287	929.093	8372
S62	CON	15	18	376178	424814	48.637	188
S62	UNION	15	18	114536	1506301	1391.766	15484
S63	7G_01	7G_01	18	669303	1071068	401.766	4972
S63	7G_03	7G_03	18	669426	1334258	664.833	9175
S63	7G_10	7G_10	18	710647	1056381	345.735	4373
S63	7G_11	7G_11	18	674698	1071068	396.371	4948
S63	16G_01	16G_01	18	376178	1079287	703.11	7460
S63	16G_03	16G_03	18	114536	894433	779.898	6075
S63	16G_04	16G_04	18	114536	894433	779.898	6075
S63	16G_06	16G_06	18	522458	839778	317.321	3484
S63	16G_07	16G_07	18	674707	1334258	659.552	9152
S63	16G_09	16G_09	18	114795	795812	681.018	4934
S63	16G_10	16G_10	18	668785	1334258	665.474	9188
S63	16G_11	16G_11	18	331009	1079287	748.279	7736
S63	16G_12	16G_12	18	114781	1506301	1391.521	15483
S63	16G_13	16G_13	18	435509	839778	404.27	4206
S63	16G_14	16G_14	18	150195	1079287	929.093	8372
S63	CON	15	18	710647	795812	85.166	1289
S63	UNION	15	18	114536	1506301	1391.766	15484
S64	7G_02	7G_02	1	52831752	54724015	1892.264	28569
S64	7G_04	7G_04	1	52852905	53173730	320.826	4684
S64	7G_06	7G_06	1	52979314	53351128	371.815	5389
S64	7G_07	7G_07	1	52730095	53392956	662.862	9875
S64	7G_10	7G_10	1	52587152	53709921	1122.77	16549
S64	7G_11	7G_11	1	52771696	53574672	802.977	12109
S64	7G_13	7G_13	1	52540892	53424716	883.825	12741
S64	16G_02	16G_02	1	51023756	53262569	2238.814	29920
S64	16G_04	16G_04	1	52457323	53709907	1252.585	18369
S64	16G_07	16G_07	1	51594852	53709852	2115.001	29111
S64	16G_08	16G_08	1	52730095	54141393	1411.299	21170
S64	16G_09	16G_09	1	52730124	54736514	2006.391	30240
S64	16G_12	16G_12	1	51919404	54593044	2673.641	38677
S64	16G_06	16G_06	1	51013815	53564756	2550.942	35286
S64	CON	14	1	52979314	53173730	194.417	2698
S64	UNION	14	1	51013815	54736514	3722.7	53078
S65	7G_02	7G_02	1	97538182	97839964	301.783	1312
S65	7G_06	7G_06	1	97349517	97905422	555.906	2709
S65	7G_07	7G_07	1	96900749	97958090	1057.342	6240
S65	7G_09	7G_09	1	96296794	97538182	1241.389	8268
S65	16G_01	16G_01	1	96417889	97905424	1487.536	8375
S65	16G_02	16G_02	1	97226313	97958117	731.805	4343
S65	16G_05	16G_05	1	97226313	97905424	679.112	3783
S65	16G_07	16G_07	1	95786127	97905424	2119.298	15203
S65	16G_08	16G_08	1	97226313	97905424	679.112	3783
S65	16G_09	16G_09	1	96900749	97958117	1057.369	6241
S65	16G_10	16G_10	1	96417889	97905426	1487.538	8376
S65	16G_11	16G_11	1	97348811	97905424	556.614	2715
S65	16G_12	16G_12	1	97226313	98184169	957.857	7096
S65	16G_14	16G_14	1	97377764	97848242	470.479	2183
S65	CON	14	1	97538182	97538182	0.001	1
S65	UNION	14	1	95786127	98184169	2398.043	18516
S66	7G_05	7G_05	2	11706859	12071544	364.686	1336
S66	7G_07	7G_07	2	11706859	12024965	318.107	1153
S66	7G_09	7G_09	2	11372358	11850287	477.93	3340
S66	7G_12	7G_12	2	11550730	11888517	337.788	1507
S66	16G_02	16G_02	2	11706859	12024770	317.912	1152
S66	16G_03	16G_03	2	11806749	12369793	563.045	2727
S66	16G_04	16G_04	2	11806749	12369793	563.045	2727
S66	16G_05	16G_05	2	11192569	12434518	1241.95	7700
S66	16G_07	16G_07	2	11806749	12231686	424.938	1633
S66	16G_09	16G_09	2	11806749	12369793	563.045	2727
S66	16G_10	16G_10	2	11192561	12674902	1482.342	9727
S66	16G_12	16G_12	2	11427804	13142052	1714.249	14723
S66	16G_13	16G_13	2	11806749	12369793	563.045	2727
S66	16G_14	16G_14	2	11706859	12024965	318.107	1153
S66	CON	14	2	11806749	11850287	43.539	223
S66	UNION	14	2	11192561	13142052	1949.492	16919
S67	7G_05	7G_05	2	11706859	12071544	364.686	1336
S67	7G_07	7G_07	2	11706859	12024965	318.107	1153
S67	7G_14	7G_14	2	11888655	12435321	546.667	2734
S67	16G_02	16G_02	2	11706859	12024770	317.912	1152
S67	16G_03	16G_03	2	11806749	12369793	563.045	2727
S67	16G_04	16G_04	2	11806749	12369793	563.045	2727
S67	16G_05	16G_05	2	11192569	12434518	1241.95	7700
S67	16G_07	16G_07	2	11806749	12231686	424.938	1633
S67	16G_09	16G_09	2	11806749	12369793	563.045	2727
S67	16G_10	16G_10	2	11192561	12674902	1482.342	9727
S67	16G_11	16G_11	2	11888560	12231686	343.127	1230
S67	16G_12	16G_12	2	11427804	13142052	1714.249	14723
S67	16G_13	16G_13	2	11806749	12369793	563.045	2727
S67	16G_14	16G_14	2	11706859	12024965	318.107	1153
S67	CON	14	2	11888655	12024770	136.116	364
S67	UNION	14	2	11192561	13142052	1949.492	16919
S68	7G_01	7G_01	2	24484820	25007076	522.257	7888
S68	7G_02	7G_02	2	24657911	25409135	751.225	7993
S68	7G_04	7G_04	2	24950283	25409011	458.729	3506
S68	7G_07	7G_07	2	24585616	26586923	2001.308	16235
S68	7G_10	7G_10	2	24963744	26072911	1109.168	6020
S68	7G_11	7G_11	2	24851659	25409011	557.353	4864
S68	7G_12	7G_12	2	24332589	26072970	1740.382	15372
S68	16G_02	16G_02	2	24673296	26072911	1399.616	10346
S68	16G_03	16G_03	2	24673296	26586931	1913.636	14893
S68	16G_04	16G_04	2	24673296	26072911	1399.616	10346
S68	16G_06	16G_06	2	23845171	25409011	1563.841	20172
S68	16G_11	16G_11	2	22742511	25007244	2264.734	35597
S68	7G_09	7G_09	2	24413851	25220364	806.514	10517
S68	16G_14	16G_14	2	24657911	25409135	751.225	7993
S68	CON	14	2	24963744	25007076	43.333	590
S68	UNION	14	2	22742511	26586931	3844.421	45571
S69	7G_04	7G_04	2	52314513	52873396	558.884	87
S69	7G_10	7G_10	2	52305972	52873536	567.565	198
S69	7G_11	7G_11	2	52306359	52873264	566.906	177
S69	7G_12	7G_12	2	52314529	52873416	558.888	87
S69	7G_14	7G_14	2	52312978	52873525	560.548	122
S69	16G_01	16G_01	2	52246084	52873416	627.333	451
S69	16G_02	16G_02	2	52313193	52873520	560.328	113
S69	16G_04	16G_04	2	52313235	52873263	560.029	99
S69	16G_08	16G_08	2	52245991	52872626	626.636	446
S69	16G_09	16G_09	2	52320115	52873396	553.282	58
S69	16G_10	16G_10	2	52313193	52873536	560.344	115
S69	16G_11	16G_11	2	52312877	52854403	541.527	94
S69	16G_13	16G_13	2	52312978	52837367	524.39	83
S69	16G_14	16G_14	2	52312877	52854403	541.527	94
S69	CON	14	2	52320115	52837367	517.253	25
S69	UNION	14	2	52245991	52873536	627.546	461
S70	7G_01	7G_01	2	120447274	121002759	555.486	5631
S70	7G_02	7G_02	2	120337451	121002863	665.413	5643
S70	7G_09	7G_09	2	120450650	121002842	552.193	5621
S70	7G_12	7G_12	2	120447260	120749014	301.755	2623
S70	16G_01	16G_01	2	120447274	121002842	555.569	5633
S70	16G_02	16G_02	2	120608989	121002845	393.857	4787
S70	16G_03	16G_03	2	120337446	121002842	665.397	5642
S70	16G_10	16G_10	2	120337422	121002842	665.421	5645
S70	16G_11	16G_11	2	120337422	121002842	665.421	5645
S70	16G_13	16G_13	2	120337422	121002842	665.421	5645
S70	16G_14	16G_14	2	120337422	121002842	665.421	5645
S70	16G_07	16G_07	2	120337420	121002842	665.423	5646
S70	16G_08	16G_08	2	120551249	121119648	568.4	5156
S70	7G_13	7G_13	2	120530168	120931711	401.544	4631
S70	CON	14	2	120608989	120749014	140.026	1774
S70	UNION	14	2	120337420	121119648	782.229	5652
S71	7G_02	7G_02	3	34488578	34819643	331.066	3771
S71	7G_06	7G_06	3	34488534	34819643	331.11	3775
S71	7G_07	7G_07	3	34133212	34728779	595.568	7095
S71	7G_08	7G_08	3	34488534	34932802	444.269	5800
S71	7G_13	7G_13	3	34488554	35022634	534.081	6764
S71	7G_14	7G_14	3	34527105	34908903	381.799	4956
S71	16G_03	16G_03	3	34405230	35252070	846.841	10297
S71	16G_06	16G_06	3	34067020	34842949	775.93	9565
S71	16G_07	16G_07	3	34590863	34932802	341.94	4758
S71	16G_08	16G_08	3	33914769	35022634	1107.866	14969
S71	16G_09	16G_09	3	34079314	34932802	853.489	11013
S71	16G_10	16G_10	3	33821195	35022634	1201.44	16547
S71	16G_14	16G_14	3	34133212	34819643	686.432	8319
S71	16G_05	16G_05	3	34488554	38096972	3608.419	38125
S71	CON	14	3	34590863	34728779	137.917	1509
S71	UNION	14	3	33821195	38096972	4275.778	47908
S72	7G_02	7G_02	3	34869253	35252070	382.818	4351
S72	7G_08	7G_08	3	34488534	34932802	444.269	5800
S72	7G_13	7G_13	3	34488554	35022634	534.081	6764
S72	7G_14	7G_14	3	34527105	34908903	381.799	4956
S72	16G_01	16G_01	3	34869253	35270990	401.738	4610
S72	16G_03	16G_03	3	34405230	35252070	846.841	10297
S72	16G_04	16G_04	3	34869253	35252070	382.818	4351
S72	16G_05	16G_05	3	34488554	38096972	3608.419	38125
S72	16G_06	16G_06	3	34869253	35266760	397.508	4572
S72	16G_07	16G_07	3	34590863	34932802	341.94	4758
S72	16G_08	16G_08	3	33914769	35022634	1107.866	14969
S72	16G_09	16G_09	3	34079314	34932802	853.489	11013
S72	16G_10	16G_10	3	33821195	35022634	1201.44	16547
S72	16G_14	16G_14	3	34819740	35252070	432.331	5282
S72	CON	14	3	34869253	34908903	39.651	652
S72	UNION	14	3	33821195	38096972	4275.778	47908
S73	7G_01	7G_01	4	41752720	42082575	329.856	1569
S73	7G_02	7G_02	4	40197157	42553143	2355.987	19059
S73	7G_14	7G_14	4	41802277	42542619	740.343	3967
S73	16G_02	16G_02	4	40033989	43292830	3258.842	29411
S73	16G_03	16G_03	4	41813756	42154712	340.957	1345
S73	16G_04	16G_04	4	41813756	42154712	340.957	1345
S73	16G_06	16G_06	4	41497643	41933089	435.447	2350
S73	16G_10	16G_10	4	41813756	42154712	340.957	1345
S73	16G_12	16G_12	4	41700490	43292834	1592.345	12747
S73	7G_09	7G_09	4	40033935	41933065	1899.131	17884
S73	16G_09	16G_09	4	39636718	43303144	3666.427	36098
S73	16G_13	16G_13	4	41091500	44329588	3238.089	28947
S73	7G_10	7G_10	4	41529979	42214007	684.029	3035
S73	16G_07	16G_07	4	41365227	41814431	449.205	2413
S73	CON	14	4	41813756	41814431	0.676	3
S73	UNION	14	4	39636718	44329588	4692.871	48002
S74	7G_01	7G_01	4	41752720	42082575	329.856	1569
S74	7G_02	7G_02	4	40197157	42553143	2355.987	19059
S74	7G_14	7G_14	4	41802277	42542619	740.343	3967
S74	16G_02	16G_02	4	40033989	43292830	3258.842	29411
S74	16G_03	16G_03	4	41813756	42154712	340.957	1345
S74	16G_04	16G_04	4	41813756	42154712	340.957	1345
S74	16G_06	16G_06	4	41497643	41933089	435.447	2350
S74	16G_10	16G_10	4	41813756	42154712	340.957	1345
S74	16G_12	16G_12	4	41700490	43292834	1592.345	12747
S74	7G_09	7G_09	4	40033935	41933065	1899.131	17884
S74	16G_09	16G_09	4	39636718	43303144	3666.427	36098
S74	16G_13	16G_13	4	41091500	44329588	3238.089	28947
S74	16G_14	16G_14	4	41828675	42189014	360.34	1380
S74	7G_10	7G_10	4	41529979	42214007	684.029	3035
S74	CON	14	4	41828675	41933065	104.391	553
S74	UNION	14	4	39636718	44329588	4692.871	48002
S75	7G_03	7G_03	4	47045031	47593395	548.365	9577
S75	7G_07	7G_07	4	47099128	47688571	589.444	9730
S75	7G_10	7G_10	4	47098956	47688571	589.616	9733
S75	16G_01	16G_01	4	46998689	48219916	1221.228	17042
S75	16G_03	16G_03	4	46743407	47884202	1140.796	18766
S75	16G_04	16G_04	4	46743206	48219918	1476.713	21955
S75	16G_05	16G_05	4	47101533	47884295	782.763	12195
S75	16G_06	16G_06	4	47063551	47379053	315.503	6162
S75	16G_07	16G_07	4	47098956	47688571	589.616	9733
S75	16G_08	16G_08	4	47133496	48219912	1086.417	14976
S75	16G_10	16G_10	4	47090263	48219916	1129.654	15551
S75	16G_11	16G_11	4	47321513	48120790	799.278	10016
S75	16G_12	16G_12	4	47321513	47884320	562.808	7909
S75	7G_02	7G_02	4	46932500	47555102	622.603	10828
S75	CON	14	4	47321513	47379053	57.541	1249
S75	UNION	14	4	46743206	48219918	1476.713	21955
S76	7G_03	7G_03	4	47045031	47593395	548.365	9577
S76	7G_07	7G_07	4	47099128	47688571	589.444	9730
S76	7G_10	7G_10	4	47098956	47688571	589.616	9733
S76	16G_01	16G_01	4	46998689	48219916	1221.228	17042
S76	16G_03	16G_03	4	46743407	47884202	1140.796	18766
S76	16G_04	16G_04	4	46743206	48219918	1476.713	21955
S76	16G_05	16G_05	4	47101533	47884295	782.763	12195
S76	16G_06	16G_06	4	47379118	47884202	505.085	6650
S76	16G_07	16G_07	4	47098956	47688571	589.616	9733
S76	16G_08	16G_08	4	47133496	48219912	1086.417	14976
S76	16G_10	16G_10	4	47090263	48219916	1129.654	15551
S76	16G_11	16G_11	4	47321513	48120790	799.278	10016
S76	16G_12	16G_12	4	47321513	47884320	562.808	7909
S76	7G_02	7G_02	4	46932500	47555102	622.603	10828
S76	CON	14	4	47379118	47555102	175.985	2585
S76	UNION	14	4	46743206	48219918	1476.713	21955
S77	7G_03	7G_03	4	47863733	48518953	655.221	6874
S77	7G_06	7G_06	4	47746909	48147370	400.462	4005
S77	7G_12	7G_12	4	47710069	48219916	509.848	5356
S77	16G_01	16G_01	4	46998689	48219916	1221.228	17042
S77	16G_03	16G_03	4	46743407	47884202	1140.796	18766
S77	16G_04	16G_04	4	46743206	48219918	1476.713	21955
S77	16G_05	16G_05	4	47101533	47884295	782.763	12195
S77	16G_06	16G_06	4	47379118	47884202	505.085	6650
S77	16G_07	16G_07	4	47746909	48149691	402.783	4030
S77	16G_08	16G_08	4	47133496	48219912	1086.417	14976
S77	16G_09	16G_09	4	47852058	48168658	316.601	2971
S77	16G_10	16G_10	4	47090263	48219916	1129.654	15551
S77	16G_11	16G_11	4	47321513	48120790	799.278	10016
S77	16G_12	16G_12	4	47321513	47884320	562.808	7909
S77	CON	14	4	47863733	47884202	20.47	191
S77	UNION	14	4	46743206	48518953	1775.748	25450
S78	7G_07	7G_07	5	9782413	10158065	375.653	5748
S78	7G_08	7G_08	5	10092112	10662671	570.56	9718
S78	7G_09	7G_09	5	9743563	11490390	1746.828	23613
S78	7G_13	7G_13	5	9743563	10130176	386.614	5967
S78	16G_02	16G_02	5	9743563	10130176	386.614	5967
S78	16G_03	16G_03	5	9687868	10199239	511.372	8311
S78	16G_04	16G_04	5	9568240	10130176	561.937	9122
S78	16G_05	16G_05	5	9743563	11621494	1877.932	24897
S78	16G_06	16G_06	5	9585712	10130176	544.465	8837
S78	16G_08	16G_08	5	9504759	10130176	625.418	10213
S78	16G_09	16G_09	5	9568240	10130176	561.937	9122
S78	16G_12	16G_12	5	9743563	10130176	386.614	5967
S78	16G_13	16G_13	5	9687868	10198667	510.8	8309
S78	16G_14	16G_14	5	9743563	10130176	386.614	5967
S78	CON	14	5	10092112	10130176	38.065	547
S78	UNION	14	5	9504759	11621494	2116.736	29143
S79	7G_03	7G_03	5	11063471	11621494	558.024	4808
S79	7G_05	7G_05	5	11129242	11708297	579.056	5273
S79	7G_07	7G_07	5	10446808	11708007	1261.2	14396
S79	7G_09	7G_09	5	11490483	12093173	602.691	9284
S79	7G_10	7G_10	5	11525314	12135939	610.626	9569
S79	16G_03	16G_03	5	11028629	11704728	676.1	6588
S79	16G_04	16G_04	5	11028629	11704728	676.1	6588
S79	16G_05	16G_05	5	9743563	11621494	1877.932	24897
S79	16G_06	16G_06	5	11420656	12135987	715.332	10361
S79	16G_07	16G_07	5	10446808	11621494	1174.687	13003
S79	16G_08	16G_08	5	10386922	11708007	1321.086	15610
S79	16G_09	16G_09	5	11028629	11708007	679.379	6631
S79	16G_13	16G_13	5	10446808	11621494	1174.687	13003
S79	16G_14	16G_14	5	10446808	11745917	1299.11	15079
S79	CON	14	5	11525314	11621494	96.181	1049
S79	UNION	14	5	9743563	12135987	2392.425	33421
S80	7G_04	7G_04	5	31218526	31533880	315.355	1840
S80	7G_07	7G_07	5	30696786	31828962	1132.177	6392
S80	7G_08	7G_08	5	30921123	31569650	648.528	3074
S80	7G_10	7G_10	5	31249613	32426322	1176.71	6998
S80	7G_12	7G_12	5	31319491	31986191	666.701	3338
S80	7G_13	7G_13	5	31510191	32464322	954.132	5627
S80	16G_01	16G_01	5	30921123	32689874	1768.752	9571
S80	16G_02	16G_02	5	28926222	32464686	3538.465	31317
S80	16G_05	16G_05	5	31081122	33259212	2178.091	10484
S80	16G_07	16G_07	5	30921123	32498589	1577.467	8724
S80	16G_08	16G_08	5	31249613	32689874	1440.262	8388
S80	16G_09	16G_09	5	31510191	33257182	1746.992	8247
S80	16G_11	16G_11	5	30648401	33258666	2610.266	13748
S80	16G_14	16G_14	5	31510191	32498637	988.447	5882
S80	CON	14	5	31510191	31533880	23.69	99
S80	UNION	14	5	28926222	33259212	4332.991	33960
S81	7G_01	7G_01	5	31799826	32148447	348.622	1861
S81	7G_07	7G_07	5	31828986	32231711	402.726	2440
S81	7G_08	7G_08	5	31971245	32464612	493.368	3601
S81	7G_10	7G_10	5	31249613	32426322	1176.71	6998
S81	7G_12	7G_12	5	31319491	31986191	666.701	3338
S81	7G_13	7G_13	5	31510191	32464322	954.132	5627
S81	16G_01	16G_01	5	30921123	32689874	1768.752	9571
S81	16G_02	16G_02	5	28926222	32464686	3538.465	31317
S81	16G_05	16G_05	5	31081122	33259212	2178.091	10484
S81	16G_07	16G_07	5	30921123	32498589	1577.467	8724
S81	16G_08	16G_08	5	31249613	32689874	1440.262	8388
S81	16G_09	16G_09	5	31510191	33257182	1746.992	8247
S81	16G_11	16G_11	5	30648401	33258666	2610.266	13748
S81	16G_14	16G_14	5	31510191	32498637	988.447	5882
S81	CON	14	5	31971245	31986191	14.947	70
S81	UNION	14	5	28926222	33259212	4332.991	33960
S82	7G_01	7G_01	5	31799826	32148447	348.622	1861
S82	7G_07	7G_07	5	31828986	32231711	402.726	2440
S82	7G_08	7G_08	5	31971245	32464612	493.368	3601
S82	7G_10	7G_10	5	31249613	32426322	1176.71	6998
S82	7G_12	7G_12	5	31986734	32293369	306.636	2493
S82	7G_13	7G_13	5	31510191	32464322	954.132	5627
S82	16G_01	16G_01	5	30921123	32689874	1768.752	9571
S82	16G_02	16G_02	5	28926222	32464686	3538.465	31317
S82	16G_05	16G_05	5	31081122	33259212	2178.091	10484
S82	16G_07	16G_07	5	30921123	32498589	1577.467	8724
S82	16G_08	16G_08	5	31249613	32689874	1440.262	8388
S82	16G_09	16G_09	5	31510191	33257182	1746.992	8247
S82	16G_11	16G_11	5	30648401	33258666	2610.266	13748
S82	16G_14	16G_14	5	31510191	32498637	988.447	5882
S82	CON	14	5	31986734	32148447	161.714	1106
S82	UNION	14	5	28926222	33259212	4332.991	33960
S83	7G_01	7G_01	6	34661196	35005577	344.382	6449
S83	7G_02	7G_02	6	34661196	35460574	799.379	10000
S83	7G_04	7G_04	6	34661196	34999077	337.882	6268
S83	7G_07	7G_07	6	34661188	35449195	788.008	9941
S83	7G_09	7G_09	6	34661196	35005531	344.336	6445
S83	7G_12	7G_12	6	34661196	35431039	769.844	9903
S83	7G_13	7G_13	6	34661196	35027180	365.985	6844
S83	16G_01	16G_01	6	34661196	35460518	799.323	9998
S83	16G_02	16G_02	6	34661188	35027209	366.022	6849
S83	16G_03	16G_03	6	34661188	35027224	366.037	6851
S83	16G_04	16G_04	6	34661188	35005525	344.338	6442
S83	16G_10	16G_10	6	34661196	35005531	344.336	6445
S83	16G_12	16G_12	6	34661196	35450152	788.957	9951
S83	16G_14	16G_14	6	34661196	35005525	344.33	6441
S83	CON	14	6	34661196	34999077	337.882	6268
S83	UNION	14	6	34661188	35460574	799.387	10001
S84	7G_01	7G_01	6	35092531	35453789	361.259	2012
S84	7G_02	7G_02	6	34661196	35460574	799.379	10000
S84	7G_04	7G_04	6	35027237	35426490	399.254	3007
S84	7G_07	7G_07	6	34661188	35449195	788.008	9941
S84	7G_09	7G_09	6	35027244	35460518	433.275	3140
S84	7G_12	7G_12	6	34661196	35431039	769.844	9903
S84	7G_13	7G_13	6	35027231	35426490	399.26	3009
S84	7G_14	7G_14	6	35027205	35427101	399.897	3026
S84	16G_01	16G_01	6	34661196	35460518	799.323	9998
S84	16G_02	16G_02	6	35027230	35460518	433.289	3145
S84	16G_03	16G_03	6	35027231	35460518	433.288	3144
S84	16G_04	16G_04	6	35027237	35457741	430.505	3137
S84	16G_12	16G_12	6	34661196	35450152	788.957	9951
S84	16G_14	16G_14	6	35027233	35460518	433.286	3143
S84	CON	14	6	35092531	35426490	333.96	1891
S84	UNION	14	6	34661188	35460574	799.387	10001
S85	7G_04	7G_04	7	18833828	19486489	652.662	6824
S85	7G_05	7G_05	7	18797068	19517800	720.733	7729
S85	7G_06	7G_06	7	18797218	19376687	579.47	6119
S85	7G_07	7G_07	7	18833828	19486393	652.566	6820
S85	7G_11	7G_11	7	19211333	19581792	370.46	4080
S85	7G_13	7G_13	7	18833828	19486393	652.566	6820
S85	7G_14	7G_14	7	18833828	19376745	542.918	5608
S85	16G_01	16G_01	7	18222556	19755786	1533.231	16702
S85	16G_03	16G_03	7	17573444	19751854	2178.411	25171
S85	16G_04	16G_04	7	18222556	19751854	1529.299	16634
S85	16G_05	16G_05	7	17573444	19751854	2178.411	25171
S85	16G_06	16G_06	7	18833828	19486393	652.566	6820
S85	16G_08	16G_08	7	18833828	20528006	1694.179	18658
S85	16G_12	16G_12	7	18833828	19486393	652.566	6820
S85	CON	14	7	19211333	19376687	165.355	1824
S85	UNION	14	7	17573444	20528006	2954.563	34625
S86	7G_01	7G_01	8	28916561	29723427	806.867	9142
S86	7G_02	7G_02	8	28850088	29940300	1090.213	11043
S86	7G_04	7G_04	8	29097560	29658386	560.827	6493
S86	7G_07	7G_07	8	29096939	29934049	837.111	8238
S86	7G_10	7G_10	8	29132645	29940300	807.656	7848
S86	7G_13	7G_13	8	29132645	29937946	805.302	7844
S86	16G_01	16G_01	8	29132645	29940300	807.656	7848
S86	16G_02	16G_02	8	29147834	29940300	792.467	7674
S86	16G_03	16G_03	8	28916561	29289944	373.384	4514
S86	16G_04	16G_04	8	29132645	29940300	807.656	7848
S86	16G_07	16G_07	8	28916548	29940300	1023.753	10021
S86	16G_08	16G_08	8	29132645	29940237	807.593	7846
S86	16G_10	16G_10	8	28916561	29960224	1043.664	10045
S86	16G_13	16G_13	8	29132645	29960231	827.587	7874
S86	CON	14	8	29147834	29289944	142.111	2168
S86	UNION	14	8	28850088	29960231	1110.144	11069
S87	7G_01	7G_01	18	150200	484712	334.513	1548
S87	7G_03	7G_03	18	117730	668707	550.978	3291
S87	7G_05	7G_05	18	117203	560924	443.722	2309
S87	7G_10	7G_10	18	119662	435510	315.849	1214
S87	16G_01	16G_01	18	376178	1079287	703.11	7460
S87	16G_03	16G_03	18	114536	894433	779.898	6075
S87	16G_04	16G_04	18	114536	894433	779.898	6075
S87	16G_07	16G_07	18	114536	591226	476.691	2754
S87	16G_09	16G_09	18	114795	795812	681.018	4934
S87	16G_10	16G_10	18	114536	668692	554.157	3310
S87	16G_11	16G_11	18	331009	1079287	748.279	7736
S87	16G_12	16G_12	18	114781	1506301	1391.521	15483
S87	16G_13	16G_13	18	435509	839778	404.27	4206
S87	16G_14	16G_14	18	150195	1079287	929.093	8372
S87	CON	14	18	435509	435510	0.002	2
S87	UNION	14	18	114536	1506301	1391.766	15484
S88	7G_01	7G_01	1	52542617	52852904	310.288	3990
S88	7G_02	7G_02	1	52509341	52831354	322.014	4180
S88	7G_07	7G_07	1	52730095	53392956	662.862	9875
S88	7G_10	7G_10	1	52587152	53709921	1122.77	16549
S88	7G_11	7G_11	1	52771696	53574672	802.977	12109
S88	7G_13	7G_13	1	52540892	53424716	883.825	12741
S88	16G_02	16G_02	1	51023756	53262569	2238.814	29920
S88	16G_04	16G_04	1	52457323	53709907	1252.585	18369
S88	16G_07	16G_07	1	51594852	53709852	2115.001	29111
S88	16G_08	16G_08	1	52730095	54141393	1411.299	21170
S88	16G_09	16G_09	1	52730124	54736514	2006.391	30240
S88	16G_12	16G_12	1	51919404	54593044	2673.641	38677
S88	16G_06	16G_06	1	51013815	53564756	2550.942	35286
S88	CON	13	1	52771696	52831354	59.659	856
S88	UNION	13	1	51013815	54736514	3722.7	53078
S89	7G_01	7G_01	1	52542617	52852904	310.288	3990
S89	7G_02	7G_02	1	52831752	54724015	1892.264	28569
S89	7G_07	7G_07	1	52730095	53392956	662.862	9875
S89	7G_10	7G_10	1	52587152	53709921	1122.77	16549
S89	7G_11	7G_11	1	52771696	53574672	802.977	12109
S89	7G_13	7G_13	1	52540892	53424716	883.825	12741
S89	16G_02	16G_02	1	51023756	53262569	2238.814	29920
S89	16G_04	16G_04	1	52457323	53709907	1252.585	18369
S89	16G_07	16G_07	1	51594852	53709852	2115.001	29111
S89	16G_08	16G_08	1	52730095	54141393	1411.299	21170
S89	16G_09	16G_09	1	52730124	54736514	2006.391	30240
S89	16G_12	16G_12	1	51919404	54593044	2673.641	38677
S89	16G_06	16G_06	1	51013815	53564756	2550.942	35286
S89	CON	13	1	52831752	52852904	21.153	235
S89	UNION	13	1	51013815	54736514	3722.7	53078
S90	7G_02	7G_02	1	52831752	54724015	1892.264	28569
S90	7G_03	7G_03	1	53311731	53775866	464.136	7657
S90	7G_06	7G_06	1	52979314	53351128	371.815	5389
S90	7G_07	7G_07	1	52730095	53392956	662.862	9875
S90	7G_10	7G_10	1	52587152	53709921	1122.77	16549
S90	7G_11	7G_11	1	52771696	53574672	802.977	12109
S90	7G_13	7G_13	1	52540892	53424716	883.825	12741
S90	16G_04	16G_04	1	52457323	53709907	1252.585	18369
S90	16G_07	16G_07	1	51594852	53709852	2115.001	29111
S90	16G_08	16G_08	1	52730095	54141393	1411.299	21170
S90	16G_09	16G_09	1	52730124	54736514	2006.391	30240
S90	16G_12	16G_12	1	51919404	54593044	2673.641	38677
S90	16G_06	16G_06	1	51013815	53564756	2550.942	35286
S90	CON	13	1	53311731	53351128	39.398	774
S90	UNION	13	1	51013815	54736514	3722.7	53078
S91	7G_08	7G_08	1	55087191	56230602	1143.412	11105
S91	7G_10	7G_10	1	55087200	56097658	1010.459	9435
S91	7G_11	7G_11	1	55656263	56153412	497.15	5753
S91	7G_14	7G_14	1	55737173	56197213	460.041	5316
S91	16G_01	16G_01	1	55127564	56192496	1064.933	10504
S91	16G_02	16G_02	1	55047781	56192496	1144.716	11028
S91	16G_06	16G_06	1	55087137	56370484	1283.348	13587
S91	16G_08	16G_08	1	55047781	56192496	1144.716	11028
S91	16G_09	16G_09	1	54736718	56370428	1633.711	18081
S91	16G_13	16G_13	1	54736734	55973940	1237.207	12291
S91	16G_04	16G_04	1	54736735	56280226	1543.492	16695
S91	16G_11	16G_11	1	54964920	56280248	1315.329	13337
S91	16G_05	16G_05	1	54752439	55788440	1036.002	10268
S91	CON	13	1	55737173	55788440	51.268	699
S91	UNION	13	1	54736718	56370484	1633.767	18091
S92	7G_03	7G_03	2	12071908	12416132	344.225	2037
S92	7G_10	7G_10	2	12204450	12526128	321.679	2288
S92	7G_14	7G_14	2	11888655	12435321	546.667	2734
S92	16G_01	16G_01	2	12071896	12526128	454.233	2881
S92	16G_03	16G_03	2	11806749	12369793	563.045	2727
S92	16G_04	16G_04	2	11806749	12369793	563.045	2727
S92	16G_05	16G_05	2	11192569	12434518	1241.95	7700
S92	16G_07	16G_07	2	11806749	12231686	424.938	1633
S92	16G_09	16G_09	2	11806749	12369793	563.045	2727
S92	16G_10	16G_10	2	11192561	12674902	1482.342	9727
S92	16G_11	16G_11	2	11888560	12231686	343.127	1230
S92	16G_12	16G_12	2	11427804	13142052	1714.249	14723
S92	16G_13	16G_13	2	11806749	12369793	563.045	2727
S92	CON	13	2	12204450	12231686	27.237	76
S92	UNION	13	2	11192561	13142052	1949.492	16919
S93	7G_04	7G_04	2	32083603	32536905	453.303	6948
S93	16G_01	16G_01	2	32085339	32749697	664.359	8868
S93	16G_02	16G_02	2	31806433	32814087	1007.655	13787
S93	16G_03	16G_03	2	32085339	32656529	571.191	8440
S93	16G_04	16G_04	2	32042389	32684039	641.651	9164
S93	16G_05	16G_05	2	31805022	32187331	382.31	5666
S93	16G_07	16G_07	2	31806433	32187331	380.899	5638
S93	16G_08	16G_08	2	32085339	32657283	571.945	8445
S93	16G_09	16G_09	2	31805027	32684039	879.013	12636
S93	16G_11	16G_11	2	31958064	32814087	856.024	11282
S93	16G_13	16G_13	2	32085339	32665719	580.381	8479
S93	7G_10	7G_10	2	31676636	32183926	507.291	8023
S93	7G_12	7G_12	2	31837846	32139265	301.42	4058
S93	CON	13	2	32085339	32139265	53.927	730
S93	UNION	13	2	31676636	32814087	1137.452	16216
S94	7G_04	7G_04	2	32083603	32536905	453.303	6948
S94	7G_11	7G_11	2	32173240	32661861	488.622	7098
S94	16G_01	16G_01	2	32085339	32749697	664.359	8868
S94	16G_02	16G_02	2	31806433	32814087	1007.655	13787
S94	16G_03	16G_03	2	32085339	32656529	571.191	8440
S94	16G_04	16G_04	2	32042389	32684039	641.651	9164
S94	16G_05	16G_05	2	31805022	32187331	382.31	5666
S94	16G_07	16G_07	2	31806433	32187331	380.899	5638
S94	16G_08	16G_08	2	32085339	32657283	571.945	8445
S94	16G_09	16G_09	2	31805027	32684039	879.013	12636
S94	16G_11	16G_11	2	31958064	32814087	856.024	11282
S94	16G_13	16G_13	2	32085339	32665719	580.381	8479
S94	7G_10	7G_10	2	31676636	32183926	507.291	8023
S94	CON	13	2	32173240	32183926	10.687	159
S94	UNION	13	2	31676636	32814087	1137.452	16216
S95	7G_01	7G_01	2	81691615	82056321	364.707	2065
S95	7G_04	7G_04	2	81722030	82029271	307.242	1646
S95	7G_05	7G_05	2	81681470	83331999	1650.53	5705
S95	7G_11	7G_11	2	81691615	82056321	364.707	2065
S95	7G_12	7G_12	2	81685232	82071696	386.465	2140
S95	7G_14	7G_14	2	81685197	82055998	370.802	2138
S95	16G_02	16G_02	2	81685232	82071788	386.557	2141
S95	16G_03	16G_03	2	81098103	82114752	1016.65	9259
S95	16G_04	16G_04	2	81691615	82114752	423.138	2203
S95	16G_05	16G_05	2	81691931	82114752	422.822	2202
S95	16G_09	16G_09	2	81111465	81846820	735.356	7899
S95	16G_11	16G_11	2	81111855	81846910	735.056	7883
S95	16G_12	16G_12	2	81691931	82071696	379.766	2066
S95	CON	13	2	81722030	81846820	124.791	749
S95	UNION	13	2	81098103	83331999	2233.897	12647
S96	7G_01	7G_01	4	41752720	42082575	329.856	1569
S96	7G_02	7G_02	4	40197157	42553143	2355.987	19059
S96	7G_14	7G_14	4	41802277	42542619	740.343	3967
S96	16G_02	16G_02	4	40033989	43292830	3258.842	29411
S96	16G_03	16G_03	4	41813756	42154712	340.957	1345
S96	16G_04	16G_04	4	41813756	42154712	340.957	1345
S96	16G_10	16G_10	4	41813756	42154712	340.957	1345
S96	16G_12	16G_12	4	41700490	43292834	1592.345	12747
S96	7G_09	7G_09	4	41933192	43285469	1352.278	11408
S96	16G_09	16G_09	4	39636718	43303144	3666.427	36098
S96	16G_13	16G_13	4	41091500	44329588	3238.089	28947
S96	16G_14	16G_14	4	41828675	42189014	360.34	1380
S96	7G_10	7G_10	4	41529979	42214007	684.029	3035
S96	CON	13	4	41933192	42082575	149.384	500
S96	UNION	13	4	39636718	44329588	4692.871	48002
S97	7G_03	7G_03	4	47863733	48518953	655.221	6874
S97	7G_06	7G_06	4	47746909	48147370	400.462	4005
S97	7G_12	7G_12	4	47710069	48219916	509.848	5356
S97	16G_01	16G_01	4	46998689	48219916	1221.228	17042
S97	16G_03	16G_03	4	47884320	48219916	335.597	3181
S97	16G_04	16G_04	4	46743206	48219918	1476.713	21955
S97	16G_06	16G_06	4	47884320	48219916	335.597	3181
S97	16G_07	16G_07	4	47746909	48149691	402.783	4030
S97	16G_08	16G_08	4	47133496	48219912	1086.417	14976
S97	16G_09	16G_09	4	47852058	48168658	316.601	2971
S97	16G_10	16G_10	4	47090263	48219916	1129.654	15551
S97	16G_11	16G_11	4	47321513	48120790	799.278	10016
S97	16G_12	16G_12	4	47321513	47884320	562.808	7909
S97	CON	13	4	47884320	47884320	0.001	1
S97	UNION	13	4	46743206	48518953	1775.748	25450
S98	7G_01	7G_01	4	47884378	48308703	424.326	4532
S98	7G_03	7G_03	4	47863733	48518953	655.221	6874
S98	7G_06	7G_06	4	47746909	48147370	400.462	4005
S98	7G_12	7G_12	4	47710069	48219916	509.848	5356
S98	16G_01	16G_01	4	46998689	48219916	1221.228	17042
S98	16G_03	16G_03	4	47884320	48219916	335.597	3181
S98	16G_04	16G_04	4	46743206	48219918	1476.713	21955
S98	16G_06	16G_06	4	47884320	48219916	335.597	3181
S98	16G_07	16G_07	4	47746909	48149691	402.783	4030
S98	16G_08	16G_08	4	47133496	48219912	1086.417	14976
S98	16G_09	16G_09	4	47852058	48168658	316.601	2971
S98	16G_10	16G_10	4	47090263	48219916	1129.654	15551
S98	16G_11	16G_11	4	47321513	48120790	799.278	10016
S98	CON	13	4	47884378	48120790	236.413	2105
S98	UNION	13	4	46743206	48518953	1775.748	25450
S99	7G_07	7G_07	5	32232519	32689874	457.356	2745
S99	7G_08	7G_08	5	31971245	32464612	493.368	3601
S99	7G_10	7G_10	5	31249613	32426322	1176.71	6998
S99	7G_12	7G_12	5	31986734	32293369	306.636	2493
S99	7G_13	7G_13	5	31510191	32464322	954.132	5627
S99	16G_01	16G_01	5	30921123	32689874	1768.752	9571
S99	16G_02	16G_02	5	28926222	32464686	3538.465	31317
S99	16G_05	16G_05	5	31081122	33259212	2178.091	10484
S99	16G_07	16G_07	5	30921123	32498589	1577.467	8724
S99	16G_08	16G_08	5	31249613	32689874	1440.262	8388
S99	16G_09	16G_09	5	31510191	33257182	1746.992	8247
S99	16G_11	16G_11	5	30648401	33258666	2610.266	13748
S99	16G_14	16G_14	5	31510191	32498637	988.447	5882
S99	CON	13	5	32232519	32293369	60.851	638
S99	UNION	13	5	28926222	33259212	4332.991	33960
S100	7G_02	7G_02	5	49465346	50246186	780.841	12962
S100	7G_07	7G_07	5	49845979	50272128	426.15	6201
S100	7G_09	7G_09	5	48776387	50246186	1469.8	19554
S100	7G_10	7G_10	5	49465330	50344504	879.175	14527
S100	7G_12	7G_12	5	49874884	50274970	400.087	5781
S100	16G_01	16G_01	5	49874884	50264865	389.982	5641
S100	16G_07	16G_07	5	49874884	50246186	371.303	5401
S100	16G_10	16G_10	5	49419119	50246834	827.716	13775
S100	16G_11	16G_11	5	48765308	50711342	1946.035	27773
S100	16G_14	16G_14	5	49874884	50246876	371.993	5412
S100	16G_04	16G_04	5	48958342	50078556	1120.215	15046
S100	16G_09	16G_09	5	48920263	49879955	959.693	12936
S100	16G_12	16G_12	5	48920263	49879955	959.693	12936
S100	CON	13	5	49874884	49879955	5.072	39
S100	UNION	13	5	48765308	50711342	1946.035	27773
S101	7G_01	7G_01	7	7848601	8160956	312.356	532
S101	7G_07	7G_07	7	7848593	8695421	846.829	3126
S101	7G_09	7G_09	7	7848535	8176738	328.204	606
S101	7G_10	7G_10	7	7849666	8645165	795.5	2911
S101	7G_11	7G_11	7	7848593	8176682	328.09	600
S101	16G_07	16G_07	7	7848567	9257963	1409.397	6467
S101	16G_11	16G_11	7	7848535	8176738	328.204	606
S101	16G_12	16G_12	7	7848535	9257934	1409.4	6468
S101	7G_02	7G_02	7	7848569	8441465	592.897	2078
S101	7G_14	7G_14	7	7848356	8350154	501.799	1452
S101	7G_03	7G_03	7	7848569	8160956	312.388	534
S101	16G_06	16G_06	7	7848561	8197248	348.688	693
S101	16G_10	16G_10	7	7848561	9257934	1409.374	6467
S101	CON	13	7	7849666	8160956	311.291	531
S101	UNION	13	7	7848356	9257963	1409.608	6480
S102	7G_06	7G_06	8	1708522	2103324	394.803	3058
S102	7G_08	7G_08	8	1592083	2208022	615.94	5415
S102	7G_12	7G_12	8	1541226	2103290	562.065	4921
S102	7G_13	7G_13	8	1902654	2208022	305.369	2709
S102	7G_14	7G_14	8	1906097	2208022	301.926	2694
S102	16G_01	16G_01	8	1226947	2208022	981.076	10497
S102	16G_05	16G_05	8	1799922	2208022	408.101	3441
S102	16G_07	16G_07	8	1349934	2103301	753.368	7674
S102	16G_08	16G_08	8	1799892	2208022	408.131	3443
S102	16G_09	16G_09	8	1799892	2397117	597.226	6085
S102	16G_11	16G_11	8	1799922	2208022	408.101	3441
S102	16G_12	16G_12	8	1799892	2208022	408.131	3443
S102	16G_14	16G_14	8	1799922	2423201	623.28	6460
S102	CON	13	8	1906097	2103290	197.194	1463
S102	UNION	13	8	1226947	2423201	1196.255	13516
S103	7G_02	7G_02	17	10529918	10944797	414.88	869
S103	7G_03	7G_03	17	10530139	10944797	414.659	868
S103	7G_07	7G_07	17	10492466	10946739	454.274	1119
S103	7G_08	7G_08	17	10529918	10946738	416.821	902
S103	7G_09	7G_09	17	9963344	10946169	982.826	5544
S103	7G_10	7G_10	17	10486866	10889065	402.2	998
S103	16G_02	16G_02	17	10529918	10946743	416.826	904
S103	16G_03	16G_03	17	10529918	10941338	411.421	855
S103	16G_04	16G_04	17	10486866	10946022	459.157	1144
S103	7G_01	7G_01	17	10564001	10944806	380.806	757
S103	7G_05	7G_05	17	10564001	10889158	325.158	636
S103	16G_07	16G_07	17	10522740	10889108	366.369	787
S103	16G_09	16G_09	17	10522830	10944754	421.925	900
S103	CON	13	17	10564001	10889065	325.065	632
S103	UNION	13	17	9963344	10946743	983.4	5548
S104	7G_03	7G_03	18	117730	668707	550.978	3291
S104	7G_05	7G_05	18	117203	560924	443.722	2309
S104	16G_01	16G_01	18	376178	1079287	703.11	7460
S104	16G_03	16G_03	18	114536	894433	779.898	6075
S104	16G_04	16G_04	18	114536	894433	779.898	6075
S104	16G_06	16G_06	18	522458	839778	317.321	3484
S104	16G_07	16G_07	18	114536	591226	476.691	2754
S104	16G_09	16G_09	18	114795	795812	681.018	4934
S104	16G_10	16G_10	18	114536	668692	554.157	3310
S104	16G_11	16G_11	18	331009	1079287	748.279	7736
S104	16G_12	16G_12	18	114781	1506301	1391.521	15483
S104	16G_13	16G_13	18	435509	839778	404.27	4206
S104	16G_14	16G_14	18	150195	1079287	929.093	8372
S104	CON	13	18	522458	560924	38.467	358
S104	UNION	13	18	114536	1506301	1391.766	15484
S105	7G_01	7G_01	28	4222032	4646246	424.215	3317
S105	7G_02	7G_02	28	4222042	4961899	739.858	3769
S105	7G_03	7G_03	28	3762761	4261074	498.314	5113
S105	7G_04	7G_04	28	4096838	4426547	329.71	2849
S105	7G_08	7G_08	28	4222032	4621310	399.279	3113
S105	7G_09	7G_09	28	4039262	4962997	923.736	5597
S105	7G_10	7G_10	28	4222042	4962607	740.566	3782
S105	7G_12	7G_12	28	4222029	4871986	649.958	3703
S105	16G_01	16G_01	28	3963539	4963641	1000.103	6387
S105	16G_02	16G_02	28	4222032	4962997	740.966	3799
S105	16G_10	16G_10	28	4222032	4963003	740.972	3801
S105	16G_11	16G_11	28	4222042	4963671	741.63	3821
S105	16G_13	16G_13	28	4222032	4963001	740.97	3800
S105	CON	13	28	4222042	4261074	39.033	303
S105	UNION	13	28	3762761	4963671	1200.911	8631
S106	7G_06	7G_06	1	27657812	28141729	483.918	3740
S106	7G_08	7G_08	1	27516670	28160406	643.737	5181
S106	7G_12	7G_12	1	27516668	28141729	625.062	5008
S106	16G_02	16G_02	1	27516668	28275464	758.797	5858
S106	16G_03	16G_03	1	27516668	28159254	642.587	5174
S106	16G_04	16G_04	1	27516681	28159562	642.882	5173
S106	16G_05	16G_05	1	27516670	28159562	642.893	5174
S106	16G_06	16G_06	1	27516668	28159562	642.895	5175
S106	16G_13	16G_13	1	27657812	28237771	579.96	4354
S106	16G_14	16G_14	1	27516670	28160412	643.743	5183
S106	16G_11	16G_11	1	27516668	27827141	310.474	2831
S106	16G_12	16G_12	1	27516668	27937516	420.849	3605
S106	CON	12	1	27657812	27827141	169.33	1563
S106	UNION	12	1	27516668	28275464	758.797	5858
S107	7G_01	7G_01	1	52542617	52852904	310.288	3990
S107	7G_02	7G_02	1	52509341	52831354	322.014	4180
S107	7G_04	7G_04	1	52389007	52730005	340.999	4552
S107	7G_10	7G_10	1	52587152	53709921	1122.77	16549
S107	7G_13	7G_13	1	52540892	53424716	883.825	12741
S107	16G_02	16G_02	1	51023756	53262569	2238.814	29920
S107	16G_04	16G_04	1	52457323	53709907	1252.585	18369
S107	16G_07	16G_07	1	51594852	53709852	2115.001	29111
S107	16G_08	16G_08	1	50963237	52730065	1766.829	23720
S107	16G_09	16G_09	1	51919404	52730084	810.681	10600
S107	16G_12	16G_12	1	51919404	54593044	2673.641	38677
S107	16G_06	16G_06	1	51013815	53564756	2550.942	35286
S107	CON	12	1	52587152	52730005	142.854	1652
S107	UNION	12	1	50963237	54593044	3629.808	51798
S108	7G_02	7G_02	1	52831752	54724015	1892.264	28569
S108	7G_03	7G_03	1	53941532	54593044	651.513	9629
S108	7G_08	7G_08	1	53861345	54527608	666.264	9516
S108	7G_10	7G_10	1	54392796	54724748	331.953	5255
S108	16G_02	16G_02	1	53589992	54724748	1134.757	17011
S108	16G_06	16G_06	1	53783713	54419094	635.382	9184
S108	16G_07	16G_07	1	53709883	54593044	883.162	13191
S108	16G_08	16G_08	1	54141799	54724748	582.95	8825
S108	16G_09	16G_09	1	52730124	54736514	2006.391	30240
S108	16G_12	16G_12	1	51919404	54593044	2673.641	38677
S108	16G_13	16G_13	1	53875871	54736557	860.687	12807
S108	16G_04	16G_04	1	54392796	54736557	343.762	5502
S108	CON	12	1	54392796	54419094	26.299	481
S108	UNION	12	1	51919404	54736557	2817.154	40852
S109	7G_07	7G_07	1	54964920	55359089	394.17	2484
S109	16G_02	16G_02	1	55047781	56192496	1144.716	11028
S109	16G_04	16G_04	1	54736735	56280226	1543.492	16695
S109	16G_05	16G_05	1	54752439	55788440	1036.002	10268
S109	16G_06	16G_06	1	54593908	55086989	493.082	6670
S109	16G_08	16G_08	1	55047781	56192496	1144.716	11028
S109	16G_09	16G_09	1	54736718	56370428	1633.711	18081
S109	16G_10	16G_10	1	54722478	55561526	839.049	7718
S109	16G_11	16G_11	1	54964920	56280248	1315.329	13337
S109	16G_12	16G_12	1	54956212	55359089	402.878	2624
S109	16G_13	16G_13	1	54736734	55973940	1237.207	12291
S109	16G_14	16G_14	1	54736573	55561526	824.954	7442
S109	CON	12	1	55047781	55086989	39.209	403
S109	UNION	12	1	54593908	56370428	1776.521	20252
S110	7G_01	7G_01	1	62667204	62985409	318.206	4280
S110	7G_03	7G_03	1	62491183	62944975	453.793	6026
S110	16G_02	16G_02	1	62230167	62798805	568.639	8438
S110	16G_05	16G_05	1	62231714	63771216	1539.503	18986
S110	16G_07	16G_07	1	62230167	63771216	1541.05	19008
S110	16G_10	16G_10	1	62346796	62997800	651.005	8793
S110	16G_11	16G_11	1	62230169	62719887	489.719	7223
S110	16G_12	16G_12	1	62230167	62719887	489.721	7224
[truncated: 13,468 more rows]
