# Supplementary material for: Identification of selection signatures involved in performance traits in a paternal broiler line
Source: BMC Genomics. 2019 Jun 3;20:449. doi: 10.1186/s12864-019-5811-1 (PMC6547531; doi:10.1186/s12864-019-5811-1)
Supplement: Supplementary file 4 — A text file with information of FST windows using SNP dataset. Information comprises chromosome (CHR), start (START) and end (END) positions, number of variants (NVAR), and weighted FST values (FST) for each window. (XLSX 19935 kb) [file 12864_2019_5811_MOESM4_ESM.xlsx]

## Sheet: Plan1
	V1	id	chr	start	end	QTL_ID	chr	start	end	string	name.QTL
1	inside	S11	1	127305202	127664734	ROH_jorge136	1	110061641	142953552	1:110061641-142953552	ROH_jorge136
2	inside	S11	1	127305202	127664734	ROH_jorge136	1	110061641	142953552	1:110061641-142953552	ROH_jorge136
3	inside	S11	1	127305202	127664734	ROH_jorge136	1	110061641	142953552	1:110061641-142953552	ROH_jorge136
4	inside	S11	1	127305202	127664734	ROH_jorge142	1	121270061	165469216	1:121270061-165469216	ROH_jorge142
5	inside	S11	1	127305202	127664734	ROH_jorge142	1	121270061	165469216	1:121270061-165469216	ROH_jorge142
6	inside	S11	1	127305202	127664734	ROH_jorge142	1	121270061	165469216	1:121270061-165469216	ROH_jorge142
7	inside	S11	1	127305202	127664734	ROH_jorge307	1	111841189	142953552	1:111841189-142953552	ROH_jorge307
8	inside	S11	1	127305202	127664734	ROH_jorge307	1	111841189	142953552	1:111841189-142953552	ROH_jorge307
9	inside	S11	1	127305202	127664734	ROH_jorge307	1	111841189	142953552	1:111841189-142953552	ROH_jorge307
10	inside	S11	1	127305202	127664734	ROH_jorge310	1	121270061	157393460	1:121270061-157393460	ROH_jorge310
11	inside	S11	1	127305202	127664734	ROH_jorge310	1	121270061	157393460	1:121270061-157393460	ROH_jorge310
12	inside	S11	1	127305202	127664734	ROH_jorge310	1	121270061	157393460	1:121270061-157393460	ROH_jorge310
13	inside	S11	1	127305202	127664734	ROH_jorge481	1	108956841	132272443	1:108956841-132272443	ROH_jorge481
14	inside	S11	1	127305202	127664734	ROH_jorge481	1	108956841	132272443	1:108956841-132272443	ROH_jorge481
15	inside	S11	1	127305202	127664734	ROH_jorge481	1	108956841	132272443	1:108956841-132272443	ROH_jorge481
16	inside	S11	1	127305202	127664734	ROH_jorge484	1	123218616	149323797	1:123218616-149323797	ROH_jorge484
17	inside	S11	1	127305202	127664734	ROH_jorge484	1	123218616	149323797	1:123218616-149323797	ROH_jorge484
18	inside	S11	1	127305202	127664734	ROH_jorge484	1	123218616	149323797	1:123218616-149323797	ROH_jorge484
19	inside	S11	1	127305202	127664734	ROH_jorge681	1	108956841	129744906	1:108956841-129744906	ROH_jorge681
20	inside	S11	1	127305202	127664734	ROH_jorge681	1	108956841	129744906	1:108956841-129744906	ROH_jorge681
21	inside	S11	1	127305202	127664734	ROH_jorge681	1	108956841	129744906	1:108956841-129744906	ROH_jorge681
22	inside	S11	1	127305202	127664734	ROH_jorge828	1	121270061	132490938	1:121270061-132490938	ROH_jorge828
23	inside	S11	1	127305202	127664734	ROH_jorge828	1	121270061	132490938	1:121270061-132490938	ROH_jorge828
24	inside	S11	1	127305202	127664734	ROH_jorge828	1	121270061	132490938	1:121270061-132490938	ROH_jorge828
25	inside	S11	1	127305202	127664734	ROH_jorge831	1	122979408	134346758	1:122979408-134346758	ROH_jorge831
26	inside	S11	1	127305202	127664734	ROH_jorge831	1	122979408	134346758	1:122979408-134346758	ROH_jorge831
27	inside	S11	1	127305202	127664734	ROH_jorge831	1	122979408	134346758	1:122979408-134346758	ROH_jorge831
28	inside	S11	1	127305202	127664734	ROH_jorge1033	1	119341837	131406290	1:119341837-131406290	ROH_jorge1033
29	inside	S11	1	127305202	127664734	ROH_jorge1033	1	119341837	131406290	1:119341837-131406290	ROH_jorge1033
30	inside	S11	1	127305202	127664734	ROH_jorge1033	1	119341837	131406290	1:119341837-131406290	ROH_jorge1033
31	inside	S11	1	127305202	127664734	ROH_jorge1042	1	124792283	138201827	1:124792283-138201827	ROH_jorge1042
32	inside	S11	1	127305202	127664734	ROH_jorge1042	1	124792283	138201827	1:124792283-138201827	ROH_jorge1042
33	inside	S11	1	127305202	127664734	ROH_jorge1042	1	124792283	138201827	1:124792283-138201827	ROH_jorge1042
34	inside	S11	1	127305202	127664734	ROH_jorge1047	1	123218616	136936675	1:123218616-136936675	ROH_jorge1047
35	inside	S11	1	127305202	127664734	ROH_jorge1047	1	123218616	136936675	1:123218616-136936675	ROH_jorge1047
36	inside	S11	1	127305202	127664734	ROH_jorge1047	1	123218616	136936675	1:123218616-136936675	ROH_jorge1047
37	inside	S11	1	127305202	127664734	ROH_jorge1072	1	108956841	128359931	1:108956841-128359931	ROH_jorge1072
38	inside	S11	1	127305202	127664734	ROH_jorge1072	1	108956841	128359931	1:108956841-128359931	ROH_jorge1072
39	inside	S11	1	127305202	127664734	ROH_jorge1072	1	108956841	128359931	1:108956841-128359931	ROH_jorge1072
40	inside	S11	1	127305202	127664734	ROH_jorge1645	1	111904604	128359931	1:111904604-128359931	ROH_jorge1645
41	inside	S11	1	127305202	127664734	ROH_jorge1645	1	111904604	128359931	1:111904604-128359931	ROH_jorge1645
42	inside	S11	1	127305202	127664734	ROH_jorge1645	1	111904604	128359931	1:111904604-128359931	ROH_jorge1645
43	inside	S11	1	127305202	127664734	ROH_jorge1781	1	121270061	131308958	1:121270061-131308958	ROH_jorge1781
44	inside	S11	1	127305202	127664734	ROH_jorge1781	1	121270061	131308958	1:121270061-131308958	ROH_jorge1781
45	inside	S11	1	127305202	127664734	ROH_jorge1781	1	121270061	131308958	1:121270061-131308958	ROH_jorge1781
46	inside	S11	1	127305202	127664734	ROH_jorge1786	1	123912141	134346758	1:123912141-134346758	ROH_jorge1786
47	inside	S11	1	127305202	127664734	ROH_jorge1786	1	123912141	134346758	1:123912141-134346758	ROH_jorge1786
48	inside	S11	1	127305202	127664734	ROH_jorge1786	1	123912141	134346758	1:123912141-134346758	ROH_jorge1786
49	inside	S11	1	127305202	127664734	ROH_jorge1954	1	120195411	128359931	1:120195411-128359931	ROH_jorge1954
50	inside	S11	1	127305202	127664734	ROH_jorge1954	1	120195411	128359931	1:120195411-128359931	ROH_jorge1954
51	inside	S11	1	127305202	127664734	ROH_jorge1954	1	120195411	128359931	1:120195411-128359931	ROH_jorge1954
52	inside	S11	1	127305202	127664734	ROH_jorge1978	1	124018880	134321366	1:124018880-134321366	ROH_jorge1978
53	inside	S11	1	127305202	127664734	ROH_jorge1978	1	124018880	134321366	1:124018880-134321366	ROH_jorge1978
54	inside	S11	1	127305202	127664734	ROH_jorge1978	1	124018880	134321366	1:124018880-134321366	ROH_jorge1978
55	inside	S11	1	127305202	127664734	ROH_jorge2110	1	122853155	128998411	1:122853155-128998411	ROH_jorge2110
56	inside	S11	1	127305202	127664734	ROH_jorge2110	1	122853155	128998411	1:122853155-128998411	ROH_jorge2110
57	inside	S11	1	127305202	127664734	ROH_jorge2110	1	122853155	128998411	1:122853155-128998411	ROH_jorge2110
58	inside	S11	1	127305202	127664734	ROH_jorge2151	1	123423119	132005385	1:123423119-132005385	ROH_jorge2151
59	inside	S11	1	127305202	127664734	ROH_jorge2151	1	123423119	132005385	1:123423119-132005385	ROH_jorge2151
60	inside	S11	1	127305202	127664734	ROH_jorge2151	1	123423119	132005385	1:123423119-132005385	ROH_jorge2151
61	inside	S11	1	127305202	127664734	ROH_jorge2322	1	124823129	132708870	1:124823129-132708870	ROH_jorge2322
62	inside	S11	1	127305202	127664734	ROH_jorge2322	1	124823129	132708870	1:124823129-132708870	ROH_jorge2322
63	inside	S11	1	127305202	127664734	ROH_jorge2322	1	124823129	132708870	1:124823129-132708870	ROH_jorge2322
64	inside	S11	1	127305202	127664734	ROH_jorge2510	1	123218750	130540561	1:123218750-130540561	ROH_jorge2510
65	inside	S11	1	127305202	127664734	ROH_jorge2510	1	123218750	130540561	1:123218750-130540561	ROH_jorge2510
66	inside	S11	1	127305202	127664734	ROH_jorge2510	1	123218750	130540561	1:123218750-130540561	ROH_jorge2510
67	inside	S11	1	127305202	127664734	ROH_jorge2514	1	123354907	130952113	1:123354907-130952113	ROH_jorge2514
68	inside	S11	1	127305202	127664734	ROH_jorge2514	1	123354907	130952113	1:123354907-130952113	ROH_jorge2514
69	inside	S11	1	127305202	127664734	ROH_jorge2514	1	123354907	130952113	1:123354907-130952113	ROH_jorge2514
70	inside	S11	1	127305202	127664734	ROH_jorge2522	1	124089863	132385968	1:124089863-132385968	ROH_jorge2522
71	inside	S11	1	127305202	127664734	ROH_jorge2522	1	124089863	132385968	1:124089863-132385968	ROH_jorge2522
72	inside	S11	1	127305202	127664734	ROH_jorge2522	1	124089863	132385968	1:124089863-132385968	ROH_jorge2522
73	inside	S11	1	127305202	127664734	ROH_jorge3014	1	122853155	128074563	1:122853155-128074563	ROH_jorge3014
74	inside	S11	1	127305202	127664734	ROH_jorge3014	1	122853155	128074563	1:122853155-128074563	ROH_jorge3014
75	inside	S11	1	127305202	127664734	ROH_jorge3014	1	122853155	128074563	1:122853155-128074563	ROH_jorge3014
76	inside	S11	1	127305202	127664734	ROH_jorge3047	1	123608536	130484554	1:123608536-130484554	ROH_jorge3047
77	inside	S11	1	127305202	127664734	ROH_jorge3047	1	123608536	130484554	1:123608536-130484554	ROH_jorge3047
78	inside	S11	1	127305202	127664734	ROH_jorge3047	1	123608536	130484554	1:123608536-130484554	ROH_jorge3047
79	inside	S11	1	127305202	127664734	ROH_jorge3052	1	125142820	132385968	1:125142820-132385968	ROH_jorge3052
80	inside	S11	1	127305202	127664734	ROH_jorge3052	1	125142820	132385968	1:125142820-132385968	ROH_jorge3052
81	inside	S11	1	127305202	127664734	ROH_jorge3052	1	125142820	132385968	1:125142820-132385968	ROH_jorge3052
82	inside	S11	1	127305202	127664734	ROH_jorge3197	1	123674000	130368943	1:123674000-130368943	ROH_jorge3197
83	inside	S11	1	127305202	127664734	ROH_jorge3197	1	123674000	130368943	1:123674000-130368943	ROH_jorge3197
84	inside	S11	1	127305202	127664734	ROH_jorge3197	1	123674000	130368943	1:123674000-130368943	ROH_jorge3197
85	inside	S11	1	127305202	127664734	ROH_jorge3322	1	122923303	127799091	1:122923303-127799091	ROH_jorge3322
86	inside	S11	1	127305202	127664734	ROH_jorge3322	1	122923303	127799091	1:122923303-127799091	ROH_jorge3322
87	inside	S11	1	127305202	127664734	ROH_jorge3322	1	122923303	127799091	1:122923303-127799091	ROH_jorge3322
88	inside	S11	1	127305202	127664734	ROH_jorge3367	1	124792283	132260894	1:124792283-132260894	ROH_jorge3367
89	inside	S11	1	127305202	127664734	ROH_jorge3367	1	124792283	132260894	1:124792283-132260894	ROH_jorge3367
90	inside	S11	1	127305202	127664734	ROH_jorge3367	1	124792283	132260894	1:124792283-132260894	ROH_jorge3367
91	downstream	S11	1	127305202	127664734	ROH_jorge3460	1	122923303	127539233	1:122923303-127539233	ROH_jorge3460
92	inside	S11	1	127305202	127664734	ROH_jorge3475	1	123635135	128700856	1:123635135-128700856	ROH_jorge3475
93	inside	S11	1	127305202	127664734	ROH_jorge3475	1	123635135	128700856	1:123635135-128700856	ROH_jorge3475
94	inside	S11	1	127305202	127664734	ROH_jorge3475	1	123635135	128700856	1:123635135-128700856	ROH_jorge3475
95	inside	S11	1	127305202	127664734	ROH_jorge3652	1	123912141	130401570	1:123912141-130401570	ROH_jorge3652
96	inside	S11	1	127305202	127664734	ROH_jorge3652	1	123912141	130401570	1:123912141-130401570	ROH_jorge3652
97	inside	S11	1	127305202	127664734	ROH_jorge3652	1	123912141	130401570	1:123912141-130401570	ROH_jorge3652
98	inside	S11	1	127305202	127664734	ROH_jorge3655	1	124701326	131408144	1:124701326-131408144	ROH_jorge3655
99	inside	S11	1	127305202	127664734	ROH_jorge3655	1	124701326	131408144	1:124701326-131408144	ROH_jorge3655
100	inside	S11	1	127305202	127664734	ROH_jorge3655	1	124701326	131408144	1:124701326-131408144	ROH_jorge3655
101	inside	S11	1	127305202	127664734	ROH_jorge3817	1	124823129	131941766	1:124823129-131941766	ROH_jorge3817
102	inside	S11	1	127305202	127664734	ROH_jorge3817	1	124823129	131941766	1:124823129-131941766	ROH_jorge3817
103	inside	S11	1	127305202	127664734	ROH_jorge3817	1	124823129	131941766	1:124823129-131941766	ROH_jorge3817
104	inside	S11	1	127305202	127664734	ROH_jorge3943	1	124039702	130637338	1:124039702-130637338	ROH_jorge3943
105	inside	S11	1	127305202	127664734	ROH_jorge3943	1	124039702	130637338	1:124039702-130637338	ROH_jorge3943
106	inside	S11	1	127305202	127664734	ROH_jorge3943	1	124039702	130637338	1:124039702-130637338	ROH_jorge3943
107	inside	S11	1	127305202	127664734	ROH_jorge4409	1	124089863	130637338	1:124089863-130637338	ROH_jorge4409
108	inside	S11	1	127305202	127664734	ROH_jorge4409	1	124089863	130637338	1:124089863-130637338	ROH_jorge4409
109	inside	S11	1	127305202	127664734	ROH_jorge4409	1	124089863	130637338	1:124089863-130637338	ROH_jorge4409
110	inside	S11	1	127305202	127664734	ROH_jorge4665	1	123666434	127799091	1:123666434-127799091	ROH_jorge4665
111	inside	S11	1	127305202	127664734	ROH_jorge4665	1	123666434	127799091	1:123666434-127799091	ROH_jorge4665
112	inside	S11	1	127305202	127664734	ROH_jorge4665	1	123666434	127799091	1:123666434-127799091	ROH_jorge4665
113	inside	S11	1	127305202	127664734	ROH_jorge4690	1	126191792	131406290	1:126191792-131406290	ROH_jorge4690
114	inside	S11	1	127305202	127664734	ROH_jorge4690	1	126191792	131406290	1:126191792-131406290	ROH_jorge4690
115	inside	S11	1	127305202	127664734	ROH_jorge4690	1	126191792	131406290	1:126191792-131406290	ROH_jorge4690
116	inside	S11	1	127305202	127664734	ROH_jorge4827	1	124405987	130484554	1:124405987-130484554	ROH_jorge4827
117	inside	S11	1	127305202	127664734	ROH_jorge4827	1	124405987	130484554	1:124405987-130484554	ROH_jorge4827
118	inside	S11	1	127305202	127664734	ROH_jorge4827	1	124405987	130484554	1:124405987-130484554	ROH_jorge4827
119	inside	S11	1	127305202	127664734	ROH_jorge4835	1	123674000	130309173	1:123674000-130309173	ROH_jorge4835
120	inside	S11	1	127305202	127664734	ROH_jorge4835	1	123674000	130309173	1:123674000-130309173	ROH_jorge4835
121	inside	S11	1	127305202	127664734	ROH_jorge4835	1	123674000	130309173	1:123674000-130309173	ROH_jorge4835
122	inside	S11	1	127305202	127664734	ROH_jorge4964	1	123674000	129836317	1:123674000-129836317	ROH_jorge4964
123	inside	S11	1	127305202	127664734	ROH_jorge4964	1	123674000	129836317	1:123674000-129836317	ROH_jorge4964
124	inside	S11	1	127305202	127664734	ROH_jorge4964	1	123674000	129836317	1:123674000-129836317	ROH_jorge4964
125	inside	S11	1	127305202	127664734	ROH_jorge4969	1	123784888	130309173	1:123784888-130309173	ROH_jorge4969
126	inside	S11	1	127305202	127664734	ROH_jorge4969	1	123784888	130309173	1:123784888-130309173	ROH_jorge4969
127	inside	S11	1	127305202	127664734	ROH_jorge4969	1	123784888	130309173	1:123784888-130309173	ROH_jorge4969
128	inside	S11	1	127305202	127664734	ROH_jorge5091	1	123674000	129756914	1:123674000-129756914	ROH_jorge5091
129	inside	S11	1	127305202	127664734	ROH_jorge5091	1	123674000	129756914	1:123674000-129756914	ROH_jorge5091
130	inside	S11	1	127305202	127664734	ROH_jorge5091	1	123674000	129756914	1:123674000-129756914	ROH_jorge5091
131	inside	S11	1	127305202	127664734	ROH_jorge6053	1	123912141	128428515	1:123912141-128428515	ROH_jorge6053
132	inside	S11	1	127305202	127664734	ROH_jorge6053	1	123912141	128428515	1:123912141-128428515	ROH_jorge6053
133	inside	S11	1	127305202	127664734	ROH_jorge6053	1	123912141	128428515	1:123912141-128428515	ROH_jorge6053
134	inside	S11	1	127305202	127664734	ROH_jorge6084	1	124039702	130309173	1:124039702-130309173	ROH_jorge6084
135	inside	S11	1	127305202	127664734	ROH_jorge6084	1	124039702	130309173	1:124039702-130309173	ROH_jorge6084
136	inside	S11	1	127305202	127664734	ROH_jorge6084	1	124039702	130309173	1:124039702-130309173	ROH_jorge6084
137	inside	S11	1	127305202	127664734	ROH_jorge6505	1	124608623	130309173	1:124608623-130309173	ROH_jorge6505
138	inside	S11	1	127305202	127664734	ROH_jorge6505	1	124608623	130309173	1:124608623-130309173	ROH_jorge6505
139	inside	S11	1	127305202	127664734	ROH_jorge6505	1	124608623	130309173	1:124608623-130309173	ROH_jorge6505
140	inside	S11	1	127305202	127664734	ROH_jorge6506	1	124405987	130115490	1:124405987-130115490	ROH_jorge6506
141	inside	S11	1	127305202	127664734	ROH_jorge6506	1	124405987	130115490	1:124405987-130115490	ROH_jorge6506
142	inside	S11	1	127305202	127664734	ROH_jorge6506	1	124405987	130115490	1:124405987-130115490	ROH_jorge6506
143	inside	S11	1	127305202	127664734	ROH_jorge6838	1	124099854	128670586	1:124099854-128670586	ROH_jorge6838
144	inside	S11	1	127305202	127664734	ROH_jorge6838	1	124099854	128670586	1:124099854-128670586	ROH_jorge6838
145	inside	S11	1	127305202	127664734	ROH_jorge6838	1	124099854	128670586	1:124099854-128670586	ROH_jorge6838
146	inside	S11	1	127305202	127664734	ROH_jorge6850	1	124729288	130309173	1:124729288-130309173	ROH_jorge6850
147	inside	S11	1	127305202	127664734	ROH_jorge6850	1	124729288	130309173	1:124729288-130309173	ROH_jorge6850
148	inside	S11	1	127305202	127664734	ROH_jorge6850	1	124729288	130309173	1:124729288-130309173	ROH_jorge6850
149	inside	S11	1	127305202	127664734	ROH_jorge6902	1	124681713	129075190	1:124681713-129075190	ROH_jorge6902
150	inside	S11	1	127305202	127664734	ROH_jorge6902	1	124681713	129075190	1:124681713-129075190	ROH_jorge6902
151	inside	S11	1	127305202	127664734	ROH_jorge6902	1	124681713	129075190	1:124681713-129075190	ROH_jorge6902
152	inside	S11	1	127305202	127664734	ROH_jorge6972	1	123912141	128203165	1:123912141-128203165	ROH_jorge6972
153	inside	S11	1	127305202	127664734	ROH_jorge6972	1	123912141	128203165	1:123912141-128203165	ROH_jorge6972
154	inside	S11	1	127305202	127664734	ROH_jorge6972	1	123912141	128203165	1:123912141-128203165	ROH_jorge6972
155	inside	S11	1	127305202	127664734	ROH_jorge6991	1	124787890	130309173	1:124787890-130309173	ROH_jorge6991
156	inside	S11	1	127305202	127664734	ROH_jorge6991	1	124787890	130309173	1:124787890-130309173	ROH_jorge6991
157	inside	S11	1	127305202	127664734	ROH_jorge6991	1	124787890	130309173	1:124787890-130309173	ROH_jorge6991
158	inside	S11	1	127305202	127664734	ROH_jorge7110	1	124701326	129560049	1:124701326-129560049	ROH_jorge7110
159	inside	S11	1	127305202	127664734	ROH_jorge7110	1	124701326	129560049	1:124701326-129560049	ROH_jorge7110
160	inside	S11	1	127305202	127664734	ROH_jorge7110	1	124701326	129560049	1:124701326-129560049	ROH_jorge7110
161	inside	S11	1	127305202	127664734	ROH_jorge7382	1	125617484	130309173	1:125617484-130309173	ROH_jorge7382
162	inside	S11	1	127305202	127664734	ROH_jorge7382	1	125617484	130309173	1:125617484-130309173	ROH_jorge7382
163	inside	S11	1	127305202	127664734	ROH_jorge7382	1	125617484	130309173	1:125617484-130309173	ROH_jorge7382
164	inside	S11	1	127305202	127664734	ROH_jorge7388	1	124792283	129880319	1:124792283-129880319	ROH_jorge7388
165	inside	S11	1	127305202	127664734	ROH_jorge7388	1	124792283	129880319	1:124792283-129880319	ROH_jorge7388
166	inside	S11	1	127305202	127664734	ROH_jorge7388	1	124792283	129880319	1:124792283-129880319	ROH_jorge7388
167	inside	S11	1	127305202	127664734	ROH_jorge7617	1	125149361	129880319	1:125149361-129880319	ROH_jorge7617
168	inside	S11	1	127305202	127664734	ROH_jorge7617	1	125149361	129880319	1:125149361-129880319	ROH_jorge7617
169	inside	S11	1	127305202	127664734	ROH_jorge7617	1	125149361	129880319	1:125149361-129880319	ROH_jorge7617
170	inside	S11	1	127305202	127664734	ROH_jorge7666	1	124792283	129149765	1:124792283-129149765	ROH_jorge7666
171	inside	S11	1	127305202	127664734	ROH_jorge7666	1	124792283	129149765	1:124792283-129149765	ROH_jorge7666
172	inside	S11	1	127305202	127664734	ROH_jorge7666	1	124792283	129149765	1:124792283-129149765	ROH_jorge7666
173	inside	S14	1	55149208	55359089	ROH_jorge43	1	48012214	57244929	1:48012214-57244929	ROH_jorge43
174	inside	S14	1	55149208	55359089	ROH_jorge43	1	48012214	57244929	1:48012214-57244929	ROH_jorge43
175	inside	S14	1	55149208	55359089	ROH_jorge43	1	48012214	57244929	1:48012214-57244929	ROH_jorge43
176	inside	S14	1	55149208	55359089	ROH_jorge46	1	46994021	56984473	1:46994021-56984473	ROH_jorge46
177	inside	S14	1	55149208	55359089	ROH_jorge46	1	46994021	56984473	1:46994021-56984473	ROH_jorge46
178	inside	S14	1	55149208	55359089	ROH_jorge46	1	46994021	56984473	1:46994021-56984473	ROH_jorge46
179	inside	S14	1	55149208	55359089	ROH_jorge50	1	54749850	65179497	1:54749850-65179497	ROH_jorge50
180	inside	S14	1	55149208	55359089	ROH_jorge50	1	54749850	65179497	1:54749850-65179497	ROH_jorge50
181	inside	S14	1	55149208	55359089	ROH_jorge50	1	54749850	65179497	1:54749850-65179497	ROH_jorge50
182	inside	S14	1	55149208	55359089	ROH_jorge60	1	53423548	64616718	1:53423548-64616718	ROH_jorge60
183	inside	S14	1	55149208	55359089	ROH_jorge60	1	53423548	64616718	1:53423548-64616718	ROH_jorge60
184	inside	S14	1	55149208	55359089	ROH_jorge60	1	53423548	64616718	1:53423548-64616718	ROH_jorge60
185	inside	S14	1	55149208	55359089	ROH_jorge62	1	50337699	61961747	1:50337699-61961747	ROH_jorge62
186	inside	S14	1	55149208	55359089	ROH_jorge62	1	50337699	61961747	1:50337699-61961747	ROH_jorge62
187	inside	S14	1	55149208	55359089	ROH_jorge62	1	50337699	61961747	1:50337699-61961747	ROH_jorge62
188	inside	S14	1	55149208	55359089	ROH_jorge191	1	50725257	57966567	1:50725257-57966567	ROH_jorge191
189	inside	S14	1	55149208	55359089	ROH_jorge191	1	50725257	57966567	1:50725257-57966567	ROH_jorge191
190	inside	S14	1	55149208	55359089	ROH_jorge191	1	50725257	57966567	1:50725257-57966567	ROH_jorge191
191	inside	S14	1	55149208	55359089	ROH_jorge201	1	48898957	57244929	1:48898957-57244929	ROH_jorge201
192	inside	S14	1	55149208	55359089	ROH_jorge201	1	48898957	57244929	1:48898957-57244929	ROH_jorge201
193	inside	S14	1	55149208	55359089	ROH_jorge201	1	48898957	57244929	1:48898957-57244929	ROH_jorge201
194	inside	S14	1	55149208	55359089	ROH_jorge210	1	46994021	56277665	1:46994021-56277665	ROH_jorge210
195	inside	S14	1	55149208	55359089	ROH_jorge210	1	46994021	56277665	1:46994021-56277665	ROH_jorge210
196	inside	S14	1	55149208	55359089	ROH_jorge210	1	46994021	56277665	1:46994021-56277665	ROH_jorge210
197	inside	S14	1	55149208	55359089	ROH_jorge233	1	50739961	61916941	1:50739961-61916941	ROH_jorge233
198	inside	S14	1	55149208	55359089	ROH_jorge233	1	50739961	61916941	1:50739961-61916941	ROH_jorge233
199	inside	S14	1	55149208	55359089	ROH_jorge233	1	50739961	61916941	1:50739961-61916941	ROH_jorge233
200	inside	S14	1	55149208	55359089	ROH_jorge377	1	53095283	61227024	1:53095283-61227024	ROH_jorge377
201	inside	S14	1	55149208	55359089	ROH_jorge377	1	53095283	61227024	1:53095283-61227024	ROH_jorge377
202	inside	S14	1	55149208	55359089	ROH_jorge377	1	53095283	61227024	1:53095283-61227024	ROH_jorge377
203	inside	S14	1	55149208	55359089	ROH_jorge388	1	47229024	56129861	1:47229024-56129861	ROH_jorge388
204	inside	S14	1	55149208	55359089	ROH_jorge388	1	47229024	56129861	1:47229024-56129861	ROH_jorge388
205	inside	S14	1	55149208	55359089	ROH_jorge388	1	47229024	56129861	1:47229024-56129861	ROH_jorge388
206	inside	S14	1	55149208	55359089	ROH_jorge394	1	50790266	60111152	1:50790266-60111152	ROH_jorge394
207	inside	S14	1	55149208	55359089	ROH_jorge394	1	50790266	60111152	1:50790266-60111152	ROH_jorge394
208	inside	S14	1	55149208	55359089	ROH_jorge394	1	50790266	60111152	1:50790266-60111152	ROH_jorge394
209	inside	S14	1	55149208	55359089	ROH_jorge402	1	51304525	61025097	1:51304525-61025097	ROH_jorge402
210	inside	S14	1	55149208	55359089	ROH_jorge402	1	51304525	61025097	1:51304525-61025097	ROH_jorge402
211	inside	S14	1	55149208	55359089	ROH_jorge402	1	51304525	61025097	1:51304525-61025097	ROH_jorge402
212	inside	S14	1	55149208	55359089	ROH_jorge587	1	53510748	61916941	1:53510748-61916941	ROH_jorge587
213	inside	S14	1	55149208	55359089	ROH_jorge587	1	53510748	61916941	1:53510748-61916941	ROH_jorge587
214	inside	S14	1	55149208	55359089	ROH_jorge587	1	53510748	61916941	1:53510748-61916941	ROH_jorge587
215	inside	S14	1	55149208	55359089	ROH_jorge593	1	50790266	59548446	1:50790266-59548446	ROH_jorge593
216	inside	S14	1	55149208	55359089	ROH_jorge593	1	50790266	59548446	1:50790266-59548446	ROH_jorge593
217	inside	S14	1	55149208	55359089	ROH_jorge593	1	50790266	59548446	1:50790266-59548446	ROH_jorge593
218	inside	S14	1	55149208	55359089	ROH_jorge610	1	51304525	60976023	1:51304525-60976023	ROH_jorge610
219	inside	S14	1	55149208	55359089	ROH_jorge610	1	51304525	60976023	1:51304525-60976023	ROH_jorge610
220	inside	S14	1	55149208	55359089	ROH_jorge610	1	51304525	60976023	1:51304525-60976023	ROH_jorge610
221	inside	S14	1	55149208	55359089	ROH_jorge791	1	47670302	55904169	1:47670302-55904169	ROH_jorge791
222	inside	S14	1	55149208	55359089	ROH_jorge791	1	47670302	55904169	1:47670302-55904169	ROH_jorge791
223	inside	S14	1	55149208	55359089	ROH_jorge791	1	47670302	55904169	1:47670302-55904169	ROH_jorge791
224	inside	S14	1	55149208	55359089	ROH_jorge965	1	49436109	56091856	1:49436109-56091856	ROH_jorge965
225	inside	S14	1	55149208	55359089	ROH_jorge965	1	49436109	56091856	1:49436109-56091856	ROH_jorge965
226	inside	S14	1	55149208	55359089	ROH_jorge965	1	49436109	56091856	1:49436109-56091856	ROH_jorge965
227	inside	S14	1	55149208	55359089	ROH_jorge966	1	55048720	61820864	1:55048720-61820864	ROH_jorge966
228	inside	S14	1	55149208	55359089	ROH_jorge966	1	55048720	61820864	1:55048720-61820864	ROH_jorge966
229	inside	S14	1	55149208	55359089	ROH_jorge966	1	55048720	61820864	1:55048720-61820864	ROH_jorge966
230	inside	S14	1	55149208	55359089	ROH_jorge969	1	49965211	56896570	1:49965211-56896570	ROH_jorge969
231	inside	S14	1	55149208	55359089	ROH_jorge969	1	49965211	56896570	1:49965211-56896570	ROH_jorge969
232	inside	S14	1	55149208	55359089	ROH_jorge969	1	49965211	56896570	1:49965211-56896570	ROH_jorge969
233	inside	S14	1	55149208	55359089	ROH_jorge990	1	51939344	59829470	1:51939344-59829470	ROH_jorge990
234	inside	S14	1	55149208	55359089	ROH_jorge990	1	51939344	59829470	1:51939344-59829470	ROH_jorge990
235	inside	S14	1	55149208	55359089	ROH_jorge990	1	51939344	59829470	1:51939344-59829470	ROH_jorge990
236	inside	S14	1	55149208	55359089	ROH_jorge1000	1	50819510	59285582	1:50819510-59285582	ROH_jorge1000
237	inside	S14	1	55149208	55359089	ROH_jorge1000	1	50819510	59285582	1:50819510-59285582	ROH_jorge1000
238	inside	S14	1	55149208	55359089	ROH_jorge1000	1	50819510	59285582	1:50819510-59285582	ROH_jorge1000
239	inside	S14	1	55149208	55359089	ROH_jorge1175	1	49965211	56476934	1:49965211-56476934	ROH_jorge1175
240	inside	S14	1	55149208	55359089	ROH_jorge1175	1	49965211	56476934	1:49965211-56476934	ROH_jorge1175
241	inside	S14	1	55149208	55359089	ROH_jorge1175	1	49965211	56476934	1:49965211-56476934	ROH_jorge1175
242	inside	S14	1	55149208	55359089	ROH_jorge1182	1	49438359	56091856	1:49438359-56091856	ROH_jorge1182
243	inside	S14	1	55149208	55359089	ROH_jorge1182	1	49438359	56091856	1:49438359-56091856	ROH_jorge1182
244	inside	S14	1	55149208	55359089	ROH_jorge1182	1	49438359	56091856	1:49438359-56091856	ROH_jorge1182
245	inside	S14	1	55149208	55359089	ROH_jorge1193	1	53466422	60889328	1:53466422-60889328	ROH_jorge1193
246	inside	S14	1	55149208	55359089	ROH_jorge1193	1	53466422	60889328	1:53466422-60889328	ROH_jorge1193
247	inside	S14	1	55149208	55359089	ROH_jorge1193	1	53466422	60889328	1:53466422-60889328	ROH_jorge1193
248	inside	S14	1	55149208	55359089	ROH_jorge1203	1	48012214	55904169	1:48012214-55904169	ROH_jorge1203
249	inside	S14	1	55149208	55359089	ROH_jorge1203	1	48012214	55904169	1:48012214-55904169	ROH_jorge1203
250	inside	S14	1	55149208	55359089	ROH_jorge1203	1	48012214	55904169	1:48012214-55904169	ROH_jorge1203
251	inside	S14	1	55149208	55359089	ROH_jorge1210	1	50819510	59193445	1:50819510-59193445	ROH_jorge1210
252	inside	S14	1	55149208	55359089	ROH_jorge1210	1	50819510	59193445	1:50819510-59193445	ROH_jorge1210
253	inside	S14	1	55149208	55359089	ROH_jorge1210	1	50819510	59193445	1:50819510-59193445	ROH_jorge1210
254	inside	S14	1	55149208	55359089	ROH_jorge1376	1	50715293	56896570	1:50715293-56896570	ROH_jorge1376
255	inside	S14	1	55149208	55359089	ROH_jorge1376	1	50715293	56896570	1:50715293-56896570	ROH_jorge1376
256	inside	S14	1	55149208	55359089	ROH_jorge1376	1	50715293	56896570	1:50715293-56896570	ROH_jorge1376
257	inside	S14	1	55149208	55359089	ROH_jorge1734	1	54823835	60804920	1:54823835-60804920	ROH_jorge1734
258	inside	S14	1	55149208	55359089	ROH_jorge1734	1	54823835	60804920	1:54823835-60804920	ROH_jorge1734
259	inside	S14	1	55149208	55359089	ROH_jorge1734	1	54823835	60804920	1:54823835-60804920	ROH_jorge1734
260	inside	S14	1	55149208	55359089	ROH_jorge1908	1	53974137	59643193	1:53974137-59643193	ROH_jorge1908
261	inside	S14	1	55149208	55359089	ROH_jorge1908	1	53974137	59643193	1:53974137-59643193	ROH_jorge1908
262	inside	S14	1	55149208	55359089	ROH_jorge1908	1	53974137	59643193	1:53974137-59643193	ROH_jorge1908
263	inside	S14	1	55149208	55359089	ROH_jorge1911	1	53389965	59285582	1:53389965-59285582	ROH_jorge1911
264	inside	S14	1	55149208	55359089	ROH_jorge1911	1	53389965	59285582	1:53389965-59285582	ROH_jorge1911
265	inside	S14	1	55149208	55359089	ROH_jorge1911	1	53389965	59285582	1:53389965-59285582	ROH_jorge1911
266	inside	S14	1	55149208	55359089	ROH_jorge1925	1	50819510	57183942	1:50819510-57183942	ROH_jorge1925
267	inside	S14	1	55149208	55359089	ROH_jorge1925	1	50819510	57183942	1:50819510-57183942	ROH_jorge1925
268	inside	S14	1	55149208	55359089	ROH_jorge1925	1	50819510	57183942	1:50819510-57183942	ROH_jorge1925
269	inside	S14	1	55149208	55359089	ROH_jorge1927	1	51304525	57723791	1:51304525-57723791	ROH_jorge1927
270	inside	S14	1	55149208	55359089	ROH_jorge1927	1	51304525	57723791	1:51304525-57723791	ROH_jorge1927
271	inside	S14	1	55149208	55359089	ROH_jorge1927	1	51304525	57723791	1:51304525-57723791	ROH_jorge1927
272	inside	S14	1	55149208	55359089	ROH_jorge2113	1	50999690	57183942	1:50999690-57183942	ROH_jorge2113
273	inside	S14	1	55149208	55359089	ROH_jorge2113	1	50999690	57183942	1:50999690-57183942	ROH_jorge2113
274	inside	S14	1	55149208	55359089	ROH_jorge2113	1	50999690	57183942	1:50999690-57183942	ROH_jorge2113
275	inside	S14	1	55149208	55359089	ROH_jorge2114	1	51304525	57496468	1:51304525-57496468	ROH_jorge2114
276	inside	S14	1	55149208	55359089	ROH_jorge2114	1	51304525	57496468	1:51304525-57496468	ROH_jorge2114
277	inside	S14	1	55149208	55359089	ROH_jorge2114	1	51304525	57496468	1:51304525-57496468	ROH_jorge2114
278	inside	S14	1	55149208	55359089	ROH_jorge2310	1	52327615	59214494	1:52327615-59214494	ROH_jorge2310
279	inside	S14	1	55149208	55359089	ROH_jorge2310	1	52327615	59214494	1:52327615-59214494	ROH_jorge2310
280	inside	S14	1	55149208	55359089	ROH_jorge2310	1	52327615	59214494	1:52327615-59214494	ROH_jorge2310
281	inside	S14	1	55149208	55359089	ROH_jorge2655	1	52266912	57618982	1:52266912-57618982	ROH_jorge2655
282	inside	S14	1	55149208	55359089	ROH_jorge2655	1	52266912	57618982	1:52266912-57618982	ROH_jorge2655
283	inside	S14	1	55149208	55359089	ROH_jorge2655	1	52266912	57618982	1:52266912-57618982	ROH_jorge2655
284	inside	S14	1	55149208	55359089	ROH_jorge2813	1	55048720	59342224	1:55048720-59342224	ROH_jorge2813
285	inside	S14	1	55149208	55359089	ROH_jorge2813	1	55048720	59342224	1:55048720-59342224	ROH_jorge2813
286	inside	S14	1	55149208	55359089	ROH_jorge2813	1	55048720	59342224	1:55048720-59342224	ROH_jorge2813
287	inside	S14	1	55149208	55359089	ROH_jorge2821	1	54657159	59285582	1:54657159-59285582	ROH_jorge2821
288	inside	S14	1	55149208	55359089	ROH_jorge2821	1	54657159	59285582	1:54657159-59285582	ROH_jorge2821
289	inside	S14	1	55149208	55359089	ROH_jorge2821	1	54657159	59285582	1:54657159-59285582	ROH_jorge2821
290	inside	S14	1	55149208	55359089	ROH_jorge3027	1	50982930	56896570	1:50982930-56896570	ROH_jorge3027
291	inside	S14	1	55149208	55359089	ROH_jorge3027	1	50982930	56896570	1:50982930-56896570	ROH_jorge3027
292	inside	S14	1	55149208	55359089	ROH_jorge3027	1	50982930	56896570	1:50982930-56896570	ROH_jorge3027
293	inside	S14	1	55149208	55359089	ROH_jorge3158	1	50680885	55479495	1:50680885-55479495	ROH_jorge3158
294	inside	S14	1	55149208	55359089	ROH_jorge3158	1	50680885	55479495	1:50680885-55479495	ROH_jorge3158
295	inside	S14	1	55149208	55359089	ROH_jorge3158	1	50680885	55479495	1:50680885-55479495	ROH_jorge3158
296	inside	S14	1	55149208	55359089	ROH_jorge3167	1	51995799	57183942	1:51995799-57183942	ROH_jorge3167
297	inside	S14	1	55149208	55359089	ROH_jorge3167	1	51995799	57183942	1:51995799-57183942	ROH_jorge3167
298	inside	S14	1	55149208	55359089	ROH_jorge3167	1	51995799	57183942	1:51995799-57183942	ROH_jorge3167
299	inside	S14	1	55149208	55359089	ROH_jorge3601	1	55054395	59225249	1:55054395-59225249	ROH_jorge3601
300	inside	S14	1	55149208	55359089	ROH_jorge3601	1	55054395	59225249	1:55054395-59225249	ROH_jorge3601
301	inside	S14	1	55149208	55359089	ROH_jorge3601	1	55054395	59225249	1:55054395-59225249	ROH_jorge3601
302	inside	S14	1	55149208	55359089	ROH_jorge3629	1	52327615	57446220	1:52327615-57446220	ROH_jorge3629
303	inside	S14	1	55149208	55359089	ROH_jorge3629	1	52327615	57446220	1:52327615-57446220	ROH_jorge3629
304	inside	S14	1	55149208	55359089	ROH_jorge3629	1	52327615	57446220	1:52327615-57446220	ROH_jorge3629
305	inside	S14	1	55149208	55359089	ROH_jorge3638	1	51056133	56777122	1:51056133-56777122	ROH_jorge3638
306	inside	S14	1	55149208	55359089	ROH_jorge3638	1	51056133	56777122	1:51056133-56777122	ROH_jorge3638
307	inside	S14	1	55149208	55359089	ROH_jorge3638	1	51056133	56777122	1:51056133-56777122	ROH_jorge3638
308	inside	S14	1	55149208	55359089	ROH_jorge3786	1	52327615	57371906	1:52327615-57371906	ROH_jorge3786
309	inside	S14	1	55149208	55359089	ROH_jorge3786	1	52327615	57371906	1:52327615-57371906	ROH_jorge3786
310	inside	S14	1	55149208	55359089	ROH_jorge3786	1	52327615	57371906	1:52327615-57371906	ROH_jorge3786
311	inside	S14	1	55149208	55359089	ROH_jorge3793	1	51056133	56773916	1:51056133-56773916	ROH_jorge3793
312	inside	S14	1	55149208	55359089	ROH_jorge3793	1	51056133	56773916	1:51056133-56773916	ROH_jorge3793
313	inside	S14	1	55149208	55359089	ROH_jorge3793	1	51056133	56773916	1:51056133-56773916	ROH_jorge3793
314	inside	S14	1	55149208	55359089	ROH_jorge3923	1	51056133	56682154	1:51056133-56682154	ROH_jorge3923
315	inside	S14	1	55149208	55359089	ROH_jorge3923	1	51056133	56682154	1:51056133-56682154	ROH_jorge3923
316	inside	S14	1	55149208	55359089	ROH_jorge3923	1	51056133	56682154	1:51056133-56682154	ROH_jorge3923
317	inside	S14	1	55149208	55359089	ROH_jorge4679	1	50860391	55479495	1:50860391-55479495	ROH_jorge4679
318	inside	S14	1	55149208	55359089	ROH_jorge4679	1	50860391	55479495	1:50860391-55479495	ROH_jorge4679
319	inside	S14	1	55149208	55359089	ROH_jorge4679	1	50860391	55479495	1:50860391-55479495	ROH_jorge4679
320	inside	S14	1	55149208	55359089	ROH_jorge4688	1	51405619	56579286	1:51405619-56579286	ROH_jorge4688
321	inside	S14	1	55149208	55359089	ROH_jorge4688	1	51405619	56579286	1:51405619-56579286	ROH_jorge4688
322	inside	S14	1	55149208	55359089	ROH_jorge4688	1	51405619	56579286	1:51405619-56579286	ROH_jorge4688
323	inside	S14	1	55149208	55359089	ROH_jorge5194	1	51056133	55875315	1:51056133-55875315	ROH_jorge5194
324	inside	S14	1	55149208	55359089	ROH_jorge5194	1	51056133	55875315	1:51056133-55875315	ROH_jorge5194
325	inside	S14	1	55149208	55359089	ROH_jorge5194	1	51056133	55875315	1:51056133-55875315	ROH_jorge5194
326	inside	S14	1	55149208	55359089	ROH_jorge5199	1	51304525	56369751	1:51304525-56369751	ROH_jorge5199
327	inside	S14	1	55149208	55359089	ROH_jorge5199	1	51304525	56369751	1:51304525-56369751	ROH_jorge5199
328	inside	S14	1	55149208	55359089	ROH_jorge5199	1	51304525	56369751	1:51304525-56369751	ROH_jorge5199
329	inside	S14	1	55149208	55359089	ROH_jorge6489	1	51304525	55904169	1:51304525-55904169	ROH_jorge6489
330	inside	S14	1	55149208	55359089	ROH_jorge6489	1	51304525	55904169	1:51304525-55904169	ROH_jorge6489
331	inside	S14	1	55149208	55359089	ROH_jorge6489	1	51304525	55904169	1:51304525-55904169	ROH_jorge6489
332	inside	S14	1	55149208	55359089	ROH_jorge6594	1	51304525	55896371	1:51304525-55896371	ROH_jorge6594
333	inside	S14	1	55149208	55359089	ROH_jorge6594	1	51304525	55896371	1:51304525-55896371	ROH_jorge6594
334	inside	S14	1	55149208	55359089	ROH_jorge6594	1	51304525	55896371	1:51304525-55896371	ROH_jorge6594
335	inside	S15	1	55824627	55973940	ROH_jorge43	1	48012214	57244929	1:48012214-57244929	ROH_jorge43
336	inside	S15	1	55824627	55973940	ROH_jorge43	1	48012214	57244929	1:48012214-57244929	ROH_jorge43
337	inside	S15	1	55824627	55973940	ROH_jorge43	1	48012214	57244929	1:48012214-57244929	ROH_jorge43
338	inside	S15	1	55824627	55973940	ROH_jorge46	1	46994021	56984473	1:46994021-56984473	ROH_jorge46
339	inside	S15	1	55824627	55973940	ROH_jorge46	1	46994021	56984473	1:46994021-56984473	ROH_jorge46
340	inside	S15	1	55824627	55973940	ROH_jorge46	1	46994021	56984473	1:46994021-56984473	ROH_jorge46
341	inside	S15	1	55824627	55973940	ROH_jorge50	1	54749850	65179497	1:54749850-65179497	ROH_jorge50
342	inside	S15	1	55824627	55973940	ROH_jorge50	1	54749850	65179497	1:54749850-65179497	ROH_jorge50
343	inside	S15	1	55824627	55973940	ROH_jorge50	1	54749850	65179497	1:54749850-65179497	ROH_jorge50
344	inside	S15	1	55824627	55973940	ROH_jorge60	1	53423548	64616718	1:53423548-64616718	ROH_jorge60
345	inside	S15	1	55824627	55973940	ROH_jorge60	1	53423548	64616718	1:53423548-64616718	ROH_jorge60
346	inside	S15	1	55824627	55973940	ROH_jorge60	1	53423548	64616718	1:53423548-64616718	ROH_jorge60
347	inside	S15	1	55824627	55973940	ROH_jorge62	1	50337699	61961747	1:50337699-61961747	ROH_jorge62
348	inside	S15	1	55824627	55973940	ROH_jorge62	1	50337699	61961747	1:50337699-61961747	ROH_jorge62
349	inside	S15	1	55824627	55973940	ROH_jorge62	1	50337699	61961747	1:50337699-61961747	ROH_jorge62
350	inside	S15	1	55824627	55973940	ROH_jorge191	1	50725257	57966567	1:50725257-57966567	ROH_jorge191
351	inside	S15	1	55824627	55973940	ROH_jorge191	1	50725257	57966567	1:50725257-57966567	ROH_jorge191
352	inside	S15	1	55824627	55973940	ROH_jorge191	1	50725257	57966567	1:50725257-57966567	ROH_jorge191
353	inside	S15	1	55824627	55973940	ROH_jorge201	1	48898957	57244929	1:48898957-57244929	ROH_jorge201
354	inside	S15	1	55824627	55973940	ROH_jorge201	1	48898957	57244929	1:48898957-57244929	ROH_jorge201
355	inside	S15	1	55824627	55973940	ROH_jorge201	1	48898957	57244929	1:48898957-57244929	ROH_jorge201
356	inside	S15	1	55824627	55973940	ROH_jorge210	1	46994021	56277665	1:46994021-56277665	ROH_jorge210
357	inside	S15	1	55824627	55973940	ROH_jorge210	1	46994021	56277665	1:46994021-56277665	ROH_jorge210
358	inside	S15	1	55824627	55973940	ROH_jorge210	1	46994021	56277665	1:46994021-56277665	ROH_jorge210
359	inside	S15	1	55824627	55973940	ROH_jorge233	1	50739961	61916941	1:50739961-61916941	ROH_jorge233
360	inside	S15	1	55824627	55973940	ROH_jorge233	1	50739961	61916941	1:50739961-61916941	ROH_jorge233
361	inside	S15	1	55824627	55973940	ROH_jorge233	1	50739961	61916941	1:50739961-61916941	ROH_jorge233
362	inside	S15	1	55824627	55973940	ROH_jorge377	1	53095283	61227024	1:53095283-61227024	ROH_jorge377
363	inside	S15	1	55824627	55973940	ROH_jorge377	1	53095283	61227024	1:53095283-61227024	ROH_jorge377
364	inside	S15	1	55824627	55973940	ROH_jorge377	1	53095283	61227024	1:53095283-61227024	ROH_jorge377
365	inside	S15	1	55824627	55973940	ROH_jorge388	1	47229024	56129861	1:47229024-56129861	ROH_jorge388
366	inside	S15	1	55824627	55973940	ROH_jorge388	1	47229024	56129861	1:47229024-56129861	ROH_jorge388
367	inside	S15	1	55824627	55973940	ROH_jorge388	1	47229024	56129861	1:47229024-56129861	ROH_jorge388
368	inside	S15	1	55824627	55973940	ROH_jorge394	1	50790266	60111152	1:50790266-60111152	ROH_jorge394
369	inside	S15	1	55824627	55973940	ROH_jorge394	1	50790266	60111152	1:50790266-60111152	ROH_jorge394
370	inside	S15	1	55824627	55973940	ROH_jorge394	1	50790266	60111152	1:50790266-60111152	ROH_jorge394
371	inside	S15	1	55824627	55973940	ROH_jorge402	1	51304525	61025097	1:51304525-61025097	ROH_jorge402
372	inside	S15	1	55824627	55973940	ROH_jorge402	1	51304525	61025097	1:51304525-61025097	ROH_jorge402
373	inside	S15	1	55824627	55973940	ROH_jorge402	1	51304525	61025097	1:51304525-61025097	ROH_jorge402
374	inside	S15	1	55824627	55973940	ROH_jorge587	1	53510748	61916941	1:53510748-61916941	ROH_jorge587
375	inside	S15	1	55824627	55973940	ROH_jorge587	1	53510748	61916941	1:53510748-61916941	ROH_jorge587
376	inside	S15	1	55824627	55973940	ROH_jorge587	1	53510748	61916941	1:53510748-61916941	ROH_jorge587
377	inside	S15	1	55824627	55973940	ROH_jorge593	1	50790266	59548446	1:50790266-59548446	ROH_jorge593
378	inside	S15	1	55824627	55973940	ROH_jorge593	1	50790266	59548446	1:50790266-59548446	ROH_jorge593
379	inside	S15	1	55824627	55973940	ROH_jorge593	1	50790266	59548446	1:50790266-59548446	ROH_jorge593
380	inside	S15	1	55824627	55973940	ROH_jorge610	1	51304525	60976023	1:51304525-60976023	ROH_jorge610
381	inside	S15	1	55824627	55973940	ROH_jorge610	1	51304525	60976023	1:51304525-60976023	ROH_jorge610
382	inside	S15	1	55824627	55973940	ROH_jorge610	1	51304525	60976023	1:51304525-60976023	ROH_jorge610
383	downstream	S15	1	55824627	55973940	ROH_jorge791	1	47670302	55904169	1:47670302-55904169	ROH_jorge791
384	inside	S15	1	55824627	55973940	ROH_jorge965	1	49436109	56091856	1:49436109-56091856	ROH_jorge965
385	inside	S15	1	55824627	55973940	ROH_jorge965	1	49436109	56091856	1:49436109-56091856	ROH_jorge965
386	inside	S15	1	55824627	55973940	ROH_jorge965	1	49436109	56091856	1:49436109-56091856	ROH_jorge965
387	inside	S15	1	55824627	55973940	ROH_jorge966	1	55048720	61820864	1:55048720-61820864	ROH_jorge966
388	inside	S15	1	55824627	55973940	ROH_jorge966	1	55048720	61820864	1:55048720-61820864	ROH_jorge966
389	inside	S15	1	55824627	55973940	ROH_jorge966	1	55048720	61820864	1:55048720-61820864	ROH_jorge966
390	inside	S15	1	55824627	55973940	ROH_jorge969	1	49965211	56896570	1:49965211-56896570	ROH_jorge969
391	inside	S15	1	55824627	55973940	ROH_jorge969	1	49965211	56896570	1:49965211-56896570	ROH_jorge969
392	inside	S15	1	55824627	55973940	ROH_jorge969	1	49965211	56896570	1:49965211-56896570	ROH_jorge969
393	inside	S15	1	55824627	55973940	ROH_jorge990	1	51939344	59829470	1:51939344-59829470	ROH_jorge990
394	inside	S15	1	55824627	55973940	ROH_jorge990	1	51939344	59829470	1:51939344-59829470	ROH_jorge990
395	inside	S15	1	55824627	55973940	ROH_jorge990	1	51939344	59829470	1:51939344-59829470	ROH_jorge990
396	inside	S15	1	55824627	55973940	ROH_jorge1000	1	50819510	59285582	1:50819510-59285582	ROH_jorge1000
397	inside	S15	1	55824627	55973940	ROH_jorge1000	1	50819510	59285582	1:50819510-59285582	ROH_jorge1000
398	inside	S15	1	55824627	55973940	ROH_jorge1000	1	50819510	59285582	1:50819510-59285582	ROH_jorge1000
399	inside	S15	1	55824627	55973940	ROH_jorge1175	1	49965211	56476934	1:49965211-56476934	ROH_jorge1175
400	inside	S15	1	55824627	55973940	ROH_jorge1175	1	49965211	56476934	1:49965211-56476934	ROH_jorge1175
401	inside	S15	1	55824627	55973940	ROH_jorge1175	1	49965211	56476934	1:49965211-56476934	ROH_jorge1175
402	inside	S15	1	55824627	55973940	ROH_jorge1182	1	49438359	56091856	1:49438359-56091856	ROH_jorge1182
403	inside	S15	1	55824627	55973940	ROH_jorge1182	1	49438359	56091856	1:49438359-56091856	ROH_jorge1182
404	inside	S15	1	55824627	55973940	ROH_jorge1182	1	49438359	56091856	1:49438359-56091856	ROH_jorge1182
405	inside	S15	1	55824627	55973940	ROH_jorge1193	1	53466422	60889328	1:53466422-60889328	ROH_jorge1193
406	inside	S15	1	55824627	55973940	ROH_jorge1193	1	53466422	60889328	1:53466422-60889328	ROH_jorge1193
407	inside	S15	1	55824627	55973940	ROH_jorge1193	1	53466422	60889328	1:53466422-60889328	ROH_jorge1193
408	downstream	S15	1	55824627	55973940	ROH_jorge1203	1	48012214	55904169	1:48012214-55904169	ROH_jorge1203
409	inside	S15	1	55824627	55973940	ROH_jorge1210	1	50819510	59193445	1:50819510-59193445	ROH_jorge1210
410	inside	S15	1	55824627	55973940	ROH_jorge1210	1	50819510	59193445	1:50819510-59193445	ROH_jorge1210
411	inside	S15	1	55824627	55973940	ROH_jorge1210	1	50819510	59193445	1:50819510-59193445	ROH_jorge1210
412	inside	S15	1	55824627	55973940	ROH_jorge1376	1	50715293	56896570	1:50715293-56896570	ROH_jorge1376
413	inside	S15	1	55824627	55973940	ROH_jorge1376	1	50715293	56896570	1:50715293-56896570	ROH_jorge1376
414	inside	S15	1	55824627	55973940	ROH_jorge1376	1	50715293	56896570	1:50715293-56896570	ROH_jorge1376
415	inside	S15	1	55824627	55973940	ROH_jorge1734	1	54823835	60804920	1:54823835-60804920	ROH_jorge1734
416	inside	S15	1	55824627	55973940	ROH_jorge1734	1	54823835	60804920	1:54823835-60804920	ROH_jorge1734
417	inside	S15	1	55824627	55973940	ROH_jorge1734	1	54823835	60804920	1:54823835-60804920	ROH_jorge1734
418	inside	S15	1	55824627	55973940	ROH_jorge1908	1	53974137	59643193	1:53974137-59643193	ROH_jorge1908
419	inside	S15	1	55824627	55973940	ROH_jorge1908	1	53974137	59643193	1:53974137-59643193	ROH_jorge1908
420	inside	S15	1	55824627	55973940	ROH_jorge1908	1	53974137	59643193	1:53974137-59643193	ROH_jorge1908
421	inside	S15	1	55824627	55973940	ROH_jorge1911	1	53389965	59285582	1:53389965-59285582	ROH_jorge1911
422	inside	S15	1	55824627	55973940	ROH_jorge1911	1	53389965	59285582	1:53389965-59285582	ROH_jorge1911
423	inside	S15	1	55824627	55973940	ROH_jorge1911	1	53389965	59285582	1:53389965-59285582	ROH_jorge1911
424	inside	S15	1	55824627	55973940	ROH_jorge1925	1	50819510	57183942	1:50819510-57183942	ROH_jorge1925
425	inside	S15	1	55824627	55973940	ROH_jorge1925	1	50819510	57183942	1:50819510-57183942	ROH_jorge1925
426	inside	S15	1	55824627	55973940	ROH_jorge1925	1	50819510	57183942	1:50819510-57183942	ROH_jorge1925
427	inside	S15	1	55824627	55973940	ROH_jorge1927	1	51304525	57723791	1:51304525-57723791	ROH_jorge1927
428	inside	S15	1	55824627	55973940	ROH_jorge1927	1	51304525	57723791	1:51304525-57723791	ROH_jorge1927
429	inside	S15	1	55824627	55973940	ROH_jorge1927	1	51304525	57723791	1:51304525-57723791	ROH_jorge1927
430	inside	S15	1	55824627	55973940	ROH_jorge2113	1	50999690	57183942	1:50999690-57183942	ROH_jorge2113
431	inside	S15	1	55824627	55973940	ROH_jorge2113	1	50999690	57183942	1:50999690-57183942	ROH_jorge2113
432	inside	S15	1	55824627	55973940	ROH_jorge2113	1	50999690	57183942	1:50999690-57183942	ROH_jorge2113
433	inside	S15	1	55824627	55973940	ROH_jorge2114	1	51304525	57496468	1:51304525-57496468	ROH_jorge2114
434	inside	S15	1	55824627	55973940	ROH_jorge2114	1	51304525	57496468	1:51304525-57496468	ROH_jorge2114
435	inside	S15	1	55824627	55973940	ROH_jorge2114	1	51304525	57496468	1:51304525-57496468	ROH_jorge2114
436	inside	S15	1	55824627	55973940	ROH_jorge2310	1	52327615	59214494	1:52327615-59214494	ROH_jorge2310
437	inside	S15	1	55824627	55973940	ROH_jorge2310	1	52327615	59214494	1:52327615-59214494	ROH_jorge2310
438	inside	S15	1	55824627	55973940	ROH_jorge2310	1	52327615	59214494	1:52327615-59214494	ROH_jorge2310
439	inside	S15	1	55824627	55973940	ROH_jorge2655	1	52266912	57618982	1:52266912-57618982	ROH_jorge2655
440	inside	S15	1	55824627	55973940	ROH_jorge2655	1	52266912	57618982	1:52266912-57618982	ROH_jorge2655
441	inside	S15	1	55824627	55973940	ROH_jorge2655	1	52266912	57618982	1:52266912-57618982	ROH_jorge2655
442	inside	S15	1	55824627	55973940	ROH_jorge2813	1	55048720	59342224	1:55048720-59342224	ROH_jorge2813
443	inside	S15	1	55824627	55973940	ROH_jorge2813	1	55048720	59342224	1:55048720-59342224	ROH_jorge2813
444	inside	S15	1	55824627	55973940	ROH_jorge2813	1	55048720	59342224	1:55048720-59342224	ROH_jorge2813
445	inside	S15	1	55824627	55973940	ROH_jorge2821	1	54657159	59285582	1:54657159-59285582	ROH_jorge2821
446	inside	S15	1	55824627	55973940	ROH_jorge2821	1	54657159	59285582	1:54657159-59285582	ROH_jorge2821
447	inside	S15	1	55824627	55973940	ROH_jorge2821	1	54657159	59285582	1:54657159-59285582	ROH_jorge2821
448	inside	S15	1	55824627	55973940	ROH_jorge3027	1	50982930	56896570	1:50982930-56896570	ROH_jorge3027
449	inside	S15	1	55824627	55973940	ROH_jorge3027	1	50982930	56896570	1:50982930-56896570	ROH_jorge3027
450	inside	S15	1	55824627	55973940	ROH_jorge3027	1	50982930	56896570	1:50982930-56896570	ROH_jorge3027
451	inside	S15	1	55824627	55973940	ROH_jorge3167	1	51995799	57183942	1:51995799-57183942	ROH_jorge3167
452	inside	S15	1	55824627	55973940	ROH_jorge3167	1	51995799	57183942	1:51995799-57183942	ROH_jorge3167
453	inside	S15	1	55824627	55973940	ROH_jorge3167	1	51995799	57183942	1:51995799-57183942	ROH_jorge3167
454	upstream	S15	1	55824627	55973940	ROH_jorge3586	1	55875805	59285582	1:55875805-59285582	ROH_jorge3586
455	inside	S15	1	55824627	55973940	ROH_jorge3601	1	55054395	59225249	1:55054395-59225249	ROH_jorge3601
456	inside	S15	1	55824627	55973940	ROH_jorge3601	1	55054395	59225249	1:55054395-59225249	ROH_jorge3601
457	inside	S15	1	55824627	55973940	ROH_jorge3601	1	55054395	59225249	1:55054395-59225249	ROH_jorge3601
458	inside	S15	1	55824627	55973940	ROH_jorge3629	1	52327615	57446220	1:52327615-57446220	ROH_jorge3629
459	inside	S15	1	55824627	55973940	ROH_jorge3629	1	52327615	57446220	1:52327615-57446220	ROH_jorge3629
460	inside	S15	1	55824627	55973940	ROH_jorge3629	1	52327615	57446220	1:52327615-57446220	ROH_jorge3629
461	inside	S15	1	55824627	55973940	ROH_jorge3638	1	51056133	56777122	1:51056133-56777122	ROH_jorge3638
462	inside	S15	1	55824627	55973940	ROH_jorge3638	1	51056133	56777122	1:51056133-56777122	ROH_jorge3638
463	inside	S15	1	55824627	55973940	ROH_jorge3638	1	51056133	56777122	1:51056133-56777122	ROH_jorge3638
464	inside	S15	1	55824627	55973940	ROH_jorge3786	1	52327615	57371906	1:52327615-57371906	ROH_jorge3786
465	inside	S15	1	55824627	55973940	ROH_jorge3786	1	52327615	57371906	1:52327615-57371906	ROH_jorge3786
466	inside	S15	1	55824627	55973940	ROH_jorge3786	1	52327615	57371906	1:52327615-57371906	ROH_jorge3786
467	inside	S15	1	55824627	55973940	ROH_jorge3793	1	51056133	56773916	1:51056133-56773916	ROH_jorge3793
468	inside	S15	1	55824627	55973940	ROH_jorge3793	1	51056133	56773916	1:51056133-56773916	ROH_jorge3793
469	inside	S15	1	55824627	55973940	ROH_jorge3793	1	51056133	56773916	1:51056133-56773916	ROH_jorge3793
470	inside	S15	1	55824627	55973940	ROH_jorge3923	1	51056133	56682154	1:51056133-56682154	ROH_jorge3923
471	inside	S15	1	55824627	55973940	ROH_jorge3923	1	51056133	56682154	1:51056133-56682154	ROH_jorge3923
472	inside	S15	1	55824627	55973940	ROH_jorge3923	1	51056133	56682154	1:51056133-56682154	ROH_jorge3923
473	inside	S15	1	55824627	55973940	ROH_jorge4688	1	51405619	56579286	1:51405619-56579286	ROH_jorge4688
474	inside	S15	1	55824627	55973940	ROH_jorge4688	1	51405619	56579286	1:51405619-56579286	ROH_jorge4688
475	inside	S15	1	55824627	55973940	ROH_jorge4688	1	51405619	56579286	1:51405619-56579286	ROH_jorge4688
476	downstream	S15	1	55824627	55973940	ROH_jorge5194	1	51056133	55875315	1:51056133-55875315	ROH_jorge5194
477	inside	S15	1	55824627	55973940	ROH_jorge5199	1	51304525	56369751	1:51304525-56369751	ROH_jorge5199
478	inside	S15	1	55824627	55973940	ROH_jorge5199	1	51304525	56369751	1:51304525-56369751	ROH_jorge5199
479	inside	S15	1	55824627	55973940	ROH_jorge5199	1	51304525	56369751	1:51304525-56369751	ROH_jorge5199
480	downstream	S15	1	55824627	55973940	ROH_jorge6489	1	51304525	55904169	1:51304525-55904169	ROH_jorge6489
481	downstream	S15	1	55824627	55973940	ROH_jorge6594	1	51304525	55896371	1:51304525-55896371	ROH_jorge6594
482	inside	S16	1	96900758	97225599	ROH_jorge103	1	86965964	105523257	1:86965964-105523257	ROH_jorge103
483	inside	S16	1	96900758	97225599	ROH_jorge103	1	86965964	105523257	1:86965964-105523257	ROH_jorge103
484	inside	S16	1	96900758	97225599	ROH_jorge103	1	86965964	105523257	1:86965964-105523257	ROH_jorge103
485	inside	S16	1	96900758	97225599	ROH_jorge104	1	91673239	110520184	1:91673239-110520184	ROH_jorge104
486	inside	S16	1	96900758	97225599	ROH_jorge104	1	91673239	110520184	1:91673239-110520184	ROH_jorge104
487	inside	S16	1	96900758	97225599	ROH_jorge104	1	91673239	110520184	1:91673239-110520184	ROH_jorge104
488	inside	S16	1	96900758	97225599	ROH_jorge110	1	84733011	105060839	1:84733011-105060839	ROH_jorge110
489	inside	S16	1	96900758	97225599	ROH_jorge110	1	84733011	105060839	1:84733011-105060839	ROH_jorge110
490	inside	S16	1	96900758	97225599	ROH_jorge110	1	84733011	105060839	1:84733011-105060839	ROH_jorge110
491	inside	S16	1	96900758	97225599	ROH_jorge127	1	76819966	103910210	1:76819966-103910210	ROH_jorge127
492	inside	S16	1	96900758	97225599	ROH_jorge127	1	76819966	103910210	1:76819966-103910210	ROH_jorge127
493	inside	S16	1	96900758	97225599	ROH_jorge127	1	76819966	103910210	1:76819966-103910210	ROH_jorge127
494	inside	S16	1	96900758	97225599	ROH_jorge256	1	90940970	105244217	1:90940970-105244217	ROH_jorge256
495	inside	S16	1	96900758	97225599	ROH_jorge256	1	90940970	105244217	1:90940970-105244217	ROH_jorge256
496	inside	S16	1	96900758	97225599	ROH_jorge256	1	90940970	105244217	1:90940970-105244217	ROH_jorge256
497	inside	S16	1	96900758	97225599	ROH_jorge273	1	91195240	108417961	1:91195240-108417961	ROH_jorge273
498	inside	S16	1	96900758	97225599	ROH_jorge273	1	91195240	108417961	1:91195240-108417961	ROH_jorge273
499	inside	S16	1	96900758	97225599	ROH_jorge273	1	91195240	108417961	1:91195240-108417961	ROH_jorge273
500	inside	S16	1	96900758	97225599	ROH_jorge294	1	80252125	103910210	1:80252125-103910210	ROH_jorge294
501	inside	S16	1	96900758	97225599	ROH_jorge294	1	80252125	103910210	1:80252125-103910210	ROH_jorge294
502	inside	S16	1	96900758	97225599	ROH_jorge294	1	80252125	103910210	1:80252125-103910210	ROH_jorge294
503	inside	S16	1	96900758	97225599	ROH_jorge447	1	90712184	105060839	1:90712184-105060839	ROH_jorge447
504	inside	S16	1	96900758	97225599	ROH_jorge447	1	90712184	105060839	1:90712184-105060839	ROH_jorge447
505	inside	S16	1	96900758	97225599	ROH_jorge447	1	90712184	105060839	1:90712184-105060839	ROH_jorge447
506	inside	S16	1	96900758	97225599	ROH_jorge455	1	81735173	97424379	1:81735173-97424379	ROH_jorge455
507	inside	S16	1	96900758	97225599	ROH_jorge455	1	81735173	97424379	1:81735173-97424379	ROH_jorge455
508	inside	S16	1	96900758	97225599	ROH_jorge455	1	81735173	97424379	1:81735173-97424379	ROH_jorge455
509	inside	S16	1	96900758	97225599	ROH_jorge461	1	91195240	108415213	1:91195240-108415213	ROH_jorge461
510	inside	S16	1	96900758	97225599	ROH_jorge461	1	91195240	108415213	1:91195240-108415213	ROH_jorge461
511	inside	S16	1	96900758	97225599	ROH_jorge461	1	91195240	108415213	1:91195240-108415213	ROH_jorge461
512	inside	S16	1	96900758	97225599	ROH_jorge474	1	83504256	103493757	1:83504256-103493757	ROH_jorge474
513	inside	S16	1	96900758	97225599	ROH_jorge474	1	83504256	103493757	1:83504256-103493757	ROH_jorge474
514	inside	S16	1	96900758	97225599	ROH_jorge474	1	83504256	103493757	1:83504256-103493757	ROH_jorge474
515	inside	S16	1	96900758	97225599	ROH_jorge644	1	90875757	104241156	1:90875757-104241156	ROH_jorge644
516	inside	S16	1	96900758	97225599	ROH_jorge644	1	90875757	104241156	1:90875757-104241156	ROH_jorge644
517	inside	S16	1	96900758	97225599	ROH_jorge644	1	90875757	104241156	1:90875757-104241156	ROH_jorge644
518	inside	S16	1	96900758	97225599	ROH_jorge650	1	83333354	97616239	1:83333354-97616239	ROH_jorge650
519	inside	S16	1	96900758	97225599	ROH_jorge650	1	83333354	97616239	1:83333354-97616239	ROH_jorge650
520	inside	S16	1	96900758	97225599	ROH_jorge650	1	83333354	97616239	1:83333354-97616239	ROH_jorge650
521	inside	S16	1	96900758	97225599	ROH_jorge651	1	83076017	97424379	1:83076017-97424379	ROH_jorge651
522	inside	S16	1	96900758	97225599	ROH_jorge651	1	83076017	97424379	1:83076017-97424379	ROH_jorge651
523	inside	S16	1	96900758	97225599	ROH_jorge651	1	83076017	97424379	1:83076017-97424379	ROH_jorge651
524	inside	S16	1	96900758	97225599	ROH_jorge676	1	83504256	102347375	1:83504256-102347375	ROH_jorge676
525	inside	S16	1	96900758	97225599	ROH_jorge676	1	83504256	102347375	1:83504256-102347375	ROH_jorge676
526	inside	S16	1	96900758	97225599	ROH_jorge676	1	83504256	102347375	1:83504256-102347375	ROH_jorge676
527	inside	S16	1	96900758	97225599	ROH_jorge870	1	86889386	103167957	1:86889386-103167957	ROH_jorge870
528	inside	S16	1	96900758	97225599	ROH_jorge870	1	86889386	103167957	1:86889386-103167957	ROH_jorge870
529	inside	S16	1	96900758	97225599	ROH_jorge870	1	86889386	103167957	1:86889386-103167957	ROH_jorge870
530	inside	S16	1	96900758	97225599	ROH_jorge876	1	91673239	108756288	1:91673239-108756288	ROH_jorge876
531	inside	S16	1	96900758	97225599	ROH_jorge876	1	91673239	108756288	1:91673239-108756288	ROH_jorge876
532	inside	S16	1	96900758	97225599	ROH_jorge876	1	91673239	108756288	1:91673239-108756288	ROH_jorge876
533	inside	S16	1	96900758	97225599	ROH_jorge1049	1	91225229	105102278	1:91225229-105102278	ROH_jorge1049
534	inside	S16	1	96900758	97225599	ROH_jorge1049	1	91225229	105102278	1:91225229-105102278	ROH_jorge1049
535	inside	S16	1	96900758	97225599	ROH_jorge1049	1	91225229	105102278	1:91225229-105102278	ROH_jorge1049
536	inside	S16	1	96900758	97225599	ROH_jorge1059	1	85389199	101357841	1:85389199-101357841	ROH_jorge1059
537	inside	S16	1	96900758	97225599	ROH_jorge1059	1	85389199	101357841	1:85389199-101357841	ROH_jorge1059
538	inside	S16	1	96900758	97225599	ROH_jorge1059	1	85389199	101357841	1:85389199-101357841	ROH_jorge1059
539	inside	S16	1	96900758	97225599	ROH_jorge1065	1	91673239	108755002	1:91673239-108755002	ROH_jorge1065
540	inside	S16	1	96900758	97225599	ROH_jorge1065	1	91673239	108755002	1:91673239-108755002	ROH_jorge1065
541	inside	S16	1	96900758	97225599	ROH_jorge1065	1	91673239	108755002	1:91673239-108755002	ROH_jorge1065
542	inside	S16	1	96900758	97225599	ROH_jorge1262	1	86889386	102347375	1:86889386-102347375	ROH_jorge1262
543	inside	S16	1	96900758	97225599	ROH_jorge1262	1	86889386	102347375	1:86889386-102347375	ROH_jorge1262
544	inside	S16	1	96900758	97225599	ROH_jorge1262	1	86889386	102347375	1:86889386-102347375	ROH_jorge1262
545	inside	S16	1	96900758	97225599	ROH_jorge1445	1	91090634	103799822	1:91090634-103799822	ROH_jorge1445
546	inside	S16	1	96900758	97225599	ROH_jorge1445	1	91090634	103799822	1:91090634-103799822	ROH_jorge1445
547	inside	S16	1	96900758	97225599	ROH_jorge1445	1	91090634	103799822	1:91090634-103799822	ROH_jorge1445
548	inside	S16	1	96900758	97225599	ROH_jorge1631	1	89103474	102221650	1:89103474-102221650	ROH_jorge1631
549	inside	S16	1	96900758	97225599	ROH_jorge1631	1	89103474	102221650	1:89103474-102221650	ROH_jorge1631
550	inside	S16	1	96900758	97225599	ROH_jorge1631	1	89103474	102221650	1:89103474-102221650	ROH_jorge1631
551	inside	S16	1	96900758	97225599	ROH_jorge1632	1	89134476	102347375	1:89134476-102347375	ROH_jorge1632
552	inside	S16	1	96900758	97225599	ROH_jorge1632	1	89134476	102347375	1:89134476-102347375	ROH_jorge1632
553	inside	S16	1	96900758	97225599	ROH_jorge1632	1	89134476	102347375	1:89134476-102347375	ROH_jorge1632
554	inside	S16	1	96900758	97225599	ROH_jorge1802	1	89559502	102337129	1:89559502-102337129	ROH_jorge1802
555	inside	S16	1	96900758	97225599	ROH_jorge1802	1	89559502	102337129	1:89559502-102337129	ROH_jorge1802
556	inside	S16	1	96900758	97225599	ROH_jorge1802	1	89559502	102337129	1:89559502-102337129	ROH_jorge1802
557	inside	S16	1	96900758	97225599	ROH_jorge1804	1	91894153	105527545	1:91894153-105527545	ROH_jorge1804
558	inside	S16	1	96900758	97225599	ROH_jorge1804	1	91894153	105527545	1:91894153-105527545	ROH_jorge1804
559	inside	S16	1	96900758	97225599	ROH_jorge1804	1	91894153	105527545	1:91894153-105527545	ROH_jorge1804
560	inside	S16	1	96900758	97225599	ROH_jorge1999	1	84132773	97616239	1:84132773-97616239	ROH_jorge1999
561	inside	S16	1	96900758	97225599	ROH_jorge1999	1	84132773	97616239	1:84132773-97616239	ROH_jorge1999
562	inside	S16	1	96900758	97225599	ROH_jorge1999	1	84132773	97616239	1:84132773-97616239	ROH_jorge1999
563	inside	S16	1	96900758	97225599	ROH_jorge2001	1	91673239	105327990	1:91673239-105327990	ROH_jorge2001
564	inside	S16	1	96900758	97225599	ROH_jorge2001	1	91673239	105327990	1:91673239-105327990	ROH_jorge2001
565	inside	S16	1	96900758	97225599	ROH_jorge2001	1	91673239	105327990	1:91673239-105327990	ROH_jorge2001
566	inside	S16	1	96900758	97225599	ROH_jorge2188	1	84189576	97614939	1:84189576-97614939	ROH_jorge2188
567	inside	S16	1	96900758	97225599	ROH_jorge2188	1	84189576	97614939	1:84189576-97614939	ROH_jorge2188
568	inside	S16	1	96900758	97225599	ROH_jorge2188	1	84189576	97614939	1:84189576-97614939	ROH_jorge2188
569	inside	S16	1	96900758	97225599	ROH_jorge2189	1	91894153	105523257	1:91894153-105523257	ROH_jorge2189
570	inside	S16	1	96900758	97225599	ROH_jorge2189	1	91894153	105523257	1:91894153-105523257	ROH_jorge2189
571	inside	S16	1	96900758	97225599	ROH_jorge2189	1	91894153	105523257	1:91894153-105523257	ROH_jorge2189
572	inside	S16	1	96900758	97225599	ROH_jorge2363	1	85306256	97616239	1:85306256-97616239	ROH_jorge2363
573	inside	S16	1	96900758	97225599	ROH_jorge2363	1	85306256	97616239	1:85306256-97616239	ROH_jorge2363
574	inside	S16	1	96900758	97225599	ROH_jorge2363	1	85306256	97616239	1:85306256-97616239	ROH_jorge2363
575	inside	S16	1	96900758	97225599	ROH_jorge2726	1	86172571	97616239	1:86172571-97616239	ROH_jorge2726
576	inside	S16	1	96900758	97225599	ROH_jorge2726	1	86172571	97616239	1:86172571-97616239	ROH_jorge2726
577	inside	S16	1	96900758	97225599	ROH_jorge2726	1	86172571	97616239	1:86172571-97616239	ROH_jorge2726
578	inside	S16	1	96900758	97225599	ROH_jorge2733	1	91195240	104569837	1:91195240-104569837	ROH_jorge2733
579	inside	S16	1	96900758	97225599	ROH_jorge2733	1	91195240	104569837	1:91195240-104569837	ROH_jorge2733
580	inside	S16	1	96900758	97225599	ROH_jorge2733	1	91195240	104569837	1:91195240-104569837	ROH_jorge2733
581	inside	S16	1	96900758	97225599	ROH_jorge3233	1	86889386	97616239	1:86889386-97616239	ROH_jorge3233
582	inside	S16	1	96900758	97225599	ROH_jorge3233	1	86889386	97616239	1:86889386-97616239	ROH_jorge3233
583	inside	S16	1	96900758	97225599	ROH_jorge3233	1	86889386	97616239	1:86889386-97616239	ROH_jorge3233
584	inside	S16	1	96900758	97225599	ROH_jorge3511	1	91099199	97991559	1:91099199-97991559	ROH_jorge3511
585	inside	S16	1	96900758	97225599	ROH_jorge3511	1	91099199	97991559	1:91099199-97991559	ROH_jorge3511
586	inside	S16	1	96900758	97225599	ROH_jorge3511	1	91099199	97991559	1:91099199-97991559	ROH_jorge3511
587	inside	S16	1	96900758	97225599	ROH_jorge3542	1	91622632	103861356	1:91622632-103861356	ROH_jorge3542
588	inside	S16	1	96900758	97225599	ROH_jorge3542	1	91622632	103861356	1:91622632-103861356	ROH_jorge3542
589	inside	S16	1	96900758	97225599	ROH_jorge3542	1	91622632	103861356	1:91622632-103861356	ROH_jorge3542
590	inside	S16	1	96900758	97225599	ROH_jorge3814	1	91105567	97991559	1:91105567-97991559	ROH_jorge3814
591	inside	S16	1	96900758	97225599	ROH_jorge3814	1	91105567	97991559	1:91105567-97991559	ROH_jorge3814
592	inside	S16	1	96900758	97225599	ROH_jorge3814	1	91105567	97991559	1:91105567-97991559	ROH_jorge3814
593	inside	S16	1	96900758	97225599	ROH_jorge3836	1	91195240	102830083	1:91195240-102830083	ROH_jorge3836
594	inside	S16	1	96900758	97225599	ROH_jorge3836	1	91195240	102830083	1:91195240-102830083	ROH_jorge3836
595	inside	S16	1	96900758	97225599	ROH_jorge3836	1	91195240	102830083	1:91195240-102830083	ROH_jorge3836
596	inside	S16	1	96900758	97225599	ROH_jorge3974	1	91195240	102445959	1:91195240-102445959	ROH_jorge3974
597	inside	S16	1	96900758	97225599	ROH_jorge3974	1	91195240	102445959	1:91195240-102445959	ROH_jorge3974
598	inside	S16	1	96900758	97225599	ROH_jorge3974	1	91195240	102445959	1:91195240-102445959	ROH_jorge3974
599	downstream	S16	1	96900758	97225599	ROH_jorge4118	1	89103474	96935356	1:89103474-96935356	ROH_jorge4118
600	inside	S16	1	96900758	97225599	ROH_jorge4294	1	91719883	103940154	1:91719883-103940154	ROH_jorge4294
601	inside	S16	1	96900758	97225599	ROH_jorge4294	1	91719883	103940154	1:91719883-103940154	ROH_jorge4294
602	inside	S16	1	96900758	97225599	ROH_jorge4294	1	91719883	103940154	1:91719883-103940154	ROH_jorge4294
603	inside	S16	1	96900758	97225599	ROH_jorge4438	1	94927445	104569837	1:94927445-104569837	ROH_jorge4438
604	inside	S16	1	96900758	97225599	ROH_jorge4438	1	94927445	104569837	1:94927445-104569837	ROH_jorge4438
605	inside	S16	1	96900758	97225599	ROH_jorge4438	1	94927445	104569837	1:94927445-104569837	ROH_jorge4438
606	inside	S16	1	96900758	97225599	ROH_jorge4580	1	96460668	104444478	1:96460668-104444478	ROH_jorge4580
607	inside	S16	1	96900758	97225599	ROH_jorge4580	1	96460668	104444478	1:96460668-104444478	ROH_jorge4580
608	inside	S16	1	96900758	97225599	ROH_jorge4580	1	96460668	104444478	1:96460668-104444478	ROH_jorge4580
609	inside	S16	1	96900758	97225599	ROH_jorge4735	1	91863739	103940154	1:91863739-103940154	ROH_jorge4735
610	inside	S16	1	96900758	97225599	ROH_jorge4735	1	91863739	103940154	1:91863739-103940154	ROH_jorge4735
611	inside	S16	1	96900758	97225599	ROH_jorge4735	1	91863739	103940154	1:91863739-103940154	ROH_jorge4735
612	inside	S16	1	96900758	97225599	ROH_jorge4831	1	90940970	97424379	1:90940970-97424379	ROH_jorge4831
613	inside	S16	1	96900758	97225599	ROH_jorge4831	1	90940970	97424379	1:90940970-97424379	ROH_jorge4831
614	inside	S16	1	96900758	97225599	ROH_jorge4831	1	90940970	97424379	1:90940970-97424379	ROH_jorge4831
615	inside	S16	1	96900758	97225599	ROH_jorge5115	1	94647068	103940154	1:94647068-103940154	ROH_jorge5115
616	inside	S16	1	96900758	97225599	ROH_jorge5115	1	94647068	103940154	1:94647068-103940154	ROH_jorge5115
617	inside	S16	1	96900758	97225599	ROH_jorge5115	1	94647068	103940154	1:94647068-103940154	ROH_jorge5115
618	inside	S16	1	96900758	97225599	ROH_jorge5369	1	92801438	103910210	1:92801438-103910210	ROH_jorge5369
619	inside	S16	1	96900758	97225599	ROH_jorge5369	1	92801438	103910210	1:92801438-103910210	ROH_jorge5369
620	inside	S16	1	96900758	97225599	ROH_jorge5369	1	92801438	103910210	1:92801438-103910210	ROH_jorge5369
621	inside	S16	1	96900758	97225599	ROH_jorge5474	1	93799507	103910210	1:93799507-103910210	ROH_jorge5474
622	inside	S16	1	96900758	97225599	ROH_jorge5474	1	93799507	103910210	1:93799507-103910210	ROH_jorge5474
623	inside	S16	1	96900758	97225599	ROH_jorge5474	1	93799507	103910210	1:93799507-103910210	ROH_jorge5474
624	inside	S16	1	96900758	97225599	ROH_jorge5901	1	91824494	102347375	1:91824494-102347375	ROH_jorge5901
625	inside	S16	1	96900758	97225599	ROH_jorge5901	1	91824494	102347375	1:91824494-102347375	ROH_jorge5901
626	inside	S16	1	96900758	97225599	ROH_jorge5901	1	91824494	102347375	1:91824494-102347375	ROH_jorge5901
627	inside	S16	1	96900758	97225599	ROH_jorge5993	1	91342214	97991559	1:91342214-97991559	ROH_jorge5993
628	inside	S16	1	96900758	97225599	ROH_jorge5993	1	91342214	97991559	1:91342214-97991559	ROH_jorge5993
629	inside	S16	1	96900758	97225599	ROH_jorge5993	1	91342214	97991559	1:91342214-97991559	ROH_jorge5993
630	inside	S16	1	96900758	97225599	ROH_jorge6172	1	91652616	97991559	1:91652616-97991559	ROH_jorge6172
631	inside	S16	1	96900758	97225599	ROH_jorge6172	1	91652616	97991559	1:91652616-97991559	ROH_jorge6172
632	inside	S16	1	96900758	97225599	ROH_jorge6172	1	91652616	97991559	1:91652616-97991559	ROH_jorge6172
633	inside	S16	1	96900758	97225599	ROH_jorge6790	1	96359729	102347375	1:96359729-102347375	ROH_jorge6790
634	inside	S16	1	96900758	97225599	ROH_jorge6790	1	96359729	102347375	1:96359729-102347375	ROH_jorge6790
635	inside	S16	1	96900758	97225599	ROH_jorge6790	1	96359729	102347375	1:96359729-102347375	ROH_jorge6790
636	inside	S16	1	96900758	97225599	ROH_jorge6920	1	91437712	97616239	1:91437712-97616239	ROH_jorge6920
637	inside	S16	1	96900758	97225599	ROH_jorge6920	1	91437712	97616239	1:91437712-97616239	ROH_jorge6920
638	inside	S16	1	96900758	97225599	ROH_jorge6920	1	91437712	97616239	1:91437712-97616239	ROH_jorge6920
639	inside	S16	1	96900758	97225599	ROH_jorge6922	1	91206352	97414858	1:91206352-97414858	ROH_jorge6922
640	inside	S16	1	96900758	97225599	ROH_jorge6922	1	91206352	97414858	1:91206352-97414858	ROH_jorge6922
641	inside	S16	1	96900758	97225599	ROH_jorge6922	1	91206352	97414858	1:91206352-97414858	ROH_jorge6922
642	inside	S16	1	96900758	97225599	ROH_jorge6980	1	95162992	99771515	1:95162992-99771515	ROH_jorge6980
643	inside	S16	1	96900758	97225599	ROH_jorge6980	1	95162992	99771515	1:95162992-99771515	ROH_jorge6980
644	inside	S16	1	96900758	97225599	ROH_jorge6980	1	95162992	99771515	1:95162992-99771515	ROH_jorge6980
645	inside	S16	1	96900758	97225599	ROH_jorge6983	1	95074209	99770021	1:95074209-99770021	ROH_jorge6983
646	inside	S16	1	96900758	97225599	ROH_jorge6983	1	95074209	99770021	1:95074209-99770021	ROH_jorge6983
647	inside	S16	1	96900758	97225599	ROH_jorge6983	1	95074209	99770021	1:95074209-99770021	ROH_jorge6983
648	upstream	S16	1	96900758	97225599	ROH_jorge7060	1	97012025	102221650	1:97012025-102221650	ROH_jorge7060
649	inside	S16	1	96900758	97225599	ROH_jorge7117	1	91840342	97720745	1:91840342-97720745	ROH_jorge7117
650	inside	S16	1	96900758	97225599	ROH_jorge7117	1	91840342	97720745	1:91840342-97720745	ROH_jorge7117
651	inside	S16	1	96900758	97225599	ROH_jorge7117	1	91840342	97720745	1:91840342-97720745	ROH_jorge7117
652	inside	S16	1	96900758	97225599	ROH_jorge7393	1	92238859	97790752	1:92238859-97790752	ROH_jorge7393
653	inside	S16	1	96900758	97225599	ROH_jorge7393	1	92238859	97790752	1:92238859-97790752	ROH_jorge7393
654	inside	S16	1	96900758	97225599	ROH_jorge7393	1	92238859	97790752	1:92238859-97790752	ROH_jorge7393
655	inside	S16	1	96900758	97225599	ROH_jorge7451	1	92562676	97991559	1:92562676-97991559	ROH_jorge7451
656	inside	S16	1	96900758	97225599	ROH_jorge7451	1	92562676	97991559	1:92562676-97991559	ROH_jorge7451
657	inside	S16	1	96900758	97225599	ROH_jorge7451	1	92562676	97991559	1:92562676-97991559	ROH_jorge7451
658	inside	S16	1	96900758	97225599	ROH_jorge7501	1	91894153	97720745	1:91894153-97720745	ROH_jorge7501
659	inside	S16	1	96900758	97225599	ROH_jorge7501	1	91894153	97720745	1:91894153-97720745	ROH_jorge7501
660	inside	S16	1	96900758	97225599	ROH_jorge7501	1	91894153	97720745	1:91894153-97720745	ROH_jorge7501
661	inside	S16	1	96900758	97225599	ROH_jorge7556	1	93458252	97991559	1:93458252-97991559	ROH_jorge7556
662	inside	S16	1	96900758	97225599	ROH_jorge7556	1	93458252	97991559	1:93458252-97991559	ROH_jorge7556
663	inside	S16	1	96900758	97225599	ROH_jorge7556	1	93458252	97991559	1:93458252-97991559	ROH_jorge7556
664	inside	S16	1	96900758	97225599	ROH_jorge7714	1	92744337	97693934	1:92744337-97693934	ROH_jorge7714
665	inside	S16	1	96900758	97225599	ROH_jorge7714	1	92744337	97693934	1:92744337-97693934	ROH_jorge7714
666	inside	S16	1	96900758	97225599	ROH_jorge7714	1	92744337	97693934	1:92744337-97693934	ROH_jorge7714
667	inside	S16	1	96900758	97225599	ROH_jorge8082	1	91909088	97616239	1:91909088-97616239	ROH_jorge8082
668	inside	S16	1	96900758	97225599	ROH_jorge8082	1	91909088	97616239	1:91909088-97616239	ROH_jorge8082
669	inside	S16	1	96900758	97225599	ROH_jorge8082	1	91909088	97616239	1:91909088-97616239	ROH_jorge8082
670	inside	S16	1	96900758	97225599	ROH_jorge8208	1	91889215	97536149	1:91889215-97536149	ROH_jorge8208
671	inside	S16	1	96900758	97225599	ROH_jorge8208	1	91889215	97536149	1:91889215-97536149	ROH_jorge8208
672	inside	S16	1	96900758	97225599	ROH_jorge8208	1	91889215	97536149	1:91889215-97536149	ROH_jorge8208
673	inside	S16	1	96900758	97225599	ROH_jorge8249	1	91889215	97535303	1:91889215-97535303	ROH_jorge8249
674	inside	S16	1	96900758	97225599	ROH_jorge8249	1	91889215	97535303	1:91889215-97535303	ROH_jorge8249
675	inside	S16	1	96900758	97225599	ROH_jorge8249	1	91889215	97535303	1:91889215-97535303	ROH_jorge8249
676	inside	S16	1	96900758	97225599	ROH_jorge8284	1	91892063	97535303	1:91892063-97535303	ROH_jorge8284
677	inside	S16	1	96900758	97225599	ROH_jorge8284	1	91892063	97535303	1:91892063-97535303	ROH_jorge8284
678	inside	S16	1	96900758	97225599	ROH_jorge8284	1	91892063	97535303	1:91892063-97535303	ROH_jorge8284
679	inside	S16	1	96900758	97225599	ROH_jorge8453	1	91889215	97410247	1:91889215-97410247	ROH_jorge8453
680	inside	S16	1	96900758	97225599	ROH_jorge8453	1	91889215	97410247	1:91889215-97410247	ROH_jorge8453
681	inside	S16	1	96900758	97225599	ROH_jorge8453	1	91889215	97410247	1:91889215-97410247	ROH_jorge8453
682	inside	S16	1	96900758	97225599	ROH_jorge8504	1	93494048	97536149	1:93494048-97536149	ROH_jorge8504
683	inside	S16	1	96900758	97225599	ROH_jorge8504	1	93494048	97536149	1:93494048-97536149	ROH_jorge8504
684	inside	S16	1	96900758	97225599	ROH_jorge8504	1	93494048	97536149	1:93494048-97536149	ROH_jorge8504
685	inside	S16	1	96900758	97225599	ROH_jorge9192	1	92251787	97497913	1:92251787-97497913	ROH_jorge9192
686	inside	S16	1	96900758	97225599	ROH_jorge9192	1	92251787	97497913	1:92251787-97497913	ROH_jorge9192
687	inside	S16	1	96900758	97225599	ROH_jorge9192	1	92251787	97497913	1:92251787-97497913	ROH_jorge9192
688	inside	S16	1	96900758	97225599	ROH_jorge9195	1	92256843	97497913	1:92256843-97497913	ROH_jorge9195
689	inside	S16	1	96900758	97225599	ROH_jorge9195	1	92256843	97497913	1:92256843-97497913	ROH_jorge9195
690	inside	S16	1	96900758	97225599	ROH_jorge9195	1	92256843	97497913	1:92256843-97497913	ROH_jorge9195
691	inside	S16	1	96900758	97225599	ROH_jorge9196	1	92251787	97497688	1:92251787-97497688	ROH_jorge9196
692	inside	S16	1	96900758	97225599	ROH_jorge9196	1	92251787	97497688	1:92251787-97497688	ROH_jorge9196
693	inside	S16	1	96900758	97225599	ROH_jorge9196	1	92251787	97497688	1:92251787-97497688	ROH_jorge9196
694	inside	S16	1	96900758	97225599	ROH_jorge9200	1	92395027	97497913	1:92395027-97497913	ROH_jorge9200
695	inside	S16	1	96900758	97225599	ROH_jorge9200	1	92395027	97497913	1:92395027-97497913	ROH_jorge9200
696	inside	S16	1	96900758	97225599	ROH_jorge9200	1	92395027	97497913	1:92395027-97497913	ROH_jorge9200
697	inside	S16	1	96900758	97225599	ROH_jorge9230	1	92251787	97410247	1:92251787-97410247	ROH_jorge9230
698	inside	S16	1	96900758	97225599	ROH_jorge9230	1	92251787	97410247	1:92251787-97410247	ROH_jorge9230
699	inside	S16	1	96900758	97225599	ROH_jorge9230	1	92251787	97410247	1:92251787-97410247	ROH_jorge9230
700	downstream	S16	1	96900758	97225599	ROH_jorge9234	1	92251787	97009628	1:92251787-97009628	ROH_jorge9234
701	inside	S16	1	96900758	97225599	ROH_jorge9267	1	92562676	97410247	1:92562676-97410247	ROH_jorge9267
702	inside	S16	1	96900758	97225599	ROH_jorge9267	1	92562676	97410247	1:92562676-97410247	ROH_jorge9267
703	inside	S16	1	96900758	97225599	ROH_jorge9267	1	92562676	97410247	1:92562676-97410247	ROH_jorge9267
704	inside	S16	1	96900758	97225599	ROH_jorge9277	1	92564626	97410247	1:92564626-97410247	ROH_jorge9277
705	inside	S16	1	96900758	97225599	ROH_jorge9277	1	92564626	97410247	1:92564626-97410247	ROH_jorge9277
706	inside	S16	1	96900758	97225599	ROH_jorge9277	1	92564626	97410247	1:92564626-97410247	ROH_jorge9277
707	inside	S16	1	96900758	97225599	ROH_jorge9280	1	92703309	97410247	1:92703309-97410247	ROH_jorge9280
708	inside	S16	1	96900758	97225599	ROH_jorge9280	1	92703309	97410247	1:92703309-97410247	ROH_jorge9280
709	inside	S16	1	96900758	97225599	ROH_jorge9280	1	92703309	97410247	1:92703309-97410247	ROH_jorge9280
710	inside	S16	1	96900758	97225599	ROH_jorge9283	1	92732880	97410247	1:92732880-97410247	ROH_jorge9283
711	inside	S16	1	96900758	97225599	ROH_jorge9283	1	92732880	97410247	1:92732880-97410247	ROH_jorge9283
712	inside	S16	1	96900758	97225599	ROH_jorge9283	1	92732880	97410247	1:92732880-97410247	ROH_jorge9283
713	inside	S23	1	11328731	11356538	ROH_jorge81	1	809754	14944511	1:809754-14944511	ROH_jorge81
714	inside	S23	1	11328731	11356538	ROH_jorge81	1	809754	14944511	1:809754-14944511	ROH_jorge81
715	inside	S23	1	11328731	11356538	ROH_jorge81	1	809754	14944511	1:809754-14944511	ROH_jorge81
716	inside	S23	1	11328731	11356538	ROH_jorge111	1	11202006	31652935	1:11202006-31652935	ROH_jorge111
717	inside	S23	1	11328731	11356538	ROH_jorge111	1	11202006	31652935	1:11202006-31652935	ROH_jorge111
718	inside	S23	1	11328731	11356538	ROH_jorge111	1	11202006	31652935	1:11202006-31652935	ROH_jorge111
719	inside	S23	1	11328731	11356538	ROH_jorge213	1	6957764	16403869	1:6957764-16403869	ROH_jorge213
720	inside	S23	1	11328731	11356538	ROH_jorge213	1	6957764	16403869	1:6957764-16403869	ROH_jorge213
721	inside	S23	1	11328731	11356538	ROH_jorge213	1	6957764	16403869	1:6957764-16403869	ROH_jorge213
722	inside	S23	1	11328731	11356538	ROH_jorge239	1	2356118	14055769	1:2356118-14055769	ROH_jorge239
723	inside	S23	1	11328731	11356538	ROH_jorge239	1	2356118	14055769	1:2356118-14055769	ROH_jorge239
724	inside	S23	1	11328731	11356538	ROH_jorge239	1	2356118	14055769	1:2356118-14055769	ROH_jorge239
725	inside	S23	1	11328731	11356538	ROH_jorge280	1	11202006	29620997	1:11202006-29620997	ROH_jorge280
726	inside	S23	1	11328731	11356538	ROH_jorge280	1	11202006	29620997	1:11202006-29620997	ROH_jorge280
727	inside	S23	1	11328731	11356538	ROH_jorge280	1	11202006	29620997	1:11202006-29620997	ROH_jorge280
728	inside	S23	1	11328731	11356538	ROH_jorge364	1	8307326	15718983	1:8307326-15718983	ROH_jorge364
729	inside	S23	1	11328731	11356538	ROH_jorge364	1	8307326	15718983	1:8307326-15718983	ROH_jorge364
730	inside	S23	1	11328731	11356538	ROH_jorge364	1	8307326	15718983	1:8307326-15718983	ROH_jorge364
731	inside	S23	1	11328731	11356538	ROH_jorge379	1	6465510	14896139	1:6465510-14896139	ROH_jorge379
732	inside	S23	1	11328731	11356538	ROH_jorge379	1	6465510	14896139	1:6465510-14896139	ROH_jorge379
733	inside	S23	1	11328731	11356538	ROH_jorge379	1	6465510	14896139	1:6465510-14896139	ROH_jorge379
734	inside	S23	1	11328731	11356538	ROH_jorge395	1	2356118	11751386	1:2356118-11751386	ROH_jorge395
735	inside	S23	1	11328731	11356538	ROH_jorge395	1	2356118	11751386	1:2356118-11751386	ROH_jorge395
736	inside	S23	1	11328731	11356538	ROH_jorge395	1	2356118	11751386	1:2356118-11751386	ROH_jorge395
737	inside	S23	1	11328731	11356538	ROH_jorge398	1	3972352	13408843	1:3972352-13408843	ROH_jorge398
738	inside	S23	1	11328731	11356538	ROH_jorge398	1	3972352	13408843	1:3972352-13408843	ROH_jorge398
739	inside	S23	1	11328731	11356538	ROH_jorge398	1	3972352	13408843	1:3972352-13408843	ROH_jorge398
740	inside	S23	1	11328731	11356538	ROH_jorge404	1	3163417	12892209	1:3163417-12892209	ROH_jorge404
741	inside	S23	1	11328731	11356538	ROH_jorge404	1	3163417	12892209	1:3163417-12892209	ROH_jorge404
742	inside	S23	1	11328731	11356538	ROH_jorge404	1	3163417	12892209	1:3163417-12892209	ROH_jorge404
743	inside	S23	1	11328731	11356538	ROH_jorge445	1	11202006	24669974	1:11202006-24669974	ROH_jorge445
744	inside	S23	1	11328731	11356538	ROH_jorge445	1	11202006	24669974	1:11202006-24669974	ROH_jorge445
745	inside	S23	1	11328731	11356538	ROH_jorge445	1	11202006	24669974	1:11202006-24669974	ROH_jorge445
746	inside	S23	1	11328731	11356538	ROH_jorge569	1	9223871	16403869	1:9223871-16403869	ROH_jorge569
747	inside	S23	1	11328731	11356538	ROH_jorge569	1	9223871	16403869	1:9223871-16403869	ROH_jorge569
748	inside	S23	1	11328731	11356538	ROH_jorge569	1	9223871	16403869	1:9223871-16403869	ROH_jorge569
749	inside	S23	1	11328731	11356538	ROH_jorge601	1	4362764	13504924	1:4362764-13504924	ROH_jorge601
750	inside	S23	1	11328731	11356538	ROH_jorge601	1	4362764	13504924	1:4362764-13504924	ROH_jorge601
751	inside	S23	1	11328731	11356538	ROH_jorge601	1	4362764	13504924	1:4362764-13504924	ROH_jorge601
752	inside	S23	1	11328731	11356538	ROH_jorge620	1	809754	11467540	1:809754-11467540	ROH_jorge620
753	inside	S23	1	11328731	11356538	ROH_jorge620	1	809754	11467540	1:809754-11467540	ROH_jorge620
754	inside	S23	1	11328731	11356538	ROH_jorge620	1	809754	11467540	1:809754-11467540	ROH_jorge620
755	inside	S23	1	11328731	11356538	ROH_jorge633	1	11202006	23173663	1:11202006-23173663	ROH_jorge633
756	inside	S23	1	11328731	11356538	ROH_jorge633	1	11202006	23173663	1:11202006-23173663	ROH_jorge633
757	inside	S23	1	11328731	11356538	ROH_jorge633	1	11202006	23173663	1:11202006-23173663	ROH_jorge633
758	inside	S23	1	11328731	11356538	ROH_jorge981	1	8317793	15718983	1:8317793-15718983	ROH_jorge981
759	inside	S23	1	11328731	11356538	ROH_jorge981	1	8317793	15718983	1:8317793-15718983	ROH_jorge981
760	inside	S23	1	11328731	11356538	ROH_jorge981	1	8317793	15718983	1:8317793-15718983	ROH_jorge981
761	inside	S23	1	11328731	11356538	ROH_jorge1188	1	6495737	13512035	1:6495737-13512035	ROH_jorge1188
762	inside	S23	1	11328731	11356538	ROH_jorge1188	1	6495737	13512035	1:6495737-13512035	ROH_jorge1188
763	inside	S23	1	11328731	11356538	ROH_jorge1188	1	6495737	13512035	1:6495737-13512035	ROH_jorge1188
764	inside	S23	1	11328731	11356538	ROH_jorge1192	1	8344796	15718983	1:8344796-15718983	ROH_jorge1192
765	inside	S23	1	11328731	11356538	ROH_jorge1192	1	8344796	15718983	1:8344796-15718983	ROH_jorge1192
766	inside	S23	1	11328731	11356538	ROH_jorge1192	1	8344796	15718983	1:8344796-15718983	ROH_jorge1192
767	inside	S23	1	11328731	11356538	ROH_jorge1387	1	6770400	13512035	1:6770400-13512035	ROH_jorge1387
768	inside	S23	1	11328731	11356538	ROH_jorge1387	1	6770400	13512035	1:6770400-13512035	ROH_jorge1387
769	inside	S23	1	11328731	11356538	ROH_jorge1387	1	6770400	13512035	1:6770400-13512035	ROH_jorge1387
770	inside	S23	1	11328731	11356538	ROH_jorge1432	1	1168101	11467540	1:1168101-11467540	ROH_jorge1432
771	inside	S23	1	11328731	11356538	ROH_jorge1432	1	1168101	11467540	1:1168101-11467540	ROH_jorge1432
772	inside	S23	1	11328731	11356538	ROH_jorge1432	1	1168101	11467540	1:1168101-11467540	ROH_jorge1432
773	inside	S23	1	11328731	11356538	ROH_jorge1537	1	11202006	16271610	1:11202006-16271610	ROH_jorge1537
774	inside	S23	1	11328731	11356538	ROH_jorge1537	1	11202006	16271610	1:11202006-16271610	ROH_jorge1537
775	inside	S23	1	11328731	11356538	ROH_jorge1537	1	11202006	16271610	1:11202006-16271610	ROH_jorge1537
776	inside	S23	1	11328731	11356538	ROH_jorge1562	1	8317793	14944511	1:8317793-14944511	ROH_jorge1562
777	inside	S23	1	11328731	11356538	ROH_jorge1562	1	8317793	14944511	1:8317793-14944511	ROH_jorge1562
778	inside	S23	1	11328731	11356538	ROH_jorge1562	1	8317793	14944511	1:8317793-14944511	ROH_jorge1562
779	inside	S23	1	11328731	11356538	ROH_jorge1609	1	1381949	11467540	1:1381949-11467540	ROH_jorge1609
780	inside	S23	1	11328731	11356538	ROH_jorge1609	1	1381949	11467540	1:1381949-11467540	ROH_jorge1609
781	inside	S23	1	11328731	11356538	ROH_jorge1609	1	1381949	11467540	1:1381949-11467540	ROH_jorge1609
782	inside	S23	1	11328731	11356538	ROH_jorge1763	1	7274785	14896139	1:7274785-14896139	ROH_jorge1763
783	inside	S23	1	11328731	11356538	ROH_jorge1763	1	7274785	14896139	1:7274785-14896139	ROH_jorge1763
784	inside	S23	1	11328731	11356538	ROH_jorge1763	1	7274785	14896139	1:7274785-14896139	ROH_jorge1763
785	inside	S23	1	11328731	11356538	ROH_jorge1930	1	9223871	15718983	1:9223871-15718983	ROH_jorge1930
786	inside	S23	1	11328731	11356538	ROH_jorge1930	1	9223871	15718983	1:9223871-15718983	ROH_jorge1930
787	inside	S23	1	11328731	11356538	ROH_jorge1930	1	9223871	15718983	1:9223871-15718983	ROH_jorge1930
788	inside	S23	1	11328731	11356538	ROH_jorge2282	1	6495737	12165771	1:6495737-12165771	ROH_jorge2282
789	inside	S23	1	11328731	11356538	ROH_jorge2282	1	6495737	12165771	1:6495737-12165771	ROH_jorge2282
790	inside	S23	1	11328731	11356538	ROH_jorge2282	1	6495737	12165771	1:6495737-12165771	ROH_jorge2282
791	inside	S23	1	11328731	11356538	ROH_jorge2286	1	9233031	15228570	1:9233031-15228570	ROH_jorge2286
792	inside	S23	1	11328731	11356538	ROH_jorge2286	1	9233031	15228570	1:9233031-15228570	ROH_jorge2286
793	inside	S23	1	11328731	11356538	ROH_jorge2286	1	9233031	15228570	1:9233031-15228570	ROH_jorge2286
794	inside	S23	1	11328731	11356538	ROH_jorge2319	1	3915414	11467540	1:3915414-11467540	ROH_jorge2319
795	inside	S23	1	11328731	11356538	ROH_jorge2319	1	3915414	11467540	1:3915414-11467540	ROH_jorge2319
796	inside	S23	1	11328731	11356538	ROH_jorge2319	1	3915414	11467540	1:3915414-11467540	ROH_jorge2319
797	inside	S23	1	11328731	11356538	ROH_jorge2833	1	6495737	11591838	1:6495737-11591838	ROH_jorge2833
798	inside	S23	1	11328731	11356538	ROH_jorge2833	1	6495737	11591838	1:6495737-11591838	ROH_jorge2833
799	inside	S23	1	11328731	11356538	ROH_jorge2833	1	6495737	11591838	1:6495737-11591838	ROH_jorge2833
800	inside	S23	1	11328731	11356538	ROH_jorge3023	1	8323069	14073175	1:8323069-14073175	ROH_jorge3023
801	inside	S23	1	11328731	11356538	ROH_jorge3023	1	8323069	14073175	1:8323069-14073175	ROH_jorge3023
802	inside	S23	1	11328731	11356538	ROH_jorge3023	1	8323069	14073175	1:8323069-14073175	ROH_jorge3023
803	inside	S23	1	11328731	11356538	ROH_jorge3045	1	4782361	11467540	1:4782361-11467540	ROH_jorge3045
804	inside	S23	1	11328731	11356538	ROH_jorge3045	1	4782361	11467540	1:4782361-11467540	ROH_jorge3045
805	inside	S23	1	11328731	11356538	ROH_jorge3045	1	4782361	11467540	1:4782361-11467540	ROH_jorge3045
806	inside	S23	1	11328731	11356538	ROH_jorge3317	1	7063861	11751386	1:7063861-11751386	ROH_jorge3317
807	inside	S23	1	11328731	11356538	ROH_jorge3317	1	7063861	11751386	1:7063861-11751386	ROH_jorge3317
808	inside	S23	1	11328731	11356538	ROH_jorge3317	1	7063861	11751386	1:7063861-11751386	ROH_jorge3317
809	inside	S23	1	11328731	11356538	ROH_jorge3336	1	7363072	13034763	1:7363072-13034763	ROH_jorge3336
810	inside	S23	1	11328731	11356538	ROH_jorge3336	1	7363072	13034763	1:7363072-13034763	ROH_jorge3336
811	inside	S23	1	11328731	11356538	ROH_jorge3336	1	7363072	13034763	1:7363072-13034763	ROH_jorge3336
812	inside	S23	1	11328731	11356538	ROH_jorge3340	1	9223871	14944511	1:9223871-14944511	ROH_jorge3340
813	inside	S23	1	11328731	11356538	ROH_jorge3340	1	9223871	14944511	1:9223871-14944511	ROH_jorge3340
814	inside	S23	1	11328731	11356538	ROH_jorge3340	1	9223871	14944511	1:9223871-14944511	ROH_jorge3340
815	inside	S23	1	11328731	11356538	ROH_jorge3342	1	7397333	13179744	1:7397333-13179744	ROH_jorge3342
816	inside	S23	1	11328731	11356538	ROH_jorge3342	1	7397333	13179744	1:7397333-13179744	ROH_jorge3342
817	inside	S23	1	11328731	11356538	ROH_jorge3342	1	7397333	13179744	1:7397333-13179744	ROH_jorge3342
818	inside	S23	1	11328731	11356538	ROH_jorge3490	1	7274785	12887041	1:7274785-12887041	ROH_jorge3490
819	inside	S23	1	11328731	11356538	ROH_jorge3490	1	7274785	12887041	1:7274785-12887041	ROH_jorge3490
820	inside	S23	1	11328731	11356538	ROH_jorge3490	1	7274785	12887041	1:7274785-12887041	ROH_jorge3490
821	inside	S23	1	11328731	11356538	ROH_jorge3493	1	9226084	14944511	1:9226084-14944511	ROH_jorge3493
822	inside	S23	1	11328731	11356538	ROH_jorge3493	1	9226084	14944511	1:9226084-14944511	ROH_jorge3493
823	inside	S23	1	11328731	11356538	ROH_jorge3493	1	9226084	14944511	1:9226084-14944511	ROH_jorge3493
824	inside	S23	1	11328731	11356538	ROH_jorge3774	1	7067328	11751386	1:7067328-11751386	ROH_jorge3774
825	inside	S23	1	11328731	11356538	ROH_jorge3774	1	7067328	11751386	1:7067328-11751386	ROH_jorge3774
826	inside	S23	1	11328731	11356538	ROH_jorge3774	1	7067328	11751386	1:7067328-11751386	ROH_jorge3774
827	inside	S23	1	11328731	11356538	ROH_jorge4054	1	7098133	11751386	1:7098133-11751386	ROH_jorge4054
828	inside	S23	1	11328731	11356538	ROH_jorge4054	1	7098133	11751386	1:7098133-11751386	ROH_jorge4054
829	inside	S23	1	11328731	11356538	ROH_jorge4054	1	7098133	11751386	1:7098133-11751386	ROH_jorge4054
830	inside	S23	1	11328731	11356538	ROH_jorge4220	1	7067328	11591838	1:7067328-11591838	ROH_jorge4220
831	inside	S23	1	11328731	11356538	ROH_jorge4220	1	7067328	11591838	1:7067328-11591838	ROH_jorge4220
832	inside	S23	1	11328731	11356538	ROH_jorge4220	1	7067328	11591838	1:7067328-11591838	ROH_jorge4220
833	inside	S23	1	11328731	11356538	ROH_jorge4223	1	7102905	11751386	1:7102905-11751386	ROH_jorge4223
834	inside	S23	1	11328731	11356538	ROH_jorge4223	1	7102905	11751386	1:7102905-11751386	ROH_jorge4223
835	inside	S23	1	11328731	11356538	ROH_jorge4223	1	7102905	11751386	1:7102905-11751386	ROH_jorge4223
836	inside	S23	1	11328731	11356538	ROH_jorge4231	1	8323069	13421331	1:8323069-13421331	ROH_jorge4231
837	inside	S23	1	11328731	11356538	ROH_jorge4231	1	8323069	13421331	1:8323069-13421331	ROH_jorge4231
838	inside	S23	1	11328731	11356538	ROH_jorge4231	1	8323069	13421331	1:8323069-13421331	ROH_jorge4231
839	inside	S23	1	11328731	11356538	ROH_jorge4373	1	7363072	12165771	1:7363072-12165771	ROH_jorge4373
840	inside	S23	1	11328731	11356538	ROH_jorge4373	1	7363072	12165771	1:7363072-12165771	ROH_jorge4373
841	inside	S23	1	11328731	11356538	ROH_jorge4373	1	7363072	12165771	1:7363072-12165771	ROH_jorge4373
842	inside	S23	1	11328731	11356538	ROH_jorge4519	1	6743573	11467540	1:6743573-11467540	ROH_jorge4519
843	inside	S23	1	11328731	11356538	ROH_jorge4519	1	6743573	11467540	1:6743573-11467540	ROH_jorge4519
844	inside	S23	1	11328731	11356538	ROH_jorge4519	1	6743573	11467540	1:6743573-11467540	ROH_jorge4519
845	inside	S23	1	11328731	11356538	ROH_jorge4523	1	7363072	12162563	1:7363072-12162563	ROH_jorge4523
846	inside	S23	1	11328731	11356538	ROH_jorge4523	1	7363072	12162563	1:7363072-12162563	ROH_jorge4523
847	inside	S23	1	11328731	11356538	ROH_jorge4523	1	7363072	12162563	1:7363072-12162563	ROH_jorge4523
848	inside	S23	1	11328731	11356538	ROH_jorge4819	1	9223871	14896139	1:9223871-14896139	ROH_jorge4819
849	inside	S23	1	11328731	11356538	ROH_jorge4819	1	9223871	14896139	1:9223871-14896139	ROH_jorge4819
850	inside	S23	1	11328731	11356538	ROH_jorge4819	1	9223871	14896139	1:9223871-14896139	ROH_jorge4819
851	inside	S23	1	11328731	11356538	ROH_jorge5086	1	9233031	14944511	1:9233031-14944511	ROH_jorge5086
852	inside	S23	1	11328731	11356538	ROH_jorge5086	1	9233031	14944511	1:9233031-14944511	ROH_jorge5086
853	inside	S23	1	11328731	11356538	ROH_jorge5086	1	9233031	14944511	1:9233031-14944511	ROH_jorge5086
854	inside	S23	1	11328731	11356538	ROH_jorge5211	1	9233031	14936721	1:9233031-14936721	ROH_jorge5211
855	inside	S23	1	11328731	11356538	ROH_jorge5211	1	9233031	14936721	1:9233031-14936721	ROH_jorge5211
856	inside	S23	1	11328731	11356538	ROH_jorge5211	1	9233031	14936721	1:9233031-14936721	ROH_jorge5211
857	inside	S23	1	11328731	11356538	ROH_jorge5212	1	9233922	14944511	1:9233922-14944511	ROH_jorge5212
858	inside	S23	1	11328731	11356538	ROH_jorge5212	1	9233922	14944511	1:9233922-14944511	ROH_jorge5212
859	inside	S23	1	11328731	11356538	ROH_jorge5212	1	9233922	14944511	1:9233922-14944511	ROH_jorge5212
860	inside	S23	1	11328731	11356538	ROH_jorge5296	1	11126300	14944511	1:11126300-14944511	ROH_jorge5296
861	inside	S23	1	11328731	11356538	ROH_jorge5296	1	11126300	14944511	1:11126300-14944511	ROH_jorge5296
862	inside	S23	1	11328731	11356538	ROH_jorge5296	1	11126300	14944511	1:11126300-14944511	ROH_jorge5296
863	inside	S23	1	11328731	11356538	ROH_jorge5432	1	8317793	12887041	1:8317793-12887041	ROH_jorge5432
864	inside	S23	1	11328731	11356538	ROH_jorge5432	1	8317793	12887041	1:8317793-12887041	ROH_jorge5432
865	inside	S23	1	11328731	11356538	ROH_jorge5432	1	8317793	12887041	1:8317793-12887041	ROH_jorge5432
866	inside	S23	1	11328731	11356538	ROH_jorge5535	1	8317793	12768787	1:8317793-12768787	ROH_jorge5535
867	inside	S23	1	11328731	11356538	ROH_jorge5535	1	8317793	12768787	1:8317793-12768787	ROH_jorge5535
868	inside	S23	1	11328731	11356538	ROH_jorge5535	1	8317793	12768787	1:8317793-12768787	ROH_jorge5535
869	inside	S23	1	11328731	11356538	ROH_jorge5543	1	9223871	14013136	1:9223871-14013136	ROH_jorge5543
870	inside	S23	1	11328731	11356538	ROH_jorge5543	1	9223871	14013136	1:9223871-14013136	ROH_jorge5543
871	inside	S23	1	11328731	11356538	ROH_jorge5543	1	9223871	14013136	1:9223871-14013136	ROH_jorge5543
872	inside	S23	1	11328731	11356538	ROH_jorge5654	1	9223871	13794711	1:9223871-13794711	ROH_jorge5654
873	inside	S23	1	11328731	11356538	ROH_jorge5654	1	9223871	13794711	1:9223871-13794711	ROH_jorge5654
874	inside	S23	1	11328731	11356538	ROH_jorge5654	1	9223871	13794711	1:9223871-13794711	ROH_jorge5654
875	inside	S23	1	11328731	11356538	ROH_jorge5755	1	9223871	13554960	1:9223871-13554960	ROH_jorge5755
876	inside	S23	1	11328731	11356538	ROH_jorge5755	1	9223871	13554960	1:9223871-13554960	ROH_jorge5755
877	inside	S23	1	11328731	11356538	ROH_jorge5755	1	9223871	13554960	1:9223871-13554960	ROH_jorge5755
878	inside	S23	1	11328731	11356538	ROH_jorge5759	1	8323069	12887041	1:8323069-12887041	ROH_jorge5759
879	inside	S23	1	11328731	11356538	ROH_jorge5759	1	8323069	12887041	1:8323069-12887041	ROH_jorge5759
880	inside	S23	1	11328731	11356538	ROH_jorge5759	1	8323069	12887041	1:8323069-12887041	ROH_jorge5759
881	inside	S23	1	11328731	11356538	ROH_jorge6049	1	7212878	11467540	1:7212878-11467540	ROH_jorge6049
882	inside	S23	1	11328731	11356538	ROH_jorge6049	1	7212878	11467540	1:7212878-11467540	ROH_jorge6049
883	inside	S23	1	11328731	11356538	ROH_jorge6049	1	7212878	11467540	1:7212878-11467540	ROH_jorge6049
884	inside	S23	1	11328731	11356538	ROH_jorge6152	1	7274785	11751386	1:7274785-11751386	ROH_jorge6152
885	inside	S23	1	11328731	11356538	ROH_jorge6152	1	7274785	11751386	1:7274785-11751386	ROH_jorge6152
886	inside	S23	1	11328731	11356538	ROH_jorge6152	1	7274785	11751386	1:7274785-11751386	ROH_jorge6152
887	inside	S23	1	11328731	11356538	ROH_jorge6403	1	9223871	13504924	1:9223871-13504924	ROH_jorge6403
888	inside	S23	1	11328731	11356538	ROH_jorge6403	1	9223871	13504924	1:9223871-13504924	ROH_jorge6403
889	inside	S23	1	11328731	11356538	ROH_jorge6403	1	9223871	13504924	1:9223871-13504924	ROH_jorge6403
890	inside	S23	1	11328731	11356538	ROH_jorge6421	1	9233031	14896139	1:9233031-14896139	ROH_jorge6421
891	inside	S23	1	11328731	11356538	ROH_jorge6421	1	9233031	14896139	1:9233031-14896139	ROH_jorge6421
892	inside	S23	1	11328731	11356538	ROH_jorge6421	1	9233031	14896139	1:9233031-14896139	ROH_jorge6421
893	inside	S23	1	11328731	11356538	ROH_jorge6479	1	8317793	12165771	1:8317793-12165771	ROH_jorge6479
894	inside	S23	1	11328731	11356538	ROH_jorge6479	1	8317793	12165771	1:8317793-12165771	ROH_jorge6479
895	inside	S23	1	11328731	11356538	ROH_jorge6479	1	8317793	12165771	1:8317793-12165771	ROH_jorge6479
896	inside	S23	1	11328731	11356538	ROH_jorge6482	1	9223871	13425538	1:9223871-13425538	ROH_jorge6482
897	inside	S23	1	11328731	11356538	ROH_jorge6482	1	9223871	13425538	1:9223871-13425538	ROH_jorge6482
898	inside	S23	1	11328731	11356538	ROH_jorge6482	1	9223871	13425538	1:9223871-13425538	ROH_jorge6482
899	inside	S23	1	11328731	11356538	ROH_jorge6485	1	7274785	11591838	1:7274785-11591838	ROH_jorge6485
900	inside	S23	1	11328731	11356538	ROH_jorge6485	1	7274785	11591838	1:7274785-11591838	ROH_jorge6485
901	inside	S23	1	11328731	11356538	ROH_jorge6485	1	7274785	11591838	1:7274785-11591838	ROH_jorge6485
902	inside	S23	1	11328731	11356538	ROH_jorge6586	1	9226084	13464878	1:9226084-13464878	ROH_jorge6586
903	inside	S23	1	11328731	11356538	ROH_jorge6586	1	9226084	13464878	1:9226084-13464878	ROH_jorge6586
904	inside	S23	1	11328731	11356538	ROH_jorge6586	1	9226084	13464878	1:9226084-13464878	ROH_jorge6586
905	inside	S23	1	11328731	11356538	ROH_jorge6671	1	8317793	12162563	1:8317793-12162563	ROH_jorge6671
906	inside	S23	1	11328731	11356538	ROH_jorge6671	1	8317793	12162563	1:8317793-12162563	ROH_jorge6671
907	inside	S23	1	11328731	11356538	ROH_jorge6671	1	8317793	12162563	1:8317793-12162563	ROH_jorge6671
908	inside	S23	1	11328731	11356538	ROH_jorge6684	1	7335181	11751386	1:7335181-11751386	ROH_jorge6684
909	inside	S23	1	11328731	11356538	ROH_jorge6684	1	7335181	11751386	1:7335181-11751386	ROH_jorge6684
910	inside	S23	1	11328731	11356538	ROH_jorge6684	1	7335181	11751386	1:7335181-11751386	ROH_jorge6684
911	inside	S23	1	11328731	11356538	ROH_jorge6775	1	9223871	13379222	1:9223871-13379222	ROH_jorge6775
912	inside	S23	1	11328731	11356538	ROH_jorge6775	1	9223871	13379222	1:9223871-13379222	ROH_jorge6775
913	inside	S23	1	11328731	11356538	ROH_jorge6775	1	9223871	13379222	1:9223871-13379222	ROH_jorge6775
914	inside	S23	1	11328731	11356538	ROH_jorge6826	1	9223871	13244049	1:9223871-13244049	ROH_jorge6826
915	inside	S23	1	11328731	11356538	ROH_jorge6826	1	9223871	13244049	1:9223871-13244049	ROH_jorge6826
916	inside	S23	1	11328731	11356538	ROH_jorge6826	1	9223871	13244049	1:9223871-13244049	ROH_jorge6826
917	inside	S23	1	11328731	11356538	ROH_jorge7098	1	9226084	13142363	1:9226084-13142363	ROH_jorge7098
918	inside	S23	1	11328731	11356538	ROH_jorge7098	1	9226084	13142363	1:9226084-13142363	ROH_jorge7098
919	inside	S23	1	11328731	11356538	ROH_jorge7098	1	9226084	13142363	1:9226084-13142363	ROH_jorge7098
920	inside	S23	1	11328731	11356538	ROH_jorge7101	1	7335181	11591838	1:7335181-11591838	ROH_jorge7101
921	inside	S23	1	11328731	11356538	ROH_jorge7101	1	7335181	11591838	1:7335181-11591838	ROH_jorge7101
922	inside	S23	1	11328731	11356538	ROH_jorge7101	1	7335181	11591838	1:7335181-11591838	ROH_jorge7101
923	inside	S23	1	11328731	11356538	ROH_jorge7105	1	9233031	13794711	1:9233031-13794711	ROH_jorge7105
924	inside	S23	1	11328731	11356538	ROH_jorge7105	1	9233031	13794711	1:9233031-13794711	ROH_jorge7105
925	inside	S23	1	11328731	11356538	ROH_jorge7105	1	9233031	13794711	1:9233031-13794711	ROH_jorge7105
926	inside	S23	1	11328731	11356538	ROH_jorge7376	1	7363072	11751386	1:7363072-11751386	ROH_jorge7376
927	inside	S23	1	11328731	11356538	ROH_jorge7376	1	7363072	11751386	1:7363072-11751386	ROH_jorge7376
928	inside	S23	1	11328731	11356538	ROH_jorge7376	1	7363072	11751386	1:7363072-11751386	ROH_jorge7376
929	inside	S23	1	11328731	11356538	ROH_jorge7486	1	7438568	11751386	1:7438568-11751386	ROH_jorge7486
930	inside	S23	1	11328731	11356538	ROH_jorge7486	1	7438568	11751386	1:7438568-11751386	ROH_jorge7486
931	inside	S23	1	11328731	11356538	ROH_jorge7486	1	7438568	11751386	1:7438568-11751386	ROH_jorge7486
932	inside	S23	1	11328731	11356538	ROH_jorge7550	1	7513912	11751386	1:7513912-11751386	ROH_jorge7550
933	inside	S23	1	11328731	11356538	ROH_jorge7550	1	7513912	11751386	1:7513912-11751386	ROH_jorge7550
934	inside	S23	1	11328731	11356538	ROH_jorge7550	1	7513912	11751386	1:7513912-11751386	ROH_jorge7550
935	inside	S23	1	11328731	11356538	ROH_jorge7741	1	9223871	12887041	1:9223871-12887041	ROH_jorge7741
936	inside	S23	1	11328731	11356538	ROH_jorge7741	1	9223871	12887041	1:9223871-12887041	ROH_jorge7741
937	inside	S23	1	11328731	11356538	ROH_jorge7741	1	9223871	12887041	1:9223871-12887041	ROH_jorge7741
938	inside	S23	1	11328731	11356538	ROH_jorge7800	1	9233031	13504924	1:9233031-13504924	ROH_jorge7800
939	inside	S23	1	11328731	11356538	ROH_jorge7800	1	9233031	13504924	1:9233031-13504924	ROH_jorge7800
940	inside	S23	1	11328731	11356538	ROH_jorge7800	1	9233031	13504924	1:9233031-13504924	ROH_jorge7800
941	inside	S23	1	11328731	11356538	ROH_jorge8191	1	9233031	13129528	1:9233031-13129528	ROH_jorge8191
942	inside	S23	1	11328731	11356538	ROH_jorge8191	1	9233031	13129528	1:9233031-13129528	ROH_jorge8191
943	inside	S23	1	11328731	11356538	ROH_jorge8191	1	9233031	13129528	1:9233031-13129528	ROH_jorge8191
944	inside	S23	1	11328731	11356538	ROH_jorge8619	1	9233031	12887041	1:9233031-12887041	ROH_jorge8619
945	inside	S23	1	11328731	11356538	ROH_jorge8619	1	9233031	12887041	1:9233031-12887041	ROH_jorge8619
946	inside	S23	1	11328731	11356538	ROH_jorge8619	1	9233031	12887041	1:9233031-12887041	ROH_jorge8619
947	inside	S23	1	11328731	11356538	ROH_jorge8664	1	9233922	12887041	1:9233922-12887041	ROH_jorge8664
948	inside	S23	1	11328731	11356538	ROH_jorge8664	1	9233922	12887041	1:9233922-12887041	ROH_jorge8664
949	inside	S23	1	11328731	11356538	ROH_jorge8664	1	9233922	12887041	1:9233922-12887041	ROH_jorge8664
950	inside	S23	1	11328731	11356538	ROH_jorge8690	1	9370417	12887041	1:9370417-12887041	ROH_jorge8690
951	inside	S23	1	11328731	11356538	ROH_jorge8690	1	9370417	12887041	1:9370417-12887041	ROH_jorge8690
952	inside	S23	1	11328731	11356538	ROH_jorge8690	1	9370417	12887041	1:9370417-12887041	ROH_jorge8690
953	upstream	S24	1	97538599	97839964	ROH_jorge79	1	97826447	111843315	1:97826447-111843315	ROH_jorge79
954	inside	S24	1	97538599	97839964	ROH_jorge103	1	86965964	105523257	1:86965964-105523257	ROH_jorge103
955	inside	S24	1	97538599	97839964	ROH_jorge103	1	86965964	105523257	1:86965964-105523257	ROH_jorge103
956	inside	S24	1	97538599	97839964	ROH_jorge103	1	86965964	105523257	1:86965964-105523257	ROH_jorge103
957	inside	S24	1	97538599	97839964	ROH_jorge104	1	91673239	110520184	1:91673239-110520184	ROH_jorge104
958	inside	S24	1	97538599	97839964	ROH_jorge104	1	91673239	110520184	1:91673239-110520184	ROH_jorge104
959	inside	S24	1	97538599	97839964	ROH_jorge104	1	91673239	110520184	1:91673239-110520184	ROH_jorge104
960	inside	S24	1	97538599	97839964	ROH_jorge110	1	84733011	105060839	1:84733011-105060839	ROH_jorge110
961	inside	S24	1	97538599	97839964	ROH_jorge110	1	84733011	105060839	1:84733011-105060839	ROH_jorge110
962	inside	S24	1	97538599	97839964	ROH_jorge110	1	84733011	105060839	1:84733011-105060839	ROH_jorge110
963	inside	S24	1	97538599	97839964	ROH_jorge127	1	76819966	103910210	1:76819966-103910210	ROH_jorge127
964	inside	S24	1	97538599	97839964	ROH_jorge127	1	76819966	103910210	1:76819966-103910210	ROH_jorge127
965	inside	S24	1	97538599	97839964	ROH_jorge127	1	76819966	103910210	1:76819966-103910210	ROH_jorge127
966	inside	S24	1	97538599	97839964	ROH_jorge256	1	90940970	105244217	1:90940970-105244217	ROH_jorge256
967	inside	S24	1	97538599	97839964	ROH_jorge256	1	90940970	105244217	1:90940970-105244217	ROH_jorge256
968	inside	S24	1	97538599	97839964	ROH_jorge256	1	90940970	105244217	1:90940970-105244217	ROH_jorge256
969	inside	S24	1	97538599	97839964	ROH_jorge273	1	91195240	108417961	1:91195240-108417961	ROH_jorge273
970	inside	S24	1	97538599	97839964	ROH_jorge273	1	91195240	108417961	1:91195240-108417961	ROH_jorge273
971	inside	S24	1	97538599	97839964	ROH_jorge273	1	91195240	108417961	1:91195240-108417961	ROH_jorge273
972	inside	S24	1	97538599	97839964	ROH_jorge294	1	80252125	103910210	1:80252125-103910210	ROH_jorge294
973	inside	S24	1	97538599	97839964	ROH_jorge294	1	80252125	103910210	1:80252125-103910210	ROH_jorge294
974	inside	S24	1	97538599	97839964	ROH_jorge294	1	80252125	103910210	1:80252125-103910210	ROH_jorge294
975	upstream	S24	1	97538599	97839964	ROH_jorge427	1	97826447	109114087	1:97826447-109114087	ROH_jorge427
976	inside	S24	1	97538599	97839964	ROH_jorge447	1	90712184	105060839	1:90712184-105060839	ROH_jorge447
977	inside	S24	1	97538599	97839964	ROH_jorge447	1	90712184	105060839	1:90712184-105060839	ROH_jorge447
978	inside	S24	1	97538599	97839964	ROH_jorge447	1	90712184	105060839	1:90712184-105060839	ROH_jorge447
979	inside	S24	1	97538599	97839964	ROH_jorge461	1	91195240	108415213	1:91195240-108415213	ROH_jorge461
980	inside	S24	1	97538599	97839964	ROH_jorge461	1	91195240	108415213	1:91195240-108415213	ROH_jorge461
981	inside	S24	1	97538599	97839964	ROH_jorge461	1	91195240	108415213	1:91195240-108415213	ROH_jorge461
982	inside	S24	1	97538599	97839964	ROH_jorge474	1	83504256	103493757	1:83504256-103493757	ROH_jorge474
983	inside	S24	1	97538599	97839964	ROH_jorge474	1	83504256	103493757	1:83504256-103493757	ROH_jorge474
984	inside	S24	1	97538599	97839964	ROH_jorge474	1	83504256	103493757	1:83504256-103493757	ROH_jorge474
985	inside	S24	1	97538599	97839964	ROH_jorge644	1	90875757	104241156	1:90875757-104241156	ROH_jorge644
986	inside	S24	1	97538599	97839964	ROH_jorge644	1	90875757	104241156	1:90875757-104241156	ROH_jorge644
987	inside	S24	1	97538599	97839964	ROH_jorge644	1	90875757	104241156	1:90875757-104241156	ROH_jorge644
988	downstream	S24	1	97538599	97839964	ROH_jorge650	1	83333354	97616239	1:83333354-97616239	ROH_jorge650
989	inside	S24	1	97538599	97839964	ROH_jorge676	1	83504256	102347375	1:83504256-102347375	ROH_jorge676
990	inside	S24	1	97538599	97839964	ROH_jorge676	1	83504256	102347375	1:83504256-102347375	ROH_jorge676
991	inside	S24	1	97538599	97839964	ROH_jorge676	1	83504256	102347375	1:83504256-102347375	ROH_jorge676
992	inside	S24	1	97538599	97839964	ROH_jorge870	1	86889386	103167957	1:86889386-103167957	ROH_jorge870
993	inside	S24	1	97538599	97839964	ROH_jorge870	1	86889386	103167957	1:86889386-103167957	ROH_jorge870
994	inside	S24	1	97538599	97839964	ROH_jorge870	1	86889386	103167957	1:86889386-103167957	ROH_jorge870
995	inside	S24	1	97538599	97839964	ROH_jorge876	1	91673239	108756288	1:91673239-108756288	ROH_jorge876
996	inside	S24	1	97538599	97839964	ROH_jorge876	1	91673239	108756288	1:91673239-108756288	ROH_jorge876
997	inside	S24	1	97538599	97839964	ROH_jorge876	1	91673239	108756288	1:91673239-108756288	ROH_jorge876
998	inside	S24	1	97538599	97839964	ROH_jorge1049	1	91225229	105102278	1:91225229-105102278	ROH_jorge1049
999	inside	S24	1	97538599	97839964	ROH_jorge1049	1	91225229	105102278	1:91225229-105102278	ROH_jorge1049
1000	inside	S24	1	97538599	97839964	ROH_jorge1049	1	91225229	105102278	1:91225229-105102278	ROH_jorge1049
1001	inside	S24	1	97538599	97839964	ROH_jorge1059	1	85389199	101357841	1:85389199-101357841	ROH_jorge1059
1002	inside	S24	1	97538599	97839964	ROH_jorge1059	1	85389199	101357841	1:85389199-101357841	ROH_jorge1059
1003	inside	S24	1	97538599	97839964	ROH_jorge1059	1	85389199	101357841	1:85389199-101357841	ROH_jorge1059
1004	inside	S24	1	97538599	97839964	ROH_jorge1065	1	91673239	108755002	1:91673239-108755002	ROH_jorge1065
1005	inside	S24	1	97538599	97839964	ROH_jorge1065	1	91673239	108755002	1:91673239-108755002	ROH_jorge1065
1006	inside	S24	1	97538599	97839964	ROH_jorge1065	1	91673239	108755002	1:91673239-108755002	ROH_jorge1065
1007	inside	S24	1	97538599	97839964	ROH_jorge1262	1	86889386	102347375	1:86889386-102347375	ROH_jorge1262
1008	inside	S24	1	97538599	97839964	ROH_jorge1262	1	86889386	102347375	1:86889386-102347375	ROH_jorge1262
1009	inside	S24	1	97538599	97839964	ROH_jorge1262	1	86889386	102347375	1:86889386-102347375	ROH_jorge1262
1010	inside	S24	1	97538599	97839964	ROH_jorge1445	1	91090634	103799822	1:91090634-103799822	ROH_jorge1445
1011	inside	S24	1	97538599	97839964	ROH_jorge1445	1	91090634	103799822	1:91090634-103799822	ROH_jorge1445
1012	inside	S24	1	97538599	97839964	ROH_jorge1445	1	91090634	103799822	1:91090634-103799822	ROH_jorge1445
1013	inside	S24	1	97538599	97839964	ROH_jorge1631	1	89103474	102221650	1:89103474-102221650	ROH_jorge1631
1014	inside	S24	1	97538599	97839964	ROH_jorge1631	1	89103474	102221650	1:89103474-102221650	ROH_jorge1631
1015	inside	S24	1	97538599	97839964	ROH_jorge1631	1	89103474	102221650	1:89103474-102221650	ROH_jorge1631
1016	inside	S24	1	97538599	97839964	ROH_jorge1632	1	89134476	102347375	1:89134476-102347375	ROH_jorge1632
1017	inside	S24	1	97538599	97839964	ROH_jorge1632	1	89134476	102347375	1:89134476-102347375	ROH_jorge1632
1018	inside	S24	1	97538599	97839964	ROH_jorge1632	1	89134476	102347375	1:89134476-102347375	ROH_jorge1632
1019	inside	S24	1	97538599	97839964	ROH_jorge1779	1	97424960	106891638	1:97424960-106891638	ROH_jorge1779
1020	inside	S24	1	97538599	97839964	ROH_jorge1779	1	97424960	106891638	1:97424960-106891638	ROH_jorge1779
1021	inside	S24	1	97538599	97839964	ROH_jorge1779	1	97424960	106891638	1:97424960-106891638	ROH_jorge1779
1022	inside	S24	1	97538599	97839964	ROH_jorge1802	1	89559502	102337129	1:89559502-102337129	ROH_jorge1802
1023	inside	S24	1	97538599	97839964	ROH_jorge1802	1	89559502	102337129	1:89559502-102337129	ROH_jorge1802
1024	inside	S24	1	97538599	97839964	ROH_jorge1802	1	89559502	102337129	1:89559502-102337129	ROH_jorge1802
1025	inside	S24	1	97538599	97839964	ROH_jorge1804	1	91894153	105527545	1:91894153-105527545	ROH_jorge1804
1026	inside	S24	1	97538599	97839964	ROH_jorge1804	1	91894153	105527545	1:91894153-105527545	ROH_jorge1804
1027	inside	S24	1	97538599	97839964	ROH_jorge1804	1	91894153	105527545	1:91894153-105527545	ROH_jorge1804
1028	upstream	S24	1	97538599	97839964	ROH_jorge1981	1	97741240	108238179	1:97741240-108238179	ROH_jorge1981
1029	downstream	S24	1	97538599	97839964	ROH_jorge1999	1	84132773	97616239	1:84132773-97616239	ROH_jorge1999
1030	inside	S24	1	97538599	97839964	ROH_jorge2001	1	91673239	105327990	1:91673239-105327990	ROH_jorge2001
1031	inside	S24	1	97538599	97839964	ROH_jorge2001	1	91673239	105327990	1:91673239-105327990	ROH_jorge2001
1032	inside	S24	1	97538599	97839964	ROH_jorge2001	1	91673239	105327990	1:91673239-105327990	ROH_jorge2001
1033	downstream	S24	1	97538599	97839964	ROH_jorge2188	1	84189576	97614939	1:84189576-97614939	ROH_jorge2188
1034	inside	S24	1	97538599	97839964	ROH_jorge2189	1	91894153	105523257	1:91894153-105523257	ROH_jorge2189
1035	inside	S24	1	97538599	97839964	ROH_jorge2189	1	91894153	105523257	1:91894153-105523257	ROH_jorge2189
1036	inside	S24	1	97538599	97839964	ROH_jorge2189	1	91894153	105523257	1:91894153-105523257	ROH_jorge2189
1037	downstream	S24	1	97538599	97839964	ROH_jorge2363	1	85306256	97616239	1:85306256-97616239	ROH_jorge2363
1038	downstream	S24	1	97538599	97839964	ROH_jorge2726	1	86172571	97616239	1:86172571-97616239	ROH_jorge2726
1039	inside	S24	1	97538599	97839964	ROH_jorge2733	1	91195240	104569837	1:91195240-104569837	ROH_jorge2733
1040	inside	S24	1	97538599	97839964	ROH_jorge2733	1	91195240	104569837	1:91195240-104569837	ROH_jorge2733
1041	inside	S24	1	97538599	97839964	ROH_jorge2733	1	91195240	104569837	1:91195240-104569837	ROH_jorge2733
1042	downstream	S24	1	97538599	97839964	ROH_jorge3233	1	86889386	97616239	1:86889386-97616239	ROH_jorge3233
1043	inside	S24	1	97538599	97839964	ROH_jorge3511	1	91099199	97991559	1:91099199-97991559	ROH_jorge3511
1044	inside	S24	1	97538599	97839964	ROH_jorge3511	1	91099199	97991559	1:91099199-97991559	ROH_jorge3511
1045	inside	S24	1	97538599	97839964	ROH_jorge3511	1	91099199	97991559	1:91099199-97991559	ROH_jorge3511
1046	inside	S24	1	97538599	97839964	ROH_jorge3542	1	91622632	103861356	1:91622632-103861356	ROH_jorge3542
1047	inside	S24	1	97538599	97839964	ROH_jorge3542	1	91622632	103861356	1:91622632-103861356	ROH_jorge3542
1048	inside	S24	1	97538599	97839964	ROH_jorge3542	1	91622632	103861356	1:91622632-103861356	ROH_jorge3542
1049	upstream	S24	1	97538599	97839964	ROH_jorge3657	1	97741240	104604892	1:97741240-104604892	ROH_jorge3657
1050	inside	S24	1	97538599	97839964	ROH_jorge3814	1	91105567	97991559	1:91105567-97991559	ROH_jorge3814
1051	inside	S24	1	97538599	97839964	ROH_jorge3814	1	91105567	97991559	1:91105567-97991559	ROH_jorge3814
1052	inside	S24	1	97538599	97839964	ROH_jorge3814	1	91105567	97991559	1:91105567-97991559	ROH_jorge3814
1053	inside	S24	1	97538599	97839964	ROH_jorge3836	1	91195240	102830083	1:91195240-102830083	ROH_jorge3836
1054	inside	S24	1	97538599	97839964	ROH_jorge3836	1	91195240	102830083	1:91195240-102830083	ROH_jorge3836
1055	inside	S24	1	97538599	97839964	ROH_jorge3836	1	91195240	102830083	1:91195240-102830083	ROH_jorge3836
1056	inside	S24	1	97538599	97839964	ROH_jorge3974	1	91195240	102445959	1:91195240-102445959	ROH_jorge3974
1057	inside	S24	1	97538599	97839964	ROH_jorge3974	1	91195240	102445959	1:91195240-102445959	ROH_jorge3974
1058	inside	S24	1	97538599	97839964	ROH_jorge3974	1	91195240	102445959	1:91195240-102445959	ROH_jorge3974
1059	inside	S24	1	97538599	97839964	ROH_jorge4294	1	91719883	103940154	1:91719883-103940154	ROH_jorge4294
1060	inside	S24	1	97538599	97839964	ROH_jorge4294	1	91719883	103940154	1:91719883-103940154	ROH_jorge4294
1061	inside	S24	1	97538599	97839964	ROH_jorge4294	1	91719883	103940154	1:91719883-103940154	ROH_jorge4294
1062	inside	S24	1	97538599	97839964	ROH_jorge4438	1	94927445	104569837	1:94927445-104569837	ROH_jorge4438
1063	inside	S24	1	97538599	97839964	ROH_jorge4438	1	94927445	104569837	1:94927445-104569837	ROH_jorge4438
1064	inside	S24	1	97538599	97839964	ROH_jorge4438	1	94927445	104569837	1:94927445-104569837	ROH_jorge4438
1065	inside	S24	1	97538599	97839964	ROH_jorge4580	1	96460668	104444478	1:96460668-104444478	ROH_jorge4580
1066	inside	S24	1	97538599	97839964	ROH_jorge4580	1	96460668	104444478	1:96460668-104444478	ROH_jorge4580
1067	inside	S24	1	97538599	97839964	ROH_jorge4580	1	96460668	104444478	1:96460668-104444478	ROH_jorge4580
1068	inside	S24	1	97538599	97839964	ROH_jorge4735	1	91863739	103940154	1:91863739-103940154	ROH_jorge4735
1069	inside	S24	1	97538599	97839964	ROH_jorge4735	1	91863739	103940154	1:91863739-103940154	ROH_jorge4735
1070	inside	S24	1	97538599	97839964	ROH_jorge4735	1	91863739	103940154	1:91863739-103940154	ROH_jorge4735
1071	inside	S24	1	97538599	97839964	ROH_jorge4975	1	97424960	104569837	1:97424960-104569837	ROH_jorge4975
1072	inside	S24	1	97538599	97839964	ROH_jorge4975	1	97424960	104569837	1:97424960-104569837	ROH_jorge4975
1073	inside	S24	1	97538599	97839964	ROH_jorge4975	1	97424960	104569837	1:97424960-104569837	ROH_jorge4975
1074	inside	S24	1	97538599	97839964	ROH_jorge5115	1	94647068	103940154	1:94647068-103940154	ROH_jorge5115
1075	inside	S24	1	97538599	97839964	ROH_jorge5115	1	94647068	103940154	1:94647068-103940154	ROH_jorge5115
1076	inside	S24	1	97538599	97839964	ROH_jorge5115	1	94647068	103940154	1:94647068-103940154	ROH_jorge5115
1077	inside	S24	1	97538599	97839964	ROH_jorge5369	1	92801438	103910210	1:92801438-103910210	ROH_jorge5369
1078	inside	S24	1	97538599	97839964	ROH_jorge5369	1	92801438	103910210	1:92801438-103910210	ROH_jorge5369
1079	inside	S24	1	97538599	97839964	ROH_jorge5369	1	92801438	103910210	1:92801438-103910210	ROH_jorge5369
1080	inside	S24	1	97538599	97839964	ROH_jorge5474	1	93799507	103910210	1:93799507-103910210	ROH_jorge5474
1081	inside	S24	1	97538599	97839964	ROH_jorge5474	1	93799507	103910210	1:93799507-103910210	ROH_jorge5474
1082	inside	S24	1	97538599	97839964	ROH_jorge5474	1	93799507	103910210	1:93799507-103910210	ROH_jorge5474
1083	inside	S24	1	97538599	97839964	ROH_jorge5901	1	91824494	102347375	1:91824494-102347375	ROH_jorge5901
1084	inside	S24	1	97538599	97839964	ROH_jorge5901	1	91824494	102347375	1:91824494-102347375	ROH_jorge5901
1085	inside	S24	1	97538599	97839964	ROH_jorge5901	1	91824494	102347375	1:91824494-102347375	ROH_jorge5901
1086	inside	S24	1	97538599	97839964	ROH_jorge5993	1	91342214	97991559	1:91342214-97991559	ROH_jorge5993
1087	inside	S24	1	97538599	97839964	ROH_jorge5993	1	91342214	97991559	1:91342214-97991559	ROH_jorge5993
1088	inside	S24	1	97538599	97839964	ROH_jorge5993	1	91342214	97991559	1:91342214-97991559	ROH_jorge5993
1089	inside	S24	1	97538599	97839964	ROH_jorge6172	1	91652616	97991559	1:91652616-97991559	ROH_jorge6172
1090	inside	S24	1	97538599	97839964	ROH_jorge6172	1	91652616	97991559	1:91652616-97991559	ROH_jorge6172
1091	inside	S24	1	97538599	97839964	ROH_jorge6172	1	91652616	97991559	1:91652616-97991559	ROH_jorge6172
1092	inside	S24	1	97538599	97839964	ROH_jorge6615	1	97424960	103313584	1:97424960-103313584	ROH_jorge6615
1093	inside	S24	1	97538599	97839964	ROH_jorge6615	1	97424960	103313584	1:97424960-103313584	ROH_jorge6615
1094	inside	S24	1	97538599	97839964	ROH_jorge6615	1	97424960	103313584	1:97424960-103313584	ROH_jorge6615
1095	upstream	S24	1	97538599	97839964	ROH_jorge6703	1	97741240	103624874	1:97741240-103624874	ROH_jorge6703
1096	inside	S24	1	97538599	97839964	ROH_jorge6790	1	96359729	102347375	1:96359729-102347375	ROH_jorge6790
1097	inside	S24	1	97538599	97839964	ROH_jorge6790	1	96359729	102347375	1:96359729-102347375	ROH_jorge6790
1098	inside	S24	1	97538599	97839964	ROH_jorge6790	1	96359729	102347375	1:96359729-102347375	ROH_jorge6790
1099	downstream	S24	1	97538599	97839964	ROH_jorge6920	1	91437712	97616239	1:91437712-97616239	ROH_jorge6920
1100	inside	S24	1	97538599	97839964	ROH_jorge6980	1	95162992	99771515	1:95162992-99771515	ROH_jorge6980
1101	inside	S24	1	97538599	97839964	ROH_jorge6980	1	95162992	99771515	1:95162992-99771515	ROH_jorge6980
1102	inside	S24	1	97538599	97839964	ROH_jorge6980	1	95162992	99771515	1:95162992-99771515	ROH_jorge6980
1103	inside	S24	1	97538599	97839964	ROH_jorge6983	1	95074209	99770021	1:95074209-99770021	ROH_jorge6983
1104	inside	S24	1	97538599	97839964	ROH_jorge6983	1	95074209	99770021	1:95074209-99770021	ROH_jorge6983
1105	inside	S24	1	97538599	97839964	ROH_jorge6983	1	95074209	99770021	1:95074209-99770021	ROH_jorge6983
1106	inside	S24	1	97538599	97839964	ROH_jorge7060	1	97012025	102221650	1:97012025-102221650	ROH_jorge7060
1107	inside	S24	1	97538599	97839964	ROH_jorge7060	1	97012025	102221650	1:97012025-102221650	ROH_jorge7060
1108	inside	S24	1	97538599	97839964	ROH_jorge7060	1	97012025	102221650	1:97012025-102221650	ROH_jorge7060
1109	upstream	S24	1	97538599	97839964	ROH_jorge7111	1	97823672	102762384	1:97823672-102762384	ROH_jorge7111
1110	downstream	S24	1	97538599	97839964	ROH_jorge7117	1	91840342	97720745	1:91840342-97720745	ROH_jorge7117
1111	downstream	S24	1	97538599	97839964	ROH_jorge7393	1	92238859	97790752	1:92238859-97790752	ROH_jorge7393
1112	inside	S24	1	97538599	97839964	ROH_jorge7451	1	92562676	97991559	1:92562676-97991559	ROH_jorge7451
1113	inside	S24	1	97538599	97839964	ROH_jorge7451	1	92562676	97991559	1:92562676-97991559	ROH_jorge7451
1114	inside	S24	1	97538599	97839964	ROH_jorge7451	1	92562676	97991559	1:92562676-97991559	ROH_jorge7451
1115	downstream	S24	1	97538599	97839964	ROH_jorge7501	1	91894153	97720745	1:91894153-97720745	ROH_jorge7501
1116	inside	S24	1	97538599	97839964	ROH_jorge7556	1	93458252	97991559	1:93458252-97991559	ROH_jorge7556
1117	inside	S24	1	97538599	97839964	ROH_jorge7556	1	93458252	97991559	1:93458252-97991559	ROH_jorge7556
1118	inside	S24	1	97538599	97839964	ROH_jorge7556	1	93458252	97991559	1:93458252-97991559	ROH_jorge7556
1119	downstream	S24	1	97538599	97839964	ROH_jorge7714	1	92744337	97693934	1:92744337-97693934	ROH_jorge7714
1120	upstream	S24	1	97538599	97839964	ROH_jorge7753	1	97741240	102347375	1:97741240-102347375	ROH_jorge7753
1121	downstream	S24	1	97538599	97839964	ROH_jorge8082	1	91909088	97616239	1:91909088-97616239	ROH_jorge8082
1122	inside	S32	1	11362177	11447047	ROH_jorge81	1	809754	14944511	1:809754-14944511	ROH_jorge81
1123	inside	S32	1	11362177	11447047	ROH_jorge81	1	809754	14944511	1:809754-14944511	ROH_jorge81
1124	inside	S32	1	11362177	11447047	ROH_jorge81	1	809754	14944511	1:809754-14944511	ROH_jorge81
1125	inside	S32	1	11362177	11447047	ROH_jorge111	1	11202006	31652935	1:11202006-31652935	ROH_jorge111
1126	inside	S32	1	11362177	11447047	ROH_jorge111	1	11202006	31652935	1:11202006-31652935	ROH_jorge111
1127	inside	S32	1	11362177	11447047	ROH_jorge111	1	11202006	31652935	1:11202006-31652935	ROH_jorge111
1128	inside	S32	1	11362177	11447047	ROH_jorge213	1	6957764	16403869	1:6957764-16403869	ROH_jorge213
1129	inside	S32	1	11362177	11447047	ROH_jorge213	1	6957764	16403869	1:6957764-16403869	ROH_jorge213
1130	inside	S32	1	11362177	11447047	ROH_jorge213	1	6957764	16403869	1:6957764-16403869	ROH_jorge213
1131	inside	S32	1	11362177	11447047	ROH_jorge239	1	2356118	14055769	1:2356118-14055769	ROH_jorge239
1132	inside	S32	1	11362177	11447047	ROH_jorge239	1	2356118	14055769	1:2356118-14055769	ROH_jorge239
1133	inside	S32	1	11362177	11447047	ROH_jorge239	1	2356118	14055769	1:2356118-14055769	ROH_jorge239
1134	inside	S32	1	11362177	11447047	ROH_jorge280	1	11202006	29620997	1:11202006-29620997	ROH_jorge280
1135	inside	S32	1	11362177	11447047	ROH_jorge280	1	11202006	29620997	1:11202006-29620997	ROH_jorge280
1136	inside	S32	1	11362177	11447047	ROH_jorge280	1	11202006	29620997	1:11202006-29620997	ROH_jorge280
1137	inside	S32	1	11362177	11447047	ROH_jorge364	1	8307326	15718983	1:8307326-15718983	ROH_jorge364
1138	inside	S32	1	11362177	11447047	ROH_jorge364	1	8307326	15718983	1:8307326-15718983	ROH_jorge364
1139	inside	S32	1	11362177	11447047	ROH_jorge364	1	8307326	15718983	1:8307326-15718983	ROH_jorge364
1140	inside	S32	1	11362177	11447047	ROH_jorge379	1	6465510	14896139	1:6465510-14896139	ROH_jorge379
1141	inside	S32	1	11362177	11447047	ROH_jorge379	1	6465510	14896139	1:6465510-14896139	ROH_jorge379
1142	inside	S32	1	11362177	11447047	ROH_jorge379	1	6465510	14896139	1:6465510-14896139	ROH_jorge379
1143	inside	S32	1	11362177	11447047	ROH_jorge395	1	2356118	11751386	1:2356118-11751386	ROH_jorge395
1144	inside	S32	1	11362177	11447047	ROH_jorge395	1	2356118	11751386	1:2356118-11751386	ROH_jorge395
1145	inside	S32	1	11362177	11447047	ROH_jorge395	1	2356118	11751386	1:2356118-11751386	ROH_jorge395
1146	inside	S32	1	11362177	11447047	ROH_jorge398	1	3972352	13408843	1:3972352-13408843	ROH_jorge398
1147	inside	S32	1	11362177	11447047	ROH_jorge398	1	3972352	13408843	1:3972352-13408843	ROH_jorge398
1148	inside	S32	1	11362177	11447047	ROH_jorge398	1	3972352	13408843	1:3972352-13408843	ROH_jorge398
1149	inside	S32	1	11362177	11447047	ROH_jorge404	1	3163417	12892209	1:3163417-12892209	ROH_jorge404
1150	inside	S32	1	11362177	11447047	ROH_jorge404	1	3163417	12892209	1:3163417-12892209	ROH_jorge404
1151	inside	S32	1	11362177	11447047	ROH_jorge404	1	3163417	12892209	1:3163417-12892209	ROH_jorge404
1152	inside	S32	1	11362177	11447047	ROH_jorge445	1	11202006	24669974	1:11202006-24669974	ROH_jorge445
1153	inside	S32	1	11362177	11447047	ROH_jorge445	1	11202006	24669974	1:11202006-24669974	ROH_jorge445
1154	inside	S32	1	11362177	11447047	ROH_jorge445	1	11202006	24669974	1:11202006-24669974	ROH_jorge445
1155	inside	S32	1	11362177	11447047	ROH_jorge569	1	9223871	16403869	1:9223871-16403869	ROH_jorge569
1156	inside	S32	1	11362177	11447047	ROH_jorge569	1	9223871	16403869	1:9223871-16403869	ROH_jorge569
1157	inside	S32	1	11362177	11447047	ROH_jorge569	1	9223871	16403869	1:9223871-16403869	ROH_jorge569
1158	inside	S32	1	11362177	11447047	ROH_jorge601	1	4362764	13504924	1:4362764-13504924	ROH_jorge601
1159	inside	S32	1	11362177	11447047	ROH_jorge601	1	4362764	13504924	1:4362764-13504924	ROH_jorge601
1160	inside	S32	1	11362177	11447047	ROH_jorge601	1	4362764	13504924	1:4362764-13504924	ROH_jorge601
1161	inside	S32	1	11362177	11447047	ROH_jorge620	1	809754	11467540	1:809754-11467540	ROH_jorge620
1162	inside	S32	1	11362177	11447047	ROH_jorge620	1	809754	11467540	1:809754-11467540	ROH_jorge620
1163	inside	S32	1	11362177	11447047	ROH_jorge620	1	809754	11467540	1:809754-11467540	ROH_jorge620
1164	inside	S32	1	11362177	11447047	ROH_jorge633	1	11202006	23173663	1:11202006-23173663	ROH_jorge633
1165	inside	S32	1	11362177	11447047	ROH_jorge633	1	11202006	23173663	1:11202006-23173663	ROH_jorge633
1166	inside	S32	1	11362177	11447047	ROH_jorge633	1	11202006	23173663	1:11202006-23173663	ROH_jorge633
1167	inside	S32	1	11362177	11447047	ROH_jorge981	1	8317793	15718983	1:8317793-15718983	ROH_jorge981
1168	inside	S32	1	11362177	11447047	ROH_jorge981	1	8317793	15718983	1:8317793-15718983	ROH_jorge981
1169	inside	S32	1	11362177	11447047	ROH_jorge981	1	8317793	15718983	1:8317793-15718983	ROH_jorge981
1170	inside	S32	1	11362177	11447047	ROH_jorge1188	1	6495737	13512035	1:6495737-13512035	ROH_jorge1188
1171	inside	S32	1	11362177	11447047	ROH_jorge1188	1	6495737	13512035	1:6495737-13512035	ROH_jorge1188
1172	inside	S32	1	11362177	11447047	ROH_jorge1188	1	6495737	13512035	1:6495737-13512035	ROH_jorge1188
1173	inside	S32	1	11362177	11447047	ROH_jorge1192	1	8344796	15718983	1:8344796-15718983	ROH_jorge1192
1174	inside	S32	1	11362177	11447047	ROH_jorge1192	1	8344796	15718983	1:8344796-15718983	ROH_jorge1192
1175	inside	S32	1	11362177	11447047	ROH_jorge1192	1	8344796	15718983	1:8344796-15718983	ROH_jorge1192
1176	inside	S32	1	11362177	11447047	ROH_jorge1387	1	6770400	13512035	1:6770400-13512035	ROH_jorge1387
1177	inside	S32	1	11362177	11447047	ROH_jorge1387	1	6770400	13512035	1:6770400-13512035	ROH_jorge1387
1178	inside	S32	1	11362177	11447047	ROH_jorge1387	1	6770400	13512035	1:6770400-13512035	ROH_jorge1387
1179	inside	S32	1	11362177	11447047	ROH_jorge1432	1	1168101	11467540	1:1168101-11467540	ROH_jorge1432
1180	inside	S32	1	11362177	11447047	ROH_jorge1432	1	1168101	11467540	1:1168101-11467540	ROH_jorge1432
1181	inside	S32	1	11362177	11447047	ROH_jorge1432	1	1168101	11467540	1:1168101-11467540	ROH_jorge1432
1182	inside	S32	1	11362177	11447047	ROH_jorge1537	1	11202006	16271610	1:11202006-16271610	ROH_jorge1537
1183	inside	S32	1	11362177	11447047	ROH_jorge1537	1	11202006	16271610	1:11202006-16271610	ROH_jorge1537
1184	inside	S32	1	11362177	11447047	ROH_jorge1537	1	11202006	16271610	1:11202006-16271610	ROH_jorge1537
1185	inside	S32	1	11362177	11447047	ROH_jorge1562	1	8317793	14944511	1:8317793-14944511	ROH_jorge1562
1186	inside	S32	1	11362177	11447047	ROH_jorge1562	1	8317793	14944511	1:8317793-14944511	ROH_jorge1562
1187	inside	S32	1	11362177	11447047	ROH_jorge1562	1	8317793	14944511	1:8317793-14944511	ROH_jorge1562
1188	inside	S32	1	11362177	11447047	ROH_jorge1609	1	1381949	11467540	1:1381949-11467540	ROH_jorge1609
1189	inside	S32	1	11362177	11447047	ROH_jorge1609	1	1381949	11467540	1:1381949-11467540	ROH_jorge1609
1190	inside	S32	1	11362177	11447047	ROH_jorge1609	1	1381949	11467540	1:1381949-11467540	ROH_jorge1609
1191	inside	S32	1	11362177	11447047	ROH_jorge1763	1	7274785	14896139	1:7274785-14896139	ROH_jorge1763
1192	inside	S32	1	11362177	11447047	ROH_jorge1763	1	7274785	14896139	1:7274785-14896139	ROH_jorge1763
1193	inside	S32	1	11362177	11447047	ROH_jorge1763	1	7274785	14896139	1:7274785-14896139	ROH_jorge1763
1194	inside	S32	1	11362177	11447047	ROH_jorge1930	1	9223871	15718983	1:9223871-15718983	ROH_jorge1930
1195	inside	S32	1	11362177	11447047	ROH_jorge1930	1	9223871	15718983	1:9223871-15718983	ROH_jorge1930
1196	inside	S32	1	11362177	11447047	ROH_jorge1930	1	9223871	15718983	1:9223871-15718983	ROH_jorge1930
1197	inside	S32	1	11362177	11447047	ROH_jorge2282	1	6495737	12165771	1:6495737-12165771	ROH_jorge2282
1198	inside	S32	1	11362177	11447047	ROH_jorge2282	1	6495737	12165771	1:6495737-12165771	ROH_jorge2282
1199	inside	S32	1	11362177	11447047	ROH_jorge2282	1	6495737	12165771	1:6495737-12165771	ROH_jorge2282
1200	inside	S32	1	11362177	11447047	ROH_jorge2286	1	9233031	15228570	1:9233031-15228570	ROH_jorge2286
1201	inside	S32	1	11362177	11447047	ROH_jorge2286	1	9233031	15228570	1:9233031-15228570	ROH_jorge2286
1202	inside	S32	1	11362177	11447047	ROH_jorge2286	1	9233031	15228570	1:9233031-15228570	ROH_jorge2286
1203	inside	S32	1	11362177	11447047	ROH_jorge2319	1	3915414	11467540	1:3915414-11467540	ROH_jorge2319
1204	inside	S32	1	11362177	11447047	ROH_jorge2319	1	3915414	11467540	1:3915414-11467540	ROH_jorge2319
1205	inside	S32	1	11362177	11447047	ROH_jorge2319	1	3915414	11467540	1:3915414-11467540	ROH_jorge2319
1206	inside	S32	1	11362177	11447047	ROH_jorge2833	1	6495737	11591838	1:6495737-11591838	ROH_jorge2833
1207	inside	S32	1	11362177	11447047	ROH_jorge2833	1	6495737	11591838	1:6495737-11591838	ROH_jorge2833
1208	inside	S32	1	11362177	11447047	ROH_jorge2833	1	6495737	11591838	1:6495737-11591838	ROH_jorge2833
1209	inside	S32	1	11362177	11447047	ROH_jorge3023	1	8323069	14073175	1:8323069-14073175	ROH_jorge3023
1210	inside	S32	1	11362177	11447047	ROH_jorge3023	1	8323069	14073175	1:8323069-14073175	ROH_jorge3023
1211	inside	S32	1	11362177	11447047	ROH_jorge3023	1	8323069	14073175	1:8323069-14073175	ROH_jorge3023
1212	inside	S32	1	11362177	11447047	ROH_jorge3045	1	4782361	11467540	1:4782361-11467540	ROH_jorge3045
1213	inside	S32	1	11362177	11447047	ROH_jorge3045	1	4782361	11467540	1:4782361-11467540	ROH_jorge3045
1214	inside	S32	1	11362177	11447047	ROH_jorge3045	1	4782361	11467540	1:4782361-11467540	ROH_jorge3045
1215	inside	S32	1	11362177	11447047	ROH_jorge3317	1	7063861	11751386	1:7063861-11751386	ROH_jorge3317
1216	inside	S32	1	11362177	11447047	ROH_jorge3317	1	7063861	11751386	1:7063861-11751386	ROH_jorge3317
1217	inside	S32	1	11362177	11447047	ROH_jorge3317	1	7063861	11751386	1:7063861-11751386	ROH_jorge3317
1218	inside	S32	1	11362177	11447047	ROH_jorge3336	1	7363072	13034763	1:7363072-13034763	ROH_jorge3336
1219	inside	S32	1	11362177	11447047	ROH_jorge3336	1	7363072	13034763	1:7363072-13034763	ROH_jorge3336
1220	inside	S32	1	11362177	11447047	ROH_jorge3336	1	7363072	13034763	1:7363072-13034763	ROH_jorge3336
1221	inside	S32	1	11362177	11447047	ROH_jorge3340	1	9223871	14944511	1:9223871-14944511	ROH_jorge3340
1222	inside	S32	1	11362177	11447047	ROH_jorge3340	1	9223871	14944511	1:9223871-14944511	ROH_jorge3340
1223	inside	S32	1	11362177	11447047	ROH_jorge3340	1	9223871	14944511	1:9223871-14944511	ROH_jorge3340
1224	inside	S32	1	11362177	11447047	ROH_jorge3342	1	7397333	13179744	1:7397333-13179744	ROH_jorge3342
1225	inside	S32	1	11362177	11447047	ROH_jorge3342	1	7397333	13179744	1:7397333-13179744	ROH_jorge3342
1226	inside	S32	1	11362177	11447047	ROH_jorge3342	1	7397333	13179744	1:7397333-13179744	ROH_jorge3342
1227	inside	S32	1	11362177	11447047	ROH_jorge3490	1	7274785	12887041	1:7274785-12887041	ROH_jorge3490
1228	inside	S32	1	11362177	11447047	ROH_jorge3490	1	7274785	12887041	1:7274785-12887041	ROH_jorge3490
1229	inside	S32	1	11362177	11447047	ROH_jorge3490	1	7274785	12887041	1:7274785-12887041	ROH_jorge3490
1230	inside	S32	1	11362177	11447047	ROH_jorge3493	1	9226084	14944511	1:9226084-14944511	ROH_jorge3493
1231	inside	S32	1	11362177	11447047	ROH_jorge3493	1	9226084	14944511	1:9226084-14944511	ROH_jorge3493
1232	inside	S32	1	11362177	11447047	ROH_jorge3493	1	9226084	14944511	1:9226084-14944511	ROH_jorge3493
1233	inside	S32	1	11362177	11447047	ROH_jorge3774	1	7067328	11751386	1:7067328-11751386	ROH_jorge3774
1234	inside	S32	1	11362177	11447047	ROH_jorge3774	1	7067328	11751386	1:7067328-11751386	ROH_jorge3774
1235	inside	S32	1	11362177	11447047	ROH_jorge3774	1	7067328	11751386	1:7067328-11751386	ROH_jorge3774
1236	inside	S32	1	11362177	11447047	ROH_jorge4054	1	7098133	11751386	1:7098133-11751386	ROH_jorge4054
1237	inside	S32	1	11362177	11447047	ROH_jorge4054	1	7098133	11751386	1:7098133-11751386	ROH_jorge4054
1238	inside	S32	1	11362177	11447047	ROH_jorge4054	1	7098133	11751386	1:7098133-11751386	ROH_jorge4054
1239	inside	S32	1	11362177	11447047	ROH_jorge4220	1	7067328	11591838	1:7067328-11591838	ROH_jorge4220
1240	inside	S32	1	11362177	11447047	ROH_jorge4220	1	7067328	11591838	1:7067328-11591838	ROH_jorge4220
1241	inside	S32	1	11362177	11447047	ROH_jorge4220	1	7067328	11591838	1:7067328-11591838	ROH_jorge4220
1242	inside	S32	1	11362177	11447047	ROH_jorge4223	1	7102905	11751386	1:7102905-11751386	ROH_jorge4223
1243	inside	S32	1	11362177	11447047	ROH_jorge4223	1	7102905	11751386	1:7102905-11751386	ROH_jorge4223
1244	inside	S32	1	11362177	11447047	ROH_jorge4223	1	7102905	11751386	1:7102905-11751386	ROH_jorge4223
1245	inside	S32	1	11362177	11447047	ROH_jorge4231	1	8323069	13421331	1:8323069-13421331	ROH_jorge4231
1246	inside	S32	1	11362177	11447047	ROH_jorge4231	1	8323069	13421331	1:8323069-13421331	ROH_jorge4231
1247	inside	S32	1	11362177	11447047	ROH_jorge4231	1	8323069	13421331	1:8323069-13421331	ROH_jorge4231
1248	inside	S32	1	11362177	11447047	ROH_jorge4373	1	7363072	12165771	1:7363072-12165771	ROH_jorge4373
1249	inside	S32	1	11362177	11447047	ROH_jorge4373	1	7363072	12165771	1:7363072-12165771	ROH_jorge4373
1250	inside	S32	1	11362177	11447047	ROH_jorge4373	1	7363072	12165771	1:7363072-12165771	ROH_jorge4373
1251	inside	S32	1	11362177	11447047	ROH_jorge4519	1	6743573	11467540	1:6743573-11467540	ROH_jorge4519
1252	inside	S32	1	11362177	11447047	ROH_jorge4519	1	6743573	11467540	1:6743573-11467540	ROH_jorge4519
1253	inside	S32	1	11362177	11447047	ROH_jorge4519	1	6743573	11467540	1:6743573-11467540	ROH_jorge4519
1254	inside	S32	1	11362177	11447047	ROH_jorge4523	1	7363072	12162563	1:7363072-12162563	ROH_jorge4523
1255	inside	S32	1	11362177	11447047	ROH_jorge4523	1	7363072	12162563	1:7363072-12162563	ROH_jorge4523
1256	inside	S32	1	11362177	11447047	ROH_jorge4523	1	7363072	12162563	1:7363072-12162563	ROH_jorge4523
1257	inside	S32	1	11362177	11447047	ROH_jorge4819	1	9223871	14896139	1:9223871-14896139	ROH_jorge4819
1258	inside	S32	1	11362177	11447047	ROH_jorge4819	1	9223871	14896139	1:9223871-14896139	ROH_jorge4819
1259	inside	S32	1	11362177	11447047	ROH_jorge4819	1	9223871	14896139	1:9223871-14896139	ROH_jorge4819
1260	inside	S32	1	11362177	11447047	ROH_jorge5086	1	9233031	14944511	1:9233031-14944511	ROH_jorge5086
1261	inside	S32	1	11362177	11447047	ROH_jorge5086	1	9233031	14944511	1:9233031-14944511	ROH_jorge5086
1262	inside	S32	1	11362177	11447047	ROH_jorge5086	1	9233031	14944511	1:9233031-14944511	ROH_jorge5086
1263	inside	S32	1	11362177	11447047	ROH_jorge5211	1	9233031	14936721	1:9233031-14936721	ROH_jorge5211
1264	inside	S32	1	11362177	11447047	ROH_jorge5211	1	9233031	14936721	1:9233031-14936721	ROH_jorge5211
1265	inside	S32	1	11362177	11447047	ROH_jorge5211	1	9233031	14936721	1:9233031-14936721	ROH_jorge5211
1266	inside	S32	1	11362177	11447047	ROH_jorge5212	1	9233922	14944511	1:9233922-14944511	ROH_jorge5212
1267	inside	S32	1	11362177	11447047	ROH_jorge5212	1	9233922	14944511	1:9233922-14944511	ROH_jorge5212
1268	inside	S32	1	11362177	11447047	ROH_jorge5212	1	9233922	14944511	1:9233922-14944511	ROH_jorge5212
1269	inside	S32	1	11362177	11447047	ROH_jorge5296	1	11126300	14944511	1:11126300-14944511	ROH_jorge5296
1270	inside	S32	1	11362177	11447047	ROH_jorge5296	1	11126300	14944511	1:11126300-14944511	ROH_jorge5296
1271	inside	S32	1	11362177	11447047	ROH_jorge5296	1	11126300	14944511	1:11126300-14944511	ROH_jorge5296
1272	inside	S32	1	11362177	11447047	ROH_jorge5432	1	8317793	12887041	1:8317793-12887041	ROH_jorge5432
1273	inside	S32	1	11362177	11447047	ROH_jorge5432	1	8317793	12887041	1:8317793-12887041	ROH_jorge5432
1274	inside	S32	1	11362177	11447047	ROH_jorge5432	1	8317793	12887041	1:8317793-12887041	ROH_jorge5432
1275	inside	S32	1	11362177	11447047	ROH_jorge5535	1	8317793	12768787	1:8317793-12768787	ROH_jorge5535
1276	inside	S32	1	11362177	11447047	ROH_jorge5535	1	8317793	12768787	1:8317793-12768787	ROH_jorge5535
1277	inside	S32	1	11362177	11447047	ROH_jorge5535	1	8317793	12768787	1:8317793-12768787	ROH_jorge5535
1278	inside	S32	1	11362177	11447047	ROH_jorge5543	1	9223871	14013136	1:9223871-14013136	ROH_jorge5543
1279	inside	S32	1	11362177	11447047	ROH_jorge5543	1	9223871	14013136	1:9223871-14013136	ROH_jorge5543
1280	inside	S32	1	11362177	11447047	ROH_jorge5543	1	9223871	14013136	1:9223871-14013136	ROH_jorge5543
1281	inside	S32	1	11362177	11447047	ROH_jorge5654	1	9223871	13794711	1:9223871-13794711	ROH_jorge5654
1282	inside	S32	1	11362177	11447047	ROH_jorge5654	1	9223871	13794711	1:9223871-13794711	ROH_jorge5654
1283	inside	S32	1	11362177	11447047	ROH_jorge5654	1	9223871	13794711	1:9223871-13794711	ROH_jorge5654
1284	inside	S32	1	11362177	11447047	ROH_jorge5755	1	9223871	13554960	1:9223871-13554960	ROH_jorge5755
1285	inside	S32	1	11362177	11447047	ROH_jorge5755	1	9223871	13554960	1:9223871-13554960	ROH_jorge5755
1286	inside	S32	1	11362177	11447047	ROH_jorge5755	1	9223871	13554960	1:9223871-13554960	ROH_jorge5755
1287	inside	S32	1	11362177	11447047	ROH_jorge5759	1	8323069	12887041	1:8323069-12887041	ROH_jorge5759
1288	inside	S32	1	11362177	11447047	ROH_jorge5759	1	8323069	12887041	1:8323069-12887041	ROH_jorge5759
1289	inside	S32	1	11362177	11447047	ROH_jorge5759	1	8323069	12887041	1:8323069-12887041	ROH_jorge5759
1290	inside	S32	1	11362177	11447047	ROH_jorge6049	1	7212878	11467540	1:7212878-11467540	ROH_jorge6049
1291	inside	S32	1	11362177	11447047	ROH_jorge6049	1	7212878	11467540	1:7212878-11467540	ROH_jorge6049
1292	inside	S32	1	11362177	11447047	ROH_jorge6049	1	7212878	11467540	1:7212878-11467540	ROH_jorge6049
1293	inside	S32	1	11362177	11447047	ROH_jorge6152	1	7274785	11751386	1:7274785-11751386	ROH_jorge6152
1294	inside	S32	1	11362177	11447047	ROH_jorge6152	1	7274785	11751386	1:7274785-11751386	ROH_jorge6152
1295	inside	S32	1	11362177	11447047	ROH_jorge6152	1	7274785	11751386	1:7274785-11751386	ROH_jorge6152
1296	inside	S32	1	11362177	11447047	ROH_jorge6403	1	9223871	13504924	1:9223871-13504924	ROH_jorge6403
1297	inside	S32	1	11362177	11447047	ROH_jorge6403	1	9223871	13504924	1:9223871-13504924	ROH_jorge6403
1298	inside	S32	1	11362177	11447047	ROH_jorge6403	1	9223871	13504924	1:9223871-13504924	ROH_jorge6403
1299	inside	S32	1	11362177	11447047	ROH_jorge6421	1	9233031	14896139	1:9233031-14896139	ROH_jorge6421
1300	inside	S32	1	11362177	11447047	ROH_jorge6421	1	9233031	14896139	1:9233031-14896139	ROH_jorge6421
1301	inside	S32	1	11362177	11447047	ROH_jorge6421	1	9233031	14896139	1:9233031-14896139	ROH_jorge6421
1302	inside	S32	1	11362177	11447047	ROH_jorge6479	1	8317793	12165771	1:8317793-12165771	ROH_jorge6479
1303	inside	S32	1	11362177	11447047	ROH_jorge6479	1	8317793	12165771	1:8317793-12165771	ROH_jorge6479
1304	inside	S32	1	11362177	11447047	ROH_jorge6479	1	8317793	12165771	1:8317793-12165771	ROH_jorge6479
1305	inside	S32	1	11362177	11447047	ROH_jorge6482	1	9223871	13425538	1:9223871-13425538	ROH_jorge6482
1306	inside	S32	1	11362177	11447047	ROH_jorge6482	1	9223871	13425538	1:9223871-13425538	ROH_jorge6482
1307	inside	S32	1	11362177	11447047	ROH_jorge6482	1	9223871	13425538	1:9223871-13425538	ROH_jorge6482
1308	inside	S32	1	11362177	11447047	ROH_jorge6485	1	7274785	11591838	1:7274785-11591838	ROH_jorge6485
1309	inside	S32	1	11362177	11447047	ROH_jorge6485	1	7274785	11591838	1:7274785-11591838	ROH_jorge6485
1310	inside	S32	1	11362177	11447047	ROH_jorge6485	1	7274785	11591838	1:7274785-11591838	ROH_jorge6485
1311	inside	S32	1	11362177	11447047	ROH_jorge6586	1	9226084	13464878	1:9226084-13464878	ROH_jorge6586
1312	inside	S32	1	11362177	11447047	ROH_jorge6586	1	9226084	13464878	1:9226084-13464878	ROH_jorge6586
1313	inside	S32	1	11362177	11447047	ROH_jorge6586	1	9226084	13464878	1:9226084-13464878	ROH_jorge6586
1314	inside	S32	1	11362177	11447047	ROH_jorge6671	1	8317793	12162563	1:8317793-12162563	ROH_jorge6671
1315	inside	S32	1	11362177	11447047	ROH_jorge6671	1	8317793	12162563	1:8317793-12162563	ROH_jorge6671
1316	inside	S32	1	11362177	11447047	ROH_jorge6671	1	8317793	12162563	1:8317793-12162563	ROH_jorge6671
1317	inside	S32	1	11362177	11447047	ROH_jorge6684	1	7335181	11751386	1:7335181-11751386	ROH_jorge6684
1318	inside	S32	1	11362177	11447047	ROH_jorge6684	1	7335181	11751386	1:7335181-11751386	ROH_jorge6684
1319	inside	S32	1	11362177	11447047	ROH_jorge6684	1	7335181	11751386	1:7335181-11751386	ROH_jorge6684
1320	inside	S32	1	11362177	11447047	ROH_jorge6775	1	9223871	13379222	1:9223871-13379222	ROH_jorge6775
1321	inside	S32	1	11362177	11447047	ROH_jorge6775	1	9223871	13379222	1:9223871-13379222	ROH_jorge6775
1322	inside	S32	1	11362177	11447047	ROH_jorge6775	1	9223871	13379222	1:9223871-13379222	ROH_jorge6775
1323	inside	S32	1	11362177	11447047	ROH_jorge6826	1	9223871	13244049	1:9223871-13244049	ROH_jorge6826
1324	inside	S32	1	11362177	11447047	ROH_jorge6826	1	9223871	13244049	1:9223871-13244049	ROH_jorge6826
1325	inside	S32	1	11362177	11447047	ROH_jorge6826	1	9223871	13244049	1:9223871-13244049	ROH_jorge6826
1326	upstream	S32	1	11362177	11447047	ROH_jorge7036	1	11392978	14857463	1:11392978-14857463	ROH_jorge7036
1327	inside	S32	1	11362177	11447047	ROH_jorge7098	1	9226084	13142363	1:9226084-13142363	ROH_jorge7098
1328	inside	S32	1	11362177	11447047	ROH_jorge7098	1	9226084	13142363	1:9226084-13142363	ROH_jorge7098
1329	inside	S32	1	11362177	11447047	ROH_jorge7098	1	9226084	13142363	1:9226084-13142363	ROH_jorge7098
1330	inside	S32	1	11362177	11447047	ROH_jorge7101	1	7335181	11591838	1:7335181-11591838	ROH_jorge7101
1331	inside	S32	1	11362177	11447047	ROH_jorge7101	1	7335181	11591838	1:7335181-11591838	ROH_jorge7101
1332	inside	S32	1	11362177	11447047	ROH_jorge7101	1	7335181	11591838	1:7335181-11591838	ROH_jorge7101
1333	inside	S32	1	11362177	11447047	ROH_jorge7105	1	9233031	13794711	1:9233031-13794711	ROH_jorge7105
1334	inside	S32	1	11362177	11447047	ROH_jorge7105	1	9233031	13794711	1:9233031-13794711	ROH_jorge7105
1335	inside	S32	1	11362177	11447047	ROH_jorge7105	1	9233031	13794711	1:9233031-13794711	ROH_jorge7105
1336	inside	S32	1	11362177	11447047	ROH_jorge7376	1	7363072	11751386	1:7363072-11751386	ROH_jorge7376
1337	inside	S32	1	11362177	11447047	ROH_jorge7376	1	7363072	11751386	1:7363072-11751386	ROH_jorge7376
1338	inside	S32	1	11362177	11447047	ROH_jorge7376	1	7363072	11751386	1:7363072-11751386	ROH_jorge7376
1339	inside	S32	1	11362177	11447047	ROH_jorge7486	1	7438568	11751386	1:7438568-11751386	ROH_jorge7486
1340	inside	S32	1	11362177	11447047	ROH_jorge7486	1	7438568	11751386	1:7438568-11751386	ROH_jorge7486
1341	inside	S32	1	11362177	11447047	ROH_jorge7486	1	7438568	11751386	1:7438568-11751386	ROH_jorge7486
1342	inside	S32	1	11362177	11447047	ROH_jorge7550	1	7513912	11751386	1:7513912-11751386	ROH_jorge7550
1343	inside	S32	1	11362177	11447047	ROH_jorge7550	1	7513912	11751386	1:7513912-11751386	ROH_jorge7550
1344	inside	S32	1	11362177	11447047	ROH_jorge7550	1	7513912	11751386	1:7513912-11751386	ROH_jorge7550
1345	inside	S32	1	11362177	11447047	ROH_jorge7741	1	9223871	12887041	1:9223871-12887041	ROH_jorge7741
1346	inside	S32	1	11362177	11447047	ROH_jorge7741	1	9223871	12887041	1:9223871-12887041	ROH_jorge7741
1347	inside	S32	1	11362177	11447047	ROH_jorge7741	1	9223871	12887041	1:9223871-12887041	ROH_jorge7741
1348	inside	S32	1	11362177	11447047	ROH_jorge7800	1	9233031	13504924	1:9233031-13504924	ROH_jorge7800
1349	inside	S32	1	11362177	11447047	ROH_jorge7800	1	9233031	13504924	1:9233031-13504924	ROH_jorge7800
1350	inside	S32	1	11362177	11447047	ROH_jorge7800	1	9233031	13504924	1:9233031-13504924	ROH_jorge7800
1351	inside	S32	1	11362177	11447047	ROH_jorge8191	1	9233031	13129528	1:9233031-13129528	ROH_jorge8191
1352	inside	S32	1	11362177	11447047	ROH_jorge8191	1	9233031	13129528	1:9233031-13129528	ROH_jorge8191
1353	inside	S32	1	11362177	11447047	ROH_jorge8191	1	9233031	13129528	1:9233031-13129528	ROH_jorge8191
1354	inside	S32	1	11362177	11447047	ROH_jorge8619	1	9233031	12887041	1:9233031-12887041	ROH_jorge8619
1355	inside	S32	1	11362177	11447047	ROH_jorge8619	1	9233031	12887041	1:9233031-12887041	ROH_jorge8619
1356	inside	S32	1	11362177	11447047	ROH_jorge8619	1	9233031	12887041	1:9233031-12887041	ROH_jorge8619
1357	inside	S32	1	11362177	11447047	ROH_jorge8664	1	9233922	12887041	1:9233922-12887041	ROH_jorge8664
1358	inside	S32	1	11362177	11447047	ROH_jorge8664	1	9233922	12887041	1:9233922-12887041	ROH_jorge8664
1359	inside	S32	1	11362177	11447047	ROH_jorge8664	1	9233922	12887041	1:9233922-12887041	ROH_jorge8664
1360	inside	S32	1	11362177	11447047	ROH_jorge8690	1	9370417	12887041	1:9370417-12887041	ROH_jorge8690
1361	inside	S32	1	11362177	11447047	ROH_jorge8690	1	9370417	12887041	1:9370417-12887041	ROH_jorge8690
1362	inside	S32	1	11362177	11447047	ROH_jorge8690	1	9370417	12887041	1:9370417-12887041	ROH_jorge8690
1363	inside	S33	1	53994822	54141210	ROH_jorge43	1	48012214	57244929	1:48012214-57244929	ROH_jorge43
1364	inside	S33	1	53994822	54141210	ROH_jorge43	1	48012214	57244929	1:48012214-57244929	ROH_jorge43
1365	inside	S33	1	53994822	54141210	ROH_jorge43	1	48012214	57244929	1:48012214-57244929	ROH_jorge43
1366	inside	S33	1	53994822	54141210	ROH_jorge46	1	46994021	56984473	1:46994021-56984473	ROH_jorge46
1367	inside	S33	1	53994822	54141210	ROH_jorge46	1	46994021	56984473	1:46994021-56984473	ROH_jorge46
1368	inside	S33	1	53994822	54141210	ROH_jorge46	1	46994021	56984473	1:46994021-56984473	ROH_jorge46
1369	inside	S33	1	53994822	54141210	ROH_jorge60	1	53423548	64616718	1:53423548-64616718	ROH_jorge60
1370	inside	S33	1	53994822	54141210	ROH_jorge60	1	53423548	64616718	1:53423548-64616718	ROH_jorge60
1371	inside	S33	1	53994822	54141210	ROH_jorge60	1	53423548	64616718	1:53423548-64616718	ROH_jorge60
1372	inside	S33	1	53994822	54141210	ROH_jorge62	1	50337699	61961747	1:50337699-61961747	ROH_jorge62
1373	inside	S33	1	53994822	54141210	ROH_jorge62	1	50337699	61961747	1:50337699-61961747	ROH_jorge62
1374	inside	S33	1	53994822	54141210	ROH_jorge62	1	50337699	61961747	1:50337699-61961747	ROH_jorge62
1375	inside	S33	1	53994822	54141210	ROH_jorge95	1	38222114	54822488	1:38222114-54822488	ROH_jorge95
1376	inside	S33	1	53994822	54141210	ROH_jorge95	1	38222114	54822488	1:38222114-54822488	ROH_jorge95
1377	inside	S33	1	53994822	54141210	ROH_jorge95	1	38222114	54822488	1:38222114-54822488	ROH_jorge95
1378	inside	S33	1	53994822	54141210	ROH_jorge191	1	50725257	57966567	1:50725257-57966567	ROH_jorge191
1379	inside	S33	1	53994822	54141210	ROH_jorge191	1	50725257	57966567	1:50725257-57966567	ROH_jorge191
1380	inside	S33	1	53994822	54141210	ROH_jorge191	1	50725257	57966567	1:50725257-57966567	ROH_jorge191
1381	inside	S33	1	53994822	54141210	ROH_jorge201	1	48898957	57244929	1:48898957-57244929	ROH_jorge201
1382	inside	S33	1	53994822	54141210	ROH_jorge201	1	48898957	57244929	1:48898957-57244929	ROH_jorge201
1383	inside	S33	1	53994822	54141210	ROH_jorge201	1	48898957	57244929	1:48898957-57244929	ROH_jorge201
1384	inside	S33	1	53994822	54141210	ROH_jorge210	1	46994021	56277665	1:46994021-56277665	ROH_jorge210
1385	inside	S33	1	53994822	54141210	ROH_jorge210	1	46994021	56277665	1:46994021-56277665	ROH_jorge210
1386	inside	S33	1	53994822	54141210	ROH_jorge210	1	46994021	56277665	1:46994021-56277665	ROH_jorge210
1387	inside	S33	1	53994822	54141210	ROH_jorge225	1	44007278	54822488	1:44007278-54822488	ROH_jorge225
1388	inside	S33	1	53994822	54141210	ROH_jorge225	1	44007278	54822488	1:44007278-54822488	ROH_jorge225
1389	inside	S33	1	53994822	54141210	ROH_jorge225	1	44007278	54822488	1:44007278-54822488	ROH_jorge225
1390	inside	S33	1	53994822	54141210	ROH_jorge233	1	50739961	61916941	1:50739961-61916941	ROH_jorge233
1391	inside	S33	1	53994822	54141210	ROH_jorge233	1	50739961	61916941	1:50739961-61916941	ROH_jorge233
1392	inside	S33	1	53994822	54141210	ROH_jorge233	1	50739961	61916941	1:50739961-61916941	ROH_jorge233
1393	inside	S33	1	53994822	54141210	ROH_jorge377	1	53095283	61227024	1:53095283-61227024	ROH_jorge377
1394	inside	S33	1	53994822	54141210	ROH_jorge377	1	53095283	61227024	1:53095283-61227024	ROH_jorge377
1395	inside	S33	1	53994822	54141210	ROH_jorge377	1	53095283	61227024	1:53095283-61227024	ROH_jorge377
1396	inside	S33	1	53994822	54141210	ROH_jorge388	1	47229024	56129861	1:47229024-56129861	ROH_jorge388
1397	inside	S33	1	53994822	54141210	ROH_jorge388	1	47229024	56129861	1:47229024-56129861	ROH_jorge388
1398	inside	S33	1	53994822	54141210	ROH_jorge388	1	47229024	56129861	1:47229024-56129861	ROH_jorge388
1399	inside	S33	1	53994822	54141210	ROH_jorge394	1	50790266	60111152	1:50790266-60111152	ROH_jorge394
1400	inside	S33	1	53994822	54141210	ROH_jorge394	1	50790266	60111152	1:50790266-60111152	ROH_jorge394
1401	inside	S33	1	53994822	54141210	ROH_jorge394	1	50790266	60111152	1:50790266-60111152	ROH_jorge394
1402	inside	S33	1	53994822	54141210	ROH_jorge402	1	51304525	61025097	1:51304525-61025097	ROH_jorge402
1403	inside	S33	1	53994822	54141210	ROH_jorge402	1	51304525	61025097	1:51304525-61025097	ROH_jorge402
1404	inside	S33	1	53994822	54141210	ROH_jorge402	1	51304525	61025097	1:51304525-61025097	ROH_jorge402
1405	inside	S33	1	53994822	54141210	ROH_jorge587	1	53510748	61916941	1:53510748-61916941	ROH_jorge587
1406	inside	S33	1	53994822	54141210	ROH_jorge587	1	53510748	61916941	1:53510748-61916941	ROH_jorge587
1407	inside	S33	1	53994822	54141210	ROH_jorge587	1	53510748	61916941	1:53510748-61916941	ROH_jorge587
1408	inside	S33	1	53994822	54141210	ROH_jorge593	1	50790266	59548446	1:50790266-59548446	ROH_jorge593
1409	inside	S33	1	53994822	54141210	ROH_jorge593	1	50790266	59548446	1:50790266-59548446	ROH_jorge593
1410	inside	S33	1	53994822	54141210	ROH_jorge593	1	50790266	59548446	1:50790266-59548446	ROH_jorge593
1411	inside	S33	1	53994822	54141210	ROH_jorge610	1	51304525	60976023	1:51304525-60976023	ROH_jorge610
1412	inside	S33	1	53994822	54141210	ROH_jorge610	1	51304525	60976023	1:51304525-60976023	ROH_jorge610
1413	inside	S33	1	53994822	54141210	ROH_jorge610	1	51304525	60976023	1:51304525-60976023	ROH_jorge610
1414	inside	S33	1	53994822	54141210	ROH_jorge778	1	47132257	54793588	1:47132257-54793588	ROH_jorge778
1415	inside	S33	1	53994822	54141210	ROH_jorge778	1	47132257	54793588	1:47132257-54793588	ROH_jorge778
1416	inside	S33	1	53994822	54141210	ROH_jorge778	1	47132257	54793588	1:47132257-54793588	ROH_jorge778
1417	inside	S33	1	53994822	54141210	ROH_jorge791	1	47670302	55904169	1:47670302-55904169	ROH_jorge791
1418	inside	S33	1	53994822	54141210	ROH_jorge791	1	47670302	55904169	1:47670302-55904169	ROH_jorge791
1419	inside	S33	1	53994822	54141210	ROH_jorge791	1	47670302	55904169	1:47670302-55904169	ROH_jorge791
1420	inside	S33	1	53994822	54141210	ROH_jorge965	1	49436109	56091856	1:49436109-56091856	ROH_jorge965
1421	inside	S33	1	53994822	54141210	ROH_jorge965	1	49436109	56091856	1:49436109-56091856	ROH_jorge965
1422	inside	S33	1	53994822	54141210	ROH_jorge965	1	49436109	56091856	1:49436109-56091856	ROH_jorge965
1423	inside	S33	1	53994822	54141210	ROH_jorge969	1	49965211	56896570	1:49965211-56896570	ROH_jorge969
1424	inside	S33	1	53994822	54141210	ROH_jorge969	1	49965211	56896570	1:49965211-56896570	ROH_jorge969
1425	inside	S33	1	53994822	54141210	ROH_jorge969	1	49965211	56896570	1:49965211-56896570	ROH_jorge969
1426	inside	S33	1	53994822	54141210	ROH_jorge990	1	51939344	59829470	1:51939344-59829470	ROH_jorge990
1427	inside	S33	1	53994822	54141210	ROH_jorge990	1	51939344	59829470	1:51939344-59829470	ROH_jorge990
1428	inside	S33	1	53994822	54141210	ROH_jorge990	1	51939344	59829470	1:51939344-59829470	ROH_jorge990
1429	inside	S33	1	53994822	54141210	ROH_jorge1000	1	50819510	59285582	1:50819510-59285582	ROH_jorge1000
1430	inside	S33	1	53994822	54141210	ROH_jorge1000	1	50819510	59285582	1:50819510-59285582	ROH_jorge1000
1431	inside	S33	1	53994822	54141210	ROH_jorge1000	1	50819510	59285582	1:50819510-59285582	ROH_jorge1000
1432	inside	S33	1	53994822	54141210	ROH_jorge1175	1	49965211	56476934	1:49965211-56476934	ROH_jorge1175
1433	inside	S33	1	53994822	54141210	ROH_jorge1175	1	49965211	56476934	1:49965211-56476934	ROH_jorge1175
1434	inside	S33	1	53994822	54141210	ROH_jorge1175	1	49965211	56476934	1:49965211-56476934	ROH_jorge1175
1435	inside	S33	1	53994822	54141210	ROH_jorge1182	1	49438359	56091856	1:49438359-56091856	ROH_jorge1182
1436	inside	S33	1	53994822	54141210	ROH_jorge1182	1	49438359	56091856	1:49438359-56091856	ROH_jorge1182
1437	inside	S33	1	53994822	54141210	ROH_jorge1182	1	49438359	56091856	1:49438359-56091856	ROH_jorge1182
1438	inside	S33	1	53994822	54141210	ROH_jorge1193	1	53466422	60889328	1:53466422-60889328	ROH_jorge1193
1439	inside	S33	1	53994822	54141210	ROH_jorge1193	1	53466422	60889328	1:53466422-60889328	ROH_jorge1193
1440	inside	S33	1	53994822	54141210	ROH_jorge1193	1	53466422	60889328	1:53466422-60889328	ROH_jorge1193
1441	inside	S33	1	53994822	54141210	ROH_jorge1194	1	47229024	54675699	1:47229024-54675699	ROH_jorge1194
1442	inside	S33	1	53994822	54141210	ROH_jorge1194	1	47229024	54675699	1:47229024-54675699	ROH_jorge1194
1443	inside	S33	1	53994822	54141210	ROH_jorge1194	1	47229024	54675699	1:47229024-54675699	ROH_jorge1194
1444	inside	S33	1	53994822	54141210	ROH_jorge1203	1	48012214	55904169	1:48012214-55904169	ROH_jorge1203
1445	inside	S33	1	53994822	54141210	ROH_jorge1203	1	48012214	55904169	1:48012214-55904169	ROH_jorge1203
1446	inside	S33	1	53994822	54141210	ROH_jorge1203	1	48012214	55904169	1:48012214-55904169	ROH_jorge1203
1447	inside	S33	1	53994822	54141210	ROH_jorge1210	1	50819510	59193445	1:50819510-59193445	ROH_jorge1210
1448	inside	S33	1	53994822	54141210	ROH_jorge1210	1	50819510	59193445	1:50819510-59193445	ROH_jorge1210
1449	inside	S33	1	53994822	54141210	ROH_jorge1210	1	50819510	59193445	1:50819510-59193445	ROH_jorge1210
1450	inside	S33	1	53994822	54141210	ROH_jorge1376	1	50715293	56896570	1:50715293-56896570	ROH_jorge1376
1451	inside	S33	1	53994822	54141210	ROH_jorge1376	1	50715293	56896570	1:50715293-56896570	ROH_jorge1376
1452	inside	S33	1	53994822	54141210	ROH_jorge1376	1	50715293	56896570	1:50715293-56896570	ROH_jorge1376
1453	inside	S33	1	53994822	54141210	ROH_jorge1390	1	47455062	54675699	1:47455062-54675699	ROH_jorge1390
1454	inside	S33	1	53994822	54141210	ROH_jorge1390	1	47455062	54675699	1:47455062-54675699	ROH_jorge1390
1455	inside	S33	1	53994822	54141210	ROH_jorge1390	1	47455062	54675699	1:47455062-54675699	ROH_jorge1390
1456	inside	S33	1	53994822	54141210	ROH_jorge1908	1	53974137	59643193	1:53974137-59643193	ROH_jorge1908
1457	inside	S33	1	53994822	54141210	ROH_jorge1908	1	53974137	59643193	1:53974137-59643193	ROH_jorge1908
1458	inside	S33	1	53994822	54141210	ROH_jorge1908	1	53974137	59643193	1:53974137-59643193	ROH_jorge1908
1459	inside	S33	1	53994822	54141210	ROH_jorge1910	1	48969127	54822488	1:48969127-54822488	ROH_jorge1910
1460	inside	S33	1	53994822	54141210	ROH_jorge1910	1	48969127	54822488	1:48969127-54822488	ROH_jorge1910
1461	inside	S33	1	53994822	54141210	ROH_jorge1910	1	48969127	54822488	1:48969127-54822488	ROH_jorge1910
1462	inside	S33	1	53994822	54141210	ROH_jorge1911	1	53389965	59285582	1:53389965-59285582	ROH_jorge1911
1463	inside	S33	1	53994822	54141210	ROH_jorge1911	1	53389965	59285582	1:53389965-59285582	ROH_jorge1911
1464	inside	S33	1	53994822	54141210	ROH_jorge1911	1	53389965	59285582	1:53389965-59285582	ROH_jorge1911
1465	inside	S33	1	53994822	54141210	ROH_jorge1925	1	50819510	57183942	1:50819510-57183942	ROH_jorge1925
1466	inside	S33	1	53994822	54141210	ROH_jorge1925	1	50819510	57183942	1:50819510-57183942	ROH_jorge1925
1467	inside	S33	1	53994822	54141210	ROH_jorge1925	1	50819510	57183942	1:50819510-57183942	ROH_jorge1925
1468	inside	S33	1	53994822	54141210	ROH_jorge1927	1	51304525	57723791	1:51304525-57723791	ROH_jorge1927
1469	inside	S33	1	53994822	54141210	ROH_jorge1927	1	51304525	57723791	1:51304525-57723791	ROH_jorge1927
1470	inside	S33	1	53994822	54141210	ROH_jorge1927	1	51304525	57723791	1:51304525-57723791	ROH_jorge1927
1471	inside	S33	1	53994822	54141210	ROH_jorge2113	1	50999690	57183942	1:50999690-57183942	ROH_jorge2113
1472	inside	S33	1	53994822	54141210	ROH_jorge2113	1	50999690	57183942	1:50999690-57183942	ROH_jorge2113
1473	inside	S33	1	53994822	54141210	ROH_jorge2113	1	50999690	57183942	1:50999690-57183942	ROH_jorge2113
1474	inside	S33	1	53994822	54141210	ROH_jorge2114	1	51304525	57496468	1:51304525-57496468	ROH_jorge2114
1475	inside	S33	1	53994822	54141210	ROH_jorge2114	1	51304525	57496468	1:51304525-57496468	ROH_jorge2114
1476	inside	S33	1	53994822	54141210	ROH_jorge2114	1	51304525	57496468	1:51304525-57496468	ROH_jorge2114
1477	inside	S33	1	53994822	54141210	ROH_jorge2304	1	48012214	54675699	1:48012214-54675699	ROH_jorge2304
1478	inside	S33	1	53994822	54141210	ROH_jorge2304	1	48012214	54675699	1:48012214-54675699	ROH_jorge2304
1479	inside	S33	1	53994822	54141210	ROH_jorge2304	1	48012214	54675699	1:48012214-54675699	ROH_jorge2304
1480	inside	S33	1	53994822	54141210	ROH_jorge2310	1	52327615	59214494	1:52327615-59214494	ROH_jorge2310
1481	inside	S33	1	53994822	54141210	ROH_jorge2310	1	52327615	59214494	1:52327615-59214494	ROH_jorge2310
1482	inside	S33	1	53994822	54141210	ROH_jorge2310	1	52327615	59214494	1:52327615-59214494	ROH_jorge2310
1483	inside	S33	1	53994822	54141210	ROH_jorge2470	1	49512562	54822488	1:49512562-54822488	ROH_jorge2470
1484	inside	S33	1	53994822	54141210	ROH_jorge2470	1	49512562	54822488	1:49512562-54822488	ROH_jorge2470
1485	inside	S33	1	53994822	54141210	ROH_jorge2470	1	49512562	54822488	1:49512562-54822488	ROH_jorge2470
1486	inside	S33	1	53994822	54141210	ROH_jorge2655	1	52266912	57618982	1:52266912-57618982	ROH_jorge2655
1487	inside	S33	1	53994822	54141210	ROH_jorge2655	1	52266912	57618982	1:52266912-57618982	ROH_jorge2655
1488	inside	S33	1	53994822	54141210	ROH_jorge2655	1	52266912	57618982	1:52266912-57618982	ROH_jorge2655
1489	inside	S33	1	53994822	54141210	ROH_jorge3027	1	50982930	56896570	1:50982930-56896570	ROH_jorge3027
1490	inside	S33	1	53994822	54141210	ROH_jorge3027	1	50982930	56896570	1:50982930-56896570	ROH_jorge3027
1491	inside	S33	1	53994822	54141210	ROH_jorge3027	1	50982930	56896570	1:50982930-56896570	ROH_jorge3027
1492	inside	S33	1	53994822	54141210	ROH_jorge3158	1	50680885	55479495	1:50680885-55479495	ROH_jorge3158
1493	inside	S33	1	53994822	54141210	ROH_jorge3158	1	50680885	55479495	1:50680885-55479495	ROH_jorge3158
1494	inside	S33	1	53994822	54141210	ROH_jorge3158	1	50680885	55479495	1:50680885-55479495	ROH_jorge3158
1495	inside	S33	1	53994822	54141210	ROH_jorge3167	1	51995799	57183942	1:51995799-57183942	ROH_jorge3167
1496	inside	S33	1	53994822	54141210	ROH_jorge3167	1	51995799	57183942	1:51995799-57183942	ROH_jorge3167
1497	inside	S33	1	53994822	54141210	ROH_jorge3167	1	51995799	57183942	1:51995799-57183942	ROH_jorge3167
1498	inside	S33	1	53994822	54141210	ROH_jorge3467	1	49965211	54822488	1:49965211-54822488	ROH_jorge3467
1499	inside	S33	1	53994822	54141210	ROH_jorge3467	1	49965211	54822488	1:49965211-54822488	ROH_jorge3467
1500	inside	S33	1	53994822	54141210	ROH_jorge3467	1	49965211	54822488	1:49965211-54822488	ROH_jorge3467
1501	inside	S33	1	53994822	54141210	ROH_jorge3620	1	50059365	54822488	1:50059365-54822488	ROH_jorge3620
1502	inside	S33	1	53994822	54141210	ROH_jorge3620	1	50059365	54822488	1:50059365-54822488	ROH_jorge3620
1503	inside	S33	1	53994822	54141210	ROH_jorge3620	1	50059365	54822488	1:50059365-54822488	ROH_jorge3620
1504	inside	S33	1	53994822	54141210	ROH_jorge3629	1	52327615	57446220	1:52327615-57446220	ROH_jorge3629
1505	inside	S33	1	53994822	54141210	ROH_jorge3629	1	52327615	57446220	1:52327615-57446220	ROH_jorge3629
1506	inside	S33	1	53994822	54141210	ROH_jorge3629	1	52327615	57446220	1:52327615-57446220	ROH_jorge3629
1507	inside	S33	1	53994822	54141210	ROH_jorge3638	1	51056133	56777122	1:51056133-56777122	ROH_jorge3638
1508	inside	S33	1	53994822	54141210	ROH_jorge3638	1	51056133	56777122	1:51056133-56777122	ROH_jorge3638
1509	inside	S33	1	53994822	54141210	ROH_jorge3638	1	51056133	56777122	1:51056133-56777122	ROH_jorge3638
1510	inside	S33	1	53994822	54141210	ROH_jorge3773	1	50145441	54822488	1:50145441-54822488	ROH_jorge3773
1511	inside	S33	1	53994822	54141210	ROH_jorge3773	1	50145441	54822488	1:50145441-54822488	ROH_jorge3773
1512	inside	S33	1	53994822	54141210	ROH_jorge3773	1	50145441	54822488	1:50145441-54822488	ROH_jorge3773
1513	inside	S33	1	53994822	54141210	ROH_jorge3786	1	52327615	57371906	1:52327615-57371906	ROH_jorge3786
1514	inside	S33	1	53994822	54141210	ROH_jorge3786	1	52327615	57371906	1:52327615-57371906	ROH_jorge3786
1515	inside	S33	1	53994822	54141210	ROH_jorge3786	1	52327615	57371906	1:52327615-57371906	ROH_jorge3786
1516	inside	S33	1	53994822	54141210	ROH_jorge3793	1	51056133	56773916	1:51056133-56773916	ROH_jorge3793
1517	inside	S33	1	53994822	54141210	ROH_jorge3793	1	51056133	56773916	1:51056133-56773916	ROH_jorge3793
1518	inside	S33	1	53994822	54141210	ROH_jorge3793	1	51056133	56773916	1:51056133-56773916	ROH_jorge3793
1519	inside	S33	1	53994822	54141210	ROH_jorge3923	1	51056133	56682154	1:51056133-56682154	ROH_jorge3923
1520	inside	S33	1	53994822	54141210	ROH_jorge3923	1	51056133	56682154	1:51056133-56682154	ROH_jorge3923
1521	inside	S33	1	53994822	54141210	ROH_jorge3923	1	51056133	56682154	1:51056133-56682154	ROH_jorge3923
1522	inside	S33	1	53994822	54141210	ROH_jorge4052	1	50175476	54717985	1:50175476-54717985	ROH_jorge4052
1523	inside	S33	1	53994822	54141210	ROH_jorge4052	1	50175476	54717985	1:50175476-54717985	ROH_jorge4052
1524	inside	S33	1	53994822	54141210	ROH_jorge4052	1	50175476	54717985	1:50175476-54717985	ROH_jorge4052
1525	inside	S33	1	53994822	54141210	ROH_jorge4668	1	50819510	54968797	1:50819510-54968797	ROH_jorge4668
1526	inside	S33	1	53994822	54141210	ROH_jorge4668	1	50819510	54968797	1:50819510-54968797	ROH_jorge4668
1527	inside	S33	1	53994822	54141210	ROH_jorge4668	1	50819510	54968797	1:50819510-54968797	ROH_jorge4668
1528	inside	S33	1	53994822	54141210	ROH_jorge4679	1	50860391	55479495	1:50860391-55479495	ROH_jorge4679
1529	inside	S33	1	53994822	54141210	ROH_jorge4679	1	50860391	55479495	1:50860391-55479495	ROH_jorge4679
1530	inside	S33	1	53994822	54141210	ROH_jorge4679	1	50860391	55479495	1:50860391-55479495	ROH_jorge4679
1531	inside	S33	1	53994822	54141210	ROH_jorge4688	1	51405619	56579286	1:51405619-56579286	ROH_jorge4688
1532	inside	S33	1	53994822	54141210	ROH_jorge4688	1	51405619	56579286	1:51405619-56579286	ROH_jorge4688
1533	inside	S33	1	53994822	54141210	ROH_jorge4688	1	51405619	56579286	1:51405619-56579286	ROH_jorge4688
1534	inside	S33	1	53994822	54141210	ROH_jorge4782	1	50376606	54675699	1:50376606-54675699	ROH_jorge4782
1535	inside	S33	1	53994822	54141210	ROH_jorge4782	1	50376606	54675699	1:50376606-54675699	ROH_jorge4782
1536	inside	S33	1	53994822	54141210	ROH_jorge4782	1	50376606	54675699	1:50376606-54675699	ROH_jorge4782
1537	inside	S33	1	53994822	54141210	ROH_jorge5194	1	51056133	55875315	1:51056133-55875315	ROH_jorge5194
1538	inside	S33	1	53994822	54141210	ROH_jorge5194	1	51056133	55875315	1:51056133-55875315	ROH_jorge5194
1539	inside	S33	1	53994822	54141210	ROH_jorge5194	1	51056133	55875315	1:51056133-55875315	ROH_jorge5194
1540	inside	S33	1	53994822	54141210	ROH_jorge5199	1	51304525	56369751	1:51304525-56369751	ROH_jorge5199
1541	inside	S33	1	53994822	54141210	ROH_jorge5199	1	51304525	56369751	1:51304525-56369751	ROH_jorge5199
1542	inside	S33	1	53994822	54141210	ROH_jorge5199	1	51304525	56369751	1:51304525-56369751	ROH_jorge5199
1543	downstream	S33	1	53994822	54141210	ROH_jorge5415	1	50360899	54137771	1:50360899-54137771	ROH_jorge5415
1544	downstream	S33	1	53994822	54141210	ROH_jorge5634	1	50587510	54137771	1:50587510-54137771	ROH_jorge5634
1545	inside	S33	1	53994822	54141210	ROH_jorge6044	1	50739961	54675699	1:50739961-54675699	ROH_jorge6044
1546	inside	S33	1	53994822	54141210	ROH_jorge6044	1	50739961	54675699	1:50739961-54675699	ROH_jorge6044
1547	inside	S33	1	53994822	54141210	ROH_jorge6044	1	50739961	54675699	1:50739961-54675699	ROH_jorge6044
1548	inside	S33	1	53994822	54141210	ROH_jorge6489	1	51304525	55904169	1:51304525-55904169	ROH_jorge6489
1549	inside	S33	1	53994822	54141210	ROH_jorge6489	1	51304525	55904169	1:51304525-55904169	ROH_jorge6489
1550	inside	S33	1	53994822	54141210	ROH_jorge6489	1	51304525	55904169	1:51304525-55904169	ROH_jorge6489
1551	inside	S33	1	53994822	54141210	ROH_jorge6594	1	51304525	55896371	1:51304525-55896371	ROH_jorge6594
1552	inside	S33	1	53994822	54141210	ROH_jorge6594	1	51304525	55896371	1:51304525-55896371	ROH_jorge6594
1553	inside	S33	1	53994822	54141210	ROH_jorge6594	1	51304525	55896371	1:51304525-55896371	ROH_jorge6594
1554	inside	S33	1	53994822	54141210	ROH_jorge6677	1	50790266	54822488	1:50790266-54822488	ROH_jorge6677
1555	inside	S33	1	53994822	54141210	ROH_jorge6677	1	50790266	54822488	1:50790266-54822488	ROH_jorge6677
1556	inside	S33	1	53994822	54141210	ROH_jorge6677	1	50790266	54822488	1:50790266-54822488	ROH_jorge6677
1557	inside	S33	1	53994822	54141210	ROH_jorge6772	1	50798197	54822488	1:50798197-54822488	ROH_jorge6772
1558	inside	S33	1	53994822	54141210	ROH_jorge6772	1	50798197	54822488	1:50798197-54822488	ROH_jorge6772
1559	inside	S33	1	53994822	54141210	ROH_jorge6772	1	50798197	54822488	1:50798197-54822488	ROH_jorge6772
1560	inside	S33	1	53994822	54141210	ROH_jorge6773	1	50790266	54818797	1:50790266-54818797	ROH_jorge6773
1561	inside	S33	1	53994822	54141210	ROH_jorge6773	1	50790266	54818797	1:50790266-54818797	ROH_jorge6773
1562	inside	S33	1	53994822	54141210	ROH_jorge6773	1	50790266	54818797	1:50790266-54818797	ROH_jorge6773
1563	inside	S33	1	53994822	54141210	ROH_jorge7168	1	50819510	54822488	1:50819510-54822488	ROH_jorge7168
1564	inside	S33	1	53994822	54141210	ROH_jorge7168	1	50819510	54822488	1:50819510-54822488	ROH_jorge7168
1565	inside	S33	1	53994822	54141210	ROH_jorge7168	1	50819510	54822488	1:50819510-54822488	ROH_jorge7168
1566	inside	S33	1	53994822	54141210	ROH_jorge7240	1	50843813	54822488	1:50843813-54822488	ROH_jorge7240
1567	inside	S33	1	53994822	54141210	ROH_jorge7240	1	50843813	54822488	1:50843813-54822488	ROH_jorge7240
1568	inside	S33	1	53994822	54141210	ROH_jorge7240	1	50843813	54822488	1:50843813-54822488	ROH_jorge7240
1569	inside	S33	1	53994822	54141210	ROH_jorge7369	1	50927968	54822488	1:50927968-54822488	ROH_jorge7369
1570	inside	S33	1	53994822	54141210	ROH_jorge7369	1	50927968	54822488	1:50927968-54822488	ROH_jorge7369
1571	inside	S33	1	53994822	54141210	ROH_jorge7369	1	50927968	54822488	1:50927968-54822488	ROH_jorge7369
1572	inside	S33	1	53994822	54141210	ROH_jorge7543	1	50790266	54675699	1:50790266-54675699	ROH_jorge7543
1573	inside	S33	1	53994822	54141210	ROH_jorge7543	1	50790266	54675699	1:50790266-54675699	ROH_jorge7543
1574	inside	S33	1	53994822	54141210	ROH_jorge7543	1	50790266	54675699	1:50790266-54675699	ROH_jorge7543
1575	inside	S33	1	53994822	54141210	ROH_jorge8028	1	50819510	54675699	1:50819510-54675699	ROH_jorge8028
1576	inside	S33	1	53994822	54141210	ROH_jorge8028	1	50819510	54675699	1:50819510-54675699	ROH_jorge8028
1577	inside	S33	1	53994822	54141210	ROH_jorge8028	1	50819510	54675699	1:50819510-54675699	ROH_jorge8028
1578	inside	S34	1	96843379	96900716	ROH_jorge103	1	86965964	105523257	1:86965964-105523257	ROH_jorge103
1579	inside	S34	1	96843379	96900716	ROH_jorge103	1	86965964	105523257	1:86965964-105523257	ROH_jorge103
1580	inside	S34	1	96843379	96900716	ROH_jorge103	1	86965964	105523257	1:86965964-105523257	ROH_jorge103
1581	inside	S34	1	96843379	96900716	ROH_jorge104	1	91673239	110520184	1:91673239-110520184	ROH_jorge104
1582	inside	S34	1	96843379	96900716	ROH_jorge104	1	91673239	110520184	1:91673239-110520184	ROH_jorge104
1583	inside	S34	1	96843379	96900716	ROH_jorge104	1	91673239	110520184	1:91673239-110520184	ROH_jorge104
1584	inside	S34	1	96843379	96900716	ROH_jorge110	1	84733011	105060839	1:84733011-105060839	ROH_jorge110
1585	inside	S34	1	96843379	96900716	ROH_jorge110	1	84733011	105060839	1:84733011-105060839	ROH_jorge110
1586	inside	S34	1	96843379	96900716	ROH_jorge110	1	84733011	105060839	1:84733011-105060839	ROH_jorge110
1587	inside	S34	1	96843379	96900716	ROH_jorge127	1	76819966	103910210	1:76819966-103910210	ROH_jorge127
1588	inside	S34	1	96843379	96900716	ROH_jorge127	1	76819966	103910210	1:76819966-103910210	ROH_jorge127
1589	inside	S34	1	96843379	96900716	ROH_jorge127	1	76819966	103910210	1:76819966-103910210	ROH_jorge127
1590	inside	S34	1	96843379	96900716	ROH_jorge256	1	90940970	105244217	1:90940970-105244217	ROH_jorge256
1591	inside	S34	1	96843379	96900716	ROH_jorge256	1	90940970	105244217	1:90940970-105244217	ROH_jorge256
1592	inside	S34	1	96843379	96900716	ROH_jorge256	1	90940970	105244217	1:90940970-105244217	ROH_jorge256
1593	inside	S34	1	96843379	96900716	ROH_jorge273	1	91195240	108417961	1:91195240-108417961	ROH_jorge273
1594	inside	S34	1	96843379	96900716	ROH_jorge273	1	91195240	108417961	1:91195240-108417961	ROH_jorge273
1595	inside	S34	1	96843379	96900716	ROH_jorge273	1	91195240	108417961	1:91195240-108417961	ROH_jorge273
1596	inside	S34	1	96843379	96900716	ROH_jorge294	1	80252125	103910210	1:80252125-103910210	ROH_jorge294
1597	inside	S34	1	96843379	96900716	ROH_jorge294	1	80252125	103910210	1:80252125-103910210	ROH_jorge294
1598	inside	S34	1	96843379	96900716	ROH_jorge294	1	80252125	103910210	1:80252125-103910210	ROH_jorge294
1599	inside	S34	1	96843379	96900716	ROH_jorge447	1	90712184	105060839	1:90712184-105060839	ROH_jorge447
1600	inside	S34	1	96843379	96900716	ROH_jorge447	1	90712184	105060839	1:90712184-105060839	ROH_jorge447
1601	inside	S34	1	96843379	96900716	ROH_jorge447	1	90712184	105060839	1:90712184-105060839	ROH_jorge447
1602	inside	S34	1	96843379	96900716	ROH_jorge455	1	81735173	97424379	1:81735173-97424379	ROH_jorge455
1603	inside	S34	1	96843379	96900716	ROH_jorge455	1	81735173	97424379	1:81735173-97424379	ROH_jorge455
1604	inside	S34	1	96843379	96900716	ROH_jorge455	1	81735173	97424379	1:81735173-97424379	ROH_jorge455
1605	inside	S34	1	96843379	96900716	ROH_jorge461	1	91195240	108415213	1:91195240-108415213	ROH_jorge461
1606	inside	S34	1	96843379	96900716	ROH_jorge461	1	91195240	108415213	1:91195240-108415213	ROH_jorge461
1607	inside	S34	1	96843379	96900716	ROH_jorge461	1	91195240	108415213	1:91195240-108415213	ROH_jorge461
1608	inside	S34	1	96843379	96900716	ROH_jorge474	1	83504256	103493757	1:83504256-103493757	ROH_jorge474
1609	inside	S34	1	96843379	96900716	ROH_jorge474	1	83504256	103493757	1:83504256-103493757	ROH_jorge474
1610	inside	S34	1	96843379	96900716	ROH_jorge474	1	83504256	103493757	1:83504256-103493757	ROH_jorge474
1611	inside	S34	1	96843379	96900716	ROH_jorge644	1	90875757	104241156	1:90875757-104241156	ROH_jorge644
1612	inside	S34	1	96843379	96900716	ROH_jorge644	1	90875757	104241156	1:90875757-104241156	ROH_jorge644
1613	inside	S34	1	96843379	96900716	ROH_jorge644	1	90875757	104241156	1:90875757-104241156	ROH_jorge644
1614	inside	S34	1	96843379	96900716	ROH_jorge650	1	83333354	97616239	1:83333354-97616239	ROH_jorge650
1615	inside	S34	1	96843379	96900716	ROH_jorge650	1	83333354	97616239	1:83333354-97616239	ROH_jorge650
1616	inside	S34	1	96843379	96900716	ROH_jorge650	1	83333354	97616239	1:83333354-97616239	ROH_jorge650
1617	inside	S34	1	96843379	96900716	ROH_jorge651	1	83076017	97424379	1:83076017-97424379	ROH_jorge651
1618	inside	S34	1	96843379	96900716	ROH_jorge651	1	83076017	97424379	1:83076017-97424379	ROH_jorge651
1619	inside	S34	1	96843379	96900716	ROH_jorge651	1	83076017	97424379	1:83076017-97424379	ROH_jorge651
1620	inside	S34	1	96843379	96900716	ROH_jorge676	1	83504256	102347375	1:83504256-102347375	ROH_jorge676
1621	inside	S34	1	96843379	96900716	ROH_jorge676	1	83504256	102347375	1:83504256-102347375	ROH_jorge676
1622	inside	S34	1	96843379	96900716	ROH_jorge676	1	83504256	102347375	1:83504256-102347375	ROH_jorge676
1623	inside	S34	1	96843379	96900716	ROH_jorge870	1	86889386	103167957	1:86889386-103167957	ROH_jorge870
1624	inside	S34	1	96843379	96900716	ROH_jorge870	1	86889386	103167957	1:86889386-103167957	ROH_jorge870
1625	inside	S34	1	96843379	96900716	ROH_jorge870	1	86889386	103167957	1:86889386-103167957	ROH_jorge870
1626	inside	S34	1	96843379	96900716	ROH_jorge876	1	91673239	108756288	1:91673239-108756288	ROH_jorge876
1627	inside	S34	1	96843379	96900716	ROH_jorge876	1	91673239	108756288	1:91673239-108756288	ROH_jorge876
1628	inside	S34	1	96843379	96900716	ROH_jorge876	1	91673239	108756288	1:91673239-108756288	ROH_jorge876
1629	inside	S34	1	96843379	96900716	ROH_jorge1049	1	91225229	105102278	1:91225229-105102278	ROH_jorge1049
1630	inside	S34	1	96843379	96900716	ROH_jorge1049	1	91225229	105102278	1:91225229-105102278	ROH_jorge1049
1631	inside	S34	1	96843379	96900716	ROH_jorge1049	1	91225229	105102278	1:91225229-105102278	ROH_jorge1049
1632	inside	S34	1	96843379	96900716	ROH_jorge1059	1	85389199	101357841	1:85389199-101357841	ROH_jorge1059
1633	inside	S34	1	96843379	96900716	ROH_jorge1059	1	85389199	101357841	1:85389199-101357841	ROH_jorge1059
1634	inside	S34	1	96843379	96900716	ROH_jorge1059	1	85389199	101357841	1:85389199-101357841	ROH_jorge1059
1635	inside	S34	1	96843379	96900716	ROH_jorge1065	1	91673239	108755002	1:91673239-108755002	ROH_jorge1065
1636	inside	S34	1	96843379	96900716	ROH_jorge1065	1	91673239	108755002	1:91673239-108755002	ROH_jorge1065
1637	inside	S34	1	96843379	96900716	ROH_jorge1065	1	91673239	108755002	1:91673239-108755002	ROH_jorge1065
1638	inside	S34	1	96843379	96900716	ROH_jorge1262	1	86889386	102347375	1:86889386-102347375	ROH_jorge1262
1639	inside	S34	1	96843379	96900716	ROH_jorge1262	1	86889386	102347375	1:86889386-102347375	ROH_jorge1262
1640	inside	S34	1	96843379	96900716	ROH_jorge1262	1	86889386	102347375	1:86889386-102347375	ROH_jorge1262
1641	inside	S34	1	96843379	96900716	ROH_jorge1445	1	91090634	103799822	1:91090634-103799822	ROH_jorge1445
1642	inside	S34	1	96843379	96900716	ROH_jorge1445	1	91090634	103799822	1:91090634-103799822	ROH_jorge1445
1643	inside	S34	1	96843379	96900716	ROH_jorge1445	1	91090634	103799822	1:91090634-103799822	ROH_jorge1445
1644	inside	S34	1	96843379	96900716	ROH_jorge1631	1	89103474	102221650	1:89103474-102221650	ROH_jorge1631
1645	inside	S34	1	96843379	96900716	ROH_jorge1631	1	89103474	102221650	1:89103474-102221650	ROH_jorge1631
1646	inside	S34	1	96843379	96900716	ROH_jorge1631	1	89103474	102221650	1:89103474-102221650	ROH_jorge1631
1647	inside	S34	1	96843379	96900716	ROH_jorge1632	1	89134476	102347375	1:89134476-102347375	ROH_jorge1632
1648	inside	S34	1	96843379	96900716	ROH_jorge1632	1	89134476	102347375	1:89134476-102347375	ROH_jorge1632
1649	inside	S34	1	96843379	96900716	ROH_jorge1632	1	89134476	102347375	1:89134476-102347375	ROH_jorge1632
1650	inside	S34	1	96843379	96900716	ROH_jorge1802	1	89559502	102337129	1:89559502-102337129	ROH_jorge1802
1651	inside	S34	1	96843379	96900716	ROH_jorge1802	1	89559502	102337129	1:89559502-102337129	ROH_jorge1802
1652	inside	S34	1	96843379	96900716	ROH_jorge1802	1	89559502	102337129	1:89559502-102337129	ROH_jorge1802
1653	inside	S34	1	96843379	96900716	ROH_jorge1804	1	91894153	105527545	1:91894153-105527545	ROH_jorge1804
1654	inside	S34	1	96843379	96900716	ROH_jorge1804	1	91894153	105527545	1:91894153-105527545	ROH_jorge1804
1655	inside	S34	1	96843379	96900716	ROH_jorge1804	1	91894153	105527545	1:91894153-105527545	ROH_jorge1804
1656	inside	S34	1	96843379	96900716	ROH_jorge1999	1	84132773	97616239	1:84132773-97616239	ROH_jorge1999
1657	inside	S34	1	96843379	96900716	ROH_jorge1999	1	84132773	97616239	1:84132773-97616239	ROH_jorge1999
1658	inside	S34	1	96843379	96900716	ROH_jorge1999	1	84132773	97616239	1:84132773-97616239	ROH_jorge1999
1659	inside	S34	1	96843379	96900716	ROH_jorge2001	1	91673239	105327990	1:91673239-105327990	ROH_jorge2001
1660	inside	S34	1	96843379	96900716	ROH_jorge2001	1	91673239	105327990	1:91673239-105327990	ROH_jorge2001
1661	inside	S34	1	96843379	96900716	ROH_jorge2001	1	91673239	105327990	1:91673239-105327990	ROH_jorge2001
1662	inside	S34	1	96843379	96900716	ROH_jorge2188	1	84189576	97614939	1:84189576-97614939	ROH_jorge2188
1663	inside	S34	1	96843379	96900716	ROH_jorge2188	1	84189576	97614939	1:84189576-97614939	ROH_jorge2188
1664	inside	S34	1	96843379	96900716	ROH_jorge2188	1	84189576	97614939	1:84189576-97614939	ROH_jorge2188
1665	inside	S34	1	96843379	96900716	ROH_jorge2189	1	91894153	105523257	1:91894153-105523257	ROH_jorge2189
1666	inside	S34	1	96843379	96900716	ROH_jorge2189	1	91894153	105523257	1:91894153-105523257	ROH_jorge2189
1667	inside	S34	1	96843379	96900716	ROH_jorge2189	1	91894153	105523257	1:91894153-105523257	ROH_jorge2189
1668	inside	S34	1	96843379	96900716	ROH_jorge2363	1	85306256	97616239	1:85306256-97616239	ROH_jorge2363
1669	inside	S34	1	96843379	96900716	ROH_jorge2363	1	85306256	97616239	1:85306256-97616239	ROH_jorge2363
1670	inside	S34	1	96843379	96900716	ROH_jorge2363	1	85306256	97616239	1:85306256-97616239	ROH_jorge2363
1671	inside	S34	1	96843379	96900716	ROH_jorge2726	1	86172571	97616239	1:86172571-97616239	ROH_jorge2726
1672	inside	S34	1	96843379	96900716	ROH_jorge2726	1	86172571	97616239	1:86172571-97616239	ROH_jorge2726
1673	inside	S34	1	96843379	96900716	ROH_jorge2726	1	86172571	97616239	1:86172571-97616239	ROH_jorge2726
1674	inside	S34	1	96843379	96900716	ROH_jorge2733	1	91195240	104569837	1:91195240-104569837	ROH_jorge2733
1675	inside	S34	1	96843379	96900716	ROH_jorge2733	1	91195240	104569837	1:91195240-104569837	ROH_jorge2733
1676	inside	S34	1	96843379	96900716	ROH_jorge2733	1	91195240	104569837	1:91195240-104569837	ROH_jorge2733
1677	inside	S34	1	96843379	96900716	ROH_jorge3233	1	86889386	97616239	1:86889386-97616239	ROH_jorge3233
1678	inside	S34	1	96843379	96900716	ROH_jorge3233	1	86889386	97616239	1:86889386-97616239	ROH_jorge3233
1679	inside	S34	1	96843379	96900716	ROH_jorge3233	1	86889386	97616239	1:86889386-97616239	ROH_jorge3233
1680	inside	S34	1	96843379	96900716	ROH_jorge3511	1	91099199	97991559	1:91099199-97991559	ROH_jorge3511
1681	inside	S34	1	96843379	96900716	ROH_jorge3511	1	91099199	97991559	1:91099199-97991559	ROH_jorge3511
1682	inside	S34	1	96843379	96900716	ROH_jorge3511	1	91099199	97991559	1:91099199-97991559	ROH_jorge3511
1683	inside	S34	1	96843379	96900716	ROH_jorge3542	1	91622632	103861356	1:91622632-103861356	ROH_jorge3542
1684	inside	S34	1	96843379	96900716	ROH_jorge3542	1	91622632	103861356	1:91622632-103861356	ROH_jorge3542
1685	inside	S34	1	96843379	96900716	ROH_jorge3542	1	91622632	103861356	1:91622632-103861356	ROH_jorge3542
1686	inside	S34	1	96843379	96900716	ROH_jorge3814	1	91105567	97991559	1:91105567-97991559	ROH_jorge3814
1687	inside	S34	1	96843379	96900716	ROH_jorge3814	1	91105567	97991559	1:91105567-97991559	ROH_jorge3814
1688	inside	S34	1	96843379	96900716	ROH_jorge3814	1	91105567	97991559	1:91105567-97991559	ROH_jorge3814
1689	inside	S34	1	96843379	96900716	ROH_jorge3836	1	91195240	102830083	1:91195240-102830083	ROH_jorge3836
1690	inside	S34	1	96843379	96900716	ROH_jorge3836	1	91195240	102830083	1:91195240-102830083	ROH_jorge3836
1691	inside	S34	1	96843379	96900716	ROH_jorge3836	1	91195240	102830083	1:91195240-102830083	ROH_jorge3836
1692	downstream	S34	1	96843379	96900716	ROH_jorge3969	1	87150604	96899796	1:87150604-96899796	ROH_jorge3969
1693	inside	S34	1	96843379	96900716	ROH_jorge3974	1	91195240	102445959	1:91195240-102445959	ROH_jorge3974
1694	inside	S34	1	96843379	96900716	ROH_jorge3974	1	91195240	102445959	1:91195240-102445959	ROH_jorge3974
1695	inside	S34	1	96843379	96900716	ROH_jorge3974	1	91195240	102445959	1:91195240-102445959	ROH_jorge3974
1696	inside	S34	1	96843379	96900716	ROH_jorge4118	1	89103474	96935356	1:89103474-96935356	ROH_jorge4118
1697	inside	S34	1	96843379	96900716	ROH_jorge4118	1	89103474	96935356	1:89103474-96935356	ROH_jorge4118
1698	inside	S34	1	96843379	96900716	ROH_jorge4118	1	89103474	96935356	1:89103474-96935356	ROH_jorge4118
1699	inside	S34	1	96843379	96900716	ROH_jorge4294	1	91719883	103940154	1:91719883-103940154	ROH_jorge4294
1700	inside	S34	1	96843379	96900716	ROH_jorge4294	1	91719883	103940154	1:91719883-103940154	ROH_jorge4294
1701	inside	S34	1	96843379	96900716	ROH_jorge4294	1	91719883	103940154	1:91719883-103940154	ROH_jorge4294
1702	inside	S34	1	96843379	96900716	ROH_jorge4438	1	94927445	104569837	1:94927445-104569837	ROH_jorge4438
1703	inside	S34	1	96843379	96900716	ROH_jorge4438	1	94927445	104569837	1:94927445-104569837	ROH_jorge4438
1704	inside	S34	1	96843379	96900716	ROH_jorge4438	1	94927445	104569837	1:94927445-104569837	ROH_jorge4438
1705	inside	S34	1	96843379	96900716	ROH_jorge4580	1	96460668	104444478	1:96460668-104444478	ROH_jorge4580
1706	inside	S34	1	96843379	96900716	ROH_jorge4580	1	96460668	104444478	1:96460668-104444478	ROH_jorge4580
1707	inside	S34	1	96843379	96900716	ROH_jorge4580	1	96460668	104444478	1:96460668-104444478	ROH_jorge4580
1708	inside	S34	1	96843379	96900716	ROH_jorge4735	1	91863739	103940154	1:91863739-103940154	ROH_jorge4735
1709	inside	S34	1	96843379	96900716	ROH_jorge4735	1	91863739	103940154	1:91863739-103940154	ROH_jorge4735
1710	inside	S34	1	96843379	96900716	ROH_jorge4735	1	91863739	103940154	1:91863739-103940154	ROH_jorge4735
1711	inside	S34	1	96843379	96900716	ROH_jorge4831	1	90940970	97424379	1:90940970-97424379	ROH_jorge4831
1712	inside	S34	1	96843379	96900716	ROH_jorge4831	1	90940970	97424379	1:90940970-97424379	ROH_jorge4831
1713	inside	S34	1	96843379	96900716	ROH_jorge4831	1	90940970	97424379	1:90940970-97424379	ROH_jorge4831
1714	inside	S34	1	96843379	96900716	ROH_jorge5115	1	94647068	103940154	1:94647068-103940154	ROH_jorge5115
1715	inside	S34	1	96843379	96900716	ROH_jorge5115	1	94647068	103940154	1:94647068-103940154	ROH_jorge5115
1716	inside	S34	1	96843379	96900716	ROH_jorge5115	1	94647068	103940154	1:94647068-103940154	ROH_jorge5115
1717	inside	S34	1	96843379	96900716	ROH_jorge5369	1	92801438	103910210	1:92801438-103910210	ROH_jorge5369
1718	inside	S34	1	96843379	96900716	ROH_jorge5369	1	92801438	103910210	1:92801438-103910210	ROH_jorge5369
1719	inside	S34	1	96843379	96900716	ROH_jorge5369	1	92801438	103910210	1:92801438-103910210	ROH_jorge5369
1720	inside	S34	1	96843379	96900716	ROH_jorge5474	1	93799507	103910210	1:93799507-103910210	ROH_jorge5474
1721	inside	S34	1	96843379	96900716	ROH_jorge5474	1	93799507	103910210	1:93799507-103910210	ROH_jorge5474
1722	inside	S34	1	96843379	96900716	ROH_jorge5474	1	93799507	103910210	1:93799507-103910210	ROH_jorge5474
1723	inside	S34	1	96843379	96900716	ROH_jorge5901	1	91824494	102347375	1:91824494-102347375	ROH_jorge5901
1724	inside	S34	1	96843379	96900716	ROH_jorge5901	1	91824494	102347375	1:91824494-102347375	ROH_jorge5901
1725	inside	S34	1	96843379	96900716	ROH_jorge5901	1	91824494	102347375	1:91824494-102347375	ROH_jorge5901
1726	inside	S34	1	96843379	96900716	ROH_jorge5993	1	91342214	97991559	1:91342214-97991559	ROH_jorge5993
1727	inside	S34	1	96843379	96900716	ROH_jorge5993	1	91342214	97991559	1:91342214-97991559	ROH_jorge5993
1728	inside	S34	1	96843379	96900716	ROH_jorge5993	1	91342214	97991559	1:91342214-97991559	ROH_jorge5993
1729	inside	S34	1	96843379	96900716	ROH_jorge6172	1	91652616	97991559	1:91652616-97991559	ROH_jorge6172
1730	inside	S34	1	96843379	96900716	ROH_jorge6172	1	91652616	97991559	1:91652616-97991559	ROH_jorge6172
1731	inside	S34	1	96843379	96900716	ROH_jorge6172	1	91652616	97991559	1:91652616-97991559	ROH_jorge6172
1732	inside	S34	1	96843379	96900716	ROH_jorge6790	1	96359729	102347375	1:96359729-102347375	ROH_jorge6790
1733	inside	S34	1	96843379	96900716	ROH_jorge6790	1	96359729	102347375	1:96359729-102347375	ROH_jorge6790
1734	inside	S34	1	96843379	96900716	ROH_jorge6790	1	96359729	102347375	1:96359729-102347375	ROH_jorge6790
1735	inside	S34	1	96843379	96900716	ROH_jorge6920	1	91437712	97616239	1:91437712-97616239	ROH_jorge6920
1736	inside	S34	1	96843379	96900716	ROH_jorge6920	1	91437712	97616239	1:91437712-97616239	ROH_jorge6920
1737	inside	S34	1	96843379	96900716	ROH_jorge6920	1	91437712	97616239	1:91437712-97616239	ROH_jorge6920
1738	inside	S34	1	96843379	96900716	ROH_jorge6922	1	91206352	97414858	1:91206352-97414858	ROH_jorge6922
1739	inside	S34	1	96843379	96900716	ROH_jorge6922	1	91206352	97414858	1:91206352-97414858	ROH_jorge6922
1740	inside	S34	1	96843379	96900716	ROH_jorge6922	1	91206352	97414858	1:91206352-97414858	ROH_jorge6922
1741	inside	S34	1	96843379	96900716	ROH_jorge6980	1	95162992	99771515	1:95162992-99771515	ROH_jorge6980
1742	inside	S34	1	96843379	96900716	ROH_jorge6980	1	95162992	99771515	1:95162992-99771515	ROH_jorge6980
1743	inside	S34	1	96843379	96900716	ROH_jorge6980	1	95162992	99771515	1:95162992-99771515	ROH_jorge6980
1744	inside	S34	1	96843379	96900716	ROH_jorge6983	1	95074209	99770021	1:95074209-99770021	ROH_jorge6983
1745	inside	S34	1	96843379	96900716	ROH_jorge6983	1	95074209	99770021	1:95074209-99770021	ROH_jorge6983
1746	inside	S34	1	96843379	96900716	ROH_jorge6983	1	95074209	99770021	1:95074209-99770021	ROH_jorge6983
1747	inside	S34	1	96843379	96900716	ROH_jorge7117	1	91840342	97720745	1:91840342-97720745	ROH_jorge7117
1748	inside	S34	1	96843379	96900716	ROH_jorge7117	1	91840342	97720745	1:91840342-97720745	ROH_jorge7117
1749	inside	S34	1	96843379	96900716	ROH_jorge7117	1	91840342	97720745	1:91840342-97720745	ROH_jorge7117
1750	inside	S34	1	96843379	96900716	ROH_jorge7393	1	92238859	97790752	1:92238859-97790752	ROH_jorge7393
1751	inside	S34	1	96843379	96900716	ROH_jorge7393	1	92238859	97790752	1:92238859-97790752	ROH_jorge7393
1752	inside	S34	1	96843379	96900716	ROH_jorge7393	1	92238859	97790752	1:92238859-97790752	ROH_jorge7393
1753	inside	S34	1	96843379	96900716	ROH_jorge7451	1	92562676	97991559	1:92562676-97991559	ROH_jorge7451
1754	inside	S34	1	96843379	96900716	ROH_jorge7451	1	92562676	97991559	1:92562676-97991559	ROH_jorge7451
1755	inside	S34	1	96843379	96900716	ROH_jorge7451	1	92562676	97991559	1:92562676-97991559	ROH_jorge7451
1756	inside	S34	1	96843379	96900716	ROH_jorge7501	1	91894153	97720745	1:91894153-97720745	ROH_jorge7501
1757	inside	S34	1	96843379	96900716	ROH_jorge7501	1	91894153	97720745	1:91894153-97720745	ROH_jorge7501
1758	inside	S34	1	96843379	96900716	ROH_jorge7501	1	91894153	97720745	1:91894153-97720745	ROH_jorge7501
1759	inside	S34	1	96843379	96900716	ROH_jorge7556	1	93458252	97991559	1:93458252-97991559	ROH_jorge7556
1760	inside	S34	1	96843379	96900716	ROH_jorge7556	1	93458252	97991559	1:93458252-97991559	ROH_jorge7556
1761	inside	S34	1	96843379	96900716	ROH_jorge7556	1	93458252	97991559	1:93458252-97991559	ROH_jorge7556
1762	inside	S34	1	96843379	96900716	ROH_jorge7714	1	92744337	97693934	1:92744337-97693934	ROH_jorge7714
1763	inside	S34	1	96843379	96900716	ROH_jorge7714	1	92744337	97693934	1:92744337-97693934	ROH_jorge7714
1764	inside	S34	1	96843379	96900716	ROH_jorge7714	1	92744337	97693934	1:92744337-97693934	ROH_jorge7714
1765	inside	S34	1	96843379	96900716	ROH_jorge8082	1	91909088	97616239	1:91909088-97616239	ROH_jorge8082
1766	inside	S34	1	96843379	96900716	ROH_jorge8082	1	91909088	97616239	1:91909088-97616239	ROH_jorge8082
1767	inside	S34	1	96843379	96900716	ROH_jorge8082	1	91909088	97616239	1:91909088-97616239	ROH_jorge8082
1768	inside	S34	1	96843379	96900716	ROH_jorge8208	1	91889215	97536149	1:91889215-97536149	ROH_jorge8208
1769	inside	S34	1	96843379	96900716	ROH_jorge8208	1	91889215	97536149	1:91889215-97536149	ROH_jorge8208
1770	inside	S34	1	96843379	96900716	ROH_jorge8208	1	91889215	97536149	1:91889215-97536149	ROH_jorge8208
1771	inside	S34	1	96843379	96900716	ROH_jorge8249	1	91889215	97535303	1:91889215-97535303	ROH_jorge8249
1772	inside	S34	1	96843379	96900716	ROH_jorge8249	1	91889215	97535303	1:91889215-97535303	ROH_jorge8249
1773	inside	S34	1	96843379	96900716	ROH_jorge8249	1	91889215	97535303	1:91889215-97535303	ROH_jorge8249
1774	inside	S34	1	96843379	96900716	ROH_jorge8284	1	91892063	97535303	1:91892063-97535303	ROH_jorge8284
1775	inside	S34	1	96843379	96900716	ROH_jorge8284	1	91892063	97535303	1:91892063-97535303	ROH_jorge8284
1776	inside	S34	1	96843379	96900716	ROH_jorge8284	1	91892063	97535303	1:91892063-97535303	ROH_jorge8284
1777	inside	S34	1	96843379	96900716	ROH_jorge8453	1	91889215	97410247	1:91889215-97410247	ROH_jorge8453
1778	inside	S34	1	96843379	96900716	ROH_jorge8453	1	91889215	97410247	1:91889215-97410247	ROH_jorge8453
1779	inside	S34	1	96843379	96900716	ROH_jorge8453	1	91889215	97410247	1:91889215-97410247	ROH_jorge8453
1780	inside	S34	1	96843379	96900716	ROH_jorge8504	1	93494048	97536149	1:93494048-97536149	ROH_jorge8504
1781	inside	S34	1	96843379	96900716	ROH_jorge8504	1	93494048	97536149	1:93494048-97536149	ROH_jorge8504
1782	inside	S34	1	96843379	96900716	ROH_jorge8504	1	93494048	97536149	1:93494048-97536149	ROH_jorge8504
1783	inside	S34	1	96843379	96900716	ROH_jorge9192	1	92251787	97497913	1:92251787-97497913	ROH_jorge9192
1784	inside	S34	1	96843379	96900716	ROH_jorge9192	1	92251787	97497913	1:92251787-97497913	ROH_jorge9192
1785	inside	S34	1	96843379	96900716	ROH_jorge9192	1	92251787	97497913	1:92251787-97497913	ROH_jorge9192
1786	inside	S34	1	96843379	96900716	ROH_jorge9195	1	92256843	97497913	1:92256843-97497913	ROH_jorge9195
1787	inside	S34	1	96843379	96900716	ROH_jorge9195	1	92256843	97497913	1:92256843-97497913	ROH_jorge9195
1788	inside	S34	1	96843379	96900716	ROH_jorge9195	1	92256843	97497913	1:92256843-97497913	ROH_jorge9195
1789	inside	S34	1	96843379	96900716	ROH_jorge9196	1	92251787	97497688	1:92251787-97497688	ROH_jorge9196
1790	inside	S34	1	96843379	96900716	ROH_jorge9196	1	92251787	97497688	1:92251787-97497688	ROH_jorge9196
1791	inside	S34	1	96843379	96900716	ROH_jorge9196	1	92251787	97497688	1:92251787-97497688	ROH_jorge9196
1792	inside	S34	1	96843379	96900716	ROH_jorge9200	1	92395027	97497913	1:92395027-97497913	ROH_jorge9200
1793	inside	S34	1	96843379	96900716	ROH_jorge9200	1	92395027	97497913	1:92395027-97497913	ROH_jorge9200
1794	inside	S34	1	96843379	96900716	ROH_jorge9200	1	92395027	97497913	1:92395027-97497913	ROH_jorge9200
1795	inside	S34	1	96843379	96900716	ROH_jorge9230	1	92251787	97410247	1:92251787-97410247	ROH_jorge9230
1796	inside	S34	1	96843379	96900716	ROH_jorge9230	1	92251787	97410247	1:92251787-97410247	ROH_jorge9230
1797	inside	S34	1	96843379	96900716	ROH_jorge9230	1	92251787	97410247	1:92251787-97410247	ROH_jorge9230
1798	inside	S34	1	96843379	96900716	ROH_jorge9234	1	92251787	97009628	1:92251787-97009628	ROH_jorge9234
1799	inside	S34	1	96843379	96900716	ROH_jorge9234	1	92251787	97009628	1:92251787-97009628	ROH_jorge9234
1800	inside	S34	1	96843379	96900716	ROH_jorge9234	1	92251787	97009628	1:92251787-97009628	ROH_jorge9234
1801	inside	S34	1	96843379	96900716	ROH_jorge9267	1	92562676	97410247	1:92562676-97410247	ROH_jorge9267
1802	inside	S34	1	96843379	96900716	ROH_jorge9267	1	92562676	97410247	1:92562676-97410247	ROH_jorge9267
1803	inside	S34	1	96843379	96900716	ROH_jorge9267	1	92562676	97410247	1:92562676-97410247	ROH_jorge9267
1804	inside	S34	1	96843379	96900716	ROH_jorge9277	1	92564626	97410247	1:92564626-97410247	ROH_jorge9277
1805	inside	S34	1	96843379	96900716	ROH_jorge9277	1	92564626	97410247	1:92564626-97410247	ROH_jorge9277
1806	inside	S34	1	96843379	96900716	ROH_jorge9277	1	92564626	97410247	1:92564626-97410247	ROH_jorge9277
1807	inside	S34	1	96843379	96900716	ROH_jorge9280	1	92703309	97410247	1:92703309-97410247	ROH_jorge9280
1808	inside	S34	1	96843379	96900716	ROH_jorge9280	1	92703309	97410247	1:92703309-97410247	ROH_jorge9280
1809	inside	S34	1	96843379	96900716	ROH_jorge9280	1	92703309	97410247	1:92703309-97410247	ROH_jorge9280
1810	inside	S34	1	96843379	96900716	ROH_jorge9283	1	92732880	97410247	1:92732880-97410247	ROH_jorge9283
1811	inside	S34	1	96843379	96900716	ROH_jorge9283	1	92732880	97410247	1:92732880-97410247	ROH_jorge9283
1812	inside	S34	1	96843379	96900716	ROH_jorge9283	1	92732880	97410247	1:92732880-97410247	ROH_jorge9283
1813	inside	S35	1	97377764	97538099	ROH_jorge103	1	86965964	105523257	1:86965964-105523257	ROH_jorge103
1814	inside	S35	1	97377764	97538099	ROH_jorge103	1	86965964	105523257	1:86965964-105523257	ROH_jorge103
1815	inside	S35	1	97377764	97538099	ROH_jorge103	1	86965964	105523257	1:86965964-105523257	ROH_jorge103
1816	inside	S35	1	97377764	97538099	ROH_jorge104	1	91673239	110520184	1:91673239-110520184	ROH_jorge104
1817	inside	S35	1	97377764	97538099	ROH_jorge104	1	91673239	110520184	1:91673239-110520184	ROH_jorge104
1818	inside	S35	1	97377764	97538099	ROH_jorge104	1	91673239	110520184	1:91673239-110520184	ROH_jorge104
1819	inside	S35	1	97377764	97538099	ROH_jorge110	1	84733011	105060839	1:84733011-105060839	ROH_jorge110
1820	inside	S35	1	97377764	97538099	ROH_jorge110	1	84733011	105060839	1:84733011-105060839	ROH_jorge110
1821	inside	S35	1	97377764	97538099	ROH_jorge110	1	84733011	105060839	1:84733011-105060839	ROH_jorge110
1822	inside	S35	1	97377764	97538099	ROH_jorge127	1	76819966	103910210	1:76819966-103910210	ROH_jorge127
1823	inside	S35	1	97377764	97538099	ROH_jorge127	1	76819966	103910210	1:76819966-103910210	ROH_jorge127
1824	inside	S35	1	97377764	97538099	ROH_jorge127	1	76819966	103910210	1:76819966-103910210	ROH_jorge127
1825	inside	S35	1	97377764	97538099	ROH_jorge256	1	90940970	105244217	1:90940970-105244217	ROH_jorge256
1826	inside	S35	1	97377764	97538099	ROH_jorge256	1	90940970	105244217	1:90940970-105244217	ROH_jorge256
1827	inside	S35	1	97377764	97538099	ROH_jorge256	1	90940970	105244217	1:90940970-105244217	ROH_jorge256
1828	inside	S35	1	97377764	97538099	ROH_jorge273	1	91195240	108417961	1:91195240-108417961	ROH_jorge273
1829	inside	S35	1	97377764	97538099	ROH_jorge273	1	91195240	108417961	1:91195240-108417961	ROH_jorge273
1830	inside	S35	1	97377764	97538099	ROH_jorge273	1	91195240	108417961	1:91195240-108417961	ROH_jorge273
1831	inside	S35	1	97377764	97538099	ROH_jorge294	1	80252125	103910210	1:80252125-103910210	ROH_jorge294
1832	inside	S35	1	97377764	97538099	ROH_jorge294	1	80252125	103910210	1:80252125-103910210	ROH_jorge294
1833	inside	S35	1	97377764	97538099	ROH_jorge294	1	80252125	103910210	1:80252125-103910210	ROH_jorge294
1834	inside	S35	1	97377764	97538099	ROH_jorge447	1	90712184	105060839	1:90712184-105060839	ROH_jorge447
1835	inside	S35	1	97377764	97538099	ROH_jorge447	1	90712184	105060839	1:90712184-105060839	ROH_jorge447
1836	inside	S35	1	97377764	97538099	ROH_jorge447	1	90712184	105060839	1:90712184-105060839	ROH_jorge447
1837	downstream	S35	1	97377764	97538099	ROH_jorge455	1	81735173	97424379	1:81735173-97424379	ROH_jorge455
1838	inside	S35	1	97377764	97538099	ROH_jorge461	1	91195240	108415213	1:91195240-108415213	ROH_jorge461
1839	inside	S35	1	97377764	97538099	ROH_jorge461	1	91195240	108415213	1:91195240-108415213	ROH_jorge461
1840	inside	S35	1	97377764	97538099	ROH_jorge461	1	91195240	108415213	1:91195240-108415213	ROH_jorge461
1841	inside	S35	1	97377764	97538099	ROH_jorge474	1	83504256	103493757	1:83504256-103493757	ROH_jorge474
1842	inside	S35	1	97377764	97538099	ROH_jorge474	1	83504256	103493757	1:83504256-103493757	ROH_jorge474
1843	inside	S35	1	97377764	97538099	ROH_jorge474	1	83504256	103493757	1:83504256-103493757	ROH_jorge474
1844	inside	S35	1	97377764	97538099	ROH_jorge644	1	90875757	104241156	1:90875757-104241156	ROH_jorge644
1845	inside	S35	1	97377764	97538099	ROH_jorge644	1	90875757	104241156	1:90875757-104241156	ROH_jorge644
1846	inside	S35	1	97377764	97538099	ROH_jorge644	1	90875757	104241156	1:90875757-104241156	ROH_jorge644
1847	inside	S35	1	97377764	97538099	ROH_jorge650	1	83333354	97616239	1:83333354-97616239	ROH_jorge650
1848	inside	S35	1	97377764	97538099	ROH_jorge650	1	83333354	97616239	1:83333354-97616239	ROH_jorge650
1849	inside	S35	1	97377764	97538099	ROH_jorge650	1	83333354	97616239	1:83333354-97616239	ROH_jorge650
1850	downstream	S35	1	97377764	97538099	ROH_jorge651	1	83076017	97424379	1:83076017-97424379	ROH_jorge651
1851	inside	S35	1	97377764	97538099	ROH_jorge676	1	83504256	102347375	1:83504256-102347375	ROH_jorge676
1852	inside	S35	1	97377764	97538099	ROH_jorge676	1	83504256	102347375	1:83504256-102347375	ROH_jorge676
1853	inside	S35	1	97377764	97538099	ROH_jorge676	1	83504256	102347375	1:83504256-102347375	ROH_jorge676
1854	inside	S35	1	97377764	97538099	ROH_jorge870	1	86889386	103167957	1:86889386-103167957	ROH_jorge870
1855	inside	S35	1	97377764	97538099	ROH_jorge870	1	86889386	103167957	1:86889386-103167957	ROH_jorge870
1856	inside	S35	1	97377764	97538099	ROH_jorge870	1	86889386	103167957	1:86889386-103167957	ROH_jorge870
1857	inside	S35	1	97377764	97538099	ROH_jorge876	1	91673239	108756288	1:91673239-108756288	ROH_jorge876
1858	inside	S35	1	97377764	97538099	ROH_jorge876	1	91673239	108756288	1:91673239-108756288	ROH_jorge876
1859	inside	S35	1	97377764	97538099	ROH_jorge876	1	91673239	108756288	1:91673239-108756288	ROH_jorge876
1860	inside	S35	1	97377764	97538099	ROH_jorge1049	1	91225229	105102278	1:91225229-105102278	ROH_jorge1049
1861	inside	S35	1	97377764	97538099	ROH_jorge1049	1	91225229	105102278	1:91225229-105102278	ROH_jorge1049
1862	inside	S35	1	97377764	97538099	ROH_jorge1049	1	91225229	105102278	1:91225229-105102278	ROH_jorge1049
1863	inside	S35	1	97377764	97538099	ROH_jorge1059	1	85389199	101357841	1:85389199-101357841	ROH_jorge1059
1864	inside	S35	1	97377764	97538099	ROH_jorge1059	1	85389199	101357841	1:85389199-101357841	ROH_jorge1059
1865	inside	S35	1	97377764	97538099	ROH_jorge1059	1	85389199	101357841	1:85389199-101357841	ROH_jorge1059
1866	inside	S35	1	97377764	97538099	ROH_jorge1065	1	91673239	108755002	1:91673239-108755002	ROH_jorge1065
1867	inside	S35	1	97377764	97538099	ROH_jorge1065	1	91673239	108755002	1:91673239-108755002	ROH_jorge1065
1868	inside	S35	1	97377764	97538099	ROH_jorge1065	1	91673239	108755002	1:91673239-108755002	ROH_jorge1065
1869	inside	S35	1	97377764	97538099	ROH_jorge1262	1	86889386	102347375	1:86889386-102347375	ROH_jorge1262
1870	inside	S35	1	97377764	97538099	ROH_jorge1262	1	86889386	102347375	1:86889386-102347375	ROH_jorge1262
1871	inside	S35	1	97377764	97538099	ROH_jorge1262	1	86889386	102347375	1:86889386-102347375	ROH_jorge1262
1872	inside	S35	1	97377764	97538099	ROH_jorge1445	1	91090634	103799822	1:91090634-103799822	ROH_jorge1445
1873	inside	S35	1	97377764	97538099	ROH_jorge1445	1	91090634	103799822	1:91090634-103799822	ROH_jorge1445
1874	inside	S35	1	97377764	97538099	ROH_jorge1445	1	91090634	103799822	1:91090634-103799822	ROH_jorge1445
1875	inside	S35	1	97377764	97538099	ROH_jorge1631	1	89103474	102221650	1:89103474-102221650	ROH_jorge1631
1876	inside	S35	1	97377764	97538099	ROH_jorge1631	1	89103474	102221650	1:89103474-102221650	ROH_jorge1631
1877	inside	S35	1	97377764	97538099	ROH_jorge1631	1	89103474	102221650	1:89103474-102221650	ROH_jorge1631
1878	inside	S35	1	97377764	97538099	ROH_jorge1632	1	89134476	102347375	1:89134476-102347375	ROH_jorge1632
1879	inside	S35	1	97377764	97538099	ROH_jorge1632	1	89134476	102347375	1:89134476-102347375	ROH_jorge1632
1880	inside	S35	1	97377764	97538099	ROH_jorge1632	1	89134476	102347375	1:89134476-102347375	ROH_jorge1632
1881	upstream	S35	1	97377764	97538099	ROH_jorge1779	1	97424960	106891638	1:97424960-106891638	ROH_jorge1779
1882	inside	S35	1	97377764	97538099	ROH_jorge1802	1	89559502	102337129	1:89559502-102337129	ROH_jorge1802
1883	inside	S35	1	97377764	97538099	ROH_jorge1802	1	89559502	102337129	1:89559502-102337129	ROH_jorge1802
1884	inside	S35	1	97377764	97538099	ROH_jorge1802	1	89559502	102337129	1:89559502-102337129	ROH_jorge1802
1885	inside	S35	1	97377764	97538099	ROH_jorge1804	1	91894153	105527545	1:91894153-105527545	ROH_jorge1804
1886	inside	S35	1	97377764	97538099	ROH_jorge1804	1	91894153	105527545	1:91894153-105527545	ROH_jorge1804
1887	inside	S35	1	97377764	97538099	ROH_jorge1804	1	91894153	105527545	1:91894153-105527545	ROH_jorge1804
1888	inside	S35	1	97377764	97538099	ROH_jorge1999	1	84132773	97616239	1:84132773-97616239	ROH_jorge1999
1889	inside	S35	1	97377764	97538099	ROH_jorge1999	1	84132773	97616239	1:84132773-97616239	ROH_jorge1999
1890	inside	S35	1	97377764	97538099	ROH_jorge1999	1	84132773	97616239	1:84132773-97616239	ROH_jorge1999
1891	inside	S35	1	97377764	97538099	ROH_jorge2001	1	91673239	105327990	1:91673239-105327990	ROH_jorge2001
1892	inside	S35	1	97377764	97538099	ROH_jorge2001	1	91673239	105327990	1:91673239-105327990	ROH_jorge2001
1893	inside	S35	1	97377764	97538099	ROH_jorge2001	1	91673239	105327990	1:91673239-105327990	ROH_jorge2001
1894	inside	S35	1	97377764	97538099	ROH_jorge2188	1	84189576	97614939	1:84189576-97614939	ROH_jorge2188
1895	inside	S35	1	97377764	97538099	ROH_jorge2188	1	84189576	97614939	1:84189576-97614939	ROH_jorge2188
1896	inside	S35	1	97377764	97538099	ROH_jorge2188	1	84189576	97614939	1:84189576-97614939	ROH_jorge2188
1897	inside	S35	1	97377764	97538099	ROH_jorge2189	1	91894153	105523257	1:91894153-105523257	ROH_jorge2189
1898	inside	S35	1	97377764	97538099	ROH_jorge2189	1	91894153	105523257	1:91894153-105523257	ROH_jorge2189
1899	inside	S35	1	97377764	97538099	ROH_jorge2189	1	91894153	105523257	1:91894153-105523257	ROH_jorge2189
1900	inside	S35	1	97377764	97538099	ROH_jorge2363	1	85306256	97616239	1:85306256-97616239	ROH_jorge2363
1901	inside	S35	1	97377764	97538099	ROH_jorge2363	1	85306256	97616239	1:85306256-97616239	ROH_jorge2363
1902	inside	S35	1	97377764	97538099	ROH_jorge2363	1	85306256	97616239	1:85306256-97616239	ROH_jorge2363
1903	inside	S35	1	97377764	97538099	ROH_jorge2726	1	86172571	97616239	1:86172571-97616239	ROH_jorge2726
1904	inside	S35	1	97377764	97538099	ROH_jorge2726	1	86172571	97616239	1:86172571-97616239	ROH_jorge2726
1905	inside	S35	1	97377764	97538099	ROH_jorge2726	1	86172571	97616239	1:86172571-97616239	ROH_jorge2726
1906	inside	S35	1	97377764	97538099	ROH_jorge2733	1	91195240	104569837	1:91195240-104569837	ROH_jorge2733
1907	inside	S35	1	97377764	97538099	ROH_jorge2733	1	91195240	104569837	1:91195240-104569837	ROH_jorge2733
1908	inside	S35	1	97377764	97538099	ROH_jorge2733	1	91195240	104569837	1:91195240-104569837	ROH_jorge2733
1909	inside	S35	1	97377764	97538099	ROH_jorge3233	1	86889386	97616239	1:86889386-97616239	ROH_jorge3233
1910	inside	S35	1	97377764	97538099	ROH_jorge3233	1	86889386	97616239	1:86889386-97616239	ROH_jorge3233
1911	inside	S35	1	97377764	97538099	ROH_jorge3233	1	86889386	97616239	1:86889386-97616239	ROH_jorge3233
1912	inside	S35	1	97377764	97538099	ROH_jorge3511	1	91099199	97991559	1:91099199-97991559	ROH_jorge3511
1913	inside	S35	1	97377764	97538099	ROH_jorge3511	1	91099199	97991559	1:91099199-97991559	ROH_jorge3511
1914	inside	S35	1	97377764	97538099	ROH_jorge3511	1	91099199	97991559	1:91099199-97991559	ROH_jorge3511
1915	inside	S35	1	97377764	97538099	ROH_jorge3542	1	91622632	103861356	1:91622632-103861356	ROH_jorge3542
1916	inside	S35	1	97377764	97538099	ROH_jorge3542	1	91622632	103861356	1:91622632-103861356	ROH_jorge3542
1917	inside	S35	1	97377764	97538099	ROH_jorge3542	1	91622632	103861356	1:91622632-103861356	ROH_jorge3542
1918	inside	S35	1	97377764	97538099	ROH_jorge3814	1	91105567	97991559	1:91105567-97991559	ROH_jorge3814
1919	inside	S35	1	97377764	97538099	ROH_jorge3814	1	91105567	97991559	1:91105567-97991559	ROH_jorge3814
1920	inside	S35	1	97377764	97538099	ROH_jorge3814	1	91105567	97991559	1:91105567-97991559	ROH_jorge3814
1921	inside	S35	1	97377764	97538099	ROH_jorge3836	1	91195240	102830083	1:91195240-102830083	ROH_jorge3836
1922	inside	S35	1	97377764	97538099	ROH_jorge3836	1	91195240	102830083	1:91195240-102830083	ROH_jorge3836
1923	inside	S35	1	97377764	97538099	ROH_jorge3836	1	91195240	102830083	1:91195240-102830083	ROH_jorge3836
1924	inside	S35	1	97377764	97538099	ROH_jorge3974	1	91195240	102445959	1:91195240-102445959	ROH_jorge3974
1925	inside	S35	1	97377764	97538099	ROH_jorge3974	1	91195240	102445959	1:91195240-102445959	ROH_jorge3974
1926	inside	S35	1	97377764	97538099	ROH_jorge3974	1	91195240	102445959	1:91195240-102445959	ROH_jorge3974
1927	inside	S35	1	97377764	97538099	ROH_jorge4294	1	91719883	103940154	1:91719883-103940154	ROH_jorge4294
1928	inside	S35	1	97377764	97538099	ROH_jorge4294	1	91719883	103940154	1:91719883-103940154	ROH_jorge4294
1929	inside	S35	1	97377764	97538099	ROH_jorge4294	1	91719883	103940154	1:91719883-103940154	ROH_jorge4294
1930	inside	S35	1	97377764	97538099	ROH_jorge4438	1	94927445	104569837	1:94927445-104569837	ROH_jorge4438
1931	inside	S35	1	97377764	97538099	ROH_jorge4438	1	94927445	104569837	1:94927445-104569837	ROH_jorge4438
1932	inside	S35	1	97377764	97538099	ROH_jorge4438	1	94927445	104569837	1:94927445-104569837	ROH_jorge4438
1933	inside	S35	1	97377764	97538099	ROH_jorge4580	1	96460668	104444478	1:96460668-104444478	ROH_jorge4580
1934	inside	S35	1	97377764	97538099	ROH_jorge4580	1	96460668	104444478	1:96460668-104444478	ROH_jorge4580
1935	inside	S35	1	97377764	97538099	ROH_jorge4580	1	96460668	104444478	1:96460668-104444478	ROH_jorge4580
1936	inside	S35	1	97377764	97538099	ROH_jorge4735	1	91863739	103940154	1:91863739-103940154	ROH_jorge4735
1937	inside	S35	1	97377764	97538099	ROH_jorge4735	1	91863739	103940154	1:91863739-103940154	ROH_jorge4735
1938	inside	S35	1	97377764	97538099	ROH_jorge4735	1	91863739	103940154	1:91863739-103940154	ROH_jorge4735
1939	downstream	S35	1	97377764	97538099	ROH_jorge4831	1	90940970	97424379	1:90940970-97424379	ROH_jorge4831
1940	upstream	S35	1	97377764	97538099	ROH_jorge4975	1	97424960	104569837	1:97424960-104569837	ROH_jorge4975
1941	inside	S35	1	97377764	97538099	ROH_jorge5115	1	94647068	103940154	1:94647068-103940154	ROH_jorge5115
1942	inside	S35	1	97377764	97538099	ROH_jorge5115	1	94647068	103940154	1:94647068-103940154	ROH_jorge5115
1943	inside	S35	1	97377764	97538099	ROH_jorge5115	1	94647068	103940154	1:94647068-103940154	ROH_jorge5115
1944	inside	S35	1	97377764	97538099	ROH_jorge5369	1	92801438	103910210	1:92801438-103910210	ROH_jorge5369
1945	inside	S35	1	97377764	97538099	ROH_jorge5369	1	92801438	103910210	1:92801438-103910210	ROH_jorge5369
1946	inside	S35	1	97377764	97538099	ROH_jorge5369	1	92801438	103910210	1:92801438-103910210	ROH_jorge5369
1947	inside	S35	1	97377764	97538099	ROH_jorge5474	1	93799507	103910210	1:93799507-103910210	ROH_jorge5474
1948	inside	S35	1	97377764	97538099	ROH_jorge5474	1	93799507	103910210	1:93799507-103910210	ROH_jorge5474
1949	inside	S35	1	97377764	97538099	ROH_jorge5474	1	93799507	103910210	1:93799507-103910210	ROH_jorge5474
1950	inside	S35	1	97377764	97538099	ROH_jorge5901	1	91824494	102347375	1:91824494-102347375	ROH_jorge5901
1951	inside	S35	1	97377764	97538099	ROH_jorge5901	1	91824494	102347375	1:91824494-102347375	ROH_jorge5901
1952	inside	S35	1	97377764	97538099	ROH_jorge5901	1	91824494	102347375	1:91824494-102347375	ROH_jorge5901
1953	inside	S35	1	97377764	97538099	ROH_jorge5993	1	91342214	97991559	1:91342214-97991559	ROH_jorge5993
1954	inside	S35	1	97377764	97538099	ROH_jorge5993	1	91342214	97991559	1:91342214-97991559	ROH_jorge5993
1955	inside	S35	1	97377764	97538099	ROH_jorge5993	1	91342214	97991559	1:91342214-97991559	ROH_jorge5993
1956	inside	S35	1	97377764	97538099	ROH_jorge6172	1	91652616	97991559	1:91652616-97991559	ROH_jorge6172
1957	inside	S35	1	97377764	97538099	ROH_jorge6172	1	91652616	97991559	1:91652616-97991559	ROH_jorge6172
1958	inside	S35	1	97377764	97538099	ROH_jorge6172	1	91652616	97991559	1:91652616-97991559	ROH_jorge6172
1959	upstream	S35	1	97377764	97538099	ROH_jorge6615	1	97424960	103313584	1:97424960-103313584	ROH_jorge6615
1960	inside	S35	1	97377764	97538099	ROH_jorge6790	1	96359729	102347375	1:96359729-102347375	ROH_jorge6790
1961	inside	S35	1	97377764	97538099	ROH_jorge6790	1	96359729	102347375	1:96359729-102347375	ROH_jorge6790
1962	inside	S35	1	97377764	97538099	ROH_jorge6790	1	96359729	102347375	1:96359729-102347375	ROH_jorge6790
1963	inside	S35	1	97377764	97538099	ROH_jorge6920	1	91437712	97616239	1:91437712-97616239	ROH_jorge6920
1964	inside	S35	1	97377764	97538099	ROH_jorge6920	1	91437712	97616239	1:91437712-97616239	ROH_jorge6920
1965	inside	S35	1	97377764	97538099	ROH_jorge6920	1	91437712	97616239	1:91437712-97616239	ROH_jorge6920
1966	downstream	S35	1	97377764	97538099	ROH_jorge6922	1	91206352	97414858	1:91206352-97414858	ROH_jorge6922
1967	inside	S35	1	97377764	97538099	ROH_jorge6980	1	95162992	99771515	1:95162992-99771515	ROH_jorge6980
1968	inside	S35	1	97377764	97538099	ROH_jorge6980	1	95162992	99771515	1:95162992-99771515	ROH_jorge6980
1969	inside	S35	1	97377764	97538099	ROH_jorge6980	1	95162992	99771515	1:95162992-99771515	ROH_jorge6980
1970	inside	S35	1	97377764	97538099	ROH_jorge6983	1	95074209	99770021	1:95074209-99770021	ROH_jorge6983
1971	inside	S35	1	97377764	97538099	ROH_jorge6983	1	95074209	99770021	1:95074209-99770021	ROH_jorge6983
1972	inside	S35	1	97377764	97538099	ROH_jorge6983	1	95074209	99770021	1:95074209-99770021	ROH_jorge6983
1973	inside	S35	1	97377764	97538099	ROH_jorge7060	1	97012025	102221650	1:97012025-102221650	ROH_jorge7060
1974	inside	S35	1	97377764	97538099	ROH_jorge7060	1	97012025	102221650	1:97012025-102221650	ROH_jorge7060
1975	inside	S35	1	97377764	97538099	ROH_jorge7060	1	97012025	102221650	1:97012025-102221650	ROH_jorge7060
1976	inside	S35	1	97377764	97538099	ROH_jorge7117	1	91840342	97720745	1:91840342-97720745	ROH_jorge7117
1977	inside	S35	1	97377764	97538099	ROH_jorge7117	1	91840342	97720745	1:91840342-97720745	ROH_jorge7117
1978	inside	S35	1	97377764	97538099	ROH_jorge7117	1	91840342	97720745	1:91840342-97720745	ROH_jorge7117
1979	inside	S35	1	97377764	97538099	ROH_jorge7393	1	92238859	97790752	1:92238859-97790752	ROH_jorge7393
1980	inside	S35	1	97377764	97538099	ROH_jorge7393	1	92238859	97790752	1:92238859-97790752	ROH_jorge7393
1981	inside	S35	1	97377764	97538099	ROH_jorge7393	1	92238859	97790752	1:92238859-97790752	ROH_jorge7393
1982	inside	S35	1	97377764	97538099	ROH_jorge7451	1	92562676	97991559	1:92562676-97991559	ROH_jorge7451
1983	inside	S35	1	97377764	97538099	ROH_jorge7451	1	92562676	97991559	1:92562676-97991559	ROH_jorge7451
1984	inside	S35	1	97377764	97538099	ROH_jorge7451	1	92562676	97991559	1:92562676-97991559	ROH_jorge7451
1985	inside	S35	1	97377764	97538099	ROH_jorge7501	1	91894153	97720745	1:91894153-97720745	ROH_jorge7501
1986	inside	S35	1	97377764	97538099	ROH_jorge7501	1	91894153	97720745	1:91894153-97720745	ROH_jorge7501
1987	inside	S35	1	97377764	97538099	ROH_jorge7501	1	91894153	97720745	1:91894153-97720745	ROH_jorge7501
1988	inside	S35	1	97377764	97538099	ROH_jorge7556	1	93458252	97991559	1:93458252-97991559	ROH_jorge7556
1989	inside	S35	1	97377764	97538099	ROH_jorge7556	1	93458252	97991559	1:93458252-97991559	ROH_jorge7556
1990	inside	S35	1	97377764	97538099	ROH_jorge7556	1	93458252	97991559	1:93458252-97991559	ROH_jorge7556
1991	inside	S35	1	97377764	97538099	ROH_jorge7714	1	92744337	97693934	1:92744337-97693934	ROH_jorge7714
1992	inside	S35	1	97377764	97538099	ROH_jorge7714	1	92744337	97693934	1:92744337-97693934	ROH_jorge7714
1993	inside	S35	1	97377764	97538099	ROH_jorge7714	1	92744337	97693934	1:92744337-97693934	ROH_jorge7714
1994	inside	S35	1	97377764	97538099	ROH_jorge8082	1	91909088	97616239	1:91909088-97616239	ROH_jorge8082
1995	inside	S35	1	97377764	97538099	ROH_jorge8082	1	91909088	97616239	1:91909088-97616239	ROH_jorge8082
1996	inside	S35	1	97377764	97538099	ROH_jorge8082	1	91909088	97616239	1:91909088-97616239	ROH_jorge8082
1997	downstream	S35	1	97377764	97538099	ROH_jorge8208	1	91889215	97536149	1:91889215-97536149	ROH_jorge8208
1998	downstream	S35	1	97377764	97538099	ROH_jorge8249	1	91889215	97535303	1:91889215-97535303	ROH_jorge8249
1999	downstream	S35	1	97377764	97538099	ROH_jorge8284	1	91892063	97535303	1:91892063-97535303	ROH_jorge8284
[truncated: 356,801+ more rows]
