# Supplementary material for: Identification of selection signatures involved in performance traits in a paternal broiler line
Source: BMC Genomics. 2019 Jun 3;20:449. doi: 10.1186/s12864-019-5811-1 (PMC6547531; doi:10.1186/s12864-019-5811-1)
Supplement: Supplementary file 5 — A text file with information of FST windows using INDEL dataset. Information comprises chromosome (CHR), start (START) and end (END) positions, number of variants (NVAR), and weighted FST values (FST) for each window. (TXT 2830 kb) [file 12864_2019_5811_MOESM5_ESM.txt]

CHR	START	END	NVAR	FST
10	10260001	10280000	177	0
10	11080001	11100000	145	0
10	11360001	11380000	187	0
10	11370001	11390000	133	0
10	11400001	11420000	333	0
10	1170001	1190000	263	0
10	1180001	1200000	302	0
10	1190001	1210000	264	0
10	1200001	1220000	243	0
10	1210001	1230000	245	0
10	1220001	1240000	168	0
10	12260001	12280000	198	0
10	12270001	12290000	190	0
10	12420001	12440000	221	0
10	1320001	1340000	252	0
10	13280001	13300000	361	0
10	13290001	13310000	335	0
10	13300001	13320000	253	0
10	1330001	1350000	343	0
10	13310001	13330000	173	0
10	13320001	13340000	107	0
10	13330001	13350000	111	0
10	13340001	13360000	190	0
10	13350001	13370000	210	0
10	13360001	13380000	192	0
10	13370001	13390000	184	0
10	13380001	13400000	213	0
10	13390001	13410000	172	0
10	13400001	13420000	95	0
10	13410001	13430000	143	0
10	13420001	13440000	213	0
10	13430001	13450000	265	0
10	13440001	13460000	333	0
10	13450001	13470000	274	0
10	13460001	13480000	155	0
10	13470001	13490000	137	0
10	13480001	13500000	116	0
10	13490001	13510000	103	0
10	13610001	13630000	153	0
10	13620001	13640000	164	0
10	13630001	13650000	146	0
10	13640001	13660000	125	0
10	13650001	13670000	113	0
10	13660001	13680000	120	0
10	13670001	13690000	128	0
10	13680001	13700000	132	0
10	13690001	13710000	146	0
10	13700001	13720000	137	0
10	13710001	13730000	138	0
10	13720001	13740000	116	0
10	13730001	13750000	96	0
10	13740001	13760000	85	0
10	13800001	13820000	283	0
10	13810001	13830000	258	0
10	13820001	13840000	218	0
10	13940001	13960000	158	0
10	13950001	13970000	120	0
10	13960001	13980000	161	0
10	13970001	13990000	227	0
10	13980001	14000000	236	0
10	14010001	14030000	260	0
10	14020001	14040000	200	0
10	14080001	14100000	282	0
10	14090001	14110000	230	0
10	14100001	14120000	245	0
10	14110001	14130000	344	0
10	14120001	14140000	392	0
10	14130001	14150000	361	0
10	14140001	14160000	296	0
10	14150001	14170000	208	0
10	14160001	14180000	200	0
10	14190001	14210000	204	0
10	14200001	14220000	226	0
10	14210001	14230000	221	0
10	14220001	14240000	222	0
10	14230001	14250000	292	0
10	14240001	14260000	369	0
10	14250001	14270000	356	0
10	14260001	14280000	307	0
10	14270001	14290000	281	0
10	14280001	14300000	321	0
10	14290001	14310000	394	0
10	14300001	14320000	369	0
10	14310001	14330000	294	0
10	14320001	14340000	247	0
10	14330001	14350000	217	0
10	14340001	14360000	227	0
10	14350001	14370000	262	0
10	14360001	14380000	307	0
10	14370001	14390000	323	0
10	14380001	14400000	288	0
10	14390001	14410000	312	0
10	14400001	14420000	291	0
10	14410001	14430000	249	0
10	14420001	14440000	263	0
10	14430001	14450000	223	0
10	14440001	14460000	188	0
10	14450001	14470000	308	0
10	14470001	14490000	37	0
10	14480001	14500000	187	0
10	14490001	14510000	271	0
10	14500001	14520000	248	0
10	14510001	14530000	233	0
10	14520001	14540000	176	0
10	14530001	14550000	204	0
10	14540001	14560000	227	0
10	14550001	14570000	197	0
10	14560001	14580000	211	0
10	14570001	14590000	200	0
10	14580001	14600000	217	0
10	14590001	14610000	294	0
10	14600001	14620000	272	0
10	14610001	14630000	191	0
10	14620001	14640000	240	0
10	14630001	14650000	299	0
10	14640001	14660000	296	0
10	14650001	14670000	235	0
10	14660001	14680000	216	0
10	14670001	14690000	252	0
10	14680001	14700000	217	0
10	14690001	14710000	199	0
10	14700001	14720000	259	0
10	14710001	14730000	327	0
10	14720001	14740000	360	0
10	14730001	14750000	375	0
10	14760001	14780000	243	0
10	14770001	14790000	203	0
10	14830001	14850000	268	0
10	14840001	14860000	258	0
10	14890001	14910000	198	0
10	14900001	14920000	221	0
10	1490001	1510000	240	0
10	14910001	14930000	237	0
10	14970001	14990000	319	0
10	14980001	15000000	316	0
10	14990001	15010000	236	0
10	15000001	15020000	203	0
10	1500001	1520000	261	0
10	15010001	15030000	204	0
10	15020001	15040000	208	0
10	15030001	15050000	237	0
10	15040001	15060000	280	0
10	1510001	1530000	314	0
10	15120001	15140000	199	0
10	15130001	15150000	218	0
10	15140001	15160000	195	0
10	15150001	15170000	199	0
10	15160001	15180000	236	0
10	15170001	15190000	225	0
10	15180001	15200000	174	0
10	15190001	15210000	160	0
10	15200001	15220000	236	0
10	1520001	1540000	317	0
10	15210001	15230000	278	0
10	15220001	15240000	185	0
10	15230001	15250000	175	0
10	15240001	15260000	257	0
10	15250001	15270000	245	0
10	15260001	15280000	178	0
10	15270001	15290000	185	0
10	15280001	15300000	174	0
10	15290001	15310000	138	0
10	15300001	15320000	171	0
10	1530001	1550000	249	0
10	15310001	15330000	201	0
10	15390001	15410000	197	0
10	15400001	15420000	201	0
10	1540001	1560000	253	0
10	15410001	15430000	184	0
10	15420001	15440000	187	0
10	15430001	15450000	172	0
10	15440001	15460000	170	0
10	15490001	15510000	175	0
10	15500001	15520000	167	0
10	1550001	1570000	270	0
10	15520001	15540000	144	0
10	1580001	1600000	312	0
10	1600001	1620000	235	0
10	16010001	16030000	167	0
10	16020001	16040000	186	0
10	16030001	16050000	169	0
10	16040001	16060000	185	0
10	1610001	1630000	327	0
10	16180001	16200000	171	0
10	1620001	1640000	368	0
10	16240001	16260000	251	0
10	16250001	16270000	209	0
10	16260001	16280000	161	0
10	16270001	16290000	172	0
10	1630001	1650000	299	0
10	16370001	16390000	415	0
10	16380001	16400000	388	0
10	16390001	16410000	390	0
10	16400001	16420000	376	0
10	1640001	1660000	279	0
10	16410001	16430000	335	0
10	16420001	16440000	316	0
10	16430001	16450000	253	0
10	16440001	16460000	231	0
10	16450001	16470000	258	0
10	16460001	16480000	234	0
10	16470001	16490000	238	0
10	16480001	16500000	243	0
10	16490001	16510000	227	0
10	16500001	16520000	251	0
10	1650001	1670000	313	0
10	16510001	16530000	289	0
10	16520001	16540000	272	0
10	16530001	16550000	255	0
10	16540001	16560000	282	0
10	16550001	16570000	240	0
10	16560001	16580000	217	0
10	16570001	16590000	166	0
10	16580001	16600000	133	0
10	16590001	16610000	200	0
10	16600001	16620000	178	0
10	1660001	1680000	287	0
10	16610001	16630000	171	0
10	16620001	16640000	214	0
10	16630001	16650000	271	0
10	16640001	16660000	336	0
10	16650001	16670000	356	0
10	16660001	16680000	378	0
10	16670001	16690000	278	0
10	16680001	16700000	124	0
10	16690001	16710000	181	0
10	16700001	16720000	242	0
10	16710001	16730000	191	0
10	16720001	16740000	197	0
10	16730001	16750000	204	0
10	16740001	16760000	216	0
10	16750001	16770000	255	0
10	16760001	16780000	265	0
10	16770001	16790000	307	0
10	16780001	16800000	337	0
10	16790001	16810000	315	0
10	16800001	16820000	298	0
10	16810001	16830000	342	0
10	16820001	16840000	324	0
10	16830001	16850000	261	0
10	16840001	16860000	254	0
10	16850001	16870000	209	0
10	16860001	16880000	199	0
10	16870001	16890000	213	0
10	16880001	16900000	159	0
10	16890001	16910000	143	0
10	16900001	16920000	171	0
10	16910001	16930000	126	0
10	16920001	16940000	102	0
10	16930001	16950000	186	0
10	16940001	16960000	189	0
10	16950001	16970000	116	0
10	16960001	16980000	154	0
10	16970001	16990000	196	0
10	16980001	17000000	189	0
10	16990001	17010000	183	0
10	1720001	1740000	256	0
10	1730001	1750000	236	0
10	17330001	17350000	304	0
10	17340001	17360000	306	0
10	17350001	17370000	253	0
10	1740001	1760000	161	0
10	17480001	17500000	260	0
10	17490001	17510000	258	0
10	17500001	17520000	123	0
10	17550001	17570000	255	0
10	17680001	17700000	209	0
10	17690001	17710000	164	0
10	17700001	17720000	192	0
10	17930001	17950000	278	0
10	1800001	1820000	196	0
10	18040001	18060000	243	0
10	18050001	18070000	209	0
10	18060001	18080000	180	0
10	1810001	1830000	228	0
10	1850001	1870000	340	0
10	18590001	18610000	146	0
10	18600001	18620000	162	0
10	1860001	1880000	250	0
10	18610001	18630000	158	0
10	18670001	18690000	204	0
10	18680001	18700000	236	0
10	1870001	1890000	156	0
10	1880001	1900000	182	0
10	1950001	1970000	235	0
10	1980001	2000000	259	0
10	19990001	20010000	223	0
10	20000001	20020000	186	0
10	2000001	2020000	251	0
10	20080001	20100000	53	0
10	20090001	20110000	102	0
10	20100001	20120000	113	0
10	20110001	20130000	73	0
10	20120001	20140000	29	0
10	20130001	20150000	22	0
10	2060001	2080000	289	0
10	2070001	2090000	366	0
10	2080001	2100000	401	0
10	2090001	2110000	334	0
10	2100001	2120000	209	0
10	2110001	2130000	247	0
10	2120001	2140000	322	0
10	2130001	2150000	353	0
10	2140001	2160000	299	0
10	2150001	2170000	187	0
10	2160001	2180000	230	0
10	2260001	2280000	117	0
10	2270001	2290000	221	0
10	2350001	2370000	256	0
10	2360001	2380000	244	0
10	2400001	2420000	267	0
10	2410001	2430000	249	0
10	2430001	2450000	238	0
10	2440001	2460000	297	0
10	2450001	2470000	306	0
10	2460001	2480000	279	0
10	2550001	2570000	363	0
10	2560001	2580000	377	0
10	2570001	2590000	319	0
10	2580001	2600000	277	0
10	2590001	2610000	256	0
10	2600001	2620000	285	0
10	2620001	2640000	252	0
10	2630001	2650000	168	0
10	2670001	2690000	247	0
10	2680001	2700000	231	0
10	2810001	2830000	301	0
10	2820001	2840000	251	0
10	2830001	2850000	239	0
10	2840001	2860000	253	0
10	2850001	2870000	251	0
10	2860001	2880000	246	0
10	2870001	2890000	249	0
10	2880001	2900000	242	0
10	2890001	2910000	275	0
10	2900001	2920000	307	0
10	2910001	2930000	310	0
10	2920001	2940000	298	0
10	2930001	2950000	277	0
10	2970001	2990000	283	0
10	2980001	3000000	230	0
10	3070001	3090000	194	0
10	3080001	3100000	240	0
10	3090001	3110000	257	0
10	3100001	3120000	237	0
10	3110001	3130000	338	0
10	3140001	3160000	416	0
10	3150001	3170000	443	0
10	3160001	3180000	456	0
10	3380001	3400000	435	0
10	6840001	6860000	200	0
10	7070001	7090000	124	0
10	7080001	7100000	160	0
10	7320001	7340000	145	0
10	7330001	7350000	165	0
10	7340001	7360000	165	0
10	7350001	7370000	124	0
10	7470001	7490000	71	0
10	7490001	7510000	28	0
10	7500001	7520000	121	0
10	7510001	7530000	288	0
10	8190001	8210000	191	0
10	8510001	8530000	173	0
10	8520001	8540000	149	0
10	8530001	8550000	140	0
10	8540001	8560000	167	0
10	8580001	8600000	146	0
10	8590001	8610000	160	0
10	8600001	8620000	135	0
10	8710001	8730000	282	0
10	8720001	8740000	237	0
10	8730001	8750000	254	0
10	8740001	8760000	265	0
10	8750001	8770000	233	0
10	8760001	8780000	197	0
10	8770001	8790000	180	0
10	8780001	8800000	203	0
10	8790001	8810000	163	0
10	8800001	8820000	154	0
10	8830001	8850000	359	0
10	8840001	8860000	375	0
10	9110001	9130000	307	0
10	9120001	9140000	364	0
10	9130001	9150000	339	0
10	9140001	9160000	249	0
10	9180001	9200000	267	0
10	9190001	9210000	225	0
10	9200001	9220000	196	0
10	9210001	9230000	236	0
10	9220001	9240000	239	0
10	9230001	9250000	331	0
10	9240001	9260000	281	0
10	9250001	9270000	168	0
10	9260001	9280000	197	0
10	9280001	9300000	180	0
10	9290001	9310000	211	0
10	9300001	9320000	300	0
10	9310001	9330000	345	0
10	9320001	9340000	277	0
10	9330001	9350000	171	0
10	9340001	9360000	160	0
10	9350001	9370000	168	0
10	9360001	9380000	157	0
10	9370001	9390000	146	0
10	9380001	9400000	177	0
10	9390001	9410000	204	0
10	9400001	9420000	173	0
10	9410001	9430000	132	0
10	9420001	9440000	122	0
10	9450001	9470000	174	0
10	9460001	9480000	188	0
10	9470001	9490000	168	0
10	9620001	9640000	215	0
10	9630001	9650000	209	0
10	9640001	9660000	181	0
10	9650001	9670000	161	0
10	9660001	9680000	116	0
10	9670001	9690000	110	0
10	9680001	9700000	144	0
10	9690001	9710000	227	0
10	9700001	9720000	225	0
10	9710001	9730000	144	0
10	9720001	9740000	148	0
10	9730001	9750000	158	0
10	9740001	9760000	194	0
10	9750001	9770000	197	0
10	9760001	9780000	205	0
10	9770001	9790000	236	0
10	9780001	9800000	196	0
10	9790001	9810000	190	0
10	9840001	9860000	196	0
1	100000001	100020000	185	0
1	1000001	1020000	235	0
1	100010001	100030000	160	0
1	100020001	100040000	136	0
1	100030001	100050000	136	0
1	100040001	100060000	66	0
1	100050001	100070000	28	0
1	100060001	100080000	53	0
1	100070001	100090000	49	0
1	100080001	100100000	34	0
1	100090001	100110000	30	0
1	100100001	100120000	38	0
1	100110001	100130000	50	0
1	100120001	100140000	89	0
1	100130001	100150000	105	0
1	100140001	100160000	97	0
1	100150001	100170000	105	0
1	100160001	100180000	107	0
1	100170001	100190000	78	0
1	100180001	100200000	40	0
1	100190001	100210000	52	0
1	100200001	100220000	63	0
1	100210001	100230000	45	0
1	100220001	100240000	38	0
1	100230001	100250000	37	0
1	100240001	100260000	26	0
1	100250001	100270000	23	0
1	100260001	100280000	23	0
1	100270001	100290000	41	0
1	100280001	100300000	69	0
1	100290001	100310000	70	0
1	100300001	100320000	172	0
1	10030001	10050000	36	0
1	100310001	100330000	287	0
1	100320001	100340000	267	0
1	100330001	100350000	219	0
1	100340001	100360000	229	0
1	100350001	100370000	211	0
1	100360001	100380000	192	0
1	100370001	100390000	225	0
1	100380001	100400000	186	0
1	100390001	100410000	178	0
1	100400001	100420000	214	0
1	100410001	100430000	211	0
1	100420001	100440000	239	0
1	100430001	100450000	208	0
1	100440001	100460000	170	0
1	100450001	100470000	210	0
1	100460001	100480000	229	0
1	100470001	100490000	217	0
1	100480001	100500000	223	0
1	100490001	100510000	182	0
1	100500001	100520000	145	0
1	100510001	100530000	182	0
1	100520001	100540000	205	0
1	100530001	100550000	177	0
1	100540001	100560000	168	0
1	100550001	100570000	196	0
1	100560001	100580000	242	0
1	100570001	100590000	256	0
1	100580001	100600000	226	0
1	100590001	100610000	208	0
1	100600001	100620000	271	0
1	100610001	100630000	292	0
1	100620001	100640000	186	0
1	100630001	100650000	156	0
1	100640001	100660000	179	0
1	100650001	100670000	197	0
1	100660001	100680000	222	0
1	100670001	100690000	187	0
1	100680001	100700000	151	0
1	100690001	100710000	138	0
1	100810001	100830000	140	0
1	100820001	100840000	138	0
1	100830001	100850000	138	0
1	100840001	100860000	129	0
1	10090001	10110000	81	0
1	100970001	100990000	136	0
1	100980001	101000000	137	0
1	10100001	10120000	68	0
1	1010001	1030000	256	0
1	101260001	101280000	163	0
1	101270001	101290000	178	0
1	101280001	101300000	141	0
1	101290001	101310000	171	0
1	101300001	101320000	215	0
1	101310001	101330000	186	0
1	101320001	101340000	163	0
1	101330001	101350000	154	0
1	101340001	101360000	152	0
1	101420001	101440000	261	0
1	101430001	101450000	244	0
1	101440001	101460000	195	0
1	101450001	101470000	214	0
1	101460001	101480000	241	0
1	101470001	101490000	264	0
1	101480001	101500000	254	0
1	101490001	101510000	231	0
1	101500001	101520000	255	0
1	101510001	101530000	246	0
1	101520001	101540000	207	0
1	101530001	101550000	214	0
1	101540001	101560000	229	0
1	101550001	101570000	180	0
1	101560001	101580000	156	0
1	101570001	101590000	193	0
1	101580001	101600000	215	0
1	101590001	101610000	288	0
1	101600001	101620000	296	0
1	101610001	101630000	207	0
1	101620001	101640000	183	0
1	101630001	101650000	164	0
1	101640001	101660000	150	0
1	101650001	101670000	168	0
1	101660001	101680000	123	0
1	101700001	101720000	141	0
1	101710001	101730000	210	0
1	101720001	101740000	289	0
1	101780001	101800000	255	0
1	101810001	101830000	239	0
1	101820001	101840000	237	0
1	101830001	101850000	250	0
1	101840001	101860000	241	0
1	10200001	10220000	175	0
1	1020001	1040000	290	0
1	102040001	102060000	86	0
1	102050001	102070000	98	0
1	102060001	102080000	168	0
1	102070001	102090000	174	0
1	10210001	10230000	185	0
1	102180001	102200000	74	0
1	102190001	102210000	121	0
1	102200001	102220000	161	0
1	102210001	102230000	157	0
1	102220001	102240000	159	0
1	102230001	102250000	210	0
1	102240001	102260000	193	0
1	102250001	102270000	117	0
1	102260001	102280000	104	0
1	102270001	102290000	123	0
1	102400001	102420000	115	0
1	10240001	10260000	159	0
1	102410001	102430000	141	0
1	10250001	10270000	110	0
1	102510001	102530000	296	0
1	102520001	102540000	315	0
1	102530001	102550000	364	0
1	102540001	102560000	371	0
1	102550001	102570000	388	0
1	102560001	102580000	359	0
1	102670001	102690000	151	0
1	102680001	102700000	127	0
1	102760001	102780000	178	0
1	102770001	102790000	125	0
1	102780001	102800000	160	0
1	102930001	102950000	342	0
1	102940001	102960000	356	0
1	103060001	103080000	151	0
1	103070001	103090000	216	0
1	103100001	103120000	150	0
1	103110001	103130000	173	0
1	103120001	103140000	142	0
1	103160001	103180000	136	0
1	103170001	103190000	116	0
1	103180001	103200000	91	0
1	103190001	103210000	79	0
1	103200001	103220000	61	0
1	103210001	103230000	34	0
1	103220001	103240000	29	0
1	103230001	103250000	51	0
1	103240001	103260000	104	0
1	103250001	103270000	96	0
1	103260001	103280000	41	0
1	103270001	103290000	42	0
1	103280001	103300000	61	0
1	103290001	103310000	62	0
1	103300001	103320000	48	0
1	103310001	103330000	47	0
1	103320001	103340000	70	0
1	103350001	103370000	139	0
1	103360001	103380000	173	0
1	103370001	103390000	179	0
1	103380001	103400000	169	0
1	103390001	103410000	120	0
1	103400001	103420000	128	0
1	10340001	10360000	112	0
1	103410001	103430000	122	0
1	103450001	103470000	116	0
1	103480001	103500000	190	0
1	103490001	103510000	216	0
1	103500001	103520000	151	0
1	10350001	10370000	160	0
1	103510001	103530000	66	0
1	103520001	103540000	21	0
1	103530001	103550000	47	0
1	103540001	103560000	85	0
1	103550001	103570000	57	0
1	103560001	103580000	42	0
1	103570001	103590000	45	0
1	103580001	103600000	79	0
1	103590001	103610000	137	0
1	103600001	103620000	134	0
1	10360001	10380000	176	0
1	103610001	103630000	115	0
1	103620001	103640000	104	0
1	103650001	103670000	174	0
1	10370001	10390000	126	0
1	103760001	103780000	221	0
1	103770001	103790000	145	0
1	10380001	10400000	122	0
1	103830001	103850000	212	0
1	103850001	103870000	276	0
1	103860001	103880000	246	0
1	103870001	103890000	182	0
1	103880001	103900000	200	0
1	103980001	104000000	313	0
1	103990001	104010000	316	0
1	10400001	10420000	88	0
1	104030001	104050000	234	0
1	104040001	104060000	274	0
1	104050001	104070000	277	0
1	10410001	10430000	93	0
1	104120001	104140000	264	0
1	104130001	104150000	277	0
1	10420001	10440000	115	0
1	104230001	104250000	266	0
1	104250001	104270000	210	0
1	104260001	104280000	218	0
1	104270001	104290000	188	0
1	104280001	104300000	202	0
1	104290001	104310000	215	0
1	104300001	104320000	217	0
1	10430001	10450000	116	0
1	10440001	10460000	132	0
1	104410001	104430000	314	0
1	104420001	104440000	288	0
1	104450001	104470000	284	0
1	104460001	104480000	276	0
1	104470001	104490000	272	0
1	10450001	10470000	166	0
1	104520001	104540000	294	0
1	104530001	104550000	236	0
1	104540001	104560000	226	0
1	104550001	104570000	267	0
1	104580001	104600000	362	0
1	10460001	10480000	163	0
1	104650001	104670000	291	0
1	104660001	104680000	307	0
1	104670001	104690000	294	0
1	104680001	104700000	329	0
1	104690001	104710000	334	0
1	104700001	104720000	273	0
1	10470001	10490000	100	0
1	104710001	104730000	288	0
1	104720001	104740000	303	0
1	104730001	104750000	299	0
1	104740001	104760000	305	0
1	104750001	104770000	268	0
1	104760001	104780000	257	0
1	104770001	104790000	291	0
1	104780001	104800000	327	0
1	104790001	104810000	325	0
1	104800001	104820000	273	0
1	10480001	10500000	67	0
1	104810001	104830000	267	0
1	104820001	104840000	289	0
1	104830001	104850000	337	0
1	104840001	104860000	364	0
1	104850001	104870000	358	0
1	104860001	104880000	386	0
1	104870001	104890000	346	0
1	104880001	104900000	233	0
1	104890001	104910000	319	0
1	104900001	104920000	431	0
1	10490001	10510000	82	0
1	104910001	104930000	400	0
1	104920001	104940000	422	0
1	104930001	104950000	429	0
1	104940001	104960000	367	0
1	104950001	104970000	332	0
1	104970001	104990000	384	0
1	104980001	105000000	396	0
1	104990001	105010000	370	0
1	105000001	105020000	301	0
1	10500001	10520000	88	0
1	105070001	105090000	296	0
1	105080001	105100000	312	0
1	10510001	10530000	72	0
1	105120001	105140000	285	0
1	105130001	105150000	285	0
1	105140001	105160000	256	0
1	105150001	105170000	229	0
1	105170001	105190000	254	0
1	105180001	105200000	214	0
1	105190001	105210000	235	0
1	105200001	105220000	289	0
1	10520001	10540000	52	0
1	105210001	105230000	330	0
1	105220001	105240000	396	0
1	105230001	105250000	353	0
1	105240001	105260000	241	0
1	10530001	10550000	44	0
1	105340001	105360000	254	0
1	105350001	105370000	305	0
1	105360001	105380000	277	0
1	105370001	105390000	275	0
1	105380001	105400000	240	0
1	105390001	105410000	177	0
1	10540001	10560000	32	0
1	105430001	105450000	172	0
1	105440001	105460000	203	0
1	105450001	105470000	239	0
1	105460001	105480000	254	0
1	10550001	10570000	27	0
1	105510001	105530000	341	0
1	105520001	105540000	282	0
1	105530001	105550000	253	0
1	105540001	105560000	221	0
1	105570001	105590000	230	0
1	105580001	105600000	215	0
1	105590001	105610000	185	0
1	105600001	105620000	233	0
1	105610001	105630000	246	0
1	105620001	105640000	251	0
1	105640001	105660000	213	0
1	105650001	105670000	146	0
1	105660001	105680000	162	0
1	105670001	105690000	241	0
1	105680001	105700000	238	0
1	105690001	105710000	259	0
1	105700001	105720000	205	0
1	105710001	105730000	147	0
1	105720001	105740000	164	0
1	105730001	105750000	152	0
1	105740001	105760000	186	0
1	105750001	105770000	213	0
1	105760001	105780000	181	0
1	105770001	105790000	186	0
1	105780001	105800000	180	0
1	105790001	105810000	169	0
1	105810001	105830000	181	0
1	105880001	105900000	285	0
1	105890001	105910000	323	0
1	105930001	105950000	317	0
1	106010001	106030000	219	0
1	106020001	106040000	181	0
1	106030001	106050000	195	0
1	10610001	10630000	52	0
1	106110001	106130000	205	0
1	106150001	106170000	227	0
1	106160001	106180000	200	0
1	106170001	106190000	230	0
1	106180001	106200000	223	0
1	106190001	106210000	181	0
1	106200001	106220000	131	0
1	106210001	106230000	156	0
1	106220001	106240000	149	0
1	106260001	106280000	182	0
1	106270001	106290000	198	0
1	106280001	106300000	205	0
1	106290001	106310000	208	0
1	106370001	106390000	240	0
1	106630001	106650000	218	0
1	106640001	106660000	203	0
1	106650001	106670000	226	0
1	106660001	106680000	258	0
1	106670001	106690000	256	0
1	106680001	106700000	243	0
1	106690001	106710000	223	0
1	106700001	106720000	182	0
1	106710001	106730000	128	0
1	106720001	106740000	139	0
1	106730001	106750000	100	0
1	106740001	106760000	104	0
1	106750001	106770000	167	0
1	106800001	106820000	170	0
1	106810001	106830000	217	0
1	106820001	106840000	184	0
1	106840001	106860000	162	0
1	106850001	106870000	159	0
1	106900001	106920000	224	0
1	106910001	106930000	225	0
1	106950001	106970000	308	0
1	106960001	106980000	328	0
1	107010001	107030000	354	0
1	107020001	107040000	312	0
1	107030001	107050000	248	0
1	107040001	107060000	309	0
1	107050001	107070000	365	0
1	107060001	107080000	275	0
1	107070001	107090000	211	0
1	107080001	107100000	196	0
1	10710001	10730000	66	0
1	10720001	10740000	79	0
1	107290001	107310000	63	0
1	107300001	107320000	87	0
1	10730001	10750000	73	0
1	107310001	107330000	109	0
1	107320001	107340000	90	0
1	107330001	107350000	92	0
1	107340001	107360000	144	0
1	107350001	107370000	154	0
1	107360001	107380000	86	0
1	107370001	107390000	40	0
1	107380001	107400000	108	0
1	107390001	107410000	154	0
1	10740001	10760000	52	0
1	107430001	107450000	149	0
1	10760001	10780000	117	0
1	10770001	10790000	121	0
1	107730001	107750000	241	0
1	10780001	10800000	111	0
1	10790001	10810000	179	0
1	10820001	10840000	182	0
1	10830001	10850000	133	0
1	10860001	10880000	163	0
1	108690001	108710000	73	0
1	10870001	10890000	134	0
1	108710001	108730000	139	0
1	108720001	108740000	127	0
1	108730001	108750000	124	0
1	108740001	108760000	149	0
1	108750001	108770000	160	0
1	10880001	10900000	121	0
1	108810001	108830000	242	0
1	108820001	108840000	243	0
1	1090001	1110000	256	0
1	10910001	10930000	115	0
1	10920001	10940000	96	0
1	10930001	10950000	143	0
1	109540001	109560000	161	0
1	109550001	109570000	119	0
1	109560001	109580000	154	0
1	109570001	109590000	242	0
1	109580001	109600000	335	0
1	109610001	109630000	327	0
1	109620001	109640000	332	0
1	109630001	109650000	237	0
1	109640001	109660000	243	0
1	109650001	109670000	269	0
1	109660001	109680000	309	0
1	109670001	109690000	312	0
1	109680001	109700000	267	0
1	109690001	109710000	250	0
1	109700001	109720000	299	0
1	109710001	109730000	329	0
1	109760001	109780000	320	0
1	109770001	109790000	337	0
1	109780001	109800000	271	0
1	109790001	109810000	237	0
1	109800001	109820000	265	0
1	109810001	109830000	241	0
1	109820001	109840000	233	0
1	109830001	109850000	177	0
1	109840001	109860000	121	0
1	109850001	109870000	158	0
1	109860001	109880000	166	0
1	109870001	109890000	170	0
1	109880001	109900000	190	0
1	109890001	109910000	150	0
1	109910001	109930000	180	0
1	109920001	109940000	120	0
1	109930001	109950000	145	0
1	109940001	109960000	193	0
1	109950001	109970000	236	0
1	109960001	109980000	205	0
1	109970001	109990000	188	0
1	109980001	110000000	307	0
1	109990001	110010000	302	0
1	110000001	110020000	279	0
1	11000001	11020000	134	0
11	100001	120000	132	0
1	110010001	110030000	382	0
1	110020001	110040000	436	0
1	110030001	110050000	414	0
1	110040001	110060000	433	0
1	110050001	110070000	407	0
1	110060001	110080000	300	0
1	110090001	110110000	388	0
1	110100001	110120000	367	0
1	11010001	11030000	136	0
11	1050001	1070000	218	0
11	10520001	10540000	328	0
11	10620001	10640000	218	0
11	10630001	10650000	260	0
11	10640001	10660000	215	0
1	110680001	110700000	226	0
1	110690001	110710000	203	0
1	110720001	110740000	212	0
1	110750001	110770000	195	0
11	10780001	10800000	180	0
11	10790001	10810000	214	0
11	10800001	10820000	235	0
11	10810001	10830000	203	0
1	110950001	110970000	299	0
1	110960001	110980000	344	0
11	10970001	10990000	172	0
1	110970001	110990000	377	0
11	10980001	11000000	231	0
1	110980001	111000000	405	0
11	10990001	11010000	247	0
1	110990001	111010000	352	0
11	11000001	11020000	193	0
1	111000001	111020000	333	0
11	110001	130000	131	0
1	111010001	111030000	432	0
11	11020001	11040000	110	0
11	11030001	11050000	104	0
1	111030001	111050000	316	0
1	111040001	111060000	350	0
1	111050001	111070000	399	0
1	111060001	111080000	455	0
11	11080001	11100000	243	0
11	11090001	11110000	258	0
11	11100001	11120000	199	0
1	111110001	111130000	282	0
11	11110001	11130000	278	0
11	11120001	11140000	276	0
11	11130001	11150000	190	0
1	111140001	111160000	248	0
11	11140001	11160000	176	0
1	111150001	111170000	279	0
11	11150001	11170000	202	0
1	111160001	111180000	271	0
11	11160001	11180000	201	0
1	111170001	111190000	209	0
11	11170001	11190000	157	0
11	11180001	11200000	181	0
11	11190001	11210000	196	0
11	11200001	11220000	179	0
11	11210001	11230000	190	0
11	11220001	11240000	201	0
11	11250001	11270000	198	0
1	11130001	11150000	133	0
1	111390001	111410000	161	0
1	111400001	111420000	143	0
1	11140001	11160000	139	0
1	111410001	111430000	133	0
1	111420001	111440000	119	0
11	11420001	11440000	244	0
1	111430001	111450000	101	0
11	11430001	11450000	229	0
1	111440001	111460000	86	0
11	11440001	11460000	237	0
11	11450001	11470000	306	0
11	11500001	11520000	378	0
1	11150001	11170000	128	0
1	111530001	111550000	52	0
1	111540001	111560000	103	0
1	111550001	111570000	146	0
1	111560001	111580000	169	0
1	111570001	111590000	210	0
1	111580001	111600000	223	0
11	11580001	11600000	235	0
1	111590001	111610000	183	0
11	11590001	11610000	212	0
1	111600001	111620000	201	0
11	11600001	11620000	195	0
1	111610001	111630000	175	0
11	11610001	11630000	229	0
1	111620001	111640000	109	0
11	11620001	11640000	225	0
1	111630001	111650000	110	0
11	11630001	11650000	247	0
1	111670001	111690000	269	0
11	11670001	11690000	142	0
1	111680001	111700000	237	0
11	11680001	11700000	174	0
1	111690001	111710000	239	0
1	111700001	111720000	265	0
1	111860001	111880000	134	0
1	111870001	111890000	240	0
1	111880001	111900000	158	0
11	120001	140000	125	0
11	12140001	12160000	190	0
11	12150001	12170000	186	0
11	12160001	12180000	150	0
1	112220001	112240000	325	0
1	112370001	112390000	105	0
11	12370001	12390000	207	0
1	112380001	112400000	128	0
11	12380001	12400000	215	0
1	112390001	112410000	190	0
1	112400001	112420000	286	0
1	112410001	112430000	253	0
11	12410001	12430000	162	0
11	12420001	12440000	174	0
1	112470001	112490000	257	0
1	112480001	112500000	275	0
1	112490001	112510000	232	0
11	12490001	12510000	225	0
1	112500001	112520000	228	0
11	12500001	12520000	232	0
11	1250001	1270000	421	0
1	112510001	112530000	250	0
11	12510001	12530000	211	0
1	112520001	112540000	255	0
11	12520001	12540000	235	0
1	112530001	112550000	303	0
11	12530001	12550000	247	0
1	112540001	112560000	290	0
11	12540001	12560000	219	0
1	112550001	112570000	247	0
11	12550001	12570000	173	0
1	112560001	112580000	305	0
11	12560001	12580000	137	0
11	12570001	12590000	121	0
11	12580001	12600000	109	0
11	12590001	12610000	125	0
11	12600001	12620000	141	0
11	1260001	1280000	367	0
11	12630001	12650000	186	0
1	112640001	112660000	245	0
11	12640001	12660000	245	0
11	12650001	12670000	241	0
11	12680001	12700000	200	0
1	112700001	112720000	277	0
1	112710001	112730000	248	0
1	112720001	112740000	219	0
1	112730001	112750000	213	0
1	112740001	112760000	221	0
11	12740001	12760000	230	0
1	112750001	112770000	274	0
11	12750001	12770000	194	0
11	12760001	12780000	214	0
11	12770001	12790000	186	0
1	112780001	112800000	300	0
1	112790001	112810000	333	0
1	112800001	112820000	315	0
11	12800001	12820000	258	0
11	12850001	12870000	182	0
1	112860001	112880000	190	0
11	12860001	12880000	193	0
1	112870001	112890000	193	0
11	1290001	1310000	264	0
11	12910001	12930000	130	0
11	12920001	12940000	177	0
11	12950001	12970000	125	0
11	1300001	1320000	263	0
1	1130001	1150000	245	0
11	130001	150000	112	0
11	13030001	13050000	169	0
11	13040001	13060000	82	0
11	13100001	13120000	105	0
1	11310001	11330000	125	0
11	1310001	1330000	244	0
11	13110001	13130000	129	0
11	13120001	13140000	133	0
11	13260001	13280000	79	0
1	113380001	113400000	214	0
1	113390001	113410000	368	0
1	11340001	11360000	249	0
11	13420001	13440000	155	0
11	13450001	13470000	207	0
11	13460001	13480000	224	0
11	13470001	13490000	172	0
11	13480001	13500000	157	0
11	13490001	13510000	172	0
11	13500001	13520000	156	0
1	11350001	11370000	287	0
11	13510001	13530000	119	0
11	13520001	13540000	155	0
11	13530001	13550000	178	0
11	13540001	13560000	133	0
11	13550001	13570000	134	0
11	13570001	13590000	156	0
11	13580001	13600000	152	0
11	13590001	13610000	134	0
11	13600001	13620000	148	0
1	11360001	11380000	279	0
11	13610001	13630000	169	0
11	13620001	13640000	127	0
11	13630001	13650000	104	0
11	13670001	13690000	113	0
11	13680001	13700000	111	0
11	13690001	13710000	92	0
11	13700001	13720000	103	0
1	11370001	11390000	262	0
11	1370001	1390000	286	0
11	13710001	13730000	69	0
11	13720001	13740000	80	0
11	13790001	13810000	282	0
11	13800001	13820000	306	0
1	11380001	11400000	279	0
11	1380001	1400000	202	0
11	13810001	13830000	325	0
1	113820001	113840000	32	0
11	13820001	13840000	295	0
1	113830001	113850000	79	0
11	13850001	13870000	245	0
11	13860001	13880000	246	0
11	13870001	13890000	245	0
11	13880001	13900000	282	0
11	13890001	13910000	278	0
11	13900001	13920000	322	0
1	11390001	11410000	345	0
11	1390001	1410000	154	0
11	13910001	13930000	280	0
11	13920001	13940000	133	0
11	13930001	13950000	36	0
11	13960001	13980000	58	0
11	13970001	13990000	159	0
11	13980001	14000000	156	0
11	13990001	14010000	137	0
11	14000001	14020000	144	0
1	11400001	11420000	335	0
11	1400001	1420000	235	0
1	1140001	1160000	236	0
11	140001	160000	129	0
1	114040001	114060000	242	0
11	14040001	14060000	170	0
1	114050001	114070000	185	0
11	14050001	14070000	143	0
11	14060001	14080000	146	0
11	14070001	14090000	158	0
1	114080001	114100000	270	0
11	14080001	14100000	208	0
1	114090001	114110000	307	0
11	14090001	14110000	208	0
1	114100001	114120000	290	0
11	14100001	14120000	150	0
1	11410001	11430000	179	0
11	1410001	1430000	251	0
1	114110001	114130000	266	0
11	14150001	14170000	315	0
11	14160001	14180000	277	0
1	114170001	114190000	264	0
11	14170001	14190000	297	0
11	14180001	14200000	295	0
11	14190001	14210000	245	0
1	11420001	11440000	21	0
11	1420001	1440000	143	0
1	11430001	11450000	25	0
11	1430001	1450000	99	0
11	14380001	14400000	224	0
11	14390001	14410000	235	0
11	14400001	14420000	241	0
1	11440001	11460000	141	0
11	1440001	1460000	172	0
11	14410001	14430000	248	0
11	14420001	14440000	282	0
11	14430001	14450000	307	0
11	14440001	14460000	261	0
1	114490001	114510000	305	0
1	114500001	114520000	350	0
1	11450001	11470000	226	0
11	1450001	1470000	181	0
1	114510001	114530000	398	0
1	114540001	114560000	297	0
1	114550001	114570000	258	0
1	114560001	114580000	257	0
1	114570001	114590000	280	0
1	114580001	114600000	317	0
11	14580001	14600000	242	0
1	114590001	114610000	314	0
11	14590001	14610000	296	0
1	11460001	11480000	212	0
11	1460001	1480000	220	0
1	11470001	11490000	200	0
11	1470001	1490000	227	0
11	14730001	14750000	221	0
11	14740001	14760000	228	0
11	14750001	14770000	202	0
1	114780001	114800000	186	0
1	114790001	114810000	182	0
1	114800001	114820000	151	0
1	11480001	11500000	191	0
11	1480001	1500000	130	0
11	14830001	14850000	276	0
11	14840001	14860000	301	0
1	114850001	114870000	217	0
11	14850001	14870000	294	0
1	114860001	114880000	211	0
1	114880001	114900000	156	0
1	114890001	114910000	171	0
1	11490001	11510000	190	0
11	1490001	1510000	132	0
11	14930001	14950000	253	0
11	14940001	14960000	228	0
11	14970001	14990000	287	0
11	14980001	15000000	238	0
1	11500001	11520000	202	0
11	1500001	1520000	202	0
1	1150001	1170000	252	0
11	15010001	15030000	291	0
11	15090001	15110000	260	0
11	15100001	15120000	291	0
1	11510001	11530000	210	0
11	15110001	15130000	254	0
11	15120001	15140000	274	0
1	11520001	11540000	176	0
11	15250001	15270000	279	0
1	11530001	11550000	180	0
1	115390001	115410000	215	0
1	115400001	115420000	278	0
1	11540001	11560000	205	0
11	1540001	1560000	267	0
1	115490001	115510000	104	0
1	11550001	11570000	182	0
11	1550001	1570000	318	0
1	11560001	11580000	170	0
1	115650001	115670000	240	0
1	115660001	115680000	282	0
1	115670001	115690000	352	0
1	11570001	11590000	157	0
11	15710001	15730000	295	0
1	11580001	11600000	123	0
11	15870001	15890000	295	0
11	15880001	15900000	302	0
11	15890001	15910000	286	0
11	15900001	15920000	300	0
1	11590001	11610000	116	0
11	15940001	15960000	226	0
11	15950001	15970000	259	0
11	15960001	15980000	196	0
11	15980001	16000000	237	0
11	15990001	16010000	282	0
1	11600001	11620000	132	0
1	1160001	1180000	263	0
11	16010001	16030000	256	0
11	16030001	16050000	275	0
11	16040001	16060000	283	0
11	16060001	16080000	230	0
11	16070001	16090000	233	0
11	16080001	16100000	240	0
11	16090001	16110000	198	0
11	16100001	16120000	203	0
1	11610001	11630000	162	0
1	116160001	116180000	123	0
1	116170001	116190000	126	0
11	16190001	16210000	134	0
11	16200001	16220000	184	0
1	11620001	11640000	232	0
1	116210001	116230000	117	0
11	16210001	16230000	172	0
1	116220001	116240000	98	0
11	16260001	16280000	177	0
1	116270001	116290000	43	0
1	116280001	116300000	47	0
1	116290001	116310000	104	0
1	116300001	116320000	117	0
1	11630001	11650000	222	0
1	116310001	116330000	101	0
1	116320001	116340000	111	0
1	116390001	116410000	62	0
1	116400001	116420000	93	0
1	11640001	11660000	186	0
1	116410001	116430000	128	0
1	116420001	116440000	129	0
1	116440001	116460000	199	0
11	16440001	16460000	53	0
1	116450001	116470000	191	0
1	116460001	116480000	155	0
1	116470001	116490000	117	0
1	116480001	116500000	106	0
1	116490001	116510000	138	0
11	16490001	16510000	252	0
1	116500001	116520000	176	0
11	16500001	16520000	184	0
1	11650001	11670000	221	0
11	1650001	1670000	194	0
1	116510001	116530000	179	0
11	16510001	16530000	154	0
1	116520001	116540000	113	0
1	116530001	116550000	66	0
11	16540001	16560000	192	0
1	116570001	116590000	55	0
11	16570001	16590000	198	0
11	16580001	16600000	181	0
1	116600001	116620000	136	0
1	116610001	116630000	117	0
1	116620001	116640000	121	0
1	116630001	116650000	135	0
1	116640001	116660000	149	0
1	116650001	116670000	161	0
11	16650001	16670000	180	0
11	16660001	16680000	227	0
11	16750001	16770000	253	0
1	116760001	116780000	107	0
11	16760001	16780000	231	0
1	116770001	116790000	91	0
11	16770001	16790000	326	0
1	116780001	116800000	121	0
11	16800001	16820000	179	0
11	16810001	16830000	240	0
11	16820001	16840000	238	0
11	16840001	16860000	240	0
11	16850001	16870000	267	0
11	16860001	16880000	233	0
11	16880001	16900000	208	0
1	116890001	116910000	104	0
11	16890001	16910000	233	0
1	116900001	116920000	100	0
11	16900001	16920000	275	0
1	11690001	11710000	142	0
11	16910001	16930000	308	0
1	116920001	116940000	105	0
11	16920001	16940000	255	0
1	116930001	116950000	108	0
11	16930001	16950000	198	0
11	16940001	16960000	182	0
11	16950001	16970000	208	0
1	116960001	116980000	149	0
11	16960001	16980000	277	0
1	116970001	116990000	155	0
11	16970001	16990000	272	0
1	116980001	117000000	122	0
11	16980001	17000000	220	0
1	116990001	117010000	138	0
11	16990001	17010000	197	0
1	117000001	117020000	140	0
11	17000001	17020000	217	0
1	11700001	11720000	155	0
1	1170001	1190000	286	0
1	117010001	117030000	121	0
11	17010001	17030000	267	0
1	117020001	117040000	134	0
11	17020001	17040000	275	0
1	117030001	117050000	125	0
11	17030001	17050000	239	0
1	117040001	117060000	55	0
11	17040001	17060000	234	0
11	17050001	17070000	226	0
1	117060001	117080000	18	0
11	17060001	17080000	251	0
1	117070001	117090000	52	0
11	17070001	17090000	250	0
1	117080001	117100000	69	0
11	17080001	17100000	240	0
1	117090001	117110000	77	0
11	17090001	17110000	317	0
1	117100001	117120000	81	0
11	17100001	17120000	346	0
1	11710001	11730000	213	0
1	117110001	117130000	69	0
11	17110001	17130000	335	0
1	117120001	117140000	101	0
11	17120001	17140000	316	0
1	117130001	117150000	124	0
11	17130001	17150000	249	0
1	117140001	117160000	124	0
11	17140001	17160000	251	0
1	117150001	117170000	129	0
11	17150001	17170000	292	0
1	117160001	117180000	89	0
11	17160001	17180000	293	0
1	117170001	117190000	56	0
1	117180001	117200000	43	0
11	17180001	17200000	232	0
1	117190001	117210000	59	0
1	117200001	117220000	81	0
1	11720001	11740000	185	0
1	117210001	117230000	101	0
1	117220001	117240000	110	0
11	17220001	17240000	233	0
1	117230001	117250000	99	0
11	17230001	17250000	273	0
1	117240001	117260000	110	0
1	117250001	117270000	116	0
1	117260001	117280000	133	0
1	117270001	117290000	135	0
11	17270001	17290000	303	0
1	117280001	117300000	102	0
11	17280001	17300000	332	0
1	117290001	117310000	90	0
11	17290001	17310000	281	0
1	117300001	117320000	107	0
11	17300001	17320000	191	0
1	11730001	11750000	124	0
1	117310001	117330000	142	0
11	17310001	17330000	181	0
1	117320001	117340000	174	0
11	17320001	17340000	216	0
1	117330001	117350000	183	0
11	17330001	17350000	221	0
1	117340001	117360000	220	0
11	17340001	17360000	206	0
1	117350001	117370000	233	0
11	17350001	17370000	159	0
1	117360001	117380000	174	0
11	17360001	17380000	129	0
1	117370001	117390000	141	0
11	17370001	17390000	143	0
1	117380001	117400000	135	0
11	17380001	17400000	168	0
1	117390001	117410000	158	0
1	117400001	117420000	189	0
1	11740001	11760000	187	0
1	117410001	117430000	165	0
1	117420001	117440000	261	0
1	117430001	117450000	192	0
11	17450001	17470000	150	0
1	117480001	117500000	38	0
1	117490001	117510000	56	0
11	17490001	17510000	253	0
1	117500001	117520000	75	0
11	17500001	17520000	257	0
1	11750001	11770000	282	0
1	117510001	117530000	116	0
11	17510001	17530000	193	0
1	117520001	117540000	118	0
11	17520001	17540000	201	0
1	117530001	117550000	142	0
11	17530001	17550000	240	0
1	117540001	117560000	123	0
11	17540001	17560000	223	0
11	17550001	17570000	216	0
11	17560001	17580000	210	0
11	17570001	17590000	194	0
1	117590001	117610000	149	0
1	117600001	117620000	205	0
1	11760001	11780000	299	0
1	117610001	117630000	188	0
1	117620001	117640000	163	0
1	117630001	117650000	233	0
11	17630001	17650000	207	0
1	117640001	117660000	264	0
11	17640001	17660000	217	0
1	117650001	117670000	279	0
11	17650001	17670000	283	0
1	117660001	117680000	279	0
11	17660001	17680000	252	0
1	117670001	117690000	294	0
11	17670001	17690000	232	0
1	117680001	117700000	276	0
11	17680001	17700000	269	0
1	117690001	117710000	214	0
11	17690001	17710000	191	0
1	117700001	117720000	233	0
11	17700001	17720000	163	0
1	11770001	11790000	232	0
1	117710001	117730000	253	0
11	17710001	17730000	254	0
1	117720001	117740000	292	0
11	17720001	17740000	328	0
1	117730001	117750000	336	0
11	17730001	17750000	270	0
1	117740001	117760000	303	0
11	17740001	17760000	177	0
1	117750001	117770000	268	0
11	17750001	17770000	193	0
1	117760001	117780000	259	0
11	17760001	17780000	264	0
1	117770001	117790000	230	0
1	117780001	117800000	244	0
11	17780001	17800000	330	0
1	117790001	117810000	299	0
1	117800001	117820000	338	0
1	11780001	11800000	213	0
11	1780001	1800000	125	0
1	117810001	117830000	278	0
1	117820001	117840000	289	0
1	117830001	117850000	269	0
1	117840001	117860000	195	0
1	117850001	117870000	249	0
1	117860001	117880000	296	0
1	117870001	117890000	314	0
1	117880001	117900000	315	0
1	11790001	11810000	259	0
11	1790001	1810000	155	0
11	1800001	1820000	188	0
1	1180001	1200000	294	0
1	118040001	118060000	343	0
1	118050001	118070000	304	0
1	118060001	118080000	275	0
11	18060001	18080000	172	0
1	118070001	118090000	265	0
1	118080001	118100000	316	0
1	118090001	118110000	396	0
1	118100001	118120000	412	0
11	1810001	1830000	253	0
1	118110001	118130000	415	0
1	118120001	118140000	431	0
1	118210001	118230000	375	0
1	118220001	118240000	320	0
1	11830001	11850000	161	0
11	18380001	18400000	239	0
11	18390001	18410000	262	0
11	18400001	18420000	233	0
1	11840001	11860000	169	0
11	1840001	1860000	284	0
11	18410001	18430000	225	0
11	18420001	18440000	239	0
11	18430001	18450000	216	0
11	18440001	18460000	191	0
11	18450001	18470000	170	0
11	18460001	18480000	120	0
11	18470001	18490000	132	0
11	18480001	18500000	169	0
1	118490001	118510000	217	0
11	18490001	18510000	229	0
11	18500001	18520000	331	0
1	11850001	11870000	131	0
11	1850001	1870000	291	0
11	18510001	18530000	348	0
11	18520001	18540000	353	0
11	18530001	18550000	310	0
1	118550001	118570000	175	0
1	118560001	118580000	146	0
1	118570001	118590000	127	0
1	118580001	118600000	174	0
11	18580001	18600000	235	0
1	118590001	118610000	249	0
11	18590001	18610000	250	0
11	18600001	18620000	210	0
1	11860001	11880000	137	0
11	1860001	1880000	276	0
11	18610001	18630000	232	0
11	18620001	18640000	261	0
11	18630001	18650000	262	0
11	18640001	18660000	197	0
11	18650001	18670000	169	0
11	18660001	18680000	232	0
11	18670001	18690000	258	0
11	18680001	18700000	234	0
1	11870001	11890000	132	0
11	1870001	1890000	282	0
11	18710001	18730000	223	0
1	118750001	118770000	234	0
1	118800001	118820000	256	0
1	11880001	11900000	145	0
11	1880001	1900000	240	0
1	11890001	11910000	194	0
11	1890001	1910000	276	0
1	118940001	118960000	223	0
1	118950001	118970000	254	0
11	18960001	18980000	152	0
11	18970001	18990000	247	0
11	18980001	19000000	330	0
11	18990001	19010000	320	0
11	19000001	19020000	333	0
1	11900001	11920000	194	0
11	1900001	1920000	330	0
1	1190001	1210000	284	0
11	19010001	19030000	307	0
11	19020001	19040000	243	0
11	19060001	19080000	239	0
11	19070001	19090000	221	0
11	19080001	19100000	203	0
1	11910001	11930000	142	0
11	1910001	1930000	292	0
11	19110001	19130000	267	0
11	19120001	19140000	269	0
11	19130001	19150000	278	0
11	19140001	19160000	268	0
11	19150001	19170000	233	0
11	19160001	19180000	205	0
11	19180001	19200000	209	0
11	19190001	19210000	224	0
11	19200001	19220000	176	0
1	11920001	11940000	156	0
11	1920001	1940000	244	0
1	119210001	119230000	131	0
11	19210001	19230000	185	0
1	119220001	119240000	175	0
11	19220001	19240000	178	0
1	119230001	119250000	224	0
11	19230001	19250000	138	0
1	119240001	119260000	234	0
11	19240001	19260000	110	0
1	119250001	119270000	157	0
11	19250001	19270000	85	0
11	19260001	19280000	117	0
1	119270001	119290000	168	0
11	19270001	19290000	148	0
1	119280001	119300000	202	0
11	19280001	19300000	133	0
11	19290001	19310000	119	0
11	19300001	19320000	126	0
1	11930001	11950000	190	0
11	1930001	1950000	197	0
11	19310001	19330000	135	0
1	119320001	119340000	136	0
11	19320001	19340000	114	0
1	119330001	119350000	123	0
11	19330001	19350000	73	0
1	119340001	119360000	139	0
11	19340001	19360000	70	0
11	19350001	19370000	88	0
11	19360001	19380000	93	0
1	119370001	119390000	173	0
11	19370001	19390000	109	0
1	119380001	119400000	160	0
11	19380001	19400000	159	0
11	19390001	19410000	142	0
11	19400001	19420000	92	0
1	11940001	11960000	216	0
11	1940001	1960000	177	0
11	19410001	19430000	96	0
11	19420001	19440000	95	0
1	119430001	119450000	170	0
11	19430001	19450000	84	0
1	119440001	119460000	195	0
11	19440001	19460000	99	0
1	119450001	119470000	210	0
11	19450001	19470000	104	0
11	19460001	19480000	78	0
11	19470001	19490000	99	0
11	19480001	19500000	118	0
11	19490001	19510000	100	0
11	19500001	19520000	100	0
1	11950001	11970000	182	0
11	1950001	1970000	157	0
11	19510001	19530000	101	0
11	19520001	19540000	85	0
11	19530001	19550000	70	0
11	19540001	19560000	62	0
11	19550001	19570000	58	0
11	19560001	19580000	57	0
11	19570001	19590000	72	0
11	19580001	19600000	73	0
1	119590001	119610000	217	0
11	19590001	19610000	57	0
1	119600001	119620000	214	0
11	19600001	19620000	58	0
1	11960001	11980000	167	0
1	119610001	119630000	247	0
11	19610001	19630000	73	0
1	119620001	119640000	241	0
11	19620001	19640000	104	0
11	19630001	19650000	121	0
11	19640001	19660000	89	0
1	119650001	119670000	207	0
11	19650001	19670000	69	0
11	19660001	19680000	87	0
11	19670001	19690000	105	0
11	19680001	19700000	100	0
11	19690001	19710000	102	0
11	19700001	19720000	123	0
1	11970001	11990000	187	0
1	119710001	119730000	241	0
11	19710001	19730000	108	0
1	119720001	119740000	293	0
11	19720001	19740000	69	0
1	119730001	119750000	352	0
11	19730001	19750000	68	0
1	119740001	119760000	291	0
11	19740001	19760000	95	0
1	119750001	119770000	181	0
11	19750001	19770000	121	0
1	119760001	119780000	159	0
11	19760001	19780000	112	0
11	19790001	19810000	95	0
11	19800001	19820000	79	0
1	11980001	12000000	139	0
11	19810001	19830000	52	0
11	19820001	19840000	58	0
11	19870001	19890000	71	0
11	19880001	19900000	41	0
11	19890001	19910000	28	0
11	19900001	19920000	35	0
1	11990001	12010000	165	0
11	19910001	19930000	40	0
11	19920001	19940000	42	0
11	19930001	19950000	30	0
11	19940001	19960000	17	0
1	119950001	119970000	237	0
11	19950001	19970000	18	0
1	119960001	119980000	289	0
11	19960001	19980000	15	0
11	19970001	19990000	14	0
11	19980001	20000000	20	0
11	19990001	20010000	21	0
11	20000001	20020000	16	0
1	12000001	12020000	180	0
1	1200001	1220000	286	0
11	20010001	20030000	17	0
11	20020001	20040000	17	0
11	20030001	20050000	13	0
11	20040001	20060000	22	0
11	20050001	20070000	28	0
11	20060001	20080000	10	0
11	20070001	20090000	21	0
11	20080001	20100000	41	0
11	20090001	20110000	38	0
1	120100001	120120000	148	0
11	20100001	20120000	39	0
1	12010001	12030000	149	0
1	120110001	120130000	141	0
11	20110001	20130000	48	0
1	120120001	120140000	220	0
11	20120001	20140000	44	0
1	120130001	120150000	270	0
11	20130001	20150000	39	0
1	120140001	120160000	226	0
11	20140001	20160000	34	0
11	20150001	20170000	35	0
11	20160001	20180000	49	0
1	12020001	12040000	130	0
1	12030001	12050000	173	0
1	12040001	12060000	202	0
1	12050001	12070000	197	0
1	12060001	12080000	200	0
1	12070001	12090000	133	0
1	12080001	12100000	106	0
1	12090001	12110000	148	0
1	12100001	12120000	180	0
1	1210001	1230000	240	0
1	12110001	12130000	172	0
1	12120001	12140000	157	0
1	12160001	12180000	161	0
1	12170001	12190000	146	0
1	12190001	12210000	238	0
1	12200001	12220000	280	0
1	1220001	1240000	236	0
1	12210001	12230000	276	0
1	122200001	122220000	178	0
1	122280001	122300000	216	0
1	12260001	12280000	165	0
1	12270001	12290000	200	0
1	1230001	1250000	252	0
1	123620001	123640000	328	0
1	123630001	123650000	389	0
1	12380001	12400000	169	0
11	2390001	2410000	63	0
11	2400001	2420000	51	0
1	1240001	1260000	238	0
11	2410001	2430000	57	0
11	2420001	2440000	68	0
1	12430001	12450000	276	0
1	12440001	12460000	254	0
1	124490001	124510000	338	0
1	124500001	124520000	297	0
1	12450001	12470000	180	0
1	124510001	124530000	271	0
1	124520001	124540000	269	0
1	12460001	12480000	131	0
1	124650001	124670000	441	0
1	12470001	12490000	181	0
1	12480001	12500000	187	0
1	1250001	1270000	192	0
1	12510001	12530000	324	0
1	12520001	12540000	397	0
1	125290001	125310000	353	0
1	12530001	12550000	331	0
1	125320001	125340000	294	0
1	125330001	125350000	307	0
1	125340001	125360000	288	0
1	125350001	125370000	272	0
1	125360001	125380000	238	0
1	125380001	125400000	210	0
1	125390001	125410000	227	0
1	12540001	12560000	312	0
1	12550001	12570000	299	0
1	125590001	125610000	14	0
1	125600001	125620000	121	0
1	12560001	12580000	320	0
1	125610001	125630000	189	0
1	125620001	125640000	174	0
1	125630001	125650000	180	0
1	125640001	125660000	175	0
1	125650001	125670000	196	0
1	125660001	125680000	228	0
1	125670001	125690000	271	0
1	125680001	125700000	290	0
1	125690001	125710000	279	0
1	125700001	125720000	286	0
1	12570001	12590000	390	0
11	2570001	2590000	51	0
1	125710001	125730000	245	0
1	125740001	125760000	162	0
1	125750001	125770000	149	0
1	125760001	125780000	156	0
1	125770001	125790000	116	0
1	125780001	125800000	95	0
1	125790001	125810000	96	0
1	12580001	12600000	470	0
1	125830001	125850000	121	0
1	125840001	125860000	196	0
1	125870001	125890000	168	0
1	125880001	125900000	181	0
1	12590001	12610000	458	0
1	12600001	12620000	378	0
1	126010001	126030000	154	0
1	126150001	126170000	209	0
1	126160001	126180000	182	0
1	126170001	126190000	162	0
1	126180001	126200000	150	0
1	12630001	12650000	257	0
1	126310001	126330000	73	0
1	126320001	126340000	79	0
1	126330001	126350000	78	0
1	126340001	126360000	102	0
1	126350001	126370000	118	0
1	126360001	126380000	118	0
1	126370001	126390000	126	0
1	126380001	126400000	103	0
1	126390001	126410000	73	0
1	126400001	126420000	102	0
1	12640001	12660000	219	0
1	126410001	126430000	119	0
1	126420001	126440000	115	0
1	126430001	126450000	118	0
1	126440001	126460000	99	0
1	126450001	126470000	116	0
1	126470001	126490000	131	0
1	126490001	126510000	114	0
1	126500001	126520000	145	0
1	12650001	12670000	266	0
1	126510001	126530000	170	0
1	126520001	126540000	102	0
1	126530001	126550000	46	0
1	126540001	126560000	38	0
1	126550001	126570000	38	0
1	126560001	126580000	46	0
1	126570001	126590000	69	0
1	12660001	12680000	283	0
1	126620001	126640000	56	0
1	126630001	126650000	63	0
1	12670001	12690000	257	0
1	12680001	12700000	279	0
1	126830001	126850000	57	0
1	126840001	126860000	66	0
1	126850001	126870000	72	0
1	126860001	126880000	61	0
1	126870001	126890000	61	0
1	12690001	12710000	303	0
1	12700001	12720000	315	0
1	1270001	1290000	256	0
1	12710001	12730000	376	0
1	12720001	12740000	376	0
1	12730001	12750000	271	0
1	12740001	12760000	221	0
1	12750001	12770000	287	0
1	12760001	12780000	251	0
1	127700001	127720000	70	0
1	12770001	12790000	215	0
1	127710001	127730000	72	0
1	127720001	127740000	72	0
1	127730001	127750000	83	0
1	127740001	127760000	102	0
1	127750001	127770000	80	0
1	127760001	127780000	72	0
1	127770001	127790000	103	0
1	127780001	127800000	130	0
1	127790001	127810000	84	0
1	12780001	12800000	273	0
1	127890001	127910000	65	0
1	127900001	127920000	91	0
1	12790001	12810000	267	0
1	127920001	127940000	87	0
1	127930001	127950000	76	0
1	127940001	127960000	39	0
1	127960001	127980000	33	0
1	127970001	127990000	98	0
1	127980001	128000000	125	0
1	12800001	12820000	311	0
1	1280001	1300000	333	0
1	128020001	128040000	160	0
1	128030001	128050000	150	0
1	128040001	128060000	147	0
1	128050001	128070000	167	0
1	128060001	128080000	185	0
1	128070001	128090000	268	0
1	12810001	12830000	332	0
1	128110001	128130000	184	0
1	128150001	128170000	211	0
1	128160001	128180000	237	0
1	128170001	128190000	213	0
1	128190001	128210000	239	0
1	128200001	128220000	179	0
1	12820001	12840000	266	0
1	128210001	128230000	217	0
1	128220001	128240000	230	0
1	128290001	128310000	235	0
1	128300001	128320000	223	0
1	12830001	12850000	268	0
1	128310001	128330000	184	0
1	128320001	128340000	160	0
1	128330001	128350000	155	0
1	12840001	12860000	306	0
1	12850001	12870000	274	0
1	12860001	12880000	249	0
1	128750001	128770000	224	0
1	128760001	128780000	297	0
1	128770001	128790000	257	0
1	128840001	128860000	209	0
1	128850001	128870000	238	0
1	128990001	129010000	228	0
1	1290001	1310000	328	0
1	12910001	12930000	413	0
1	12920001	12940000	336	0
1	129250001	129270000	119	0
1	129260001	129280000	103	0
1	129270001	129290000	131	0
1	129280001	129300000	209	0
1	129290001	129310000	234	0
1	129300001	129320000	212	0
1	12930001	12950000	310	0
1	129310001	129330000	175	0
1	129320001	129340000	188	0
1	129330001	129350000	219	0
1	129340001	129360000	199	0
1	129350001	129370000	158	0
1	12940001	12960000	324	0
1	129440001	129460000	102	0
1	129450001	129470000	115	0
1	12950001	12970000	299	0
1	129530001	129550000	113	0
1	129540001	129560000	140	0
1	12960001	12980000	284	0
1	129610001	129630000	176	0
1	129620001	129640000	182	0
1	12970001	12990000	305	0
1	129860001	129880000	220	0
1	13000001	13020000	303	0
1	1300001	1320000	377	0
1	13010001	13030000	265	0
1	13020001	13040000	256	0
1	13030001	13050000	235	0
1	13040001	13060000	199	0
1	13050001	13070000	199	0
1	13060001	13080000	233	0
1	130620001	130640000	142	0
1	130630001	130650000	116	0
1	130640001	130660000	120	0
1	131080001	131100000	191	0
1	131090001	131110000	242	0
1	131150001	131170000	234	0
1	131160001	131180000	188	0
1	131170001	131190000	220	0
1	131190001	131210000	208	0
1	131200001	131220000	166	0
1	131210001	131230000	157	0
1	131220001	131240000	207	0
1	131250001	131270000	220	0
1	131260001	131280000	220	0
1	131270001	131290000	261	0
1	131280001	131300000	290	0
1	131290001	131310000	281	0
1	131300001	131320000	239	0
1	131460001	131480000	234	0
1	131470001	131490000	204	0
1	131480001	131500000	208	0
1	131630001	131650000	187	0
1	131640001	131660000	178	0
1	131650001	131670000	209	0
1	131710001	131730000	295	0
1	131720001	131740000	273	0
1	131770001	131790000	272	0
1	131780001	131800000	273	0
1	131790001	131810000	281	0
1	131800001	131820000	252	0
1	131840001	131860000	304	0
1	132070001	132090000	228	0
1	132170001	132190000	186	0
1	132180001	132200000	218	0
1	132190001	132210000	254	0
1	132200001	132220000	285	0
1	132210001	132230000	367	0
1	132220001	132240000	292	0
1	132390001	132410000	322	0
1	132400001	132420000	300	0
1	132410001	132430000	319	0
1	132510001	132530000	293	0
1	132520001	132540000	266	0
1	132530001	132550000	268	0
1	132700001	132720000	226	0
1	132820001	132840000	180	0
1	132830001	132850000	197	0
1	132850001	132870000	184	0
1	132860001	132880000	170	0
1	132880001	132900000	258	0
1	132890001	132910000	204	0
1	132900001	132920000	194	0
1	132920001	132940000	211	0
1	132930001	132950000	193	0
1	132940001	132960000	175	0
[truncated: 89,639 more rows]
