# Supplementary material for: Identification of selection signatures involved in performance traits in a paternal broiler line
Source: BMC Genomics. 2019 Jun 3;20:449. doi: 10.1186/s12864-019-5811-1 (PMC6547531; doi:10.1186/s12864-019-5811-1)
Supplement: Supplementary file 6 — List of the 5681 genes annotated in the 1941 consensus regions of runs of homozygosity (cROH). (TXT 2578 kb) [file 12864_2019_5811_MOESM6_ESM.txt]

CHR	START	END	NVAR	FST
1	90001	110000	7	0
1	130001	150000	16	0
1	140001	160000	24	0
1	360001	380000	21	0
1	370001	390000	22	0
1	490001	510000	5	0
1	500001	520000	7	0
1	510001	530000	8	0
1	670001	690000	7	0
1	700001	720000	10	0
1	840001	860000	16	0
1	850001	870000	22	0
1	860001	880000	30	0
1	870001	890000	25	0
1	940001	960000	13	0
1	970001	990000	15	0
1	980001	1000000	22	0
1	990001	1010000	27	0
1	1000001	1020000	22	0
1	1010001	1030000	26	0
1	1090001	1110000	13	0
1	1100001	1120000	19	0
1	1110001	1130000	20	0
1	1120001	1140000	21	0
1	1150001	1170000	12	0
1	1160001	1180000	12	0
1	1170001	1190000	24	0
1	1180001	1200000	29	0
1	1190001	1210000	27	0
1	1200001	1220000	25	0
1	1210001	1230000	18	0
1	1220001	1240000	22	0
1	1230001	1250000	20	0
1	1300001	1320000	14	0
1	1340001	1360000	30	0
1	1350001	1370000	31	0
1	1360001	1380000	17	0
1	1370001	1390000	9	0
1	1380001	1400000	13	0
1	1390001	1410000	22	0
1	1400001	1420000	25	0
1	1410001	1430000	21	0
1	1420001	1440000	17	0
1	1430001	1450000	17	0
1	1440001	1460000	16	0
1	1520001	1540000	17	0
1	1530001	1550000	15	0
1	1720001	1740000	25	0
1	1980001	2000000	14	0
1	2090001	2110000	11	0
1	2130001	2150000	14	0
1	2140001	2160000	13	0
1	2200001	2220000	7	0
1	2210001	2230000	11	0
1	2270001	2290000	18	0
1	2300001	2320000	14	0
1	2310001	2330000	13	0
1	2320001	2340000	27	0
1	2330001	2350000	25	0
1	2340001	2360000	17	0
1	2350001	2370000	19	0
1	2370001	2390000	12	0
1	2380001	2400000	13	0
1	2410001	2430000	12	0
1	2450001	2470000	13	0
1	2480001	2500000	13	0
1	2490001	2510000	12	0
1	2500001	2520000	32	0
1	2510001	2530000	40	0
1	2520001	2540000	25	0
1	2530001	2550000	16	0
1	2540001	2560000	15	0
1	2550001	2570000	23	0
1	2600001	2620000	12	0
1	2610001	2630000	10	0
1	2620001	2640000	12	0
1	2630001	2650000	13	0
1	2640001	2660000	14	0
1	2700001	2720000	9	0
1	2710001	2730000	10	0
1	2850001	2870000	6	0
1	2860001	2880000	9	0
1	2940001	2960000	20	0
1	3070001	3090000	14	0
1	3080001	3100000	20	0
1	3110001	3130000	6	0
1	3120001	3140000	7	0
1	3130001	3150000	10	0
1	3140001	3160000	11	0
1	3150001	3170000	17	0
1	3160001	3180000	16	0
1	3170001	3190000	13	0
1	3180001	3200000	15	0
1	3190001	3210000	17	0
1	3200001	3220000	18	0
1	3210001	3230000	20	0
1	3220001	3240000	23	0
1	3230001	3250000	11	0
1	3250001	3270000	7	0
1	3260001	3280000	14	0
1	3270001	3290000	13	0
1	3280001	3300000	7	0
1	3290001	3310000	11	0
1	3300001	3320000	14	0
1	3330001	3350000	24	0
1	3340001	3360000	22	0
1	3350001	3370000	28	0
1	3360001	3380000	24	0
1	3370001	3390000	13	0
1	3380001	3400000	12	0
1	3390001	3410000	12	0
1	3420001	3440000	6	0
1	3430001	3450000	9	0
1	3440001	3460000	14	0
1	3450001	3470000	14	0
1	3460001	3480000	10	0
1	3470001	3490000	12	0
1	3480001	3500000	13	0
1	3490001	3510000	10	0
1	3520001	3540000	21	0
1	3530001	3550000	14	0
1	3540001	3560000	11	0
1	3550001	3570000	21	0
1	3560001	3580000	30	0
1	3570001	3590000	29	0
1	3580001	3600000	19	0
1	3590001	3610000	12	0
1	3600001	3620000	16	0
1	3610001	3630000	19	0
1	3620001	3640000	15	0
1	3630001	3650000	8	0
1	3650001	3670000	17	0
1	3660001	3680000	16	0
1	3690001	3710000	10	0
1	3700001	3720000	8	0
1	3710001	3730000	14	0
1	3720001	3740000	17	0
1	3730001	3750000	10	0
1	3740001	3760000	18	0
1	3750001	3770000	27	0
1	3760001	3780000	19	0
1	3770001	3790000	15	0
1	3780001	3800000	18	0
1	3790001	3810000	15	0
1	3800001	3820000	9	0
1	3810001	3830000	9	0
1	3820001	3840000	10	0
1	3830001	3850000	10	0
1	3840001	3860000	7	0
1	3850001	3870000	8	0
1	3860001	3880000	13	0
1	3880001	3900000	13	0
1	3890001	3910000	18	0
1	3900001	3920000	16	0
1	3910001	3930000	15	0
1	3920001	3940000	15	0
1	3930001	3950000	11	0
1	3940001	3960000	9	0
1	3950001	3970000	10	0
1	3960001	3980000	11	0
1	3970001	3990000	12	0
1	4120001	4140000	24	0
1	4170001	4190000	17	0
1	4180001	4200000	13	0
1	4190001	4210000	10	0
1	4200001	4220000	19	0
1	4210001	4230000	23	0
1	4220001	4240000	17	0
1	4230001	4250000	16	0
1	4240001	4260000	23	0
1	4250001	4270000	22	0
1	4260001	4280000	21	0
1	4270001	4290000	24	0
1	4280001	4300000	17	0
1	4290001	4310000	14	0
1	4300001	4320000	16	0
1	4310001	4330000	15	0
1	4320001	4340000	15	0
1	4330001	4350000	14	0
1	4340001	4360000	16	0
1	4350001	4370000	19	0
1	4360001	4380000	13	0
1	4370001	4390000	13	0
1	4380001	4400000	13	0
1	4390001	4410000	9	0
1	4400001	4420000	10	0
1	4410001	4430000	9	0
1	4480001	4500000	5	0
1	4490001	4510000	11	0
1	4500001	4520000	10	0
1	4510001	4530000	5	0
1	4520001	4540000	6	0
1	4530001	4550000	10	0
1	4540001	4560000	12	0
1	4550001	4570000	12	0
1	4560001	4580000	12	0
1	4590001	4610000	9	0
1	4630001	4650000	10	0
1	4640001	4660000	8	0
1	4650001	4670000	7	0
1	4660001	4680000	10	0
1	4680001	4700000	14	0
1	4690001	4710000	13	0
1	4720001	4740000	7	0
1	4730001	4750000	11	0
1	4740001	4760000	9	0
1	4750001	4770000	7	0
1	4760001	4780000	10	0
1	4770001	4790000	9	0
1	4780001	4800000	7	0
1	4790001	4810000	7	0
1	4800001	4820000	5	0
1	4810001	4830000	6	0
1	4820001	4840000	9	0
1	4830001	4850000	9	0
1	4840001	4860000	9	0
1	4850001	4870000	7	0
1	4860001	4880000	12	0
1	4870001	4890000	9	0
1	4910001	4930000	5	0
1	4950001	4970000	8	0
1	4960001	4980000	12	0
1	4970001	4990000	10	0
1	5020001	5040000	6	0
1	5040001	5060000	8	0
1	5050001	5070000	18	0
1	5060001	5080000	18	0
1	5100001	5120000	9	0
1	5110001	5130000	8	0
1	5120001	5140000	5	0
1	5180001	5200000	8	0
1	5190001	5210000	10	0
1	5200001	5220000	16	0
1	5210001	5230000	20	0
1	5220001	5240000	15	0
1	5230001	5250000	13	0
1	5250001	5270000	11	0
1	5340001	5360000	5	0
1	5380001	5400000	7	0
1	5390001	5410000	5	0
1	5430001	5450000	9	0
1	5440001	5460000	16	0
1	5450001	5470000	17	0
1	5460001	5480000	18	0
1	5470001	5490000	16	0
1	5490001	5510000	7	0
1	5500001	5520000	10	0
1	5530001	5550000	7	0
1	5540001	5560000	6	0
1	5550001	5570000	8	0
1	5560001	5580000	13	0
1	5570001	5590000	12	0
1	5590001	5610000	11	0
1	5600001	5620000	10	0
1	5610001	5630000	14	0
1	5620001	5640000	14	0
1	5630001	5650000	8	0
1	5640001	5660000	15	0
1	5660001	5680000	9	0
1	5670001	5690000	9	0
1	5680001	5700000	10	0
1	5690001	5710000	11	0
1	5700001	5720000	7	0
1	5750001	5770000	5	0
1	5760001	5780000	7	0
1	5770001	5790000	12	0
1	5780001	5800000	12	0
1	5810001	5830000	9	0
1	5820001	5840000	5	0
1	5840001	5860000	11	0
1	5860001	5880000	13	0
1	5900001	5920000	5	0
1	5920001	5940000	21	0
1	5930001	5950000	15	0
1	5940001	5960000	6	0
1	5950001	5970000	10	0
1	5960001	5980000	13	0
1	5970001	5990000	12	0
1	5980001	6000000	9	0
1	5990001	6010000	9	0
1	6000001	6020000	9	0
1	6010001	6030000	7	0
1	6020001	6040000	11	0
1	6050001	6070000	22	0
1	6060001	6080000	20	0
1	6070001	6090000	25	0
1	6080001	6100000	25	0
1	6090001	6110000	24	0
1	6100001	6120000	24	0
1	6110001	6130000	8	0
1	6120001	6140000	11	0
1	6130001	6150000	12	0
1	6140001	6160000	11	0
1	6150001	6170000	16	0
1	6160001	6180000	16	0
1	6170001	6190000	20	0
1	6180001	6200000	22	0
1	6190001	6210000	15	0
1	6200001	6220000	30	0
1	6210001	6230000	33	0
1	6220001	6240000	18	0
1	6230001	6250000	26	0
1	6250001	6270000	30	0
1	6260001	6280000	19	0
1	6270001	6290000	25	0
1	6320001	6340000	23	0
1	6330001	6350000	27	0
1	6340001	6360000	19	0
1	6370001	6390000	20	0
1	6380001	6400000	24	0
1	6390001	6410000	22	0
1	6400001	6420000	26	0
1	6410001	6430000	28	0
1	6420001	6440000	17	0
1	6430001	6450000	21	0
1	6440001	6460000	21	0
1	6450001	6470000	25	0
1	6460001	6480000	28	0
1	6470001	6490000	21	0
1	6480001	6500000	19	0
1	6490001	6510000	17	0
1	6500001	6520000	12	0
1	6510001	6530000	13	0
1	6520001	6540000	27	0
1	6530001	6550000	27	0
1	6540001	6560000	19	0
1	6550001	6570000	15	0
1	6560001	6580000	11	0
1	6570001	6590000	9	0
1	6580001	6600000	10	0
1	6590001	6610000	11	0
1	6600001	6620000	7	0
1	6610001	6630000	7	0
1	6620001	6640000	10	0
1	6630001	6650000	12	0
1	6640001	6660000	13	0
1	6650001	6670000	11	0
1	6660001	6680000	12	0
1	6670001	6690000	18	0
1	6680001	6700000	25	0
1	6690001	6710000	23	0
1	6700001	6720000	13	0
1	6710001	6730000	17	0
1	6720001	6740000	25	0
1	6730001	6750000	27	0
1	6740001	6760000	26	0
1	6750001	6770000	29	0
1	6760001	6780000	41	0
1	6770001	6790000	30	0
1	6780001	6800000	9	0
1	6790001	6810000	13	0
1	6800001	6820000	25	0
1	6810001	6830000	26	0
1	6840001	6860000	24	0
1	6850001	6870000	19	0
1	6860001	6880000	12	0
1	6870001	6890000	11	0
1	6880001	6900000	15	0
1	6890001	6910000	15	0
1	6900001	6920000	11	0
1	6910001	6930000	15	0
1	6920001	6940000	23	0
1	6930001	6950000	25	0
1	6940001	6960000	13	0
1	6950001	6970000	16	0
1	6960001	6980000	23	0
1	6970001	6990000	24	0
1	6980001	7000000	21	0
1	6990001	7010000	13	0
1	7000001	7020000	16	0
1	7010001	7030000	14	0
1	7020001	7040000	11	0
1	7030001	7050000	10	0
1	7040001	7060000	8	0
1	7050001	7070000	15	0
1	7060001	7080000	15	0
1	7070001	7090000	15	0
1	7080001	7100000	16	0
1	7090001	7110000	11	0
1	7100001	7120000	10	0
1	7110001	7130000	10	0
1	7120001	7140000	16	0
1	7130001	7150000	17	0
1	7140001	7160000	18	0
1	7150001	7170000	21	0
1	7160001	7180000	14	0
1	7170001	7190000	8	0
1	7180001	7200000	10	0
1	7190001	7210000	15	0
1	7200001	7220000	14	0
1	7210001	7230000	19	0
1	7220001	7240000	17	0
1	7280001	7300000	16	0
1	7290001	7310000	21	0
1	7310001	7330000	25	0
1	7320001	7340000	20	0
1	7330001	7350000	23	0
1	7340001	7360000	22	0
1	7350001	7370000	16	0
1	7390001	7410000	8	0
1	7460001	7480000	23	0
1	7540001	7560000	15	0
1	7550001	7570000	23	0
1	7560001	7580000	23	0
1	7580001	7600000	19	0
1	7590001	7610000	20	0
1	7620001	7640000	11	0
1	7740001	7760000	9	0
1	7820001	7840000	15	0
1	7890001	7910000	9	0
1	7900001	7920000	5	0
1	7910001	7930000	11	0
1	7920001	7940000	8	0
1	7930001	7950000	8	0
1	7940001	7960000	14	0
1	7950001	7970000	21	0
1	7960001	7980000	16	0
1	7970001	7990000	12	0
1	8050001	8070000	6	0
1	8110001	8130000	13	0
1	8120001	8140000	13	0
1	8130001	8150000	14	0
1	8140001	8160000	15	0
1	8150001	8170000	9	0
1	8190001	8210000	7	0
1	8200001	8220000	12	0
1	8210001	8230000	17	0
1	8250001	8270000	6	0
1	8260001	8280000	9	0
1	8300001	8320000	9	0
1	8310001	8330000	9	0
1	8360001	8380000	17	0
1	8370001	8390000	16	0
1	8400001	8420000	8	0
1	8410001	8430000	12	0
1	8420001	8440000	13	0
1	8430001	8450000	13	0
1	8440001	8460000	14	0
1	8560001	8580000	8	0
1	8830001	8850000	5	0
1	8900001	8920000	14	0
1	9370001	9390000	5	0
1	9380001	9400000	6	0
1	9390001	9410000	7	0
1	9450001	9470000	6	0
1	9460001	9480000	14	0
1	9540001	9560000	5	0
1	9570001	9590000	12	0
1	9710001	9730000	14	0
1	9740001	9760000	15	0
1	9750001	9770000	14	0
1	9770001	9790000	19	0
1	9780001	9800000	19	0
1	9790001	9810000	19	0
1	9800001	9820000	20	0
1	9820001	9840000	12	0
1	9830001	9850000	15	0
1	9840001	9860000	13	0
1	9900001	9920000	7	0
1	9910001	9930000	16	0
1	9920001	9940000	14	0
1	9970001	9990000	9	0
1	9980001	10000000	14	0
1	10170001	10190000	7	0
1	10190001	10210000	11	0
1	10200001	10220000	13	0
1	10210001	10230000	13	0
1	10240001	10260000	14	0
1	10250001	10270000	11	0
1	10270001	10290000	7	0
1	10330001	10350000	10	0
1	10360001	10380000	21	0
1	10370001	10390000	18	0
1	10410001	10430000	6	0
1	10420001	10440000	6	0
1	10430001	10450000	10	0
1	10440001	10460000	12	0
1	10470001	10490000	6	0
1	10510001	10530000	7	0
1	10520001	10540000	6	0
1	10530001	10550000	5	0
1	10540001	10560000	6	0
1	10610001	10630000	8	0
1	10710001	10730000	10	0
1	10720001	10740000	9	0
1	10740001	10760000	5	0
1	10750001	10770000	10	0
1	10760001	10780000	13	0
1	10770001	10790000	5	0
1	10790001	10810000	13	0
1	10860001	10880000	15	0
1	10870001	10890000	7	0
1	10880001	10900000	6	0
1	10890001	10910000	10	0
1	10900001	10920000	13	0
1	10920001	10940000	8	0
1	10930001	10950000	13	0
1	11010001	11030000	11	0
1	11040001	11060000	13	0
1	11110001	11130000	12	0
1	11140001	11160000	11	0
1	11150001	11170000	10	0
1	11160001	11180000	9	0
1	11280001	11300000	10	0
1	11300001	11320000	12	0
1	11340001	11360000	15	0
1	11350001	11370000	17	0
1	11380001	11400000	44	0
1	11390001	11410000	32	0
1	11400001	11420000	19	0
1	11410001	11430000	14	0
1	11440001	11460000	5	0
1	11450001	11470000	18	0
1	11460001	11480000	18	0
1	11470001	11490000	9	0
1	11480001	11500000	13	0
1	11490001	11510000	20	0
1	11500001	11520000	17	0
1	11510001	11530000	17	0
1	11520001	11540000	17	0
1	11530001	11550000	16	0
1	11540001	11560000	20	0
1	11550001	11570000	15	0
1	11560001	11580000	8	0
1	11570001	11590000	8	0
1	11580001	11600000	15	0
1	11630001	11650000	16	0
1	11640001	11660000	13	0
1	11700001	11720000	11	0
1	11710001	11730000	17	0
1	11720001	11740000	19	0
1	11730001	11750000	15	0
1	11740001	11760000	17	0
1	11750001	11770000	17	0
1	11760001	11780000	21	0
1	11770001	11790000	37	0
1	11780001	11800000	34	0
1	11790001	11810000	20	0
1	11800001	11820000	19	0
1	11830001	11850000	15	0
1	11840001	11860000	21	0
1	11870001	11890000	8	0
1	11880001	11900000	13	0
1	11890001	11910000	16	0
1	11900001	11920000	14	0
1	11910001	11930000	9	0
1	11920001	11940000	14	0
1	11930001	11950000	16	0
1	11940001	11960000	10	0
1	11960001	11980000	12	0
1	11970001	11990000	13	0
1	11990001	12010000	20	0
1	12000001	12020000	18	0
1	12010001	12030000	15	0
1	12020001	12040000	19	0
1	12030001	12050000	14	0
1	12040001	12060000	12	0
1	12050001	12070000	18	0
1	12060001	12080000	16	0
1	12070001	12090000	10	0
1	12080001	12100000	13	0
1	12090001	12110000	12	0
1	12100001	12120000	7	0
1	12110001	12130000	11	0
1	12140001	12160000	11	0
1	12150001	12170000	8	0
1	12190001	12210000	18	0
1	12200001	12220000	24	0
1	12240001	12260000	19	0
1	12250001	12270000	15	0
1	12270001	12290000	13	0
1	12320001	12340000	19	0
1	12330001	12350000	13	0
1	12380001	12400000	7	0
1	12440001	12460000	21	0
1	12450001	12470000	24	0
1	12460001	12480000	19	0
1	12470001	12490000	14	0
1	12480001	12500000	16	0
1	12510001	12530000	28	0
1	12520001	12540000	21	0
1	12530001	12550000	22	0
1	12540001	12560000	26	0
1	12550001	12570000	27	0
1	12560001	12580000	25	0
1	12570001	12590000	32	0
1	12580001	12600000	45	0
1	12590001	12610000	41	0
1	12600001	12620000	45	0
1	12640001	12660000	18	0
1	12650001	12670000	23	0
1	12660001	12680000	22	0
1	12680001	12700000	38	0
1	12690001	12710000	27	0
1	12700001	12720000	19	0
1	12710001	12730000	26	0
1	12720001	12740000	24	0
1	12730001	12750000	20	0
1	12740001	12760000	27	0
1	12750001	12770000	34	0
1	12760001	12780000	22	0
1	12770001	12790000	14	0
1	12780001	12800000	19	0
1	12790001	12810000	19	0
1	12810001	12830000	33	0
1	12820001	12840000	28	0
1	12830001	12850000	21	0
1	12930001	12950000	17	0
1	12940001	12960000	28	0
1	12950001	12970000	30	0
1	12960001	12980000	34	0
1	12970001	12990000	34	0
1	13000001	13020000	22	0
1	13010001	13030000	24	0
1	13030001	13050000	19	0
1	13040001	13060000	13	0
1	13050001	13070000	15	0
1	13060001	13080000	20	0
1	13310001	13330000	23	0
1	13320001	13340000	20	0
1	13380001	13400000	25	0
1	13540001	13560000	9	0
1	13550001	13570000	14	0
1	13560001	13580000	9	0
1	13630001	13650000	15	0
1	13640001	13660000	13	0
1	13650001	13670000	10	0
1	13660001	13680000	14	0
1	13670001	13690000	19	0
1	13680001	13700000	18	0
1	13690001	13710000	9	0
1	13700001	13720000	5	0
1	13730001	13750000	19	0
1	13740001	13760000	20	0
1	13750001	13770000	17	0
1	13760001	13780000	23	0
1	13770001	13790000	30	0
1	13780001	13800000	23	0
1	13790001	13810000	14	0
1	13880001	13900000	10	0
1	13920001	13940000	8	0
1	13930001	13950000	16	0
1	13940001	13960000	11	0
1	13950001	13970000	7	0
1	14020001	14040000	11	0
1	14030001	14050000	14	0
1	14040001	14060000	14	0
1	14050001	14070000	16	0
1	14060001	14080000	21	0
1	14070001	14090000	21	0
1	14100001	14120000	31	0
1	14110001	14130000	23	0
1	14120001	14140000	15	0
1	14130001	14150000	15	0
1	14140001	14160000	14	0
1	14180001	14200000	22	0
1	14440001	14460000	7	0
1	15650001	15670000	16	0
1	15860001	15880000	19	0
1	16040001	16060000	14	0
1	16590001	16610000	12	0
1	16620001	16640000	6	0
1	16630001	16650000	15	0
1	16640001	16660000	15	0
1	16670001	16690000	15	0
1	16680001	16700000	21	0
1	16690001	16710000	18	0
1	16700001	16720000	15	0
1	16710001	16730000	16	0
1	16750001	16770000	22	0
1	16760001	16780000	18	0
1	16800001	16820000	16	0
1	16930001	16950000	14	0
1	16940001	16960000	16	0
1	16950001	16970000	14	0
1	16960001	16980000	14	0
1	17280001	17300000	6	0
1	17340001	17360000	8	0
1	17430001	17450000	5	0
1	17440001	17460000	7	0
1	17450001	17470000	8	0
1	17730001	17750000	5	0
1	17740001	17760000	6	0
1	17980001	18000000	5	0
1	18500001	18520000	7	0
1	18510001	18530000	8	0
1	18520001	18540000	10	0
1	18530001	18550000	11	0
1	18550001	18570000	16	0
1	18560001	18580000	17	0
1	19170001	19190000	6	0
1	19330001	19350000	10	0
1	19530001	19550000	5	0
1	19570001	19590000	5	0
1	19610001	19630000	5	0
1	19620001	19640000	10	0
1	19640001	19660000	7	0
1	19650001	19670000	9	0
1	19660001	19680000	9	0
1	19670001	19690000	11	0
1	19680001	19700000	11	0
1	19690001	19710000	10	0
1	19700001	19720000	8	0
1	19710001	19730000	8	0
1	19750001	19770000	11	0
1	20010001	20030000	7	0
1	20160001	20180000	24	0
1	20170001	20190000	7	0
1	20190001	20210000	10	0
1	20200001	20220000	21	0
1	20250001	20270000	25	0
1	20260001	20280000	18	0
1	20290001	20310000	25	0
1	20300001	20320000	21	0
1	20310001	20330000	28	0
1	20320001	20340000	38	0
1	20330001	20350000	43	0
1	20340001	20360000	47	0
1	20350001	20370000	43	0
1	20640001	20660000	21	0
1	20750001	20770000	12	0
1	20760001	20780000	14	0
1	20770001	20790000	17	0
1	20780001	20800000	19	0
1	20790001	20810000	20	0
1	20800001	20820000	18	0
1	20870001	20890000	17	0
1	20920001	20940000	15	0
1	21040001	21060000	8	0
1	21090001	21110000	19	0
1	21100001	21120000	21	0
1	21150001	21170000	20	0
1	21160001	21180000	15	0
1	21170001	21190000	11	0
1	21180001	21200000	12	0
1	21190001	21210000	12	0
1	21430001	21450000	14	0
1	21440001	21460000	16	0
1	21470001	21490000	7	0
1	21680001	21700000	15	0
1	21690001	21710000	10	0
1	21700001	21720000	13	0
1	21750001	21770000	16	0
1	21760001	21780000	20	0
1	21770001	21790000	19	0
1	21780001	21800000	14	0
1	21790001	21810000	19	0
1	21970001	21990000	15	0
1	22030001	22050000	16	0
1	22160001	22180000	18	0
1	22190001	22210000	14	0
1	22230001	22250000	29	0
1	22250001	22270000	20	0
1	22260001	22280000	15	0
1	22270001	22290000	15	0
1	22280001	22300000	15	0
1	22290001	22310000	23	0
1	22300001	22320000	31	0
1	22330001	22350000	25	0
1	22340001	22360000	16	0
1	22350001	22370000	20	0
1	22360001	22380000	21	0
1	22380001	22400000	19	0
1	22390001	22410000	22	0
1	22400001	22420000	14	0
1	22410001	22430000	6	0
1	22530001	22550000	23	0
1	22730001	22750000	7	0
1	22740001	22760000	11	0
1	23560001	23580000	14	0
1	23570001	23590000	17	0
1	23580001	23600000	17	0
1	23590001	23610000	21	0
1	23650001	23670000	16	0
1	23660001	23680000	13	0
1	23780001	23800000	18	0
1	23790001	23810000	9	0
1	23800001	23820000	12	0
1	23810001	23830000	16	0
1	23820001	23840000	16	0
1	23830001	23850000	22	0
1	23840001	23860000	21	0
1	23850001	23870000	9	0
1	23870001	23890000	15	0
1	23880001	23900000	21	0
1	23890001	23910000	15	0
1	23900001	23920000	21	0
1	23910001	23930000	18	0
1	23930001	23950000	7	0
1	23940001	23960000	13	0
1	23950001	23970000	11	0
1	23970001	23990000	16	0
1	23980001	24000000	24	0
1	23990001	24010000	20	0
1	24000001	24020000	19	0
1	24010001	24030000	17	0
1	24020001	24040000	21	0
1	24030001	24050000	20	0
1	24050001	24070000	21	0
1	24060001	24080000	21	0
1	24070001	24090000	19	0
1	24080001	24100000	15	0
1	24090001	24110000	17	0
1	24180001	24200000	13	0
1	24190001	24210000	11	0
1	24200001	24220000	10	0
1	24210001	24230000	17	0
1	24370001	24390000	15	0
1	24560001	24580000	14	0
1	24570001	24590000	17	0
1	24660001	24680000	28	0
1	24760001	24780000	23	0
1	25360001	25380000	8	0
1	25370001	25390000	6	0
1	25390001	25410000	10	0
1	25450001	25470000	7	0
1	25460001	25480000	5	0
1	25590001	25610000	10	0
1	25950001	25970000	12	0
1	25960001	25980000	7	0
1	26000001	26020000	7	0
1	26550001	26570000	20	0
1	26560001	26580000	14	0
1	26570001	26590000	10	0
1	26580001	26600000	18	0
1	26590001	26610000	20	0
1	26600001	26620000	17	0
1	26610001	26630000	14	0
1	26620001	26640000	14	0
1	26670001	26690000	18	0
1	26680001	26700000	17	0
1	26690001	26710000	13	0
1	26700001	26720000	19	0
1	26710001	26730000	24	0
1	26720001	26740000	27	0
1	27170001	27190000	12	0
1	27430001	27450000	22	0
1	27460001	27480000	20	0
1	27560001	27580000	9	0
1	27570001	27590000	10	0
1	27660001	27680000	5	0
1	27690001	27710000	8	0
1	27700001	27720000	7	0
1	27760001	27780000	11	0
1	27770001	27790000	5	0
1	27780001	27800000	5	0
1	27790001	27810000	13	0
1	27800001	27820000	14	0
1	27810001	27830000	9	0
1	27820001	27840000	8	0
1	27830001	27850000	7	0
1	27840001	27860000	6	0
1	27850001	27870000	5	0
1	27860001	27880000	6	0
1	27870001	27890000	12	0
1	27880001	27900000	13	0
1	27890001	27910000	13	0
1	27900001	27920000	10	0
1	27930001	27950000	8	0
1	27940001	27960000	15	0
1	27960001	27980000	13	0
1	27970001	27990000	28	0
1	27980001	28000000	23	0
1	27990001	28010000	7	0
1	28000001	28020000	6	0
1	28010001	28030000	12	0
1	28020001	28040000	11	0
1	28030001	28050000	10	0
1	28040001	28060000	13	0
1	28050001	28070000	6	0
1	28060001	28080000	6	0
1	28070001	28090000	12	0
1	28080001	28100000	7	0
1	28090001	28110000	12	0
1	28100001	28120000	18	0
1	28110001	28130000	14	0
1	28120001	28140000	11	0
1	28130001	28150000	8	0
1	28140001	28160000	8	0
1	28150001	28170000	8	0
1	28210001	28230000	5	0
1	28300001	28320000	11	0
1	28310001	28330000	14	0
1	28320001	28340000	15	0
1	28330001	28350000	14	0
1	28340001	28360000	9	0
1	28350001	28370000	7	0
1	28380001	28400000	14	0
1	28390001	28410000	15	0
1	28400001	28420000	12	0
1	28410001	28430000	13	0
1	28420001	28440000	24	0
1	28430001	28450000	25	0
1	28450001	28470000	28	0
1	28460001	28480000	18	0
1	28480001	28500000	12	0
1	28840001	28860000	8	0
1	28850001	28870000	16	0
1	28890001	28910000	16	0
1	28900001	28920000	13	0
1	29150001	29170000	20	0
1	29160001	29180000	17	0
1	29170001	29190000	13	0
1	29270001	29290000	18	0
1	29280001	29300000	20	0
1	29290001	29310000	23	0
1	29300001	29320000	23	0
1	29340001	29360000	12	0
1	29350001	29370000	14	0
1	29360001	29380000	15	0
1	29370001	29390000	12	0
1	29380001	29400000	11	0
1	29460001	29480000	25	0
1	29470001	29490000	34	0
1	29510001	29530000	25	0
1	29550001	29570000	20	0
1	29560001	29580000	13	0
1	29600001	29620000	26	0
1	29650001	29670000	16	0
1	29660001	29680000	17	0
1	29670001	29690000	16	0
1	29680001	29700000	17	0
1	29690001	29710000	21	0
1	29700001	29720000	21	0
1	29710001	29730000	21	0
1	29720001	29740000	18	0
1	29760001	29780000	16	0
1	29770001	29790000	11	0
1	29870001	29890000	22	0
1	29880001	29900000	24	0
1	29980001	30000000	48	0
1	29990001	30010000	71	0
1	30000001	30020000	39	0
1	30010001	30030000	19	0
1	30020001	30040000	18	0
1	30820001	30840000	34	0
1	30830001	30850000	24	0
1	30840001	30860000	32	0
1	30850001	30870000	28	0
1	30990001	31010000	21	0
1	31000001	31020000	18	0
1	31060001	31080000	11	0
1	31100001	31120000	17	0
1	31110001	31130000	11	0
1	31190001	31210000	10	0
1	31200001	31220000	13	0
1	31320001	31340000	21	0
1	31580001	31600000	6	0
1	31610001	31630000	14	0
1	31620001	31640000	20	0
1	31730001	31750000	16	0
1	31740001	31760000	23	0
1	32410001	32430000	11	0
1	32420001	32440000	17	0
1	32430001	32450000	11	0
1	32470001	32490000	8	0
1	32480001	32500000	5	0
1	32490001	32510000	9	0
1	32500001	32520000	8	0
1	32570001	32590000	7	0
1	32640001	32660000	8	0
1	32650001	32670000	12	0
1	32660001	32680000	11	0
1	32670001	32690000	9	0
1	32680001	32700000	11	0
1	32690001	32710000	7	0
1	32700001	32720000	5	0
1	32730001	32750000	11	0
1	32740001	32760000	12	0
1	32760001	32780000	15	0
1	32770001	32790000	18	0
1	32940001	32960000	37	0
1	32950001	32970000	23	0
1	32980001	33000000	27	0
1	33000001	33020000	21	0
1	33040001	33060000	35	0
1	33120001	33140000	12	0
1	33190001	33210000	27	0
1	33240001	33260000	13	0
1	33350001	33370000	19	0
1	33760001	33780000	31	0
1	33770001	33790000	27	0
1	33790001	33810000	22	0
1	33800001	33820000	26	0
1	33810001	33830000	30	0
1	33820001	33840000	21	0
1	33830001	33850000	18	0
1	33840001	33860000	15	0
1	33850001	33870000	17	0
1	33880001	33900000	15	0
1	33890001	33910000	10	0
1	33900001	33920000	15	0
1	33910001	33930000	19	0
1	33920001	33940000	16	0
1	33950001	33970000	22	0
1	33960001	33980000	30	0
1	33970001	33990000	21	0
1	33980001	34000000	14	0
1	33990001	34010000	22	0
1	34000001	34020000	17	0
1	34040001	34060000	21	0
1	34070001	34090000	7	0
1	34140001	34160000	7	0
1	34150001	34170000	11	0
1	34310001	34330000	7	0
1	34520001	34540000	37	0
1	34530001	34550000	32	0
1	34990001	35010000	6	0
1	35040001	35060000	8	0
1	35360001	35380000	12	0
1	35410001	35430000	13	0
1	35420001	35440000	19	0
1	35550001	35570000	21	0
1	35560001	35580000	38	0
1	35570001	35590000	34	0
1	35580001	35600000	35	0
1	35590001	35610000	31	0
1	35620001	35640000	9	0
1	35740001	35760000	23	0
1	35750001	35770000	26	0
1	35800001	35820000	24	0
1	35850001	35870000	10	0
1	36100001	36120000	27	0
1	36110001	36130000	23	0
1	36120001	36140000	10	0
1	36190001	36210000	10	0
1	36200001	36220000	13	0
1	36210001	36230000	11	0
1	36220001	36240000	14	0
1	36290001	36310000	25	0
1	36330001	36350000	10	0
1	36560001	36580000	6	0
1	36630001	36650000	18	0
1	36760001	36780000	18	0
1	36770001	36790000	18	0
1	36780001	36800000	25	0
1	36790001	36810000	23	0
1	36900001	36920000	20	0
1	37350001	37370000	8	0
1	37360001	37380000	8	0
1	37870001	37890000	23	0
1	37900001	37920000	16	0
1	37980001	38000000	26	0
1	38010001	38030000	25	0
1	38020001	38040000	23	0
1	38030001	38050000	19	0
1	38040001	38060000	12	0
1	38060001	38080000	26	0
1	38070001	38090000	21	0
1	38180001	38200000	26	0
1	38340001	38360000	23	0
1	38500001	38520000	24	0
1	38510001	38530000	33	0
1	38520001	38540000	31	0
1	38530001	38550000	21	0
1	38610001	38630000	22	0
1	38680001	38700000	6	0
1	38850001	38870000	11	0
1	39090001	39110000	6	0
1	39100001	39120000	18	0
1	39140001	39160000	13	0
1	39150001	39170000	15	0
1	39550001	39570000	18	0
1	39640001	39660000	22	0
1	39750001	39770000	20	0
1	39770001	39790000	13	0
1	39780001	39800000	14	0
1	39790001	39810000	9	0
1	39800001	39820000	5	0
1	39810001	39830000	10	0
1	39820001	39840000	16	0
1	39830001	39850000	17	0
1	39840001	39860000	17	0
1	39850001	39870000	19	0
1	39860001	39880000	17	0
1	39870001	39890000	15	0
1	39880001	39900000	20	0
1	39900001	39920000	17	0
1	39910001	39930000	14	0
1	39920001	39940000	8	0
1	39930001	39950000	15	0
1	39940001	39960000	13	0
1	39950001	39970000	10	0
1	39960001	39980000	17	0
1	39970001	39990000	14	0
1	39980001	40000000	17	0
1	39990001	40010000	18	0
1	40000001	40020000	18	0
1	40010001	40030000	16	0
1	40020001	40040000	14	0
1	40030001	40050000	15	0
1	40040001	40060000	6	0
1	40050001	40070000	8	0
1	40060001	40080000	13	0
1	40070001	40090000	9	0
1	40080001	40100000	12	0
1	40090001	40110000	17	0
1	40100001	40120000	13	0
1	40110001	40130000	16	0
1	40120001	40140000	21	0
1	40130001	40150000	15	0
1	40140001	40160000	5	0
1	40160001	40180000	14	0
1	40170001	40190000	20	0
1	40180001	40200000	20	0
1	40190001	40210000	15	0
1	40200001	40220000	8	0
1	40210001	40230000	10	0
1	40220001	40240000	7	0
1	40250001	40270000	6	0
1	40260001	40280000	11	0
1	40440001	40460000	11	0
1	40450001	40470000	17	0
1	40460001	40480000	24	0
1	40470001	40490000	21	0
1	40480001	40500000	13	0
1	40490001	40510000	14	0
1	40500001	40520000	19	0
1	40520001	40540000	14	0
1	40560001	40580000	22	0
1	40590001	40610000	16	0
1	40600001	40620000	9	0
1	40710001	40730000	18	0
1	40730001	40750000	14	0
1	40740001	40760000	19	0
1	40750001	40770000	19	0
1	40780001	40800000	23	0
1	40790001	40810000	19	0
1	40800001	40820000	14	0
1	40810001	40830000	11	0
1	40820001	40840000	6	0
1	40850001	40870000	6	0
1	40860001	40880000	10	0
1	40870001	40890000	16	0
1	40880001	40900000	27	0
1	40890001	40910000	30	0
1	40900001	40920000	17	0
1	40910001	40930000	16	0
1	40920001	40940000	19	0
1	40930001	40950000	16	0
1	40970001	40990000	28	0
1	40980001	41000000	21	0
1	41020001	41040000	24	0
1	41030001	41050000	21	0
1	41040001	41060000	19	0
1	41050001	41070000	13	0
1	41060001	41080000	13	0
1	41070001	41090000	20	0
1	41100001	41120000	12	0
1	41110001	41130000	13	0
1	41120001	41140000	12	0
1	41130001	41150000	14	0
1	41140001	41160000	20	0
1	41150001	41170000	20	0
1	41160001	41180000	14	0
1	41170001	41190000	8	0
1	41180001	41200000	8	0
1	41190001	41210000	18	0
1	41220001	41240000	8	0
1	41230001	41250000	12	0
1	41270001	41290000	8	0
1	41300001	41320000	6	0
1	41320001	41340000	12	0
1	41350001	41370000	7	0
1	41370001	41390000	6	0
1	41380001	41400000	8	0
1	41390001	41410000	6	0
1	41400001	41420000	6	0
1	41410001	41430000	6	0
1	41440001	41460000	5	0
1	41450001	41470000	5	0
1	41480001	41500000	6	0
1	41490001	41510000	12	0
1	41500001	41520000	9	0
1	41510001	41530000	6	0
1	41520001	41540000	8	0
1	41530001	41550000	5	0
1	41540001	41560000	8	0
1	41550001	41570000	9	0
1	41560001	41580000	5	0
1	41600001	41620000	8	0
1	41610001	41630000	17	0
1	41670001	41690000	9	0
1	41680001	41700000	9	0
1	41690001	41710000	11	0
1	41700001	41720000	7	0
1	41720001	41740000	9	0
1	41750001	41770000	10	0
1	41760001	41780000	8	0
1	41770001	41790000	6	0
1	41780001	41800000	5	0
1	41840001	41860000	8	0
1	41850001	41870000	8	0
1	41910001	41930000	6	0
1	41940001	41960000	10	0
1	41960001	41980000	7	0
1	41970001	41990000	6	0
1	41980001	42000000	5	0
1	41990001	42010000	6	0
1	42000001	42020000	5	0
1	42030001	42050000	6	0
1	42040001	42060000	8	0
1	42080001	42100000	5	0
1	42110001	42130000	9	0
1	42120001	42140000	11	0
1	42130001	42150000	7	0
1	42140001	42160000	6	0
1	42150001	42170000	6	0
1	42160001	42180000	5	0
1	42170001	42190000	6	0
1	42180001	42200000	6	0
1	42190001	42210000	9	0
1	42200001	42220000	11	0
1	42210001	42230000	5	0
1	42240001	42260000	9	0
1	42250001	42270000	9	0
1	42260001	42280000	9	0
1	42270001	42290000	11	0
1	42280001	42300000	6	0
1	42300001	42320000	5	0
1	42310001	42330000	7	0
1	42320001	42340000	8	0
1	42330001	42350000	5	0
1	42350001	42370000	5	0
1	42360001	42380000	7	0
1	42370001	42390000	12	0
1	42420001	42440000	8	0
1	42510001	42530000	7	0
1	42660001	42680000	5	0
1	42730001	42750000	12	0
1	42740001	42760000	11	0
1	42750001	42770000	10	0
1	42760001	42780000	12	0
1	42790001	42810000	15	0
1	42800001	42820000	15	0
1	42810001	42830000	15	0
1	42820001	42840000	21	0
1	42830001	42850000	22	0
1	42840001	42860000	17	0
1	42850001	42870000	18	0
1	42880001	42900000	16	0
1	42890001	42910000	13	0
1	42900001	42920000	12	0
1	42910001	42930000	13	0
1	42920001	42940000	8	0
1	42930001	42950000	7	0
1	42940001	42960000	9	0
1	42950001	42970000	7	0
1	42970001	42990000	6	0
1	42980001	43000000	10	0
1	42990001	43010000	8	0
1	43000001	43020000	9	0
1	43080001	43100000	8	0
1	43090001	43110000	6	0
1	43110001	43130000	8	0
1	43120001	43140000	8	0
1	43160001	43180000	10	0
1	43170001	43190000	10	0
1	43180001	43200000	8	0
1	43190001	43210000	7	0
1	43220001	43240000	9	0
1	43230001	43250000	12	0
1	43240001	43260000	12	0
1	43270001	43290000	13	0
1	43280001	43300000	8	0
1	43290001	43310000	14	0
1	43300001	43320000	17	0
1	43310001	43330000	16	0
1	43320001	43340000	18	0
1	43330001	43350000	15	0
1	43370001	43390000	15	0
1	43490001	43510000	5	0
1	43500001	43520000	5	0
1	43560001	43580000	7	0
1	43590001	43610000	6	0
1	43650001	43670000	15	0
1	43660001	43680000	17	0
1	43670001	43690000	11	0
1	43860001	43880000	11	0
1	43870001	43890000	14	0
1	43880001	43900000	10	0
1	43930001	43950000	24	0
1	44120001	44140000	24	0
1	44170001	44190000	29	0
1	44180001	44200000	27	0
1	44190001	44210000	17	0
1	44200001	44220000	30	0
1	44210001	44230000	25	0
1	44220001	44240000	15	0
1	44230001	44250000	13	0
1	44240001	44260000	11	0
1	44250001	44270000	13	0
1	44260001	44280000	12	0
1	44270001	44290000	10	0
1	44280001	44300000	12	0
1	44290001	44310000	15	0
1	44300001	44320000	13	0
1	44310001	44330000	12	0
1	44320001	44340000	18	0
1	44330001	44350000	23	0
1	44340001	44360000	34	0
1	44350001	44370000	36	0
1	44360001	44380000	17	0
1	44370001	44390000	8	0
1	44380001	44400000	8	0
1	44390001	44410000	13	0
1	44400001	44420000	19	0
1	44410001	44430000	16	0
1	44420001	44440000	17	0
1	44430001	44450000	17	0
1	44440001	44460000	13	0
1	44450001	44470000	14	0
1	44460001	44480000	9	0
1	44470001	44490000	13	0
1	44480001	44500000	15	0
1	44490001	44510000	15	0
1	44500001	44520000	15	0
1	44510001	44530000	6	0
1	44520001	44540000	6	0
1	44550001	44570000	18	0
1	44580001	44600000	21	0
1	44590001	44610000	28	0
1	44600001	44620000	23	0
1	44610001	44630000	19	0
1	44620001	44640000	21	0
1	44630001	44650000	19	0
1	44640001	44660000	21	0
1	44650001	44670000	27	0
1	44660001	44680000	30	0
1	44670001	44690000	33	0
1	44680001	44700000	21	0
1	44690001	44710000	18	0
1	44700001	44720000	17	0
1	44710001	44730000	14	0
1	44720001	44740000	22	0
1	44730001	44750000	20	0
1	44740001	44760000	19	0
1	44750001	44770000	22	0
1	44760001	44780000	17	0
1	44770001	44790000	16	0
1	44780001	44800000	17	0
1	44790001	44810000	20	0
1	44800001	44820000	23	0
1	44810001	44830000	37	0
1	44820001	44840000	44	0
1	44830001	44850000	29	0
1	44840001	44860000	15	0
1	44850001	44870000	14	0
1	44860001	44880000	23	0
1	44870001	44890000	24	0
1	44880001	44900000	16	0
1	44890001	44910000	14	0
1	44900001	44920000	12	0
1	44910001	44930000	10	0
1	44920001	44940000	8	0
1	44930001	44950000	8	0
1	44940001	44960000	14	0
1	44950001	44970000	11	0
1	44960001	44980000	10	0
1	45010001	45030000	27	0
1	45020001	45040000	16	0
1	45030001	45050000	5	0
1	45050001	45070000	8	0
1	45060001	45080000	10	0
1	45070001	45090000	9	0
1	45080001	45100000	12	0
1	45090001	45110000	13	0
1	45100001	45120000	17	0
1	45110001	45130000	26	0
1	45120001	45140000	24	0
1	45170001	45190000	16	0
1	45210001	45230000	12	0
1	45220001	45240000	15	0
1	45230001	45250000	13	0
1	45240001	45260000	14	0
1	45250001	45270000	14	0
1	45280001	45300000	13	0
1	45290001	45310000	24	0
1	45320001	45340000	18	0
1	45330001	45350000	18	0
1	45340001	45360000	16	0
1	45350001	45370000	19	0
1	45360001	45380000	21	0
1	45370001	45390000	18	0
1	45380001	45400000	10	0
1	45390001	45410000	6	0
1	45400001	45420000	11	0
1	45410001	45430000	12	0
1	45420001	45440000	12	0
1	45430001	45450000	17	0
1	45440001	45460000	29	0
1	45470001	45490000	17	0
1	45490001	45510000	19	0
1	45500001	45520000	12	0
1	45550001	45570000	14	0
1	45560001	45580000	10	0
1	45590001	45610000	14	0
1	45640001	45660000	26	0
1	45900001	45920000	11	0
1	46470001	46490000	10	0
1	46480001	46500000	10	0
1	46540001	46560000	14	0
1	46550001	46570000	13	0
1	46560001	46580000	15	0
1	46570001	46590000	14	0
1	47150001	47170000	8	0
1	47190001	47210000	12	0
1	47220001	47240000	7	0
1	47260001	47280000	32	0
1	47280001	47300000	20	0
1	47290001	47310000	23	0
1	47450001	47470000	6	0
1	47460001	47480000	14	0
1	47470001	47490000	15	0
1	47480001	47500000	17	0
1	47490001	47510000	21	0
1	47500001	47520000	16	0
1	47510001	47530000	22	0
1	47520001	47540000	39	0
1	47530001	47550000	30	0
1	47550001	47570000	17	0
1	47560001	47580000	15	0
1	47570001	47590000	19	0
1	47580001	47600000	25	0
1	47590001	47610000	20	0
1	47600001	47620000	27	0
1	47630001	47650000	23	0
1	47640001	47660000	21	0
1	47650001	47670000	20	0
1	47660001	47680000	20	0
1	47670001	47690000	25	0
1	47680001	47700000	21	0
1	47690001	47710000	25	0
1	47700001	47720000	35	0
1	47710001	47730000	32	0
1	47720001	47740000	26	0
1	47730001	47750000	26	0
1	47760001	47780000	15	0
1	47770001	47790000	25	0
1	47780001	47800000	25	0
1	47790001	47810000	15	0
1	47840001	47860000	33	0
1	47890001	47910000	14	0
1	47900001	47920000	28	0
1	47910001	47930000	31	0
1	47920001	47940000	22	0
1	47930001	47950000	22	0
1	47940001	47960000	24	0
1	47950001	47970000	25	0
1	47980001	48000000	12	0
1	47990001	48010000	8	0
1	48000001	48020000	10	0
1	48010001	48030000	16	0
1	48020001	48040000	21	0
1	48030001	48050000	27	0
1	48040001	48060000	25	0
1	48060001	48080000	13	0
1	48070001	48090000	19	0
1	48080001	48100000	24	0
1	48090001	48110000	18	0
1	48280001	48300000	15	0
1	48300001	48320000	15	0
1	48310001	48330000	17	0
1	48690001	48710000	16	0
1	48710001	48730000	11	0
1	48720001	48740000	16	0
1	48890001	48910000	21	0
1	48920001	48940000	12	0
1	49370001	49390000	21	0
1	49430001	49450000	18	0
1	49860001	49880000	15	0
1	50140001	50160000	9	0
1	50180001	50200000	8	0
1	50190001	50210000	16	0
1	50230001	50250000	21	0
1	50240001	50260000	35	0
1	50290001	50310000	25	0
1	50300001	50320000	20	0
1	50310001	50330000	13	0
1	50320001	50340000	9	0
1	50330001	50350000	7	0
1	50340001	50360000	8	0
1	50350001	50370000	21	0
1	50360001	50380000	23	0
1	50370001	50390000	18	0
1	50380001	50400000	25	0
1	50410001	50430000	13	0
1	50420001	50440000	24	0
1	50430001	50450000	31	0
1	50440001	50460000	19	0
1	50450001	50470000	8	0
1	50460001	50480000	10	0
1	50470001	50490000	15	0
1	50480001	50500000	16	0
1	50490001	50510000	18	0
1	50500001	50520000	15	0
1	50510001	50530000	17	0
1	50520001	50540000	27	0
1	50530001	50550000	24	0
1	50580001	50600000	19	0
1	50610001	50630000	39	0
1	50620001	50640000	41	0
1	50630001	50650000	24	0
1	50690001	50710000	20	0
1	50760001	50780000	8	0
1	50780001	50800000	19	0
1	50790001	50810000	14	0
1	50950001	50970000	25	0
1	51090001	51110000	9	0
1	51320001	51340000	21	0
1	51330001	51350000	16	0
1	51340001	51360000	6	0
1	51350001	51370000	7	0
1	51360001	51380000	11	0
1	51370001	51390000	12	0
1	51380001	51400000	11	0
1	51390001	51410000	14	0
1	51400001	51420000	8	0
1	51410001	51430000	9	0
1	51460001	51480000	8	0
1	52350001	52370000	8	0
1	52360001	52380000	5	0
1	52410001	52430000	10	0
1	52420001	52440000	17	0
1	52430001	52450000	16	0
1	52440001	52460000	10	0
1	52450001	52470000	10	0
1	52460001	52480000	16	0
1	52470001	52490000	14	0
1	52480001	52500000	12	0
1	52490001	52510000	15	0
1	52500001	52520000	14	0
1	52520001	52540000	12	0
1	52550001	52570000	8	0
1	52560001	52580000	11	0
1	52570001	52590000	12	0
1	52580001	52600000	10	0
1	52620001	52640000	9	0
1	52670001	52690000	7	0
1	52680001	52700000	12	0
1	52690001	52710000	12	0
1	52780001	52800000	16	0
1	52790001	52810000	11	0
1	52860001	52880000	9	0
1	52870001	52890000	11	0
1	52880001	52900000	25	0
1	52890001	52910000	27	0
1	52900001	52920000	12	0
1	52920001	52940000	9	0
1	52970001	52990000	17	0
1	52980001	53000000	14	0
1	52990001	53010000	10	0
1	53000001	53020000	11	0
1	53030001	53050000	24	0
1	53040001	53060000	23	0
1	53050001	53070000	14	0
1	53080001	53100000	11	0
1	53090001	53110000	11	0
1	53100001	53120000	8	0
1	53110001	53130000	12	0
1	53120001	53140000	20	0
1	53130001	53150000	16	0
1	53140001	53160000	10	0
1	53150001	53170000	17	0
1	53160001	53180000	12	0
1	53190001	53210000	12	0
1	53200001	53220000	16	0
1	53210001	53230000	17	0
1	53220001	53240000	18	0
1	53230001	53250000	18	0
1	53240001	53260000	12	0
1	53250001	53270000	15	0
1	53280001	53300000	28	0
1	53290001	53310000	31	0
1	53300001	53320000	31	0
1	53310001	53330000	28	0
1	53320001	53340000	20	0
1	53370001	53390000	17	0
1	53410001	53430000	14	0
1	53420001	53440000	10	0
1	53430001	53450000	11	0
1	53440001	53460000	17	0
1	53450001	53470000	11	0
1	53460001	53480000	12	0
1	53470001	53490000	17	0
1	53700001	53720000	13	0
1	53790001	53810000	13	0
1	53800001	53820000	13	0
1	53810001	53830000	17	0
1	53880001	53900000	22	0
1	53910001	53930000	14	0
1	53920001	53940000	24	0
1	53930001	53950000	32	0
1	53940001	53960000	26	0
1	53950001	53970000	18	0
1	53960001	53980000	11	0
1	54000001	54020000	8	0
1	54010001	54030000	8	0
1	54050001	54070000	17	0
1	54060001	54080000	25	0
1	54070001	54090000	12	0
1	54080001	54100000	7	0
1	54090001	54110000	17	0
1	54100001	54120000	22	0
1	54150001	54170000	12	0
1	54160001	54180000	6	0
1	54250001	54270000	12	0
1	54330001	54350000	10	0
1	54350001	54370000	12	0
1	54360001	54380000	19	0
1	54370001	54390000	15	0
1	54380001	54400000	22	0
1	54430001	54450000	11	0
1	54440001	54460000	11	0
1	54450001	54470000	11	0
1	54460001	54480000	6	0
1	54510001	54530000	8	0
1	54520001	54540000	14	0
1	54660001	54680000	6	0
1	54680001	54700000	23	0
1	54690001	54710000	29	0
1	54700001	54720000	15	0
1	54710001	54730000	13	0
1	54720001	54740000	17	0
1	54730001	54750000	17	0
1	54740001	54760000	19	0
1	54750001	54770000	17	0
1	54760001	54780000	14	0
1	54770001	54790000	8	0
1	54790001	54810000	19	0
1	54800001	54820000	19	0
1	54810001	54830000	11	0
1	54820001	54840000	17	0
1	54830001	54850000	22	0
1	54840001	54860000	24	0
1	54880001	54900000	23	0
1	54890001	54910000	13	0
1	54900001	54920000	13	0
1	54910001	54930000	13	0
1	54940001	54960000	15	0
1	54950001	54970000	14	0
1	54980001	55000000	6	0
1	54990001	55010000	6	0
1	55010001	55030000	5	0
1	55020001	55040000	9	0
1	55050001	55070000	5	0
1	55140001	55160000	5	0
1	55390001	55410000	6	0
1	55400001	55420000	5	0
1	55480001	55500000	8	0
1	55560001	55580000	16	0
1	55570001	55590000	14	0
1	55580001	55600000	17	0
1	55610001	55630000	26	0
1	55620001	55640000	20	0
1	55630001	55650000	16	0
1	55720001	55740000	10	0
1	55730001	55750000	15	0
1	55740001	55760000	18	0
1	55750001	55770000	13	0
1	55760001	55780000	9	0
1	55780001	55800000	13	0
1	55790001	55810000	13	0
1	55800001	55820000	12	0
1	55810001	55830000	13	0
1	55820001	55840000	7	0
1	55880001	55900000	6	0
1	55960001	55980000	6	0
1	56240001	56260000	14	0
1	56250001	56270000	14	0
1	56260001	56280000	21	0
1	56270001	56290000	22	0
1	56280001	56300000	18	0
1	56290001	56310000	21	0
1	56300001	56320000	17	0
1	56310001	56330000	10	0
1	56320001	56340000	17	0
1	56340001	56360000	10	0
1	56350001	56370000	17	0
1	56360001	56380000	27	0
1	56370001	56390000	25	0
1	56410001	56430000	15	0
1	56420001	56440000	34	0
1	56430001	56450000	26	0
1	56440001	56460000	9	0
1	56450001	56470000	9	0
1	56460001	56480000	16	0
1	56470001	56490000	29	0
1	56480001	56500000	29	0
1	56490001	56510000	20	0
1	56500001	56520000	25	0
1	56510001	56530000	29	0
1	56520001	56540000	18	0
1	56530001	56550000	14	0
1	56540001	56560000	19	0
1	56570001	56590000	13	0
1	56580001	56600000	13	0
1	56590001	56610000	14	0
1	56600001	56620000	11	0
1	56610001	56630000	7	0
1	56620001	56640000	12	0
1	56630001	56650000	17	0
1	56640001	56660000	17	0
1	56650001	56670000	15	0
1	56660001	56680000	17	0
1	56670001	56690000	20	0
1	56680001	56700000	15	0
1	56690001	56710000	12	0
1	56700001	56720000	17	0
1	56710001	56730000	17	0
1	56720001	56740000	16	0
1	56730001	56750000	17	0
1	56740001	56760000	11	0
1	56780001	56800000	11	0
1	56840001	56860000	18	0
1	56850001	56870000	16	0
1	57220001	57240000	17	0
1	57230001	57250000	26	0
1	57240001	57260000	19	0
1	57250001	57270000	17	0
1	57270001	57290000	9	0
1	57280001	57300000	7	0
1	57290001	57310000	9	0
1	57300001	57320000	9	0
1	57310001	57330000	13	0
1	57320001	57340000	17	0
1	57330001	57350000	11	0
1	57340001	57360000	14	0
1	57350001	57370000	20	0
1	57490001	57510000	29	0
1	57530001	57550000	29	0
1	57540001	57560000	35	0
1	57550001	57570000	22	0
1	57560001	57580000	14	0
1	57570001	57590000	17	0
1	57580001	57600000	14	0
1	57620001	57640000	21	0
1	57630001	57650000	21	0
1	57640001	57660000	13	0
1	57650001	57670000	7	0
1	57660001	57680000	13	0
1	57700001	57720000	14	0
1	57800001	57820000	18	0
1	57810001	57830000	18	0
1	57820001	57840000	13	0
1	57840001	57860000	19	0
1	57850001	57870000	22	0
1	57860001	57880000	17	0
1	57870001	57890000	14	0
1	57880001	57900000	18	0
1	57890001	57910000	11	0
1	57900001	57920000	8	0
1	57910001	57930000	14	0
1	57920001	57940000	19	0
1	57930001	57950000	20	0
1	57940001	57960000	20	0
1	57950001	57970000	20	0
1	57980001	58000000	12	0
1	57990001	58010000	18	0
1	58000001	58020000	26	0
1	58020001	58040000	14	0
1	58030001	58050000	15	0
1	58040001	58060000	8	0
1	58050001	58070000	8	0
1	58060001	58080000	13	0
1	58070001	58090000	18	0
1	58090001	58110000	11	0
1	58100001	58120000	12	0
1	58110001	58130000	10	0
1	58120001	58140000	11	0
1	58130001	58150000	6	0
1	58150001	58170000	8	0
1	58160001	58180000	7	0
1	58170001	58190000	11	0
1	58180001	58200000	13	0
1	58230001	58250000	18	0
1	58250001	58270000	16	0
1	58280001	58300000	28	0
1	58290001	58310000	15	0
1	58380001	58400000	19	0
1	58390001	58410000	20	0
1	58400001	58420000	12	0
1	58410001	58430000	9	0
1	58420001	58440000	13	0
1	58430001	58450000	10	0
1	58440001	58460000	7	0
1	58450001	58470000	16	0
1	58460001	58480000	13	0
1	58480001	58500000	7	0
1	58490001	58510000	7	0
1	58500001	58520000	7	0
1	58510001	58530000	6	0
1	58520001	58540000	12	0
1	58530001	58550000	13	0
1	58540001	58560000	7	0
1	58550001	58570000	15	0
1	58560001	58580000	15	0
1	58570001	58590000	7	0
1	58580001	58600000	7	0
1	58590001	58610000	11	0
1	58600001	58620000	12	0
1	58610001	58630000	13	0
1	58620001	58640000	17	0
1	58660001	58680000	10	0
1	58670001	58690000	5	0
1	58680001	58700000	9	0
1	58690001	58710000	7	0
1	58700001	58720000	8	0
1	58710001	58730000	8	0
1	58720001	58740000	8	0
1	58730001	58750000	16	0
1	58740001	58760000	10	0
1	58780001	58800000	5	0
1	58800001	58820000	7	0
1	58810001	58830000	8	0
1	58840001	58860000	7	0
1	58850001	58870000	10	0
1	58860001	58880000	13	0
1	58870001	58890000	14	0
1	58880001	58900000	15	0
1	58890001	58910000	17	0
1	58900001	58920000	22	0
1	58910001	58930000	25	0
1	58920001	58940000	22	0
1	58930001	58950000	19	0
1	58960001	58980000	29	0
1	58970001	58990000	30	0
1	58980001	59000000	36	0
1	58990001	59010000	26	0
1	59000001	59020000	23	0
1	59080001	59100000	23	0
1	59140001	59160000	12	0
1	59220001	59240000	14	0
1	59230001	59250000	6	0
1	59320001	59340000	23	0
1	59330001	59350000	20	0
1	59360001	59380000	20	0
1	59370001	59390000	18	0
1	59510001	59530000	24	0
1	59520001	59540000	24	0
1	59610001	59630000	32	0
1	59620001	59640000	37	0
1	59630001	59650000	45	0
1	59640001	59660000	55	0
1	59650001	59670000	57	0
1	59660001	59680000	50	0
1	59670001	59690000	48	0
1	59680001	59700000	37	0
1	59690001	59710000	24	0
1	59700001	59720000	21	0
1	59710001	59730000	23	0
1	59720001	59740000	22	0
1	59750001	59770000	17	0
1	59760001	59780000	25	0
1	59770001	59790000	33	0
1	59840001	59860000	20	0
1	59850001	59870000	23	0
1	59860001	59880000	17	0
1	59930001	59950000	20	0
1	59940001	59960000	22	0
1	60070001	60090000	18	0
1	60150001	60170000	19	0
1	60160001	60180000	18	0
1	60180001	60200000	15	0
1	60190001	60210000	20	0
1	60200001	60220000	17	0
1	60210001	60230000	13	0
1	60220001	60240000	13	0
1	60230001	60250000	16	0
1	60240001	60260000	17	0
1	60250001	60270000	11	0
1	60260001	60280000	16	0
1	60270001	60290000	20	0
1	60280001	60300000	16	0
1	60290001	60310000	19	0
1	60300001	60320000	27	0
1	60310001	60330000	34	0
1	60320001	60340000	38	0
1	60330001	60350000	24	0
1	60340001	60360000	12	0
1	60350001	60370000	13	0
1	60360001	60380000	13	0
1	60370001	60390000	16	0
1	60380001	60400000	9	0
1	60390001	60410000	12	0
1	60400001	60420000	11	0
1	60420001	60440000	41	0
1	60430001	60450000	52	0
1	60440001	60460000	32	0
1	60450001	60470000	19	0
1	60460001	60480000	20	0
1	60470001	60490000	18	0
1	60570001	60590000	18	0
1	60590001	60610000	8	0
1	60600001	60620000	10	0
1	60610001	60630000	14	0
1	60620001	60640000	12	0
1	60630001	60650000	16	0
1	60760001	60780000	16	0
1	60770001	60790000	18	0
1	60780001	60800000	12	0
1	60800001	60820000	19	0
1	60810001	60830000	15	0
1	60820001	60840000	17	0
1	60830001	60850000	13	0
1	60840001	60860000	10	0
1	60850001	60870000	9	0
1	60860001	60880000	7	0
1	60870001	60890000	9	0
1	60880001	60900000	21	0
1	60890001	60910000	20	0
1	60900001	60920000	10	0
1	60910001	60930000	11	0
1	60920001	60940000	12	0
1	60930001	60950000	16	0
1	60940001	60960000	13	0
1	61070001	61090000	13	0
1	61100001	61120000	14	0
1	61150001	61170000	7	0
1	61160001	61180000	20	0
1	61170001	61190000	22	0
1	61190001	61210000	17	0
1	61200001	61220000	16	0
1	61210001	61230000	15	0
1	61280001	61300000	21	0
1	61290001	61310000	22	0
1	61300001	61320000	18	0
1	61350001	61370000	16	0
1	61520001	61540000	15	0
1	61640001	61660000	8	0
1	61960001	61980000	23	0
1	61970001	61990000	26	0
1	61980001	62000000	25	0
1	62150001	62170000	10	0
1	62200001	62220000	6	0
1	62210001	62230000	7	0
1	62270001	62290000	11	0
1	62280001	62300000	14	0
1	62290001	62310000	23	0
1	62390001	62410000	15	0
1	62410001	62430000	21	0
1	62440001	62460000	17	0
1	62450001	62470000	13	0
1	62460001	62480000	10	0
1	62560001	62580000	18	0
1	62570001	62590000	17	0
1	62580001	62600000	28	0
1	62590001	62610000	34	0
1	62600001	62620000	27	0
1	62850001	62870000	8	0
1	62860001	62880000	13	0
1	62880001	62900000	13	0
1	62970001	62990000	11	0
1	63020001	63040000	15	0
1	63030001	63050000	17	0
1	63100001	63120000	15	0
1	63150001	63170000	13	0
1	63160001	63180000	13	0
1	63250001	63270000	31	0
1	63260001	63280000	27	0
1	63280001	63300000	16	0
1	63330001	63350000	8	0
1	63340001	63360000	8	0
1	63360001	63380000	14	0
1	63430001	63450000	9	0
1	63440001	63460000	10	0
1	63470001	63490000	7	0
1	63480001	63500000	6	0
1	63650001	63670000	5	0
1	63660001	63680000	7	0
1	63670001	63690000	8	0
1	63700001	63720000	13	0
1	63710001	63730000	6	0
1	63740001	63760000	6	0
1	63750001	63770000	16	0
1	63760001	63780000	23	0
1	63770001	63790000	12	0
1	63850001	63870000	15	0
1	63860001	63880000	20	0
1	63870001	63890000	29	0
1	63880001	63900000	27	0
1	63890001	63910000	15	0
1	63920001	63940000	13	0
1	63930001	63950000	18	0
1	63940001	63960000	28	0
1	63950001	63970000	23	0
1	63960001	63980000	24	0
1	63970001	63990000	46	0
1	63980001	64000000	33	0
1	63990001	64010000	8	0
1	64000001	64020000	11	0
1	64010001	64030000	12	0
1	64020001	64040000	8	0
1	64030001	64050000	12	0
1	64040001	64060000	13	0
1	64050001	64070000	13	0
1	64060001	64080000	9	0
1	64100001	64120000	19	0
1	64110001	64130000	11	0
[truncated: 84,405 more rows]
