# Supplementary material for: Identification of selection signatures involved in performance traits in a paternal broiler line
Source: BMC Genomics. 2019 Jun 3;20:449. doi: 10.1186/s12864-019-5811-1 (PMC6547531; doi:10.1186/s12864-019-5811-1)
Supplement: Supplementary file 7 — List of the 56 genes annotated in the 178 FST windows (≥0.3) using SNP dataset. (XLS 5840 kb) [file 12864_2019_5811_MOESM7_ESM.xls]

## Sheet: Sheet1
Gene stable ID	Gene name	Gene description
ENSGALG00000016254	OTC	ornithine carbamoyltransferase [Source:NCBI gene;Acc:395735]
ENSGALG00000015089	GAP43	growth associated protein 43 [Source:NCBI gene;Acc:427955]
ENSGALG00000006633	TMEM243	transmembrane protein 243 [Source:HGNC Symbol;Acc:HGNC:21707]
ENSGALG00000013168	IAPP	islet amyloid polypeptide [Source:NCBI gene;Acc:396362]
ENSGALG00000015285	TOMM70	translocase of outer mitochondrial membrane 70 [Source:HGNC Symbol;Acc:HGNC:11985]
ENSGALG00000011799		heme binding protein 1 [Source:NCBI gene;Acc:417961]
ENSGALG00000017900	RF00026	U6 spliceosomal RNA [Source:NCBI gene;Acc:112531614]
ENSGALG00000035836	LDHB	lactate dehydrogenase B [Source:NCBI gene;Acc:373997]
ENSGALG00000011206	KITLG	KIT ligand [Source:NCBI gene;Acc:396028]
ENSGALG00000025161	gga-mir-1460	gga-mir-1460 [Source:miRBase;Acc:MI0007065]
ENSGALG00000035696	RRP1B	ribosomal RNA processing 1B [Source:NCBI gene;Acc:425237]
ENSGALG00000025285	gga-mir-1657	gga-mir-1657 [Source:miRBase;Acc:MI0007391]
ENSGALG00000017897	RF00026
ENSGALG00000044164
ENSGALG00000036284	RPGR	retinitis pigmentosa GTPase regulator [Source:HGNC Symbol;Acc:HGNC:10295]
ENSGALG00000014988	POPDC2	popeye domain containing 2 [Source:NCBI gene;Acc:404229]
ENSGALG00000016523	RS1	retinoschisin 1 [Source:NCBI gene;Acc:772315]
ENSGALG00000016173	UBASH3A	Gallus gallus ubiquitin associated and SH3 domain containing A (UBASH3A), mRNA. [Source:RefSeq mRNA;Acc:NM_001321557]
ENSGALG00000028091	MYF5	myogenic factor 5 [Source:NCBI gene;Acc:395633]
ENSGALG00000016185	SLC37A1	solute carrier family 37 member 1 [Source:HGNC Symbol;Acc:HGNC:11024]
ENSGALG00000015492	PDZK1	PDZ domain containing 1 [Source:HGNC Symbol;Acc:HGNC:8821]
ENSGALG00000028323	RF02271
ENSGALG00000016934		protocadherin 20 [Source:NCBI gene;Acc:428063]
ENSGALG00000028591
ENSGALG00000018242	gga-mir-99a	gga-mir-99a [Source:miRBase;Acc:MI0001173]
ENSGALG00000026841
ENSGALG00000029180
ENSGALG00000027981	AASDHPPT	aminoadipate-semialdehyde dehydrogenase-phosphopantetheinyl transferase [Source:NCBI gene;Acc:418975]
ENSGALG00000027832
ENSGALG00000025889	RF01967
ENSGALG00000018237	gga-let-7i	gga-let-7i [Source:miRBase;Acc:MI0001168]
ENSGALG00000008193	RELN	reelin [Source:NCBI gene;Acc:427850]
ENSGALG00000016062	PSMG1	proteasome assembly chaperone 1 [Source:NCBI gene;Acc:418520]
ENSGALG00000014252		alpha-2-macroglobulin-like 2 [Source:NCBI gene;Acc:427942]
ENSGALG00000026190
ENSGALG00000015377	PHLDB2	pleckstrin homology like domain family B member 2 [Source:HGNC Symbol;Acc:HGNC:29573]
ENSGALG00000038026	AEBP2	AE binding protein 2 [Source:HGNC Symbol;Acc:HGNC:24051]
ENSGALG00000028976
ENSGALG00000016326		organic solute transporter subunit alpha-like [Source:NCBI gene;Acc:772218]
ENSGALG00000017177	MSANTD4	Myb/SANT DNA binding domain containing 4 with coiled-coils [Source:HGNC Symbol;Acc:HGNC:29383]
ENSGALG00000009638	ANO6	anoctamin 6 [Source:HGNC Symbol;Acc:HGNC:25240]
ENSGALG00000025213	gga-mir-1709	gga-mir-1709 [Source:miRBase;Acc:MI0007446]
ENSGALG00000017173	GUCY1A2	guanylate cyclase 1 soluble subunit alpha 2 [Source:HGNC Symbol;Acc:HGNC:4684]
ENSGALG00000006332	RBM17	RNA binding motif protein 17 [Source:HGNC Symbol;Acc:HGNC:16944]
ENSGALG00000026705	gga-mir-6656	gga-mir-6656 [Source:miRBase;Acc:MI0022476]
ENSGALG00000013489
ENSGALG00000017179	PDGFD	platelet derived growth factor D [Source:NCBI gene;Acc:418978]
ENSGALG00000025709	RF00154
ENSGALG00000017062
ENSGALG00000018243	gga-let-7c	gga-let-7c [Source:miRBase;Acc:MI0001174]
ENSGALG00000018244	gga-mir-125b-2	gga-mir-125b-2 [Source:miRBase;Acc:MI0001175]
ENSGALG00000014178		signal peptide, CUB domain and EGF like domain containing 1 [Source:NCBI gene;Acc:418228]
ENSGALG00000009903	IFNG	interferon gamma [Source:NCBI gene;Acc:396054]
ENSGALG00000027940	RF02271
ENSGALG00000014342	TEAD4	Gallus gallus TEA domain transcription factor 4 (TEAD4), transcript variant 7, mRNA. [Source:RefSeq mRNA;Acc:NM_001359859]
ENSGALG00000018236	gga-mir-29b-1	gga-mir-29b-1 [Source:miRBase;Acc:MI0001167]
ENSGALG00000025480
ENSGALG00000028594
ENSGALG00000026432	gga-mir-6543	gga-mir-6543 [Source:miRBase;Acc:MI0022539]
ENSGALG00000016284	TAB3	TGF-beta activated kinase 1 (MAP3K7) binding protein 3 [Source:HGNC Symbol;Acc:HGNC:30681]
ENSGALG00000019361	FAM19A2	family with sequence similarity 19 member A2, C-C motif chemokine like [Source:HGNC Symbol;Acc:HGNC:21589]
ENSGALG00000028811
ENSGALG00000015339	RPL24	ribosomal protein L24 [Source:NCBI gene;Acc:418401]
ENSGALG00000037742	gga-mir-1552	gga-mir-1552 [Source:miRBase;Acc:MI0007277]
ENSGALG00000030844	DMTF1	cyclin D binding myb like transcription factor 1 [Source:NCBI gene;Acc:418646]
ENSGALG00000043501	gga-mir-1693	gga-mir-1693 [Source:miRBase;Acc:MI0007428]
ENSGALG00000031681		mannose-6-phosphate receptor, cation dependent [Source:NCBI gene;Acc:396044]
ENSGALG00000011544	BCL2L14	BCL2 like 14 [Source:HGNC Symbol;Acc:HGNC:16657]
ENSGALG00000039171	RAD52	RAD52 homolog, DNA repair protein [Source:NCBI gene;Acc:418152]
ENSGALG00000025297	gga-mir-1700	gga-mir-1700 [Source:miRBase;Acc:MI0007435]
ENSGALG00000015835	GRIK1	glutamate ionotropic receptor kainate type subunit 1 [Source:HGNC Symbol;Acc:HGNC:4579]
ENSGALG00000017070	PDS5B	PDS5 cohesin associated factor B [Source:NCBI gene;Acc:418910]
ENSGALG00000009523	CNTN1	contactin 1 [Source:NCBI gene;Acc:417786]
ENSGALG00000027708
ENSGALG00000016070	WRB	tryptophan rich basic protein [Source:NCBI gene;Acc:770415]
ENSGALG00000025410	gga-mir-1691	gga-mir-1691 [Source:miRBase;Acc:MI0007425]
ENSGALG00000016993	SUCLA2	succinate-CoA ligase ADP-forming beta subunit [Source:NCBI gene;Acc:418857]
ENSGALG00000015123	ZDHHC23	zinc finger DHHC-type containing 23 [Source:NCBI gene;Acc:418353]
ENSGALG00000045818
ENSGALG00000016228	NYX	nyctalopin [Source:HGNC Symbol;Acc:HGNC:8082]
ENSGALG00000037173
ENSGALG00000044642	SENP7	SUMO specific peptidase 7 [Source:HGNC Symbol;Acc:HGNC:30402]
ENSGALG00000026453	RF01970
ENSGALG00000031637	ICOSLG	inducible T cell costimulator ligand [Source:NCBI gene;Acc:395968]
ENSGALG00000027299	NTF3	neurotrophin 3 [Source:NCBI gene;Acc:428099]
ENSGALG00000016053	DYRK1A	dual specificity tyrosine phosphorylation regulated kinase 1A [Source:NCBI gene;Acc:395233]
ENSGALG00000031293	SLCO1A2	solute carrier organic anion transporter family member 1A2 [Source:HGNC Symbol;Acc:HGNC:10956]
ENSGALG00000016268
ENSGALG00000011854	UBN2	ubinuclein 2 [Source:NCBI gene;Acc:417970]
ENSGALG00000025658	RF00493
ENSGALG00000026856	gga-mir-1727	gga-mir-1727 [Source:miRBase;Acc:MI0007464]
ENSGALG00000011957	TOB2	transducer of ERBB2, 2 [Source:NCBI gene;Acc:417992]
ENSGALG00000017156	DDX10	DEAD-box helicase 10 [Source:NCBI gene;Acc:418965]
ENSGALG00000029125	RF01969
ENSGALG00000016628	NLGN4X	neuroligin 4 X-linked [Source:NCBI gene;Acc:428006]
ENSGALG00000033668
ENSGALG00000046187	PARP12	poly(ADP-ribose) polymerase family member 12 [Source:HGNC Symbol;Acc:HGNC:21919]
ENSGALG00000018238	gga-mir-135a-2	gga-mir-135a-2 [Source:miRBase;Acc:MI0001169]
ENSGALG00000034696
ENSGALG00000015117	DRD3	dopamine receptor D3 [Source:HGNC Symbol;Acc:HGNC:3024]
ENSGALG00000027756	RF02271
ENSGALG00000046002
ENSGALG00000014575	SEPHS1	selenophosphate synthetase 1 [Source:NCBI gene;Acc:426612]
ENSGALG00000012944
ENSGALG00000025177	gga-mir-1806	gga-mir-1806 [Source:miRBase;Acc:MI0007551]
ENSGALG00000027893
ENSGALG00000016915	MYCBP2	MYC binding protein 2, E3 ubiquitin protein ligase [Source:HGNC Symbol;Acc:HGNC:23386]
ENSGALG00000026464	RF02271
ENSGALG00000027990	RF02271
ENSGALG00000025909	RF02271
ENSGALG00000033788	RF02271
ENSGALG00000009514	NRCAM	neuronal cell adhesion molecule [Source:NCBI gene;Acc:396202]
ENSGALG00000014140	ARFGAP3	ADP ribosylation factor GTPase activating protein 3 [Source:NCBI gene;Acc:418224]
ENSGALG00000045430
ENSGALG00000010253	ZDHHC17	zinc finger DHHC-type containing 17 [Source:NCBI gene;Acc:417867]
ENSGALG00000015193	CCDC80	coiled-coil domain containing 80 [Source:NCBI gene;Acc:395074]
ENSGALG00000016518	PHKA2	phosphorylase kinase regulatory subunit alpha 2 [Source:HGNC Symbol;Acc:HGNC:8926]
ENSGALG00000025812
ENSGALG00000009840	TBK1	TANK binding kinase 1 [Source:NCBI gene;Acc:417825]
ENSGALG00000038141	NCF4	neutrophil cytosolic factor 4 [Source:NCBI gene;Acc:418052]
ENSGALG00000032836		monoamine oxidase B [Source:NCBI gene;Acc:418561]
ENSGALG00000028761
ENSGALG00000026407	RF01968
ENSGALG00000015378	ABHD10	abhydrolase domain containing 10 [Source:HGNC Symbol;Acc:HGNC:25656]
ENSGALG00000008330	TMEM60	transmembrane protein 60 [Source:NCBI gene;Acc:417727]
ENSGALG00000026681
ENSGALG00000008486	CACNA2D1	calcium voltage-gated channel auxiliary subunit alpha2delta 1 [Source:NCBI gene;Acc:768444]
ENSGALG00000031503	LRP6	LDL receptor related protein 6 [Source:HGNC Symbol;Acc:HGNC:6698]
ENSGALG00000025369	gga-mir-1593	gga-mir-1593 [Source:miRBase;Acc:MI0007320]
ENSGALG00000025399	RF00494	small nucleolar RNA U2-19 [Source:NCBI gene;Acc:112531636]
ENSGALG00000011325	NDUFA12	NADH:ubiquinone oxidoreductase subunit A12 [Source:NCBI gene;Acc:417907]
ENSGALG00000037414	DNAJC28	DnaJ heat shock protein family (Hsp40) member C28 [Source:HGNC Symbol;Acc:HGNC:1297]
ENSGALG00000009577	PUS7L	pseudouridylate synthase 7 like [Source:HGNC Symbol;Acc:HGNC:25276]
ENSGALG00000007917	LAMB4	laminin subunit beta 4 [Source:NCBI gene;Acc:396076]
ENSGALG00000030324	KIAA1324L	KIAA1324 like [Source:HGNC Symbol;Acc:HGNC:21945]
ENSGALG00000012442	MFNG	MFNG O-fucosylpeptide 3-beta-N-acetylglucosaminyltransferase [Source:HGNC Symbol;Acc:HGNC:7038]
ENSGALG00000028382	gga-mir-3524a	gga-mir-3524a [Source:miRBase;Acc:MI0015376]
ENSGALG00000017075	FRY	FRY microtubule binding protein [Source:HGNC Symbol;Acc:HGNC:20367]
ENSGALG00000015358	MYH15	myosin, heavy chain 15 [Source:NCBI gene;Acc:395534]
ENSGALG00000036598	SHISAL1	shisa like 1 [Source:HGNC Symbol;Acc:HGNC:29335]
ENSGALG00000030506		taste 2 receptor member 40 [Source:NCBI gene;Acc:101749182]
ENSGALG00000012697	SLC41A2	solute carrier family 41 member 2 [Source:NCBI gene;Acc:427913]
ENSGALG00000031922	TRMU	tRNA 5-methylaminomethyl-2-thiouridylate methyltransferase [Source:NCBI gene;Acc:425909]
ENSGALG00000015324
ENSGALG00000040954	GPR37	G protein-coupled receptor 37 [Source:NCBI gene;Acc:417748]
ENSGALG00000033074	ARID2	AT-rich interaction domain 2 [Source:HGNC Symbol;Acc:HGNC:18037]
ENSGALG00000035329	gga-mir-7452	gga-mir-7452 [Source:miRBase;Acc:MI0024122]
ENSGALG00000016224	MAOA	monoamine oxidase A [Source:NCBI gene;Acc:418563]
ENSGALG00000017021	ATP7B	ATPase copper transporting beta [Source:HGNC Symbol;Acc:HGNC:870]
ENSGALG00000017200	MTMR2	myotubularin related protein 2 [Source:NCBI gene;Acc:418992]
ENSGALG00000007161	LRRK2	leucine rich repeat kinase 2 [Source:NCBI gene;Acc:427844]
ENSGALG00000013123	PLCZ1	phospholipase C zeta 1 [Source:NCBI gene;Acc:418182]
ENSGALG00000017025	CKAP2	cytoskeleton associated protein 2 [Source:NCBI gene;Acc:418882]
ENSGALG00000027124	gga-mir-6570	gga-mir-6570 [Source:miRBase;Acc:MI0022388]
ENSGALG00000017199	MAML2	mastermind like transcriptional coactivator 2 [Source:HGNC Symbol;Acc:HGNC:16259]
ENSGALG00000016285		glycerol kinase [Source:NCBI gene;Acc:418589]
ENSGALG00000017132	XPO4	exportin 4 [Source:NCBI gene;Acc:428081]
ENSGALG00000043916
ENSGALG00000017097	MTIF3	mitochondrial translational initiation factor 3 [Source:NCBI gene;Acc:418930]
ENSGALG00000024676	RF00100
ENSGALG00000016569	FANCB	FA complementation group B [Source:NCBI gene;Acc:418628]
ENSGALG00000025193	RF00100
ENSGALG00000017076	B3GLCT	beta 3-glucosyltransferase [Source:HGNC Symbol;Acc:HGNC:20207]
ENSGALG00000031186	MEI1	meiotic double-stranded break formation protein 1 [Source:HGNC Symbol;Acc:HGNC:28613]
ENSGALG00000016557	BMX	BMX non-receptor tyrosine kinase [Source:HGNC Symbol;Acc:HGNC:1079]
ENSGALG00000017153	RDX	radixin [Source:NCBI gene;Acc:395511]
ENSGALG00000009586	IRAK4	interleukin 1 receptor associated kinase 4 [Source:NCBI gene;Acc:417796]
ENSGALG00000035126
ENSGALG00000035461	CHORDC1	cysteine and histidine rich domain containing 1 [Source:NCBI gene;Acc:419009]
ENSGALG00000037176
ENSGALG00000026121	gga-mir-6581	gga-mir-6581 [Source:miRBase;Acc:MI0022400]
ENSGALG00000018235	gga-mir-29a	gga-mir-29a [Source:miRBase;Acc:MI0001166]
ENSGALG00000014736		Kell metallo-endopeptidase (Kell blood group) [Source:NCBI gene;Acc:418306]
ENSGALG00000027460	gga-mir-6621	gga-mir-6621 [Source:miRBase;Acc:MI0022441]
ENSGALG00000026549
ENSGALG00000014126		endonuclease, polyU-specific-like [Source:NCBI gene;Acc:418221]
ENSGALG00000012754	PAH	phenylalanine hydroxylase [Source:NCBI gene;Acc:408024]
ENSGALG00000015247	GPR161	G protein-coupled receptor 161 [Source:HGNC Symbol;Acc:HGNC:23694]
ENSGALG00000038995	GRIA4	glutamate ionotropic receptor AMPA type subunit 4 [Source:NCBI gene;Acc:396137]
ENSGALG00000025426
ENSGALG00000012890	DGKI	diacylglycerol kinase iota [Source:HGNC Symbol;Acc:HGNC:2855]
ENSGALG00000032712	gga-mir-7446	gga-mir-7446 [Source:miRBase;Acc:MI0024113]
ENSGALG00000045225
ENSGALG00000015287	LNP1	leukemia NUP98 fusion partner 1 [Source:HGNC Symbol;Acc:HGNC:28014]
ENSGALG00000028049	gga-mir-6559	gga-mir-6559 [Source:miRBase;Acc:MI0022377]
ENSGALG00000016529	CDKL5	cyclin dependent kinase like 5 [Source:HGNC Symbol;Acc:HGNC:11411]
ENSGALG00000016323	PDK3	pyruvate dehydrogenase kinase 3 [Source:NCBI gene;Acc:418595]
ENSGALG00000012791	TBXAS1	thromboxane A synthase 1 [Source:HGNC Symbol;Acc:HGNC:11609]
ENSGALG00000019198
ENSGALG00000016202	HSF2BP	heat shock transcription factor 2 binding protein [Source:HGNC Symbol;Acc:HGNC:5226]
ENSGALG00000014701	RAP1GAP1	RAP1 GTPase activating protein 1 [Source:NCBI gene;Acc:395647]
ENSGALG00000045694
ENSGALG00000017170	ALKBH8	alkB homolog 8, tRNA methyltransferase [Source:HGNC Symbol;Acc:HGNC:25189]
ENSGALG00000015355	CD47	CD47 molecule [Source:NCBI gene;Acc:418408]
ENSGALG00000012557	ISX	intestine specific homeobox [Source:HGNC Symbol;Acc:HGNC:28084]
ENSGALG00000013911	ZC3HAV1	zinc finger CCCH-type containing, antiviral 1 [Source:NCBI gene;Acc:426315]
ENSGALG00000010190	TBC1D15	TBC1 domain family member 15 [Source:NCBI gene;Acc:417857]
ENSGALG00000011662		nucleoporin 205 [Source:NCBI gene;Acc:417935]
ENSGALG00000033736
ENSGALG00000027579	MRPS6	mitochondrial ribosomal protein S6 [Source:NCBI gene;Acc:427978]
ENSGALG00000006576	GRM3	glutamate metabotropic receptor 3 [Source:HGNC Symbol;Acc:HGNC:4595]
ENSGALG00000016379	SMS	spermine synthase [Source:NCBI gene;Acc:418602]
ENSGALG00000016551	AP1S2	adaptor related protein complex 1 subunit sigma 2 [Source:NCBI gene;Acc:418621]
ENSGALG00000039751	PANX1	pannexin 1 [Source:HGNC Symbol;Acc:HGNC:8599]
ENSGALG00000027960	GRPR	gastrin releasing peptide receptor [Source:NCBI gene;Acc:378928]
ENSGALG00000028018	RAB38	RAB38, member RAS oncogene family [Source:HGNC Symbol;Acc:HGNC:9776]
ENSGALG00000015275	NIT2	nitrilase family member 2 [Source:HGNC Symbol;Acc:HGNC:29878]
ENSGALG00000016702		protein phosphatase 2 regulatory subunit B''beta [Source:NCBI gene;Acc:418670]
ENSGALG00000042992
ENSGALG00000013143	PDE3A	phosphodiesterase 3A [Source:HGNC Symbol;Acc:HGNC:8778]
ENSGALG00000016231	DDX3X	DEAD-box helicase 3 X-linked [Source:NCBI gene;Acc:418567]
ENSGALG00000030793	KCNE2	potassium voltage-gated channel subfamily E regulatory subunit 2 [Source:HGNC Symbol;Acc:HGNC:6242]
ENSGALG00000012550	HMOX1	heme oxygenase 1 [Source:NCBI gene;Acc:396287]
ENSGALG00000044853
ENSGALG00000014213	PRR5	proline rich 5 [Source:NCBI gene;Acc:418237]
ENSGALG00000035108	KDM7A	lysine demethylase 7A [Source:HGNC Symbol;Acc:HGNC:22224]
ENSGALG00000015293	TMEM45A	transmembrane protein 45A [Source:NCBI gene;Acc:418389]
ENSGALG00000013036	ATP6V1E1	ATPase H+ transporting V1 subunit E1 [Source:NCBI gene;Acc:418162]
ENSGALG00000015327	TXNL4B	thioredoxin like 4B [Source:NCBI gene;Acc:418396]
ENSGALG00000029145	DCUN1D2	defective in cullin neddylation 1 domain containing 2 [Source:HGNC Symbol;Acc:HGNC:20328]
ENSGALG00000011931	SNU13	small nuclear ribonucleoprotein 13 [Source:HGNC Symbol;Acc:HGNC:7819]
ENSGALG00000031527	ARL8BL	ADP-ribosylation factor-like 8B-like [Source:NCBI gene;Acc:769134]
ENSGALG00000016686	AKAP17A	A-kinase anchoring protein 17A [Source:NCBI gene;Acc:418664]
ENSGALG00000016128	B3GALT5	beta-1,3-galactosyltransferase 5 [Source:HGNC Symbol;Acc:HGNC:920]
ENSGALG00000011717		solute carrier family 23 member 1-like [Source:NCBI gene;Acc:417937]
ENSGALG00000034083
ENSGALG00000028186	RERG	RAS like estrogen regulated growth inhibitor [Source:HGNC Symbol;Acc:HGNC:15980]
ENSGALG00000016251		tetraspanin 7 [Source:NCBI gene;Acc:418577]
ENSGALG00000045859
ENSGALG00000008477	EXOC4	exocyst complex component 4 [Source:NCBI gene;Acc:416700]
ENSGALG00000045599
ENSGALG00000011809
ENSGALG00000042759	PRKX	protein kinase X-linked [Source:HGNC Symbol;Acc:HGNC:9441]
ENSGALG00000041978	K123	K123 protein [Source:NCBI gene;Acc:395873]
ENSGALG00000012908	SLC13A4	solute carrier family 13 member 4 [Source:HGNC Symbol;Acc:HGNC:15827]
ENSGALG00000032659	ZBED4	zinc finger BED-type containing 4 [Source:NCBI gene;Acc:417734]
ENSGALG00000035266	ANOS1	anosmin 1 [Source:NCBI gene;Acc:396395]
ENSGALG00000011856	FMC1	formation of mitochondrial complex V assembly factor 1 homolog [Source:HGNC Symbol;Acc:HGNC:26946]
ENSGALG00000014708	GSTK1	glutathione S-transferase kappa 1 [Source:NCBI gene;Acc:418302]
ENSGALG00000011549	ANKS1B	ankyrin repeat and sterile alpha motif domain containing 1B [Source:NCBI gene;Acc:417927]
ENSGALG00000012556
ENSGALG00000016065	BRWD1	bromodomain and WD repeat domain containing 1 [Source:HGNC Symbol;Acc:HGNC:12760]
ENSGALG00000035304
ENSGALG00000011271	LUM	lumican [Source:NCBI gene;Acc:417891]
ENSGALG00000035051		calcium voltage-gated channel subunit alpha1 I [Source:NCBI gene;Acc:427900]
ENSGALG00000016568	MOSPD2	motile sperm domain containing 2 [Source:NCBI gene;Acc:418627]
ENSGALG00000016169	TMPRSS3	transmembrane serine protease 3 [Source:HGNC Symbol;Acc:HGNC:11877]
ENSGALG00000015267	CMSS1	cms1 ribosomal small subunit homolog (yeast) [Source:NCBI gene;Acc:418381]
ENSGALG00000012638	CRY1	cryptochrome circadian regulator 1 [Source:NCBI gene;Acc:374093]
ENSGALG00000011722	STRA8	stimulated by retinoic acid 8 [Source:HGNC Symbol;Acc:HGNC:30653]
ENSGALG00000040444	SEMA3C	semaphorin 3C [Source:NCBI gene;Acc:374090]
ENSGALG00000013154	SLCO1C1	solute carrier organic anion transporter family member 1C1 [Source:NCBI gene;Acc:418186]
ENSGALG00000038834
ENSGALG00000022866	ZNF654	zinc finger protein 654 [Source:HGNC Symbol;Acc:HGNC:25612]
ENSGALG00000045725
ENSGALG00000014106	PPFIBP1	PPFIA binding protein 1 [Source:NCBI gene;Acc:418219]
ENSGALG00000033692
ENSGALG00000012552	TOM1	target of myb1 membrane trafficking protein [Source:NCBI gene;Acc:396049]
ENSGALG00000032429
ENSGALG00000017091	FLT1	fms related tyrosine kinase 1 [Source:NCBI gene;Acc:374100]
ENSGALG00000015400	CGGBP1	CGG triplet repeat binding protein 1 [Source:HGNC Symbol;Acc:HGNC:1888]
ENSGALG00000008328	RSBN1L	round spermatid basic protein 1 like [Source:HGNC Symbol;Acc:HGNC:24765]
ENSGALG00000011932	XRCC6	X-ray repair complementing defective repair in Chinese hamster cells 6 [Source:NCBI gene;Acc:395767]
ENSGALG00000015737	NCAM2	neural cell adhesion molecule 2 [Source:HGNC Symbol;Acc:HGNC:7657]
ENSGALG00000000755	ACER3	alkaline ceramidase 3 [Source:HGNC Symbol;Acc:HGNC:16066]
ENSGALG00000015488	GJA8	gap junction protein alpha 8 [Source:NCBI gene;Acc:395846]
ENSGALG00000017077	HSPH1	heat shock protein family H (Hsp110) member 1 [Source:NCBI gene;Acc:418917]
ENSGALG00000014335	ITFG2	integrin alpha FG-GAP repeat containing 2 [Source:HGNC Symbol;Acc:HGNC:30879]
ENSGALG00000028849	SCAF11	SR-related CTD-associated factor 11 [Source:NCBI gene;Acc:417805]
ENSGALG00000036355	STMP1	short transmembrane mitochondrial protein 1 [Source:NCBI gene;Acc:418128]
ENSGALG00000029810	RPS19BP1	ribosomal protein S19 binding protein 1 [Source:NCBI gene;Acc:418011]
ENSGALG00000012989	NINJ2	ninjurin 2 [Source:HGNC Symbol;Acc:HGNC:7825]
ENSGALG00000016571	GLRA2	glycine receptor alpha 2 [Source:HGNC Symbol;Acc:HGNC:4327]
ENSGALG00000016739	HERC2	HECT and RLD domain containing E3 ubiquitin protein ligase 2 [Source:NCBI gene;Acc:418682]
ENSGALG00000008805	LMOD2	leiomodin 2 [Source:NCBI gene;Acc:417751]
ENSGALG00000015402	C3orf38	chromosome 3 open reading frame 38 [Source:HGNC Symbol;Acc:HGNC:28384]
ENSGALG00000012870	AGK	acylglycerol kinase [Source:HGNC Symbol;Acc:HGNC:21869]
ENSGALG00000045260
ENSGALG00000034275	MCAT	malonyl-CoA-acyl carrier protein transacylase [Source:HGNC Symbol;Acc:HGNC:29622]
ENSGALG00000040272	ALG10	ALG10, alpha-1,2-glucosyltransferase [Source:NCBI gene;Acc:426734]
ENSGALG00000017026	VPS36	vacuolar protein sorting 36 homolog [Source:HGNC Symbol;Acc:HGNC:20312]
ENSGALG00000036238	LUC7L2	LUC7 like 2, pre-mRNA splicing factor [Source:NCBI gene;Acc:417971]
ENSGALG00000040478	CAPN5	calpain 5 [Source:HGNC Symbol;Acc:HGNC:1482]
ENSGALG00000028627	TIMP3	TIMP metallopeptidase inhibitor 3 [Source:NCBI gene;Acc:396483]
ENSGALG00000030802	SHROOM2	shroom family member 2 [Source:HGNC Symbol;Acc:HGNC:630]
ENSGALG00000000690	GDPD4	glycerophosphodiester phosphodiesterase domain containing 4 [Source:HGNC Symbol;Acc:HGNC:24849]
ENSGALG00000016375	PHEX	phosphate regulating endopeptidase homolog, X-linked [Source:NCBI gene;Acc:395777]
ENSGALG00000031659
ENSGALG00000040321
ENSGALG00000040557	TFEC	transcription factor EC [Source:NCBI gene;Acc:417773]
ENSGALG00000035629	GRAMD1C	GRAM domain containing 1C [Source:HGNC Symbol;Acc:HGNC:25252]
ENSGALG00000019300		tyrosine hydroxylase-like [Source:NCBI gene;Acc:771761]
ENSGALG00000008427	GNAT3	G protein subunit alpha transducin 3 [Source:NCBI gene;Acc:427851]
ENSGALG00000017241
ENSGALG00000016345	KLHL15	kelch like family member 15 [Source:NCBI gene;Acc:418598]
ENSGALG00000017239	CTSC	Gallus gallus cathepsin C (CTSC), mRNA. [Source:RefSeq mRNA;Acc:NM_001321554]
ENSGALG00000011950	ACO2	aconitase 2 [Source:NCBI gene;Acc:374009]
ENSGALG00000024077
ENSGALG00000029392	GABRB3	gamma-aminobutyric acid type A receptor beta3 subunit [Source:NCBI gene;Acc:396290]
ENSGALG00000017234	FOLH1	folate hydrolase 1 [Source:HGNC Symbol;Acc:HGNC:3788]
ENSGALG00000014166	TSPO	translocator protein [Source:NCBI gene;Acc:418226]
ENSGALG00000016767
ENSGALG00000000681	PAK1	p21 (RAC1) activated kinase 1 [Source:NCBI gene;Acc:419083]
ENSGALG00000046291
ENSGALG00000042515
ENSGALG00000012911	SYT10	synaptotagmin 10 [Source:HGNC Symbol;Acc:HGNC:19266]
ENSGALG00000015273	TBC1D23	TBC1 domain family member 23 [Source:NCBI gene;Acc:418383]
ENSGALG00000015379	TAGLN3	transgelin 3 [Source:HGNC Symbol;Acc:HGNC:29868]
ENSGALG00000008539	ALG12	ALG12, alpha-1,6-mannosyltransferase [Source:NCBI gene;Acc:417733]
ENSGALG00000017137	GJA3	gap junction protein alpha 3 [Source:NCBI gene;Acc:428084]
ENSGALG00000030526		interleukin 1 receptor-like 2 [Source:NCBI gene;Acc:418716]
ENSGALG00000027791	FGF23	fibroblast growth factor 23 [Source:HGNC Symbol;Acc:HGNC:3680]
ENSGALG00000041042
ENSGALG00000017197	CNTN5	contactin 5 [Source:NCBI gene;Acc:395317]
ENSGALG00000016554	ACE2	angiotensin I converting enzyme 2 [Source:HGNC Symbol;Acc:HGNC:13557]
ENSGALG00000011177	CEP290	centrosomal protein 290 [Source:HGNC Symbol;Acc:HGNC:29021]
ENSGALG00000030024	USP15	ubiquitin specific peptidase 15 [Source:NCBI gene;Acc:395644]
ENSGALG00000015356	IFT57	intraflagellar transport 57 [Source:HGNC Symbol;Acc:HGNC:17367]
ENSGALG00000026299
ENSGALG00000010939	LIN7A	lin-7 homolog A, crumbs cell polarity complex component [Source:HGNC Symbol;Acc:HGNC:17787]
ENSGALG00000016024	SETD4	SET domain containing 4 [Source:NCBI gene;Acc:418511]
ENSGALG00000008814	ASB15	ankyrin repeat and SOCS box containing 15 [Source:HGNC Symbol;Acc:HGNC:19767]
ENSGALG00000017169	ELMOD1	ELMO domain containing 1 [Source:HGNC Symbol;Acc:HGNC:25334]
ENSGALG00000011724	WDR91	WD repeat domain 91 [Source:NCBI gene;Acc:417939]
ENSGALG00000011800	FAM234B	family with sequence similarity 234 member B [Source:NCBI gene;Acc:417963]
ENSGALG00000006489	CHCHD3	coiled-coil-helix-coiled-coil-helix domain containing 3 [Source:HGNC Symbol;Acc:HGNC:21906]
ENSGALG00000039479		BPI fold containing family C, member B [Source:NCBI gene;Acc:771461]
ENSGALG00000016281	DMD	dystrophin [Source:NCBI gene;Acc:396236]
ENSGALG00000006731	TAF3	TATA-box binding protein associated factor 3 [Source:NCBI gene;Acc:419107]
ENSGALG00000017271	ANO2	anoctamin 2 [Source:HGNC Symbol;Acc:HGNC:1183]
ENSGALG00000012755	IGF-I	insulin like growth factor 1 [Source:NCBI gene;Acc:418090]
ENSGALG00000014331	FKBP4	FK506 binding protein 4 [Source:NCBI gene;Acc:418261]
ENSGALG00000023584	FAM19A5	family with sequence similarity 19 member A5, C-C motif chemokine like [Source:HGNC Symbol;Acc:HGNC:21592]
ENSGALG00000041644	ATP11A	ATPase phospholipid transporting 11A [Source:HGNC Symbol;Acc:HGNC:13552]
ENSGALG00000029484	RIC8B	RIC8 guanine nucleotide exchange factor B [Source:HGNC Symbol;Acc:HGNC:25555]
ENSGALG00000016803	ST6GAL2	ST6 beta-galactoside alpha-2,6-sialyltransferase 2 [Source:NCBI gene;Acc:403122]
ENSGALG00000013125	CAPZA3	capping actin protein of muscle Z-line subunit alpha 3 [Source:NCBI gene;Acc:427929]
ENSGALG00000042320	GTF2E1	general transcription factor IIE subunit 1 [Source:HGNC Symbol;Acc:HGNC:4650]
ENSGALG00000043976	RSPH1	radial spoke head component 1 [Source:HGNC Symbol;Acc:HGNC:12371]
ENSGALG00000044750
ENSGALG00000016770
ENSGALG00000016771
ENSGALG00000028648	CCDC59	coiled-coil domain containing 59 [Source:HGNC Symbol;Acc:HGNC:25005]
ENSGALG00000040734
ENSGALG00000014163	TTLL1	tubulin tyrosine ligase like 1 [Source:HGNC Symbol;Acc:HGNC:1312]
ENSGALG00000034944	UBE3A	ubiquitin protein ligase E3A [Source:HGNC Symbol;Acc:HGNC:12496]
ENSGALG00000017168	SLN	sarcolipin [Source:NCBI gene;Acc:100857277]
ENSGALG00000009454	ZNF277	zinc finger protein 277 [Source:NCBI gene;Acc:427859]
ENSGALG00000016221	EFHC2	EF-hand domain containing 2 [Source:NCBI gene;Acc:418559]
ENSGALG00000013420	FOXM1	forkhead box M1 [Source:NCBI gene;Acc:430534]
ENSGALG00000010940	ACSS3	acyl-CoA synthetase short chain family member 3 [Source:HGNC Symbol;Acc:HGNC:24723]
ENSGALG00000016622	STS	steroid sulfatase [Source:HGNC Symbol;Acc:HGNC:11425]
ENSGALG00000014041	RASSF8	Ras association domain family member 8 [Source:HGNC Symbol;Acc:HGNC:13232]
ENSGALG00000008761	SPAM1	sperm adhesion molecule 1 [Source:HGNC Symbol;Acc:HGNC:11217]
ENSGALG00000016340	EIF2S3	eukaryotic translation initiation factor 2 subunit gamma [Source:NCBI gene;Acc:418597]
ENSGALG00000045596		OX-2 membrane glycoprotein-like [Source:NCBI gene;Acc:770026]
ENSGALG00000016685	ASMT	acetylserotonin O-methyltransferase [Source:NCBI gene;Acc:396286]
ENSGALG00000015403	EPHA3	EPH receptor A3 [Source:NCBI gene;Acc:396402]
ENSGALG00000040709	VWA3B	von Willebrand factor A domain containing 3B [Source:HGNC Symbol;Acc:HGNC:28385]
ENSGALG00000016796	C1H2ORF49	chromosome 1 open reading frame, human C2orf49 [Source:NCBI gene;Acc:418725]
ENSGALG00000011953	PHF5A	PHD finger protein 5A [Source:NCBI gene;Acc:417991]
ENSGALG00000012611	RTCB	RNA 2',3'-cyclic phosphate and 5'-OH ligase [Source:HGNC Symbol;Acc:HGNC:26935]
ENSGALG00000031502
ENSGALG00000015322	IMPG2	interphotoreceptor matrix proteoglycan 2 [Source:NCBI gene;Acc:418393]
ENSGALG00000034788	PHLDA1	pleckstrin homology like domain family A member 1 [Source:HGNC Symbol;Acc:HGNC:8933]
ENSGALG00000016772	PDCL3	phosducin like 3 [Source:NCBI gene;Acc:418709]
ENSGALG00000017098	GTF3A	general transcription factor IIIA [Source:NCBI gene;Acc:418931]
ENSGALG00000011934	DESI1	desumoylating isopeptidase 1 [Source:HGNC Symbol;Acc:HGNC:24577]
ENSGALG00000015351	CBLB	Cbl proto-oncogene B [Source:HGNC Symbol;Acc:HGNC:1542]
ENSGALG00000008098	NAMPT	nicotinamide phosphoribosyltransferase [Source:NCBI gene;Acc:417707]
ENSGALG00000016740	OCA2	OCA2 melanosomal transmembrane protein [Source:HGNC Symbol;Acc:HGNC:8101]
ENSGALG00000015461		B6.1 [Source:NCBI gene;Acc:396098]
ENSGALG00000017282	NDUFA9	NADH:ubiquinone oxidoreductase subunit A9 [Source:NCBI gene;Acc:419039]
ENSGALG00000016768	LONRF2	LON peptidase N-terminal domain and ring finger 2 [Source:HGNC Symbol;Acc:HGNC:24788]
ENSGALG00000041414	BHLHE41	basic helix-loop-helix family member e41 [Source:HGNC Symbol;Acc:HGNC:16617]
ENSGALG00000008776	HYAL6	hyaluronoglucosaminidase 6 [Source:NCBI gene;Acc:105667218]
ENSGALG00000015491	GPR89B	G protein-coupled receptor 89B [Source:NCBI gene;Acc:418459]
ENSGALG00000016822	ATP4B	ATPase H+/K+ transporting subunit beta [Source:NCBI gene;Acc:386581]
ENSGALG00000014164	BIK	BCL2 interacting killer [Source:NCBI gene;Acc:776149]
ENSGALG00000012946	SINHCAF	SIN3-HDAC complex associated factor [Source:NCBI gene;Acc:418140]
ENSGALG00000032233
ENSGALG00000011682	CNOT4	CCR4-NOT transcription complex subunit 4 [Source:NCBI gene;Acc:417936]
ENSGALG00000029670	CRYZL1	crystallin zeta like 1 [Source:HGNC Symbol;Acc:HGNC:2420]
ENSGALG00000000761	TSKU	tsukushi, small leucine rich proteoglycan [Source:NCBI gene;Acc:419088]
ENSGALG00000016801	UXS1	UDP-glucuronate decarboxylase 1 [Source:HGNC Symbol;Acc:HGNC:17729]
ENSGALG00000016836	TUBGCP3	tubulin gamma complex associated protein 3 [Source:HGNC Symbol;Acc:HGNC:18598]
ENSGALG00000036677	ITSN1	intersectin 1 [Source:HGNC Symbol;Acc:HGNC:6183]
ENSGALG00000042569
ENSGALG00000017238	GRM5	glutamate receptor, metabotropic 5 [Source:NCBI gene;Acc:373933]
ENSGALG00000008382	GNAI1	G protein subunit alpha i1 [Source:NCBI gene;Acc:396368]
ENSGALG00000014263	PHC1	polyhomeotic homolog 1 [Source:NCBI gene;Acc:418252]
ENSGALG00000016799	NCK2	NCK adaptor protein 2 [Source:NCBI gene;Acc:418727]
ENSGALG00000043355	CELSR1	cadherin EGF LAG seven-pass G-type receptor 1 [Source:HGNC Symbol;Acc:HGNC:1850]
ENSGALG00000031734	AQP11	aquaporin 11 [Source:HGNC Symbol;Acc:HGNC:19940]
ENSGALG00000022871	HHLA2	HERV-H LTR-associating 2 [Source:HGNC Symbol;Acc:HGNC:4905]
ENSGALG00000012559	LARGE1	LARGE xylosyl- and glucuronyltransferase 1 [Source:NCBI gene;Acc:418062]
ENSGALG00000038184
ENSGALG00000017235	NOX4	NADPH oxidase 4 [Source:NCBI gene;Acc:419012]
ENSGALG00000006682	BEND7	BEN domain containing 7 [Source:NCBI gene;Acc:419037]
ENSGALG00000013244	ABCC9	ATP binding cassette subfamily C member 9 [Source:HGNC Symbol;Acc:HGNC:60]
ENSGALG00000016820	GAS6	growth arrest specific 6 [Source:HGNC Symbol;Acc:HGNC:4168]
ENSGALG00000014167	TTLL12	tubulin tyrosine ligase like 12 [Source:NCBI gene;Acc:418227]
ENSGALG00000016769	CHST10	carbohydrate sulfotransferase 10 [Source:NCBI gene;Acc:395206]
ENSGALG00000017290	RAD51AP1	RAD51 associated protein 1 [Source:HGNC Symbol;Acc:HGNC:16956]
ENSGALG00000017332	KLHL35	kelch like family member 35 [Source:HGNC Symbol;Acc:HGNC:26597]
ENSGALG00000016823	TFDP1	transcription factor Dp-1 [Source:HGNC Symbol;Acc:HGNC:11749]
ENSGALG00000026533
ENSGALG00000007183	ERGIC2	ERGIC and golgi 2 [Source:NCBI gene;Acc:417697]
ENSGALG00000016012
ENSGALG00000016511	ADGRG2	adhesion G protein-coupled receptor G2 [Source:HGNC Symbol;Acc:HGNC:4516]
ENSGALG00000009595	TWF1	twinfilin actin binding protein 1 [Source:NCBI gene;Acc:417797]
ENSGALG00000035169
ENSGALG00000016794	MRPS9	mitochondrial ribosomal protein S9 [Source:NCBI gene;Acc:418723]
ENSGALG00000031450	MYO7A	myosin VIIA [Source:HGNC Symbol;Acc:HGNC:7606]
ENSGALG00000012956	TMTC1	transmembrane and tetratricopeptide repeat containing 1 [Source:HGNC Symbol;Acc:HGNC:24099]
ENSGALG00000016327		zinc finger protein X-linked [Source:NCBI gene;Acc:418596]
ENSGALG00000009795	MON2	MON2 homolog, regulator of endosome-to-Golgi trafficking [Source:NCBI gene;Acc:417818]
ENSGALG00000015347	ZPLD1	zona pellucida like domain containing 1 [Source:HGNC Symbol;Acc:HGNC:27022]
ENSGALG00000016824	TMCO3	transmembrane and coiled-coil domains 3 [Source:NCBI gene;Acc:395675]
ENSGALG00000029168		collectrin, amino acid transport regulator [Source:NCBI gene;Acc:418622]
ENSGALG00000012992	WNK1	WNK lysine deficient protein kinase 1 [Source:HGNC Symbol;Acc:HGNC:14540]
ENSGALG00000016896	ABCC4	ATP binding cassette subfamily C member 4 [Source:NCBI gene;Acc:418791]
ENSGALG00000014234	ATXN10	ataxin 10 [Source:HGNC Symbol;Acc:HGNC:10549]
ENSGALG00000009110	LSM8	LSM8 homolog, U6 small nuclear RNA associated [Source:NCBI gene;Acc:417765]
ENSGALG00000014949	RABL3	RAB, member of RAS oncogene family like 3 [Source:NCBI gene;Acc:418329]
ENSGALG00000033879
ENSGALG00000008574	CLNS1A	chloride nucleotide-sensitive channel 1A [Source:HGNC Symbol;Acc:HGNC:2080]
ENSGALG00000011274	DCN	decorin [Source:NCBI gene;Acc:417892]
ENSGALG00000015418		EPH receptor A6 [Source:NCBI gene;Acc:374008]
ENSGALG00000036556	MORC3	MORC family CW-type zinc finger 3 [Source:NCBI gene;Acc:418513]
ENSGALG00000010238	NAP1L1	nucleosome assembly protein 1 like 1 [Source:HGNC Symbol;Acc:HGNC:7637]
ENSGALG00000014042	SSPN	sarcospan [Source:HGNC Symbol;Acc:HGNC:11322]
ENSGALG00000016810	SH3RF3	SH3 domain containing ring finger 3 [Source:HGNC Symbol;Acc:HGNC:24699]
ENSGALG00000036054
ENSGALG00000029270	GATA3	GATA binding protein 3 [Source:NCBI gene;Acc:419106]
ENSGALG00000015330	PCNP	PEST proteolytic signal containing nuclear protein [Source:NCBI gene;Acc:418398]
ENSGALG00000016014	RCAN1	regulator of calcineurin 1 [Source:NCBI gene;Acc:418510]
ENSGALG00000013226		sulfotransferase 6B1-like [Source:NCBI gene;Acc:427933]
ENSGALG00000037779
ENSGALG00000022762		family with sequence similarity 155 member A [Source:NCBI gene;Acc:768473]
ENSGALG00000041783	TMEM19	transmembrane protein 19 [Source:HGNC Symbol;Acc:HGNC:25605]
ENSGALG00000026677	F10	coagulation factor X [Source:NCBI gene;Acc:395876]
ENSGALG00000040418	DGAT2	diacylglycerol O-acyltransferase 2 [Source:HGNC Symbol;Acc:HGNC:16940]
ENSGALG00000009505	PNPLA8	patatin like phospholipase domain containing 8 [Source:NCBI gene;Acc:417785]
ENSGALG00000042269
ENSGALG00000043044	IL1R1	interleukin 1 receptor type 1 [Source:NCBI gene;Acc:396481]
ENSGALG00000031299
ENSGALG00000017289	C12orf4	chromosome 12 open reading frame 4 [Source:HGNC Symbol;Acc:HGNC:1184]
ENSGALG00000016905	SLITRK1	SLIT and NTRK like family member 1 [Source:HGNC Symbol;Acc:HGNC:20297]
ENSGALG00000030026
ENSGALG00000030314	CLDN34	claudin 34 [Source:HGNC Symbol;Acc:HGNC:51259]
ENSGALG00000011643	UTP20	UTP20, small subunit processome component [Source:HGNC Symbol;Acc:HGNC:17897]
ENSGALG00000038599	PMM1	phosphomannomutase 1 [Source:HGNC Symbol;Acc:HGNC:9114]
ENSGALG00000017139		zinc finger MYM-type containing 2 [Source:NCBI gene;Acc:418954]
ENSGALG00000009698	SLC38A1	solute carrier family 38 member 1 [Source:NCBI gene;Acc:417806]
ENSGALG00000017014	DLEU7	deleted in lymphocytic leukemia, 7 [Source:HGNC Symbol;Acc:HGNC:17567]
ENSGALG00000008551	CRELD2	cysteine rich with EGF like domains 2 [Source:NCBI gene;Acc:417735]
ENSGALG00000046326	IL1R2	interleukin 1 receptor type 2 [Source:HGNC Symbol;Acc:HGNC:5994]
ENSGALG00000016866	FGF14	fibroblast growth factor 14 [Source:NCBI gene;Acc:395554]
ENSGALG00000011930	OVST	ovostatin [Source:NCBI gene;Acc:396151]
ENSGALG00000016912	EDNRB	endothelin receptor type B [Source:NCBI gene;Acc:408082]
ENSGALG00000014170	MOGAT2	monoacylglycerol O-acyltransferase 2 [Source:HGNC Symbol;Acc:HGNC:23248]
ENSGALG00000016797	FHL2	four and a half LIM domains 2 [Source:HGNC Symbol;Acc:HGNC:3703]
ENSGALG00000007441	MAP6	microtubule associated protein 6 [Source:NCBI gene;Acc:395753]
ENSGALG00000038402
ENSGALG00000035839	TMEM255B	transmembrane protein 255B [Source:HGNC Symbol;Acc:HGNC:28297]
ENSGALG00000015353	BBX	BBX, HMG-box containing [Source:HGNC Symbol;Acc:HGNC:14422]
ENSGALG00000037485	QTRT2	queuine tRNA-ribosyltransferase accessory subunit 2 [Source:NCBI gene;Acc:418351]
ENSGALG00000026838	MDFIC	MyoD family inhibitor domain containing [Source:HGNC Symbol;Acc:HGNC:28870]
ENSGALG00000010183	RAB21	RAB21, member RAS oncogene family [Source:HGNC Symbol;Acc:HGNC:18263]
ENSGALG00000038647
ENSGALG00000010342	OTOGL	otogelin like [Source:HGNC Symbol;Acc:HGNC:26901]
ENSGALG00000012947
ENSGALG00000016995	MED4	mediator complex subunit 4 [Source:HGNC Symbol;Acc:HGNC:17903]
ENSGALG00000026994	FAM155A	family with sequence similarity 155 member A [Source:HGNC Symbol;Acc:HGNC:33877]
ENSGALG00000034992	FRMD4A	FERM domain containing 4A [Source:HGNC Symbol;Acc:HGNC:25491]
ENSGALG00000017033	MRPS31	mitochondrial ribosomal protein S31 [Source:HGNC Symbol;Acc:HGNC:16632]
ENSGALG00000016802		Gallus gallus pinopsin-like (LOC771085), mRNA. [Source:RefSeq mRNA;Acc:NM_001318431]
ENSGALG00000016837	MYO16	myosin XVI [Source:HGNC Symbol;Acc:HGNC:29822]
ENSGALG00000012921	ETV6	ETS variant 6 [Source:NCBI gene;Acc:395750]
ENSGALG00000033199		trifunctional purine biosynthetic protein adenosine-3 [Source:NCBI gene;Acc:427977]
ENSGALG00000013229	CMAS	cytidine monophosphate N-acetylneuraminic acid synthetase [Source:HGNC Symbol;Acc:HGNC:18290]
ENSGALG00000026507	FDX1	ferredoxin 1 [Source:NCBI gene;Acc:373947]
ENSGALG00000007931	DLD	dihydrolipoamide dehydrogenase [Source:NCBI gene;Acc:417699]
ENSGALG00000008353
ENSGALG00000016868	NALCN	sodium leak channel, non-selective [Source:HGNC Symbol;Acc:HGNC:19082]
ENSGALG00000014201	PARVB	parvin beta [Source:HGNC Symbol;Acc:HGNC:14653]
ENSGALG00000044625		acrosin-binding protein-like [Source:NCBI gene;Acc:101748011]
ENSGALG00000015271		filamin A interacting protein 1 like [Source:NCBI gene;Acc:769163]
ENSGALG00000036883	MET	MET proto-oncogene, receptor tyrosine kinase [Source:NCBI gene;Acc:396134]
ENSGALG00000042104
ENSGALG00000012639	MTERF2	mitochondrial transcription termination factor 2 [Source:HGNC Symbol;Acc:HGNC:30779]
ENSGALG00000010958	PPFIA2	PTPRF interacting protein alpha 2 [Source:HGNC Symbol;Acc:HGNC:9246]
ENSGALG00000022819	PCP4	Purkinje cell protein 4 [Source:NCBI gene;Acc:771220]
ENSGALG00000006409	PODXL	podocalyxin like [Source:NCBI gene;Acc:395755]
ENSGALG00000016795	TGFBRAP1	transforming growth factor beta receptor associated protein 1 [Source:HGNC Symbol;Acc:HGNC:16836]
ENSGALG00000022787
ENSGALG00000016027	CBR1	carbonyl reductase 1 [Source:NCBI gene;Acc:418512]
ENSGALG00000012994	ERC1	ELKS/RAB6-interacting/CAST family member 1 [Source:HGNC Symbol;Acc:HGNC:17072]
ENSGALG00000016913	SLAIN1	SLAIN motif family member 1 [Source:HGNC Symbol;Acc:HGNC:26387]
ENSGALG00000015774	CYYR1	cysteine and tyrosine rich 1 [Source:HGNC Symbol;Acc:HGNC:16274]
ENSGALG00000043515	KCND2	potassium voltage-gated channel subfamily D member 2 [Source:NCBI gene;Acc:374143]
ENSGALG00000016900	GPC6	glypican 6 [Source:HGNC Symbol;Acc:HGNC:4454]
ENSGALG00000027514		sciellin [Source:NCBI gene;Acc:101751260]
ENSGALG00000016943	OLFM4	olfactomedin 4 [Source:NCBI gene;Acc:418826]
ENSGALG00000016716	STAGL	stromal antigen-like [Source:NCBI gene;Acc:418671]
ENSGALG00000044478
ENSGALG00000015348	ALCAM	activated leukocyte cell adhesion molecule [Source:NCBI gene;Acc:396092]
ENSGALG00000043027	HEPHL1	hephaestin like 1 [Source:HGNC Symbol;Acc:HGNC:30477]
ENSGALG00000016830	CUL4A	cullin 4A [Source:HGNC Symbol;Acc:HGNC:2554]
ENSGALG00000015396	CD200	CD200 molecule [Source:NCBI gene;Acc:418425]
ENSGALG00000016125	LCA5L	LCA5L, lebercilin like [Source:HGNC Symbol;Acc:HGNC:1255]
ENSGALG00000043593		pre-mRNA processing factor 18 [Source:NCBI gene;Acc:419036]
ENSGALG00000016886	FARP1	FERM, ARH/RhoGEF and pleckstrin domain protein 1 [Source:NCBI gene;Acc:418781]
ENSGALG00000026361	SLITRK5	SLIT and NTRK like family member 5 [Source:HGNC Symbol;Acc:HGNC:20295]
ENSGALG00000015497	VGLL3	vestigial like family member 3 [Source:HGNC Symbol;Acc:HGNC:24327]
ENSGALG00000016872	PCCA	propionyl-CoA carboxylase subunit alpha [Source:HGNC Symbol;Acc:HGNC:8653]
ENSGALG00000036255	WNT7B	Wnt family member 7B [Source:NCBI gene;Acc:427937]
ENSGALG00000012640	TMEM263	transmembrane protein 263 [Source:NCBI gene;Acc:418068]
ENSGALG00000044768	HMGXB4	HMG-box containing 4 [Source:HGNC Symbol;Acc:HGNC:5003]
ENSGALG00000016927	KLF5	Kruppel like factor 5 [Source:HGNC Symbol;Acc:HGNC:6349]
ENSGALG00000015334	ZBTB11	zinc finger and BTB domain containing 11 [Source:HGNC Symbol;Acc:HGNC:16740]
ENSGALG00000016205	PDXK	pyridoxal kinase [Source:NCBI gene;Acc:418549]
ENSGALG00000036258	PCDH8	protocadherin 8 [Source:NCBI gene;Acc:428065]
ENSGALG00000043690	C2orf40	chromosome 2 open reading frame 40 [Source:HGNC Symbol;Acc:HGNC:24642]
ENSGALG00000014746	TRPV6	transient receptor potential cation channel subfamily V member 6 [Source:HGNC Symbol;Acc:HGNC:14006]
ENSGALG00000012958
ENSGALG00000015464	PTGFRN	prostaglandin F2 receptor inhibitor [Source:HGNC Symbol;Acc:HGNC:9601]
ENSGALG00000038315		histone cluster 1, H2B-V-like [Source:NCBI gene;Acc:429558]
ENSGALG00000010198	TPH2	tryptophan hydroxylase 2 [Source:NCBI gene;Acc:408026]
ENSGALG00000036738		immunoglobulin superfamily member 3 [Source:NCBI gene;Acc:418451]
ENSGALG00000030101	CSDC2	cold shock domain containing C2 [Source:HGNC Symbol;Acc:HGNC:30359]
ENSGALG00000016951	MTRF1	mitochondrial translation release factor 1 [Source:HGNC Symbol;Acc:HGNC:7469]
ENSGALG00000014776
ENSGALG00000016929	PIBF1	progesterone immunomodulatory binding factor 1 [Source:HGNC Symbol;Acc:HGNC:23352]
ENSGALG00000019397	CERK	ceramide kinase [Source:NCBI gene;Acc:425523]
ENSGALG00000009066	KCND2	potassium voltage-gated channel subfamily D member 2 [Source:HGNC Symbol;Acc:HGNC:6238]
ENSGALG00000010177	ZFC3H1	zinc finger C3H1-type containing [Source:HGNC Symbol;Acc:HGNC:28328]
ENSGALG00000037030	CREBL2	cAMP responsive element binding protein like 2 [Source:NCBI gene;Acc:426496]
ENSGALG00000028444	TMEM178B	transmembrane protein 178B [Source:NCBI gene;Acc:418120]
ENSGALG00000032768	SOX5	SRY-box 5 [Source:NCBI gene;Acc:418195]
ENSGALG00000016127		SH3 domain binding glutamate rich protein [Source:NCBI gene;Acc:418523]
ENSGALG00000016855	ARGLU1	arginine and glutamate rich 1 [Source:NCBI gene;Acc:418765]
ENSGALG00000011269	EPYC	epiphycan [Source:NCBI gene;Acc:417890]
ENSGALG00000025881		cytokine receptor common subunit beta-like [Source:NCBI gene;Acc:771315]
ENSGALG00000009755	LRIG3	leucine rich repeats and immunoglobulin like domains 3 [Source:NCBI gene;Acc:417813]
ENSGALG00000015813	USP16	ubiquitin specific peptidase 16 [Source:HGNC Symbol;Acc:HGNC:12614]
ENSGALG00000013018	TPRKB	TP53RK binding protein [Source:HGNC Symbol;Acc:HGNC:24259]
ENSGALG00000016911	RNF219	ring finger protein 219 [Source:HGNC Symbol;Acc:HGNC:20308]
ENSGALG00000040369	PFKFB3	6-phosphofructo-2-kinase/fructose-2,6-biphosphatase 3 [Source:HGNC Symbol;Acc:HGNC:8874]
ENSGALG00000037206	ST7	suppression of tumorigenicity 7 [Source:NCBI gene;Acc:417770]
ENSGALG00000040342	ADAMTS1	ADAM metallopeptidase with thrombospondin type 1 motif 1 [Source:HGNC Symbol;Acc:HGNC:217]
ENSGALG00000034967	GDPD5	glycerophosphodiester phosphodiesterase domain containing 5 [Source:NCBI gene;Acc:419070]
ENSGALG00000043393	CADM2	cell adhesion molecule 2 [Source:HGNC Symbol;Acc:HGNC:29849]
ENSGALG00000017283	CCND2	cyclin D2 [Source:NCBI gene;Acc:374047]
ENSGALG00000012969
ENSGALG00000016992	HTR2A	Gallus gallus 5-hydroxytryptamine receptor 2A (HTR2A), mRNA. [Source:RefSeq mRNA;Acc:NM_001318420]
ENSGALG00000016990	LRCH1	leucine rich repeats and calponin homology domain containing 1 [Source:HGNC Symbol;Acc:HGNC:20309]
ENSGALG00000026311	C12orf75	chromosome 12 open reading frame 75 [Source:NCBI gene;Acc:771624]
ENSGALG00000037076	GART	phosphoribosylglycinamide formyltransferase, phosphoribosylglycinamide synthetase, phosphoribosylaminoimidazole synthetase [Source:NCBI gene;Acc:395315]
ENSGALG00000014188		EF-hand calcium binding domain 6 [Source:NCBI gene;Acc:418231]
ENSGALG00000031977	CACNG2	calcium voltage-gated channel auxiliary subunit gamma 2 [Source:HGNC Symbol;Acc:HGNC:1406]
ENSGALG00000011958	TEF	TEF, PAR bZIP transcription factor [Source:NCBI gene;Acc:396342]
ENSGALG00000014924	POLQ	DNA polymerase theta [Source:HGNC Symbol;Acc:HGNC:9186]
ENSGALG00000039861	PLXNB2	plexin B2 [Source:HGNC Symbol;Acc:HGNC:9104]
ENSGALG00000016926	KLF12	Kruppel like factor 12 [Source:HGNC Symbol;Acc:HGNC:6346]
ENSGALG00000008335	PHTF2	putative homeodomain transcription factor 2 [Source:NCBI gene;Acc:417728]
ENSGALG00000013265	GYS2	glycogen synthase 2 [Source:HGNC Symbol;Acc:HGNC:4707]
ENSGALG00000012662	NUAK1	NUAK family kinase 1 [Source:HGNC Symbol;Acc:HGNC:14311]
ENSGALG00000040620	LSAMP	limbic system-associated membrane protein [Source:NCBI gene;Acc:395687]
ENSGALG00000009424	FOXP2	forkhead box P2 [Source:HGNC Symbol;Acc:HGNC:13875]
ENSGALG00000017017	SERPINE3	serpin family E member 3 [Source:HGNC Symbol;Acc:HGNC:24774]
ENSGALG00000012647	RFX4	regulatory factor X4 [Source:HGNC Symbol;Acc:HGNC:9985]
ENSGALG00000016889	RAP2A	RAP2A, member of RAS oncogene family [Source:HGNC Symbol;Acc:HGNC:9861]
ENSGALG00000040114	PTPRZ1	protein tyrosine phosphatase, receptor type Z1 [Source:NCBI gene;Acc:396403]
ENSGALG00000016817	RASA3	RAS p21 protein activator 3 [Source:NCBI gene;Acc:418736]
ENSGALG00000016011		family with sequence similarity 243 member A [Source:NCBI gene;Acc:101748326]
ENSGALG00000013218	C3AR1	complement C3a receptor 1 [Source:NCBI gene;Acc:418198]
ENSGALG00000016867	ITGBL1	integrin subunit beta like 1 [Source:HGNC Symbol;Acc:HGNC:6164]
ENSGALG00000008797	WASL	Wiskott-Aldrich syndrome like [Source:NCBI gene;Acc:417750]
ENSGALG00000015398		B and T lymphocyte associated [Source:NCBI gene;Acc:418426]
ENSGALG00000015389	TMPRSS7	transmembrane serine protease 7 [Source:HGNC Symbol;Acc:HGNC:30846]
ENSGALG00000012874	KIAA1147	KIAA1147 [Source:HGNC Symbol;Acc:HGNC:29472]
ENSGALG00000016164	ABCG1	ATP binding cassette subfamily G member 1 [Source:HGNC Symbol;Acc:HGNC:73]
ENSGALG00000016941	PCDH17	protocadherin 17 [Source:HGNC Symbol;Acc:HGNC:14267]
ENSGALG00000016971	TSC22D1	TSC22 domain family member 1 [Source:NCBI gene;Acc:396005]
ENSGALG00000039636
ENSGALG00000045726
ENSGALG00000033589
ENSGALG00000044721
ENSGALG00000038649	DONSON	downstream neighbor of SON [Source:HGNC Symbol;Acc:HGNC:2993]
ENSGALG00000017016	FAM124A	family with sequence similarity 124 member A [Source:HGNC Symbol;Acc:HGNC:26413]
ENSGALG00000035096		SON DNA binding protein [Source:NCBI gene;Acc:770637]
ENSGALG00000011651	ARL1	ADP ribosylation factor like GTPase 1 [Source:NCBI gene;Acc:417934]
ENSGALG00000014226	KIAA0930	KIAA0930 [Source:HGNC Symbol;Acc:HGNC:1314]
ENSGALG00000016042	CHAF1B	chromatin assembly factor 1 subunit B [Source:NCBI gene;Acc:418514]
ENSGALG00000015197
ENSGALG00000008081	PIK3CG	phosphatidylinositol-4,5-bisphosphate 3-kinase catalytic subunit gamma [Source:NCBI gene;Acc:417706]
ENSGALG00000015307	ABI3BP	ABI family member 3 binding protein [Source:HGNC Symbol;Acc:HGNC:17265]
ENSGALG00000006356	MKLN1	muskelin 1 [Source:NCBI gene;Acc:418250]
ENSGALG00000039302	RIOX1	ribosomal oxygenase 1 [Source:NCBI gene;Acc:418436]
ENSGALG00000017276		Rho guanine nucleotide exchange factor 5 [Source:NCBI gene;Acc:419033]
ENSGALG00000013205	ETNK1	ethanolamine kinase 1 [Source:HGNC Symbol;Acc:HGNC:24649]
ENSGALG00000015494	HTR1F	5-hydroxytryptamine receptor 1F [Source:HGNC Symbol;Acc:HGNC:5292]
ENSGALG00000019221
ENSGALG00000016781	MAP4K4	mitogen-activated protein kinase kinase kinase kinase 4 [Source:HGNC Symbol;Acc:HGNC:6866]
ENSGALG00000042771	GBE1	1,4-alpha-glucan branching enzyme 1 [Source:HGNC Symbol;Acc:HGNC:4180]
ENSGALG00000016043	CLDN14	claudin 14 [Source:HGNC Symbol;Acc:HGNC:2035]
ENSGALG00000017287	FGF6	fibroblast growth factor 6 [Source:HGNC Symbol;Acc:HGNC:3684]
ENSGALG00000027198	TMEM47	transmembrane protein 47 [Source:HGNC Symbol;Acc:HGNC:18515]
ENSGALG00000034590	CELF2	CUGBP Elav-like family member 2 [Source:NCBI gene;Acc:374111]
ENSGALG00000006473	PLXNA4	plexin A4 [Source:HGNC Symbol;Acc:HGNC:9102]
ENSGALG00000016959	DGKH	diacylglycerol kinase eta [Source:HGNC Symbol;Acc:HGNC:2854]
ENSGALG00000008497	SLC38A2	solute carrier family 38 member 2 [Source:NCBI gene;Acc:417807]
ENSGALG00000030754
ENSGALG00000013211	ST8SIA1	ST8 alpha-N-acetyl-neuraminide alpha-2,8-sialyltransferase 1 [Source:NCBI gene;Acc:395860]
ENSGALG00000016972	NUFIP1	NUFIP1, FMR1 interacting protein 1 [Source:NCBI gene;Acc:418841]
ENSGALG00000025697	RF00003
ENSGALG00000017898	RF00003
ENSGALG00000009596	TMEM117	transmembrane protein 117 [Source:HGNC Symbol;Acc:HGNC:25308]
ENSGALG00000025619	RF00003	U1 spliceosomal RNA [Source:NCBI gene;Acc:112531641]
ENSGALG00000012135	ATF4	activating transcription factor 4 [Source:NCBI gene;Acc:395693]
ENSGALG00000016902	GPC5	glypican 5 [Source:HGNC Symbol;Acc:HGNC:4453]
ENSGALG00000019171	C1H21ORF33	chromosome 1 open reading frame, human C21orf33 [Source:NCBI gene;Acc:418552]
ENSGALG00000033295	CAV2	caveolin 2 [Source:NCBI gene;Acc:417772]
ENSGALG00000042471	IL2RA	interleukin 2 receptor subunit alpha [Source:NCBI gene;Acc:395294]
ENSGALG00000035652
ENSGALG00000034261
ENSGALG00000035441	POU4F1	POU class 4 homeobox 1 [Source:HGNC Symbol;Acc:HGNC:9218]
ENSGALG00000046617
ENSGALG00000044332
ENSGALG00000036447
ENSGALG00000011802	GSG1	germ cell associated 1 [Source:HGNC Symbol;Acc:HGNC:19716]
ENSGALG00000016833	F7	coagulation factor VII [Source:NCBI gene;Acc:395086]
ENSGALG00000030056
ENSGALG00000012875	WEE2	WEE1 homolog 2 [Source:HGNC Symbol;Acc:HGNC:19684]
ENSGALG00000016945	CNMD	chondromodulin [Source:NCBI gene;Acc:395600]
ENSGALG00000012974	WASHC1	WASH complex subunit 1 [Source:NCBI gene;Acc:418145]
ENSGALG00000004897	GTSE1	G2 and S-phase expressed 1 [Source:NCBI gene;Acc:425204]
ENSGALG00000017018	INTS6	integrator complex subunit 6 [Source:HGNC Symbol;Acc:HGNC:14879]
ENSGALG00000007025	CPNE8	copine 8 [Source:NCBI gene;Acc:417690]
ENSGALG00000017053	SPART	spartin [Source:HGNC Symbol;Acc:HGNC:18514]
ENSGALG00000039659
ENSGALG00000017035	COG6	component of oligomeric golgi complex 6 [Source:HGNC Symbol;Acc:HGNC:18621]
ENSGALG00000012522	PVALB	parvalbumin [Source:NCBI gene;Acc:396459]
ENSGALG00000025645	RF00026
ENSGALG00000017896	RF00026
ENSGALG00000009530	PDZRN4	PDZ domain containing ring finger 4 [Source:HGNC Symbol;Acc:HGNC:30552]
ENSGALG00000011270	KERA	keratocan [Source:NCBI gene;Acc:373995]
ENSGALG00000011803	EMP1	epithelial membrane protein 1 [Source:NCBI gene;Acc:417964]
ENSGALG00000009739	AMIGO2	adhesion molecule with Ig like domain 2 [Source:NCBI gene;Acc:417810]
ENSGALG00000016908		protocadherin 9 [Source:NCBI gene;Acc:418800]
ENSGALG00000016165	TFF2	trefoil factor 2 [Source:HGNC Symbol;Acc:HGNC:11756]
ENSGALG00000009835	XPOT	exportin for tRNA [Source:NCBI gene;Acc:417824]
ENSGALG00000009899
ENSGALG00000016052	VPS26C	VPS26 endosomal protein sorting factor C [Source:HGNC Symbol;Acc:HGNC:3044]
ENSGALG00000037583
ENSGALG00000016067	HMGN1	high mobility group nucleosome binding domain 1 [Source:NCBI gene;Acc:395999]
ENSGALG00000027876	IMMP2L	inner mitochondrial membrane peptidase subunit 2 [Source:HGNC Symbol;Acc:HGNC:14598]
ENSGALG00000014122	CYB5R3	cytochrome b5 reductase 3 [Source:NCBI gene;Acc:418220]
ENSGALG00000016217		lysine demethylase 6A [Source:NCBI gene;Acc:418556]
ENSGALG00000017019	WDFY2	WD repeat and FYVE domain containing 2 [Source:NCBI gene;Acc:770107]
ENSGALG00000035940	SLC2A13	solute carrier family 2 member 13 [Source:HGNC Symbol;Acc:HGNC:15956]
ENSGALG00000016964	EPSTI1	epithelial stromal interaction 1 [Source:HGNC Symbol;Acc:HGNC:16465]
ENSGALG00000010935	PTPRQ	protein tyrosine phosphatase, receptor type Q [Source:HGNC Symbol;Acc:HGNC:9679]
ENSGALG00000017022	ALG11	ALG11, alpha-1,2-mannosyltransferase [Source:NCBI gene;Acc:418880]
ENSGALG00000017272	VWF	Gallus gallus von Willebrand factor (VWF), mRNA. [Source:RefSeq mRNA;Acc:NM_001318464]
ENSGALG00000015822	MAP3K7CL	MAP3K7 C-terminal like [Source:HGNC Symbol;Acc:HGNC:16457]
ENSGALG00000016147	ZBTB21	zinc finger and BTB domain containing 21 [Source:HGNC Symbol;Acc:HGNC:13083]
ENSGALG00000016157	UMODL1	uromodulin like 1 [Source:HGNC Symbol;Acc:HGNC:12560]
ENSGALG00000012876	SSBP1	single stranded DNA binding protein 1 [Source:NCBI gene;Acc:418122]
ENSGALG00000015828	BACH1	BTB domain and CNC homolog 1 [Source:HGNC Symbol;Acc:HGNC:935]
ENSGALG00000011320		transmembrane and coiled-coil domain family 3 [Source:NCBI gene;Acc:417905]
ENSGALG00000025192	RF00619	U6atac minor spliceosomal RNA [Source:NCBI gene;Acc:112531643]
ENSGALG00000009104	ANKRD26	ankyrin repeat domain 26 [Source:NCBI gene;Acc:417764]
ENSGALG00000040151
ENSGALG00000041263	DCLK1	doublecortin like kinase 1 [Source:NCBI gene;Acc:418903]
ENSGALG00000035228
ENSGALG00000016036	DOP1B	DOP1 leucine zipper like protein B [Source:HGNC Symbol;Acc:HGNC:1291]
ENSGALG00000008439	CD36	CD36 molecule [Source:NCBI gene;Acc:417730]
ENSGALG00000010204	KCNC2	potassium voltage-gated channel subfamily C member 2 [Source:HGNC Symbol;Acc:HGNC:6234]
ENSGALG00000015770	APP	amyloid beta (A4) precursor protein [Source:NCBI gene;Acc:374198]
ENSGALG00000032430		importin 5 [Source:NCBI gene;Acc:418783]
ENSGALG00000013022	CACNA1C	calcium voltage-gated channel subunit alpha1 C [Source:HGNC Symbol;Acc:HGNC:1390]
ENSGALG00000041812		ATP synthase, H+ transporting, mitochondrial F1 complex, O subunit [Source:NCBI gene;Acc:418508]
ENSGALG00000046318
ENSGALG00000016426	MAP3K15	mitogen-activated protein kinase kinase kinase 15 [Source:HGNC Symbol;Acc:HGNC:31689]
ENSGALG00000042875	HMGB1	high mobility group box 1 [Source:NCBI gene;Acc:395724]
ENSGALG00000043301
ENSGALG00000033769	BBS10	Bardet-Biedl syndrome 10 [Source:HGNC Symbol;Acc:HGNC:26291]
ENSGALG00000015395	CD200L	CD200 molecule-like [Source:NCBI gene;Acc:418424]
ENSGALG00000033671	FREM2	FRAS1 related extracellular matrix protein 2 [Source:HGNC Symbol;Acc:HGNC:25396]
ENSGALG00000044073
ENSGALG00000045605
ENSGALG00000017072		NEDD4 binding protein 2 like 1 [Source:NCBI gene;Acc:418914]
ENSGALG00000016994	NUDT15	nudix hydrolase 15 [Source:HGNC Symbol;Acc:HGNC:23063]
ENSGALG00000026781	ALOX5AP	arachidonate 5-lipoxygenase activating protein [Source:NCBI gene;Acc:770904]
ENSGALG00000014096	ARNTL2	aryl hydrocarbon receptor nuclear translocator-like 2 [Source:NCBI gene;Acc:373925]
ENSGALG00000008060	PRKAR2B	protein kinase cAMP-dependent type II regulatory subunit beta [Source:HGNC Symbol;Acc:HGNC:9392]
ENSGALG00000026373	KCNJ8	potassium voltage-gated channel subfamily J member 8 [Source:NCBI gene;Acc:395973]
ENSGALG00000015841		claudin 8 [Source:NCBI gene;Acc:427974]
ENSGALG00000010246	OSBPL8	oxysterol binding protein like 8 [Source:HGNC Symbol;Acc:HGNC:16396]
ENSGALG00000014749	EPHB6	EPH receptor B6 [Source:NCBI gene;Acc:418308]
ENSGALG00000013034	CECR2	CECR2, histone acetyl-lysine reader [Source:NCBI gene;Acc:418161]
ENSGALG00000015328	TRMT10C	tRNA methyltransferase 10C, mitochondrial RNase P subunit [Source:HGNC Symbol;Acc:HGNC:26022]
ENSGALG00000017024	NEK3	NIMA related kinase 3 [Source:HGNC Symbol;Acc:HGNC:7746]
ENSGALG00000035636	PHYH	phytanoyl-CoA 2-hydroxylase [Source:HGNC Symbol;Acc:HGNC:8940]
ENSGALG00000017274	CD9	CD9 molecule [Source:NCBI gene;Acc:395527]
ENSGALG00000011323	SNAPC3	small nuclear RNA activating complex polypeptide 3 [Source:HGNC Symbol;Acc:HGNC:11136]
ENSGALG00000045619	GPR19	G protein-coupled receptor 19 [Source:HGNC Symbol;Acc:HGNC:4473]
ENSGALG00000017071
ENSGALG00000029616	HCFC2	host cell factor C2 [Source:HGNC Symbol;Acc:HGNC:24972]
ENSGALG00000016522	PPEF1	protein phosphatase with EF-hand domain 1 [Source:HGNC Symbol;Acc:HGNC:9243]
ENSGALG00000034265	ZAR1L	zygote arrest 1 like [Source:NCBI gene;Acc:771155]
ENSGALG00000030649	C13orf42	chromosome 13 open reading frame 42 [Source:HGNC Symbol;Acc:HGNC:42693]
ENSGALG00000031932	AGPAT3	1-acylglycerol-3-phosphate O-acyltransferase 3 [Source:HGNC Symbol;Acc:HGNC:326]
ENSGALG00000015204	ATG3	autophagy related 3 [Source:NCBI gene;Acc:418369]
ENSGALG00000040388	PUDP	pseudouridine 5'-phosphatase [Source:HGNC Symbol;Acc:HGNC:16818]
ENSGALG00000031340	E2F7	E2F transcription factor 7 [Source:HGNC Symbol;Acc:HGNC:23820]
ENSGALG00000026896		cyclin dependent kinase inhibitor 1A-like [Source:NCBI gene;Acc:101751545]
ENSGALG00000011838	GUCY2C	guanylate cyclase 2C [Source:HGNC Symbol;Acc:HGNC:4688]
ENSGALG00000016991	ESD	esterase D [Source:NCBI gene;Acc:418856]
ENSGALG00000015821	CCT8	chaperonin containing TCP1 subunit 8 [Source:NCBI gene;Acc:418486]
ENSGALG00000009601	NELL2	neural EGFL like 2 [Source:NCBI gene;Acc:417799]
ENSGALG00000017042	UFM1	ubiquitin fold modifier 1 [Source:NCBI gene;Acc:418894]
ENSGALG00000009759	SLC16A7	solute carrier family 16 member 7 [Source:NCBI gene;Acc:417815]
ENSGALG00000016904	SLITRK6	SLIT and NTRK like family member 6 [Source:HGNC Symbol;Acc:HGNC:23503]
ENSGALG00000009901	DYRK2	dual specificity tyrosine phosphorylation regulated kinase 2 [Source:NCBI gene;Acc:427864]
ENSGALG00000031934	TES	testin LIM domain protein [Source:NCBI gene;Acc:395332]
ENSGALG00000016054	KCNJ6	potassium voltage-gated channel subfamily J member 6 [Source:HGNC Symbol;Acc:HGNC:6267]
ENSGALG00000045925		V-set domain containing T cell activation inhibitor 1-like [Source:NCBI gene;Acc:418554]
ENSGALG00000039764
ENSGALG00000008175	ORC5	origin recognition complex subunit 5 [Source:NCBI gene;Acc:417714]
ENSGALG00000016946	SUGT1	SGT1 homolog, MIS12 kinetochore complex assembly cochaperone [Source:NCBI gene;Acc:418827]
ENSGALG00000011847	TTC26	tetratricopeptide repeat domain 26 [Source:HGNC Symbol;Acc:HGNC:21882]
ENSGALG00000042400	CASK	calcium/calmodulin dependent serine protein kinase [Source:HGNC Symbol;Acc:HGNC:1497]
ENSGALG00000031567	GPALPP1	GPALPP motifs containing 1 [Source:NCBI gene;Acc:418842]
ENSGALG00000014981	COX17	COX17, cytochrome c oxidase copper chaperone [Source:NCBI gene;Acc:770190]
ENSGALG00000029175	EFNB2	ephrin B2 [Source:NCBI gene;Acc:395625]
ENSGALG00000022804		trafficking protein particle complex 10 [Source:NCBI gene;Acc:771556]
ENSGALG00000012546	MCM5	minichromosome maintenance complex component 5 [Source:NCBI gene;Acc:418058]
ENSGALG00000016288	IL1RAPL1	interleukin 1 receptor accessory protein like 1 [Source:HGNC Symbol;Acc:HGNC:5996]
ENSGALG00000043058	TBC1D22A	TBC1 domain family member 22A [Source:NCBI gene;Acc:428128]
ENSGALG00000017023	NEK5	NIMA related kinase 5 [Source:HGNC Symbol;Acc:HGNC:7748]
ENSGALG00000017079	USPL1	ubiquitin specific peptidase like 1 [Source:NCBI gene;Acc:395436]
ENSGALG00000026490	RPS16	ribosomal protein S16 [Source:HGNC Symbol;Acc:HGNC:10396]
ENSGALG00000032361	STXBP5L	syntaxin binding protein 5 like [Source:HGNC Symbol;Acc:HGNC:30757]
ENSGALG00000009572	ADAMTS20	ADAM metallopeptidase with thrombospondin type 1 motif 20 [Source:HGNC Symbol;Acc:HGNC:17178]
ENSGALG00000016132
ENSGALG00000031225
ENSGALG00000016834	MCF2L	MCF.2 cell line derived transforming sequence like [Source:NCBI gene;Acc:418748]
ENSGALG00000015519	ROBO2	roundabout guidance receptor 2 [Source:HGNC Symbol;Acc:HGNC:10250]
ENSGALG00000013424	TULP3	tubby like protein 3 [Source:HGNC Symbol;Acc:HGNC:12425]
ENSGALG00000019231	CD200R1	CD200 receptor 1 [Source:NCBI gene;Acc:768673]
ENSGALG00000015842	TIAM1	T cell lymphoma invasion and metastasis 1 [Source:HGNC Symbol;Acc:HGNC:11805]
ENSGALG00000017118	MIPEP	mitochondrial intermediate peptidase [Source:HGNC Symbol;Acc:HGNC:7104]
ENSGALG00000009029	TSPAN12	tetraspanin 12 [Source:NCBI gene;Acc:417763]
ENSGALG00000008926	CADPS2	calcium dependent secretion activator 2 [Source:HGNC Symbol;Acc:HGNC:16018]
ENSGALG00000014189	SULT4A1	sulfotransferase family 4A member 1 [Source:HGNC Symbol;Acc:HGNC:14903]
ENSGALG00000046548
ENSGALG00000045990
ENSGALG00000042990	IFT27	intraflagellar transport 27 [Source:NCBI gene;Acc:418053]
ENSGALG00000029379	BRD1	bromodomain containing 1 [Source:NCBI gene;Acc:417731]
ENSGALG00000013422	RHNO1	RAD9-HUS1-RAD1 interacting nuclear orphan 1 [Source:NCBI gene;Acc:426083]
ENSGALG00000012003	XPNPEP3	X-prolyl aminopeptidase 3 [Source:HGNC Symbol;Acc:HGNC:28052]
ENSGALG00000014071	ITPR2	inositol 1,4,5-trisphosphate receptor type 2 [Source:HGNC Symbol;Acc:HGNC:6181]
ENSGALG00000016552	ZRSR2	zinc finger CCCH-type, RNA binding motif and serine/arginine rich 2 [Source:HGNC Symbol;Acc:HGNC:23019]
ENSGALG00000033106
ENSGALG00000011727	AGBL3	ATP/GTP binding protein like 3 [Source:HGNC Symbol;Acc:HGNC:27981]
ENSGALG00000016222	NDP	NDP, norrin cystine knot growth factor [Source:NCBI gene;Acc:418560]
ENSGALG00000015342	CEP97	centrosomal protein 97 [Source:HGNC Symbol;Acc:HGNC:26244]
ENSGALG00000017073	BRCA2	BRCA2, DNA repair associated [Source:NCBI gene;Acc:374139]
ENSGALG00000011947	POLR3H	RNA polymerase III subunit H [Source:NCBI gene;Acc:417990]
ENSGALG00000016215	CXorf36	chromosome X open reading frame 36 [Source:HGNC Symbol;Acc:HGNC:25866]
ENSGALG00000028658	KBTBD3	kelch repeat and BTB domain containing 3 [Source:HGNC Symbol;Acc:HGNC:22934]
ENSGALG00000013112	RERGL	RERG like [Source:HGNC Symbol;Acc:HGNC:26213]
ENSGALG00000035614
ENSGALG00000043287	CAV1	caveolin 1 [Source:NCBI gene;Acc:373996]
ENSGALG00000027209	SPIC	Spi-C transcription factor [Source:HGNC Symbol;Acc:HGNC:29549]
ENSGALG00000015094	ZBTB20	zinc finger and BTB domain containing 20 [Source:HGNC Symbol;Acc:HGNC:13503]
ENSGALG00000043421
ENSGALG00000029308	PNPLA3	patatin like phospholipase domain containing 3 [Source:HGNC Symbol;Acc:HGNC:18590]
ENSGALG00000011796
ENSGALG00000009730	SLC38A4	solute carrier family 38 member 4 [Source:NCBI gene;Acc:417809]
ENSGALG00000010936	MYF6	myogenic factor 6 [Source:NCBI gene;Acc:417873]
ENSGALG00000011295	SOCS2	suppressor of cytokine signaling 2 [Source:HGNC Symbol;Acc:HGNC:19382]
ENSGALG00000019233		phospholipase A2 group X-like [Source:NCBI gene;Acc:418356]
ENSGALG00000017015	RNASEH2B	ribonuclease H2 subunit B [Source:NCBI gene;Acc:418874]
ENSGALG00000017155	C11orf87	chromosome 11 open reading frame 87 [Source:HGNC Symbol;Acc:HGNC:33788]
ENSGALG00000011198
ENSGALG00000010200	TRHDE	thyrotropin releasing hormone degrading enzyme [Source:HGNC Symbol;Acc:HGNC:30748]
ENSGALG00000011965	ZC3H7B	zinc finger CCCH-type containing 7B [Source:HGNC Symbol;Acc:HGNC:30869]
ENSGALG00000012953	IPO8	importin 8 [Source:HGNC Symbol;Acc:HGNC:9853]
ENSGALG00000014159	PACSIN2	protein kinase C and casein kinase substrate in neurons 2 [Source:NCBI gene;Acc:395975]
ENSGALG00000014194	SAMM50	SAMM50 sorting and assembly machinery component [Source:NCBI gene;Acc:418234]
ENSGALG00000011798	HEBP1	heme binding protein 1 [Source:NCBI gene;Acc:417961]
ENSGALG00000012877	CREB3L2	cAMP responsive element binding protein 3 like 2 [Source:HGNC Symbol;Acc:HGNC:23720]
ENSGALG00000043437	CAPZA2	capping actin protein of muscle Z-line alpha subunit 2 [Source:NCBI gene;Acc:417771]
ENSGALG00000034492
ENSGALG00000011297	CRADD	CASP2 and RIPK1 domain containing adaptor with death domain [Source:NCBI gene;Acc:417900]
ENSGALG00000012975		IQ motif and Sec7 domain 3 [Source:NCBI gene;Acc:418146]
ENSGALG00000007905	LAMB1	laminin subunit beta 1 [Source:HGNC Symbol;Acc:HGNC:6486]
ENSGALG00000013117	PIK3C2G	phosphatidylinositol-4-phosphate 3-kinase catalytic subunit type 2 gamma [Source:HGNC Symbol;Acc:HGNC:8973]
ENSGALG00000042484
ENSGALG00000035027
ENSGALG00000042472		uncharacterized LOC112531517 [Source:NCBI gene;Acc:112531517]
ENSGALG00000034536
ENSGALG00000043278
ENSGALG00000042264
ENSGALG00000031514
ENSGALG00000038439
ENSGALG00000045327
ENSGALG00000032591
ENSGALG00000030714
ENSGALG00000032339
ENSGALG00000036143
ENSGALG00000030326
ENSGALG00000037280
ENSGALG00000043630
ENSGALG00000029348
ENSGALG00000043986
ENSGALG00000035011
ENSGALG00000040708
ENSGALG00000032024
ENSGALG00000040047
ENSGALG00000040093
ENSGALG00000030122
ENSGALG00000044745
ENSGALG00000033721
ENSGALG00000044238
ENSGALG00000030557
ENSGALG00000029931
ENSGALG00000038613
ENSGALG00000031392
ENSGALG00000031717
ENSGALG00000032105
ENSGALG00000041895
ENSGALG00000040933
ENSGALG00000044492
ENSGALG00000033065
ENSGALG00000039323
ENSGALG00000034530
ENSGALG00000032688
ENSGALG00000036822
ENSGALG00000040753
ENSGALG00000046052
ENSGALG00000037891
ENSGALG00000035067
ENSGALG00000039355
ENSGALG00000041737
ENSGALG00000038546
ENSGALG00000008322
ENSGALG00000031636
ENSGALG00000046441
ENSGALG00000042092
ENSGALG00000039093
ENSGALG00000036810
ENSGALG00000031938
ENSGALG00000038827
ENSGALG00000037808
ENSGALG00000038974
ENSGALG00000036488
ENSGALG00000032302
ENSGALG00000035009		uncharacterized LOC112533181 [Source:NCBI gene;Acc:112533181]
ENSGALG00000038090
ENSGALG00000029796
ENSGALG00000030765
ENSGALG00000043800
ENSGALG00000030452
ENSGALG00000038456
ENSGALG00000039582		uncharacterized LOC112533299 [Source:NCBI gene;Acc:112533299]
ENSGALG00000034552
ENSGALG00000034593
ENSGALG00000032083
ENSGALG00000019331
ENSGALG00000032089
ENSGALG00000044155		transmembrane protein 140 [Source:NCBI gene;Acc:417940]
ENSGALG00000036131
ENSGALG00000033632
ENSGALG00000029942
ENSGALG00000037945
ENSGALG00000034403
ENSGALG00000032831
ENSGALG00000039016
ENSGALG00000031309
ENSGALG00000040490
ENSGALG00000046179
ENSGALG00000030195
ENSGALG00000029775
ENSGALG00000033533
ENSGALG00000036655
ENSGALG00000032183
ENSGALG00000033358
ENSGALG00000040461
ENSGALG00000037321
ENSGALG00000044072
ENSGALG00000031400
ENSGALG00000029187
ENSGALG00000037227
ENSGALG00000036697
ENSGALG00000041677
ENSGALG00000031836
ENSGALG00000040162		uncharacterized LOC418423 [Source:NCBI gene;Acc:418423]
ENSGALG00000036367
ENSGALG00000034731
ENSGALG00000043368
ENSGALG00000031990
ENSGALG00000036436
ENSGALG00000040001
ENSGALG00000039894
ENSGALG00000036613
ENSGALG00000037772
ENSGALG00000043418
ENSGALG00000029644
ENSGALG00000041383
ENSGALG00000031320
ENSGALG00000029954
ENSGALG00000041297
ENSGALG00000038250
ENSGALG00000031395
ENSGALG00000033758
ENSGALG00000034873
ENSGALG00000039226
ENSGALG00000030019
ENSGALG00000029967
ENSGALG00000008341	FURIN	furin, paired basic amino acid cleaving enzyme [Source:NCBI gene;Acc:395457]
ENSGALG00000033790	MAN2A2	mannosidase alpha class 2A member 2 [Source:HGNC Symbol;Acc:HGNC:6825]
ENSGALG00000002883	SCAPER	S-phase cyclin A associated protein in the ER [Source:HGNC Symbol;Acc:HGNC:13081]
ENSGALG00000018257	gga-mir-204-2	gga-mir-204-2 [Source:miRBase;Acc:MI0001225]
ENSGALG00000025233	gga-mir-1722	gga-mir-1722 [Source:miRBase;Acc:MI0007459]
ENSGALG00000007930	MAP2K5	mitogen-activated protein kinase kinase 5 [Source:NCBI gene;Acc:415557]
ENSGALG00000007371	IGDCC3	immunoglobulin superfamily DCC subclass member 3 [Source:HGNC Symbol;Acc:HGNC:9700]
ENSGALG00000008302	CIB1	calcium and integrin binding 1 [Source:NCBI gene;Acc:770162]
ENSGALG00000046519
ENSGALG00000006403	MESD	mesoderm development LRP chaperone [Source:NCBI gene;Acc:415475]
ENSGALG00000025206	gga-mir-1737	gga-mir-1737 [Source:miRBase;Acc:MI0007476]
ENSGALG00000025242	gga-mir-1574	gga-mir-1574 [Source:miRBase;Acc:MI0007300]
ENSGALG00000006413	CEMIP	cell migration inducing hyaluronidase 1 [Source:HGNC Symbol;Acc:HGNC:29213]
ENSGALG00000046488
ENSGALG00000032366	MEF2A	myocyte enhancer factor 2A [Source:NCBI gene;Acc:395670]
ENSGALG00000008425		microtubule associated protein 1A [Source:NCBI gene;Acc:415588]
ENSGALG00000030162	IQGAP1	IQ motif containing GTPase activating protein 1 [Source:HGNC Symbol;Acc:HGNC:6110]
ENSGALG00000008348	PDIA3	protein disulfide isomerase family A member 3 [Source:NCBI gene;Acc:373899]
ENSGALG00000006826	KLHL25	kelch like family member 25 [Source:HGNC Symbol;Acc:HGNC:25732]
ENSGALG00000004304	TCF12	transcription factor 12 [Source:NCBI gene;Acc:396334]
ENSGALG00000035701	SMAD3	SMAD family member 3 [Source:NCBI gene;Acc:395132]
ENSGALG00000003788	BNIP2	BCL2 interacting protein 2 [Source:HGNC Symbol;Acc:HGNC:1083]
ENSGALG00000007909	IQCH	IQ motif containing H [Source:HGNC Symbol;Acc:HGNC:25721]
ENSGALG00000046123
ENSGALG00000008385	PPIP5K1	diphosphoinositol pentakisphosphate kinase 1 [Source:HGNC Symbol;Acc:HGNC:29023]
ENSGALG00000021020	CGNRHRL	gonadotropin-releasing hormone receptor-like [Source:NCBI gene;Acc:395368]
ENSGALG00000008352	CKMT1A	creatine kinase, mitochondrial 1A [Source:NCBI gene;Acc:374002]
ENSGALG00000002774	TSPAN3	tetraspanin 3 [Source:NCBI gene;Acc:415348]
ENSGALG00000042201	TP53BP1	tumor protein p53 binding protein 1 [Source:HGNC Symbol;Acc:HGNC:11999]
ENSGALG00000007112	LINS1	lines homolog 1 [Source:HGNC Symbol;Acc:HGNC:30922]
ENSGALG00000003906	MPHOSPH10	M-phase phosphoprotein 10 [Source:HGNC Symbol;Acc:HGNC:7213]
ENSGALG00000004545	WDR72	WD repeat domain 72 [Source:HGNC Symbol;Acc:HGNC:26790]
ENSGALG00000007353	MTFMT	mitochondrial methionyl-tRNA formyltransferase [Source:HGNC Symbol;Acc:HGNC:29666]
ENSGALG00000029714	UNC45A	unc-45 myosin chaperone A [Source:HGNC Symbol;Acc:HGNC:30594]
ENSGALG00000003705	VPS13C	vacuolar protein sorting 13 homolog C [Source:HGNC Symbol;Acc:HGNC:23594]
ENSGALG00000004103	FAM81A	family with sequence similarity 81 member A [Source:HGNC Symbol;Acc:HGNC:28379]
ENSGALG00000002925	ETFA	electron-transfer-flavoprotein, alpha polypeptide [Source:NCBI gene;Acc:415353]
ENSGALG00000044375
ENSGALG00000003849	TRPM1	transient receptor potential cation channel subfamily M member 1 [Source:HGNC Symbol;Acc:HGNC:7146]
ENSGALG00000033391	ISL2	ISL LIM homeobox 2 [Source:HGNC Symbol;Acc:HGNC:18524]
ENSGALG00000003802	OTUD7A	OTU deubiquitinase 7A [Source:HGNC Symbol;Acc:HGNC:20718]
ENSGALG00000007115	ASB7	ankyrin repeat and SOCS box containing 7 [Source:NCBI gene;Acc:415518]
ENSGALG00000013294	CYP19A1	cytochrome P450 family 19 subfamily A member 1 [Source:NCBI gene;Acc:414854]
ENSGALG00000007092	LYSMD4	LysM domain containing 4 [Source:HGNC Symbol;Acc:HGNC:26571]
ENSGALG00000035587		microtubule associated protein 1A [Source:NCBI gene;Acc:415588]
ENSGALG00000030157	MCTP2	multiple C2 and transmembrane domain containing 2 [Source:HGNC Symbol;Acc:HGNC:25636]
ENSGALG00000026590	KLF13	Kruppel like factor 13 [Source:HGNC Symbol;Acc:HGNC:13672]
ENSGALG00000028141	C15orf61	chromosome 15 open reading frame 61 [Source:NCBI gene;Acc:101747767]
ENSGALG00000027704
ENSGALG00000004261	AQP9	aquaporin 9 [Source:NCBI gene;Acc:415402]
ENSGALG00000045045		GDP-D-glucose phosphorylase 1 [Source:NCBI gene;Acc:100858151]
ENSGALG00000012833	VPS33B	VPS33B, late endosome and lysosome associated [Source:NCBI gene;Acc:425858]
ENSGALG00000021193	STARD5	StAR related lipid transfer domain containing 5 [Source:HGNC Symbol;Acc:HGNC:18065]
ENSGALG00000007615	RAB11A	RAB11A, member RAS oncogene family [Source:NCBI gene;Acc:415544]
ENSGALG00000008549	TUBGCP4	tubulin gamma complex associated protein 4 [Source:HGNC Symbol;Acc:HGNC:16691]
ENSGALG00000003913	MCEE	methylmalonyl-CoA epimerase [Source:NCBI gene;Acc:415385]
ENSGALG00000008340	FES	FES proto-oncogene, tyrosine kinase [Source:HGNC Symbol;Acc:HGNC:3657]
ENSGALG00000003644		C2 calcium dependent domain containing 4A [Source:NCBI gene;Acc:427491]
ENSGALG00000039284	RCN2	reticulocalbin 2 [Source:NCBI gene;Acc:415350]
ENSGALG00000007365	PARP16	poly(ADP-ribose) polymerase family member 16 [Source:HGNC Symbol;Acc:HGNC:26040]
ENSGALG00000004150	MYO1E	myosin IE [Source:HGNC Symbol;Acc:HGNC:7599]
ENSGALG00000007358	CILP	cartilage intermediate layer protein [Source:HGNC Symbol;Acc:HGNC:1980]
ENSGALG00000036163	ZNF710	zinc finger protein 710 [Source:HGNC Symbol;Acc:HGNC:25352]
ENSGALG00000038688	ADAMTS17	ADAM metallopeptidase with thrombospondin type 1 motif 17 [Source:HGNC Symbol;Acc:HGNC:17109]
ENSGALG00000006388	IL16	interleukin 16 [Source:NCBI gene;Acc:374270]
ENSGALG00000013293	GLDN	gliomedin [Source:HGNC Symbol;Acc:HGNC:29514]
ENSGALG00000003770	ANXA2	annexin A2 [Source:NCBI gene;Acc:396297]
ENSGALG00000012836	PRC1	protein regulator of cytokinesis 1 [Source:NCBI gene;Acc:770336]
ENSGALG00000007887	AAGAB	alpha- and gamma-adaptin binding protein [Source:NCBI gene;Acc:415553]
ENSGALG00000005673	DTWD1	DTW domain containing 1 [Source:HGNC Symbol;Acc:HGNC:30926]
ENSGALG00000034434	IDH2	isocitrate dehydrogenase (NADP(+)) 2, mitochondrial [Source:NCBI gene;Acc:431056]
ENSGALG00000003944	FAM189A1	family with sequence similarity 189 member A1 [Source:HGNC Symbol;Acc:HGNC:29075]
ENSGALG00000042451
ENSGALG00000040650
ENSGALG00000040651	IGF1R	insulin like growth factor 1 receptor [Source:NCBI gene;Acc:395889]
ENSGALG00000002786	PSTPIP1	proline-serine-threonine phosphatase interacting protein 1 [Source:HGNC Symbol;Acc:HGNC:9580]
ENSGALG00000006819	AGBL1	ATP/GTP binding protein like 1 [Source:HGNC Symbol;Acc:HGNC:26504]
ENSGALG00000006376	TMC3	transmembrane channel like 3 [Source:NCBI gene;Acc:415470]
ENSGALG00000020921		chromosome 10 open reading frame, human C15orf58 [Source:NCBI gene;Acc:431480]
ENSGALG00000043144
ENSGALG00000021183	CFAP161	cilia and flagella associated protein 161 [Source:HGNC Symbol;Acc:HGNC:26782]
ENSGALG00000026468	CHSY1	chondroitin sulfate synthase 1 [Source:HGNC Symbol;Acc:HGNC:17198]
ENSGALG00000027498	FOXB1	forkhead box B1 [Source:HGNC Symbol;Acc:HGNC:3799]
ENSGALG00000035935	UNC13C	unc-13 homolog C [Source:HGNC Symbol;Acc:HGNC:23149]
ENSGALG00000028295	MFAP1	microfibrillar associated protein 1 [Source:NCBI gene;Acc:415586]
ENSGALG00000023237
ENSGALG00000014624	CERS3	ceramide synthase 3 [Source:HGNC Symbol;Acc:HGNC:23752]
ENSGALG00000003456	CA12	carbonic anhydrase 12 [Source:HGNC Symbol;Acc:HGNC:1371]
ENSGALG00000006399	TLNRD1	talin rod domain containing 1 [Source:HGNC Symbol;Acc:HGNC:13519]
ENSGALG00000003793	GTF2A2	general transcription factor IIA subunit 2 [Source:NCBI gene;Acc:770910]
ENSGALG00000004387	CCPG1	dyslexia susceptibility 1 candidate 1 [Source:NCBI gene;Acc:415409]
ENSGALG00000003487	RAB8B	RAB8B, member RAS oncogene family [Source:HGNC Symbol;Acc:HGNC:30273]
ENSGALG00000004270	ALDH1A2	aldehyde dehydrogenase 1 family member A2 [Source:NCBI gene;Acc:395844]
ENSGALG00000003883
ENSGALG00000013916	HYPK	huntingtin interacting protein K [Source:NCBI gene;Acc:770307]
ENSGALG00000008297	SEMA4B	semaphorin 4B [Source:HGNC Symbol;Acc:HGNC:10730]
ENSGALG00000042029	SERINC4	serine incorporator 4 [Source:HGNC Symbol;Acc:HGNC:32237]
ENSGALG00000006008	HOMER2	homer scaffold protein 2 [Source:HGNC Symbol;Acc:HGNC:17513]
ENSGALG00000032748
ENSGALG00000003930	APBA2	amyloid beta precursor protein binding family A member 2 [Source:HGNC Symbol;Acc:HGNC:579]
ENSGALG00000044940	GCNT3	glucosaminyl (N-acetyl) transferase 3, mucin type [Source:HGNC Symbol;Acc:HGNC:4205]
ENSGALG00000043770
ENSGALG00000044177		FANCD2 and FANCI associated nuclease 1 [Source:NCBI gene;Acc:415383]
ENSGALG00000036084
ENSGALG00000035438
ENSGALG00000034021
ENSGALG00000029565
ENSGALG00000029832
ENSGALG00000038751
ENSGALG00000031199
ENSGALG00000030094
ENSGALG00000025383	gga-mir-1699	gga-mir-1699 [Source:miRBase;Acc:MI0007434]
ENSGALG00000005474	PNAT10	N-acetyltransferase, pineal gland isozyme NAT-10 [Source:NCBI gene;Acc:396283]
ENSGALG00000025302	RF00576	small nucleolar RNA SNORD71 [Source:NCBI gene;Acc:112533310]
ENSGALG00000018260	gga-mir-138-2	gga-mir-138-2 [Source:miRBase;Acc:MI0001228]
ENSGALG00000005845	SLC7A5	solute carrier family 7 member 5 [Source:NCBI gene;Acc:415832]
ENSGALG00000005266	BEAN1	brain expressed, associated with NEDD4, 1 [Source:NCBI gene;Acc:415796]
ENSGALG00000004956	GPI	glucose-6-phosphate isomerase [Source:NCBI gene;Acc:415783]
ENSGALG00000028430	gga-mir-6589	gga-mir-6589 [Source:miRBase;Acc:MI0022409]
ENSGALG00000034649	TOX3	TOX high mobility group box family member 3 [Source:NCBI gene;Acc:415724]
ENSGALG00000002861	TMEM170A	transmembrane protein 170A [Source:NCBI gene;Acc:770531]
ENSGALG00000045346
ENSGALG00000004506	URI1	URI1, prefoldin like chaperone [Source:HGNC Symbol;Acc:HGNC:13236]
ENSGALG00000000875	PHLPP2	PH domain and leucine rich repeat protein phosphatase 2 [Source:HGNC Symbol;Acc:HGNC:29149]
ENSGALG00000046107
ENSGALG00000034534	FAAP24	Fanconi anemia core complex associated protein 24 [Source:NCBI gene;Acc:415770]
ENSGALG00000037315	KLHDC4	kelch domain containing 4 [Source:NCBI gene;Acc:415831]
ENSGALG00000005494	MLYCD	malonyl-CoA decarboxylase [Source:HGNC Symbol;Acc:HGNC:7150]
ENSGALG00000035575	SLC7A6OS	solute carrier family 7 member 6 opposite strand [Source:NCBI gene;Acc:415621]
ENSGALG00000046424
ENSGALG00000039178	CHD9	chromodomain helicase DNA binding protein 9 [Source:HGNC Symbol;Acc:HGNC:25701]
ENSGALG00000005254	CKLF	chemokine like factor [Source:HGNC Symbol;Acc:HGNC:13253]
ENSGALG00000046352
ENSGALG00000004342	ORC6	origin recognition complex subunit 6 [Source:NCBI gene;Acc:415749]
ENSGALG00000003163	GNAO1	G protein subunit alpha o1 [Source:NCBI gene;Acc:415698]
ENSGALG00000025561	gga-mir-1643	gga-mir-1643 [Source:miRBase;Acc:MI0007375]
ENSGALG00000043662	NDRG4	NDRG family member 4 [Source:HGNC Symbol;Acc:HGNC:14466]
ENSGALG00000033068	TLR21	Toll-like receptor 21 [Source:NCBI gene;Acc:415623]
ENSGALG00000005251	CMTM4	CKLF like MARVEL transmembrane domain containing 4 [Source:HGNC Symbol;Acc:HGNC:19175]
ENSGALG00000035175	GNAO1	G protein subunit alpha o1 [Source:HGNC Symbol;Acc:HGNC:4389]
ENSGALG00000000907	KARS	lysyl-tRNA synthetase [Source:NCBI gene;Acc:415885]
ENSGALG00000042895	BCAR1	BCAR1, Cas family scaffold protein [Source:HGNC Symbol;Acc:HGNC:971]
ENSGALG00000003208	GABARAPL2	GABA type A receptor associated protein like 2 [Source:HGNC Symbol;Acc:HGNC:13291]
ENSGALG00000045621
ENSGALG00000003010	NUP93	nucleoporin 93 [Source:NCBI gene;Acc:415693]
ENSGALG00000000893	TAT	tyrosine aminotransferase [Source:HGNC Symbol;Acc:HGNC:11573]
ENSGALG00000005456	SDR42E1	short chain dehydrogenase/reductase family 42E, member 1 [Source:HGNC Symbol;Acc:HGNC:29834]
ENSGALG00000000802	DHODH	dihydroorotate dehydrogenase (quinone) [Source:NCBI gene;Acc:415876]
ENSGALG00000003767	NKD1	naked cuticle homolog 1 [Source:HGNC Symbol;Acc:HGNC:17045]
ENSGALG00000002356	CMTR2	cap methyltransferase 2 [Source:HGNC Symbol;Acc:HGNC:25635]
ENSGALG00000033507	PLCG2	phospholipase C gamma 2 [Source:HGNC Symbol;Acc:HGNC:9066]
ENSGALG00000003183	C11H16orf70	chromosome 11 open reading frame, human C16orf70 [Source:NCBI gene;Acc:415699]
ENSGALG00000038136
ENSGALG00000041047	PPP1R3E	protein phosphatase 1 regulatory subunit 3E [Source:HGNC Symbol;Acc:HGNC:14943]
ENSGALG00000002775	FA2H	fatty acid 2-hydroxylase [Source:HGNC Symbol;Acc:HGNC:21197]
ENSGALG00000042045	IRX3	iroquois homeobox 3 [Source:HGNC Symbol;Acc:HGNC:14360]
ENSGALG00000032679	GCSH	glycine cleavage system protein H [Source:NCBI gene;Acc:415803]
ENSGALG00000025819	UQCRFS1	ubiquinol-cytochrome c reductase, Rieske iron-sulfur polypeptide 1 [Source:NCBI gene;Acc:415752]
ENSGALG00000042664	CBLN1	cerebellin 1 precursor [Source:HGNC Symbol;Acc:HGNC:1543]
ENSGALG00000033322	MTHFSD	methenyltetrahydrofolate synthetase domain containing [Source:HGNC Symbol;Acc:HGNC:25778]
ENSGALG00000005467	HSD17B2	hydroxysteroid 17-beta dehydrogenase 2 [Source:HGNC Symbol;Acc:HGNC:5211]
ENSGALG00000000713	ZFHX3	zinc finger homeobox 3 [Source:NCBI gene;Acc:395682]
ENSGALG00000004951
ENSGALG00000000787	DHX38	DEAH-box helicase 38 [Source:NCBI gene;Acc:415875]
ENSGALG00000035602	ZNF536	zinc finger protein 536 [Source:HGNC Symbol;Acc:HGNC:29025]
ENSGALG00000003663	RBL2	RB transcriptional corepressor like 2 [Source:NCBI gene;Acc:425111]
ENSGALG00000003602
ENSGALG00000033378	AKTIP	AKT interacting protein [Source:NCBI gene;Acc:415720]
ENSGALG00000003560	SLC6A2	solute carrier family 6 member 2 [Source:NCBI gene;Acc:395458]
ENSGALG00000002853	CFDP1	craniofacial development protein 1 [Source:NCBI gene;Acc:374073]
ENSGALG00000002798	WDR59	WD repeat domain 59 [Source:NCBI gene;Acc:415688]
ENSGALG00000005006	UBA2	ubiquitin like modifier activating enzyme 2 [Source:NCBI gene;Acc:415784]
ENSGALG00000005435
ENSGALG00000002957	SLC12A3	solute carrier family 12 member 3 [Source:HGNC Symbol;Acc:HGNC:10912]
ENSGALG00000000817	ZNF821	zinc finger protein 821 [Source:HGNC Symbol;Acc:HGNC:28043]
ENSGALG00000031983	MPHOSPH6	M-phase phosphoprotein 6 [Source:NCBI gene;Acc:415811]
ENSGALG00000004334	MYLK3	myosin light chain kinase 3 [Source:HGNC Symbol;Acc:HGNC:29826]
ENSGALG00000041787	PLA2G15	phospholipase A2 group XV [Source:HGNC Symbol;Acc:HGNC:17163]
ENSGALG00000004949	KIAA0355	KIAA0355 [Source:HGNC Symbol;Acc:HGNC:29016]
ENSGALG00000004428		histamine H3 receptor-like [Source:NCBI gene;Acc:427545]
ENSGALG00000004756	CEP89	centrosomal protein 89 [Source:HGNC Symbol;Acc:HGNC:25907]
ENSGALG00000021345	B3GNT9	UDP-GlcNAc:betaGal beta-1,3-N-acetylglucosaminyltransferase 9 [Source:HGNC Symbol;Acc:HGNC:28714]
ENSGALG00000003195	TRADD	TNFRSF1A associated via death domain [Source:HGNC Symbol;Acc:HGNC:12030]
ENSGALG00000025864	WTIP	WT1 interacting protein [Source:HGNC Symbol;Acc:HGNC:20964]
ENSGALG00000004935	LSM14A	LSM14A, mRNA processing body assembly factor [Source:NCBI gene;Acc:415781]
ENSGALG00000028253	ATXN1L	ataxin 1 like [Source:HGNC Symbol;Acc:HGNC:33279]
ENSGALG00000017903	RF00026	U6 spliceosomal RNA [Source:NCBI gene;Acc:112533305]
ENSGALG00000003169	CBFB	core-binding factor beta subunit [Source:NCBI gene;Acc:395257]
ENSGALG00000004444	SHCBP1	SHC binding and spindle associated 1 [Source:HGNC Symbol;Acc:HGNC:29547]
ENSGALG00000000913	CHST6	carbohydrate sulfotransferase 6 [Source:NCBI gene;Acc:770257]
ENSGALG00000004943	SS18L2	SS18 like 2 [Source:HGNC Symbol;Acc:HGNC:15593]
ENSGALG00000029017	ZNRF1	zinc and ring finger 1 [Source:HGNC Symbol;Acc:HGNC:18452]
ENSGALG00000041036	FTO	FTO, alpha-ketoglutarate dependent dioxygenase [Source:NCBI gene;Acc:415718]
ENSGALG00000004375	VPS35	VPS35, retromer complex component [Source:NCBI gene;Acc:415750]
ENSGALG00000000038	CTRB2	chymotrypsinogen B2 [Source:NCBI gene;Acc:431235]
ENSGALG00000044146	PNP	purine nucleoside phosphorylase [Source:HGNC Symbol;Acc:HGNC:7892]
ENSGALG00000005241	DYNC1LI2	dynein cytoplasmic 1 light intermediate chain 2 [Source:NCBI gene;Acc:415793]
ENSGALG00000036593	FOXC2	forkhead box C2 [Source:NCBI gene;Acc:396039]
ENSGALG00000023828	LDHD	lactate dehydrogenase D [Source:HGNC Symbol;Acc:HGNC:19708]
ENSGALG00000034950	SMPD3	sphingomyelin phosphodiesterase 3 [Source:HGNC Symbol;Acc:HGNC:14240]
ENSGALG00000000424	CMTM3	CKLF like MARVEL transmembrane domain containing 3 [Source:NCBI gene;Acc:414829]
ENSGALG00000004494	CCNE1	cyclin E1 [Source:NCBI gene;Acc:426117]
ENSGALG00000029324	SLC7A6	solute carrier family 7 member 6 [Source:HGNC Symbol;Acc:HGNC:11064]
ENSGALG00000003942	LONP2	lon peptidase 2, peroxisomal [Source:NCBI gene;Acc:415740]
ENSGALG00000004814	RHPN2	rhophilin Rho GTPase binding protein 2 [Source:HGNC Symbol;Acc:HGNC:19974]
ENSGALG00000034216	TK2	thymidine kinase 2, mitochondrial [Source:NCBI gene;Acc:427551]
ENSGALG00000002690	PDPR	pyruvate dehydrogenase phosphatase regulatory subunit [Source:HGNC Symbol;Acc:HGNC:30264]
ENSGALG00000034111	FOXF1	forkhead box F1 [Source:HGNC Symbol;Acc:HGNC:3809]
ENSGALG00000000848	AP1G2	adaptor related protein complex 1 subunit gamma 2 [Source:NCBI gene;Acc:415880]
ENSGALG00000034990		fatty acyl-CoA hydrolase precursor, medium chain-like [Source:NCBI gene;Acc:769704]
ENSGALG00000036234
ENSGALG00000002766	MLKL	mixed lineage kinase domain like pseudokinase [Source:HGNC Symbol;Acc:HGNC:26617]
ENSGALG00000000901		carbohydrate (N-acetylglucosamine 6-O) sulfotransferase 4 [Source:NCBI gene;Acc:427567]
ENSGALG00000041408
ENSGALG00000038865	PRMT7	protein arginine methyltransferase 7 [Source:NCBI gene;Acc:415620]
ENSGALG00000003219	TMEM231	transmembrane protein 231 [Source:NCBI gene;Acc:425108]
ENSGALG00000029278	FOXL1	forkhead box L1 [Source:HGNC Symbol;Acc:HGNC:3817]
ENSGALG00000000903	TERF2IP	TERF2 interacting protein [Source:NCBI gene;Acc:395122]
ENSGALG00000025938	KIAA0513	KIAA0513 [Source:HGNC Symbol;Acc:HGNC:29058]
ENSGALG00000005483	CDH13	cadherin 13 [Source:NCBI gene;Acc:414849]
ENSGALG00000000908	ADAT1	adenosine deaminase, tRNA specific 1 [Source:NCBI gene;Acc:415886]
ENSGALG00000032349	CDH5	cadherin 5 [Source:NCBI gene;Acc:374068]
ENSGALG00000000811	IST1	IST1, ESCRT-III associated factor [Source:HGNC Symbol;Acc:HGNC:28977]
ENSGALG00000005473	PNAT3	N-acetyltransferase, pineal gland isozyme NAT-3 [Source:NCBI gene;Acc:415809]
ENSGALG00000002407	HYDIN	HYDIN, axonemal central pair apparatus protein [Source:NCBI gene;Acc:427538]
ENSGALG00000005472	NAT	N-acetyltransferase, liver isozyme [Source:NCBI gene;Acc:396537]
ENSGALG00000040725		transcription initiation factor TFIID subunit 4-like [Source:NCBI gene;Acc:415780]
ENSGALG00000041475
ENSGALG00000042195
ENSGALG00000030954
ENSGALG00000036972
ENSGALG00000040442
ENSGALG00000029744
ENSGALG00000037100
ENSGALG00000030803
ENSGALG00000041724
ENSGALG00000043197
ENSGALG00000033429
ENSGALG00000030014
ENSGALG00000025186	gga-mir-1572	gga-mir-1572 [Source:miRBase;Acc:MI0007298]
ENSGALG00000018265	gga-let-7f	gga-let-7f [Source:miRBase;Acc:MI0001233]
ENSGALG00000036126
ENSGALG00000031139	LSM3	LSM3 homolog, U6 small nuclear RNA and mRNA degradation associated [Source:NCBI gene;Acc:416040]
ENSGALG00000007862	CNTN3	contactin 3 [Source:HGNC Symbol;Acc:HGNC:2173]
ENSGALG00000034962	gga-mir-1731	gga-mir-1731 [Source:miRBase;Acc:MI0007470]
ENSGALG00000002283	MAPKAPK3	Gallus gallus mitogen-activated protein kinase-activated protein kinase 3 (MAPKAPK3), mRNA. [Source:RefSeq mRNA;Acc:NM_001321558]
ENSGALG00000008500	RBSN	rabenosyn, RAB effector [Source:HGNC Symbol;Acc:HGNC:20759]
ENSGALG00000027850	RF02271
ENSGALG00000008267	IL5RA	interleukin 5 receptor subunit alpha [Source:NCBI gene;Acc:771801]
ENSGALG00000032387
ENSGALG00000005123	WNT7A	Wnt family member 7A [Source:NCBI gene;Acc:374168]
ENSGALG00000007804	GXYLT2	glucoside xylosyltransferase 2 [Source:HGNC Symbol;Acc:HGNC:33383]
ENSGALG00000005966	SEC61A1	Sec61 translocon alpha 1 subunit [Source:HGNC Symbol;Acc:HGNC:18276]
ENSGALG00000007268
ENSGALG00000005128	PTPDC1	protein tyrosine phosphatase domain containing 1 [Source:HGNC Symbol;Acc:HGNC:30184]
ENSGALG00000007810	PPP4R2	protein phosphatase 4 regulatory subunit 2 [Source:NCBI gene;Acc:416098]
ENSGALG00000025959		MKRN2 opposite strand [Source:NCBI gene;Acc:415966]
ENSGALG00000037991	H1FX	H1 histone family member X [Source:HGNC Symbol;Acc:HGNC:4722]
ENSGALG00000018266	gga-let-7a-1	gga-let-7a-1 [Source:miRBase;Acc:MI0001234]
ENSGALG00000018264	gga-let-7d	gga-let-7d [Source:miRBase;Acc:MI0001232]
ENSGALG00000036976	DALRD3	DALR anticodon binding domain containing 3 [Source:HGNC Symbol;Acc:HGNC:25536]
ENSGALG00000005332	CACNA1D	calcium voltage-gated channel subunit alpha1 D [Source:NCBI gene;Acc:395895]
ENSGALG00000020745	RHO	rhodopsin [Source:NCBI gene;Acc:751791]
ENSGALG00000043825	NISCH	nischarin [Source:HGNC Symbol;Acc:HGNC:18006]
ENSGALG00000006802	LAMB2	laminin, beta 2 (laminin S) [Source:NCBI gene;Acc:373980]
ENSGALG00000026089	SLC26A6	solute carrier family 26 member 6 [Source:NCBI gene;Acc:416012]
ENSGALG00000004981	TSEN2	tRNA splicing endonuclease subunit 2 [Source:NCBI gene;Acc:415965]
ENSGALG00000026152	GBP	Gallus gallus guanylate binding protein (GBP), mRNA. [Source:RefSeq mRNA;Acc:NM_204652]
ENSGALG00000004991	MKRN2	makorin ring finger protein 2 [Source:NCBI gene;Acc:374162]
ENSGALG00000044333
ENSGALG00000007172	FHIT	fragile histidine triad [Source:NCBI gene;Acc:416071]
ENSGALG00000006867	QRICH1	glutamine rich 1 [Source:NCBI gene;Acc:100858758]
ENSGALG00000008506	MRPS25	mitochondrial ribosomal protein S25 [Source:NCBI gene;Acc:416129]
ENSGALG00000005404	LRTM1	leucine rich repeats and transmembrane domains 1 [Source:HGNC Symbol;Acc:HGNC:25023]
ENSGALG00000006956	ARIH2	ariadne RBR E3 ubiquitin protein ligase 2 [Source:NCBI gene;Acc:416061]
ENSGALG00000005385	ACTR8	ARP8 actin related protein 8 homolog [Source:HGNC Symbol;Acc:HGNC:14672]
ENSGALG00000005811
ENSGALG00000007819	PDZRN3	PDZ domain containing ring finger 3 [Source:HGNC Symbol;Acc:HGNC:17704]
ENSGALG00000026978	RPL29	ribosomal protein L29 [Source:NCBI gene;Acc:770249]
ENSGALG00000005972	KBTBD12	kelch repeat and BTB domain containing 12 [Source:HGNC Symbol;Acc:HGNC:25731]
ENSGALG00000034168	WNT5A	Wnt family member 5A [Source:NCBI gene;Acc:395703]
ENSGALG00000004969	TIMP4	TIMP metallopeptidase inhibitor 4 [Source:HGNC Symbol;Acc:HGNC:11823]
ENSGALG00000006910	IMPDH2	inosine monophosphate dehydrogenase 2 [Source:NCBI gene;Acc:416058]
ENSGALG00000005902	RAB7A	RAB7A, member RAS oncogene family [Source:HGNC Symbol;Acc:HGNC:9788]
ENSGALG00000032736	MGLL	monoglyceride lipase [Source:NCBI gene;Acc:416024]
ENSGALG00000005897	HMCES	5-hydroxymethylcytosine (hmC) binding, ES cell-specific [Source:NCBI gene;Acc:416015]
ENSGALG00000033301	DCAF1	DDB1 and CUL4 associated factor 1 [Source:HGNC Symbol;Acc:HGNC:30911]
ENSGALG00000004879	SLC6A11	solute carrier family 6 member 11 [Source:HGNC Symbol;Acc:HGNC:11044]
ENSGALG00000005309	TKT	transketolase [Source:HGNC Symbol;Acc:HGNC:11834]
ENSGALG00000041419		solute carrier family 6 member 8 [Source:NCBI gene;Acc:100861584]
ENSGALG00000008473	PLXND1	plexin D1 [Source:HGNC Symbol;Acc:HGNC:9107]
ENSGALG00000002362	MANF	mesencephalic astrocyte derived neurotrophic factor [Source:HGNC Symbol;Acc:HGNC:15461]
ENSGALG00000002372
ENSGALG00000005391	SELENOK	selenoprotein K [Source:NCBI gene;Acc:415995]
ENSGALG00000028620
ENSGALG00000005120
ENSGALG00000038850	WNK2	WNK lysine deficient protein kinase 2 [Source:HGNC Symbol;Acc:HGNC:14542]
ENSGALG00000005249	BICD2	BICD cargo adaptor 2 [Source:HGNC Symbol;Acc:HGNC:17208]
ENSGALG00000005363	CHDH	choline dehydrogenase [Source:HGNC Symbol;Acc:HGNC:24288]
ENSGALG00000005042	IQSEC1	IQ motif and Sec7 domain 1 [Source:HGNC Symbol;Acc:HGNC:29112]
ENSGALG00000036133	KLF15	Kruppel like factor 15 [Source:HGNC Symbol;Acc:HGNC:14536]
ENSGALG00000008546	FGD5	FYVE, RhoGEF and PH domain containing 5 [Source:HGNC Symbol;Acc:HGNC:19117]
ENSGALG00000044831	DNAJB8	DnaJ heat shock protein family (Hsp40) member B8 [Source:HGNC Symbol;Acc:HGNC:23699]
ENSGALG00000006325		netrin-4-like [Source:NCBI gene;Acc:416036]
ENSGALG00000006936	WDR6	WD repeat domain 6 [Source:HGNC Symbol;Acc:HGNC:12758]
ENSGALG00000044250
ENSGALG00000026449		histone H2A type 2-B-like [Source:NCBI gene;Acc:101751709]
ENSGALG00000017368	TRNT1	tRNA nucleotidyl transferase 1 [Source:HGNC Symbol;Acc:HGNC:17341]
ENSGALG00000039889
ENSGALG00000008294	ITPR1	inositol 1,4,5-trisphosphate receptor type 1 [Source:NCBI gene;Acc:395412]
ENSGALG00000030908	ATP2B2	ATPase plasma membrane Ca2+ transporting 2 [Source:HGNC Symbol;Acc:HGNC:815]
ENSGALG00000008286	SUMF1	sulfatase modifying factor 1 [Source:HGNC Symbol;Acc:HGNC:20376]
ENSGALG00000001459	TNNC1	troponin C1, slow skeletal and cardiac type [Source:NCBI gene;Acc:396032]
ENSGALG00000044610	CFAP100	cilia and flagella associated protein 100 [Source:HGNC Symbol;Acc:HGNC:26842]
ENSGALG00000005400	CACNA2D3	calcium voltage-gated channel auxiliary subunit alpha2delta 3 [Source:HGNC Symbol;Acc:HGNC:15460]
ENSGALG00000004955	SYN2	synapsin II [Source:HGNC Symbol;Acc:HGNC:11495]
ENSGALG00000038752
ENSGALG00000008263	CNTN4	contactin 4 [Source:HGNC Symbol;Acc:HGNC:2174]
ENSGALG00000005713	NCKIPSD	NCK interacting protein with SH3 domain [Source:HGNC Symbol;Acc:HGNC:15486]
ENSGALG00000005078	NUP210	nucleoporin 210 [Source:HGNC Symbol;Acc:HGNC:30052]
ENSGALG00000006425	SLC6A6	solute carrier family 6 member 6 [Source:NCBI gene;Acc:416041]
ENSGALG00000005789	UQCRC1	ubiquinol-cytochrome c reductase core protein 1 [Source:HGNC Symbol;Acc:HGNC:12585]
ENSGALG00000038684	EEFSEC	eukaryotic elongation factor, selenocysteine-tRNA specific [Source:HGNC Symbol;Acc:HGNC:24614]
ENSGALG00000029621	SEMA3F	semaphorin 3F [Source:NCBI gene;Acc:374109]
ENSGALG00000041547
ENSGALG00000005678	FLNB	filamin B [Source:NCBI gene;Acc:378913]
ENSGALG00000006824	USP19	ubiquitin specific peptidase 19 [Source:HGNC Symbol;Acc:HGNC:12617]
ENSGALG00000030487		ZXD family zinc finger C [Source:NCBI gene;Acc:416034]
ENSGALG00000004998	RAF1	Raf-1 proto-oncogene, serine/threonine kinase [Source:NCBI gene;Acc:396245]
ENSGALG00000008519	NR2C2	nuclear receptor subfamily 2 group C member 2 [Source:HGNC Symbol;Acc:HGNC:7972]
ENSGALG00000029980	QARS	glutaminyl-tRNA synthetase [Source:NCBI gene;Acc:416057]
ENSGALG00000004974	PPARG	peroxisome proliferator-activated receptor gamma [Source:NCBI gene;Acc:373928]
ENSGALG00000039385		epidermal differentiation-specific protein-like [Source:NCBI gene;Acc:107054425]
ENSGALG00000006306	UROC1	urocanate hydratase 1 [Source:HGNC Symbol;Acc:HGNC:26444]
ENSGALG00000005869	COPG1	coatomer protein complex subunit gamma 1 [Source:NCBI gene;Acc:416014]
ENSGALG00000005419	ERC2	ELKS/RAB6-interacting/CAST family member 2 [Source:HGNC Symbol;Acc:HGNC:31922]
ENSGALG00000005931	RUVBL1	RuvB like AAA ATPase 1 [Source:NCBI gene;Acc:416022]
ENSGALG00000028227	SLC25A20	solute carrier family 25 member 20 [Source:HGNC Symbol;Acc:HGNC:1421]
ENSGALG00000005034	ACAD9	acyl-CoA dehydrogenase family member 9 [Source:NCBI gene;Acc:415974]
ENSGALG00000045594
ENSGALG00000006937	P4HTM	prolyl 4-hydroxylase, transmembrane [Source:HGNC Symbol;Acc:HGNC:28858]
ENSGALG00000006328	CHCHD4	coiled-coil-helix-coiled-coil-helix domain containing 4 [Source:NCBI gene;Acc:416037]
ENSGALG00000006944		crescent [Source:NCBI gene;Acc:395991]
ENSGALG00000007177	PTPRG	protein tyrosine phosphatase, receptor type G [Source:NCBI gene;Acc:374208]
ENSGALG00000005696	ABHD6	abhydrolase domain containing 6 [Source:HGNC Symbol;Acc:HGNC:21398]
ENSGALG00000026891	NINJ1	ninjurin 1 [Source:NCBI gene;Acc:415986]
ENSGALG00000002335	DOCK3	dedicator of cytokinesis 3 [Source:HGNC Symbol;Acc:HGNC:2989]
ENSGALG00000008487	TMCC1	transmembrane and coiled-coil domain family 1 [Source:HGNC Symbol;Acc:HGNC:29116]
ENSGALG00000026154		caspase recruitment domain family member 19 [Source:NCBI gene;Acc:415987]
ENSGALG00000007023	PRKAR2A	protein kinase cAMP-dependent type II regulatory subunit alpha [Source:HGNC Symbol;Acc:HGNC:9391]
ENSGALG00000006097	PLXNA1	plexin A1 [Source:HGNC Symbol;Acc:HGNC:9099]
ENSGALG00000005701	IP6K2	inositol hexakisphosphate kinase 2 [Source:NCBI gene;Acc:416010]
ENSGALG00000025886	SUSD3	sushi domain containing 3 [Source:HGNC Symbol;Acc:HGNC:28391]
ENSGALG00000031617
ENSGALG00000006345		transmembrane protein 43 [Source:NCBI gene;Acc:416038]
ENSGALG00000036763	CELSR3	cadherin EGF LAG seven-pass G-type receptor 3 [Source:HGNC Symbol;Acc:HGNC:3230]
ENSGALG00000006357	XPC	XPC complex subunit, DNA damage recognition and repair factor [Source:HGNC Symbol;Acc:HGNC:12816]
ENSGALG00000008490	TRH	thyrotropin releasing hormone [Source:NCBI gene;Acc:414344]
ENSGALG00000005092	HDAC11	histone deacetylase 11 [Source:NCBI gene;Acc:415978]
ENSGALG00000005237	FGD3	FYVE, RhoGEF and PH domain containing 3 [Source:HGNC Symbol;Acc:HGNC:16027]
ENSGALG00000033629
ENSGALG00000030439
ENSGALG00000029394
ENSGALG00000040537
ENSGALG00000035729
ENSGALG00000036337
ENSGALG00000033946
ENSGALG00000032315
ENSGALG00000037328
ENSGALG00000042231
ENSGALG00000035048
ENSGALG00000043143
ENSGALG00000031068
ENSGALG00000036055
ENSGALG00000040188
ENSGALG00000029843
ENSGALG00000037071
ENSGALG00000040178
ENSGALG00000028760	gga-mir-6652	gga-mir-6652 [Source:miRBase;Acc:MI0022471]
ENSGALG00000025150	gga-mir-1702	gga-mir-1702 [Source:miRBase;Acc:MI0007437]
ENSGALG00000033411
ENSGALG00000003699	EBF1	early B-cell factor 1 [Source:NCBI gene;Acc:395512]
ENSGALG00000001239	SLC26A2	solute carrier family 26 member 2 [Source:HGNC Symbol;Acc:HGNC:10994]
ENSGALG00000033938	ARHGAP26	Rho GTPase activating protein 26 [Source:NCBI gene;Acc:396113]
ENSGALG00000001768	TENM2	teneurin transmembrane protein 2 [Source:NCBI gene;Acc:373854]
ENSGALG00000006644		acyl-CoA synthetase long-chain family member 6 [Source:NCBI gene;Acc:416324]
ENSGALG00000032567	SPINK6	serine peptidase inhibitor, Kazal type 6 [Source:HGNC Symbol;Acc:HGNC:29486]
ENSGALG00000039124	KLHL3	kelch like family member 3 [Source:HGNC Symbol;Acc:HGNC:6354]
ENSGALG00000001850	RARS	arginyl-tRNA synthetase [Source:NCBI gene;Acc:416168]
ENSGALG00000001206
ENSGALG00000002893	STC2	stanniocalcin 2 [Source:HGNC Symbol;Acc:HGNC:11374]
ENSGALG00000028586	gga-mir-6588	gga-mir-6588 [Source:miRBase;Acc:MI0022408]
ENSGALG00000000884	CXXC5	CXXC finger protein 5 [Source:HGNC Symbol;Acc:HGNC:26943]
ENSGALG00000003360	ARL10	ADP ribosylation factor like GTPase 10 [Source:NCBI gene;Acc:416229]
ENSGALG00000006404	DDX46	DEAD-box helicase 46 [Source:HGNC Symbol;Acc:HGNC:18681]
ENSGALG00000006503	VDAC1	voltage dependent anion channel 1 [Source:NCBI gene;Acc:416320]
ENSGALG00000006258	SPOCK1	SPARC (osteonectin), cwcv and kazal like domains proteoglycan 1 [Source:HGNC Symbol;Acc:HGNC:11251]
ENSGALG00000028783	gga-mir-1609	gga-mir-1609 [Source:miRBase;Acc:MI0007336]
ENSGALG00000029706	RUFY1	RUN and FYVE domain containing 1 [Source:NCBI gene;Acc:426519]
ENSGALG00000018269	gga-mir-218-2	gga-mir-218-2 [Source:miRBase;Acc:MI0001237]
ENSGALG00000030836	PSD2	pleckstrin and Sec7 domain containing 2 [Source:HGNC Symbol;Acc:HGNC:19092]
ENSGALG00000006506	C13H5orf15	chromosome 13 C5orf15 homolog [Source:NCBI gene;Acc:416321]
ENSGALG00000040693
ENSGALG00000011450		leukotriene C4 synthase-like [Source:NCBI gene;Acc:770665]
ENSGALG00000039995		biorientation of chromosomes in cell division 1 [Source:NCBI gene;Acc:416210]
ENSGALG00000004176	ATOX1	antioxidant 1 copper chaperone [Source:NCBI gene;Acc:770231]
ENSGALG00000006653	CSF2	colony stimulating factor 2 [Source:NCBI gene;Acc:416325]
ENSGALG00000027920		complexin 2 [Source:NCBI gene;Acc:100857281]
ENSGALG00000036920	SLC22A5	solute carrier family 22 member 5 [Source:NCBI gene;Acc:416328]
ENSGALG00000037642	SLC23A1	solute carrier family 23 member 1 [Source:HGNC Symbol;Acc:HGNC:10974]
ENSGALG00000039872	PDLIM4	PDZ and LIM domain 4 [Source:NCBI gene;Acc:395643]
ENSGALG00000030237	PITX1	paired like homeodomain 1 [Source:NCBI gene;Acc:374201]
ENSGALG00000034187	SEPT8	septin 8 [Source:NCBI gene;Acc:416333]
ENSGALG00000038042	GABRG2	gamma-aminobutyric acid type A receptor gamma2 subunit [Source:NCBI gene;Acc:396289]
ENSGALG00000003370	KIAA1191	KIAA1191 [Source:NCBI gene;Acc:416230]
ENSGALG00000003672	UBLCP1	ubiquitin like domain containing CTD phosphatase 1 [Source:NCBI gene;Acc:416237]
ENSGALG00000006708		collagen type XXIII alpha 1 chain [Source:NCBI gene;Acc:425481]
ENSGALG00000043389	PPARGC1B	PPARG coactivator 1 beta [Source:HGNC Symbol;Acc:HGNC:30022]
ENSGALG00000033641	NRG2	neuregulin 2 [Source:HGNC Symbol;Acc:HGNC:7998]
ENSGALG00000001698	GABRA1	gamma-aminobutyric acid type A receptor alpha1 subunit [Source:NCBI gene;Acc:374214]
ENSGALG00000026443	RNF44	ring finger protein 44 [Source:HGNC Symbol;Acc:HGNC:19180]
ENSGALG00000003344	CLTB	clathrin light chain B [Source:NCBI gene;Acc:416226]
ENSGALG00000005961	DGUOK	deoxyguanosine kinase [Source:NCBI gene;Acc:770922]
ENSGALG00000001826	WWC1	WW and C2 domain containing 1 [Source:NCBI gene;Acc:416167]
ENSGALG00000024171	HRH2	histamine receptor H2 [Source:HGNC Symbol;Acc:HGNC:5183]
ENSGALG00000005924	MGAT4B	alpha-1,3-mannosyl-glycoprotein 4-beta-N-acetylglucosaminyltransferase B [Source:HGNC Symbol;Acc:HGNC:7048]
ENSGALG00000044678		meiotic kinetochore factor [Source:NCBI gene;Acc:771537]
ENSGALG00000006785	IRF1	interferon regulatory factor 1 [Source:NCBI gene;Acc:396384]
ENSGALG00000002846		neuralized E3 ubiquitin protein ligase 1B [Source:NCBI gene;Acc:427626]
ENSGALG00000031496	SPIK5	serine peptidase inhibitor, Kazal type 5 [Source:NCBI gene;Acc:416235]
ENSGALG00000004184	SPARC	secreted protein acidic and cysteine rich [Source:NCBI gene;Acc:386571]
ENSGALG00000037395	UBTD2	ubiquitin domain containing 2 [Source:HGNC Symbol;Acc:HGNC:24463]
ENSGALG00000004160	G3BP1	G3BP stress granule assembly factor 1 [Source:NCBI gene;Acc:416265]
ENSGALG00000002878	CREBRF	CREB3 regulatory factor [Source:HGNC Symbol;Acc:HGNC:24050]
ENSGALG00000003377	SIMC1	SUMO interacting motifs containing 1 [Source:HGNC Symbol;Acc:HGNC:24779]
ENSGALG00000002488	PAIP2B	poly(A) binding protein interacting protein 2B [Source:NCBI gene;Acc:416187]
ENSGALG00000041720
ENSGALG00000021113	IL3	interleukin 3 [Source:NCBI gene;Acc:474356]
ENSGALG00000001916	SLIT3	slit guidance ligand 3 [Source:NCBI gene;Acc:374173]
ENSGALG00000003331	FAF2	Fas associated factor family member 2 [Source:HGNC Symbol;Acc:HGNC:24666]
ENSGALG00000001750	MAT2B	methionine adenosyltransferase 2B [Source:HGNC Symbol;Acc:HGNC:6905]
ENSGALG00000031487	FSTL4	follistatin like 4 [Source:NCBI gene;Acc:395163]
ENSGALG00000002831	SH3PXD2B	SH3 and PX domains 2B [Source:HGNC Symbol;Acc:HGNC:29242]
ENSGALG00000024172	THOC3	THO complex 3 [Source:NCBI gene;Acc:416232]
ENSGALG00000004320	FAT2	FAT atypical cadherin 2 [Source:HGNC Symbol;Acc:HGNC:3596]
ENSGALG00000044912
ENSGALG00000035026	SLC22A4	solute carrier family 22 member 4 [Source:NCBI gene;Acc:416327]
ENSGALG00000006411	CAMLG	calcium modulating ligand [Source:NCBI gene;Acc:395808]
ENSGALG00000003512	SPIK7	serine peptidase inhibitor, Kazal type 7 (putative) [Source:NCBI gene;Acc:416236]
ENSGALG00000002816	STK10	serine/threonine kinase 10 [Source:NCBI gene;Acc:416204]
ENSGALG00000003348		HIG1 hypoxia inducible domain family member 2B [Source:NCBI gene;Acc:416227]
ENSGALG00000002478	MATR3	matrin 3 [Source:NCBI gene;Acc:373948]
ENSGALG00000003691	RNF145	ring finger protein 145 [Source:HGNC Symbol;Acc:HGNC:20853]
ENSGALG00000031120	HNRNPH2	heterogeneous nuclear ribonucleoprotein H2 [Source:NCBI gene;Acc:395157]
ENSGALG00000037851	KK34	interleukin-like [Source:NCBI gene;Acc:407087]
ENSGALG00000042009	HMMR	hyaluronan mediated motility receptor [Source:HGNC Symbol;Acc:HGNC:5012]
ENSGALG00000002882	BNIP1	BCL2 interacting protein 1 [Source:HGNC Symbol;Acc:HGNC:1082]
ENSGALG00000006677	P4HA2	prolyl 4-hydroxylase subunit alpha 2 [Source:NCBI gene;Acc:416326]
ENSGALG00000002553	PCDH1	protocadherin 1 [Source:NCBI gene;Acc:416194]
ENSGALG00000002457	SIL1	SIL1 nucleotide exchange factor [Source:HGNC Symbol;Acc:HGNC:24624]
ENSGALG00000045847	GRXCR2	glutaredoxin and cysteine rich domain containing 2 [Source:HGNC Symbol;Acc:HGNC:33862]
ENSGALG00000002886	NKX2-5	NK2 homeobox 5 [Source:NCBI gene;Acc:396073]
ENSGALG00000001726	NUDCD2	NudC domain containing 2 [Source:HGNC Symbol;Acc:HGNC:30535]
ENSGALG00000004134	GLRA1	glycine receptor alpha 1 [Source:HGNC Symbol;Acc:HGNC:4326]
ENSGALG00000003355		NOP16 nucleolar protein [Source:NCBI gene;Acc:416228]
ENSGALG00000021275	LTC4S	leukotriene C4 synthase [Source:HGNC Symbol;Acc:HGNC:6719]
ENSGALG00000030147	AFF4	AF4/FMR2 family member 4 [Source:HGNC Symbol;Acc:HGNC:17869]
ENSGALG00000001718	CCNG1	cyclin G1 [Source:HGNC Symbol;Acc:HGNC:1592]
ENSGALG00000005929	MAML1	mastermind like transcriptional coactivator 1 [Source:HGNC Symbol;Acc:HGNC:13632]
ENSGALG00000006367	PCBD2	pterin-4 alpha-carbinolamine dehydratase 2 [Source:NCBI gene;Acc:374030]
ENSGALG00000045520		ovoinhibitor-like [Source:NCBI gene;Acc:101749502]
ENSGALG00000039781	TXNDC15	thioredoxin domain containing 15 [Source:HGNC Symbol;Acc:HGNC:20652]
ENSGALG00000006371	C5orf24	chromosome 5 open reading frame 24 [Source:HGNC Symbol;Acc:HGNC:26746]
ENSGALG00000032148	CANX	calnexin [Source:NCBI gene;Acc:416288]
ENSGALG00000032992	NR3C1	nuclear receptor subfamily 3 group C member 1 [Source:NCBI gene;Acc:416343]
ENSGALG00000006417	SEC24A	Gallus gallus SEC24 homolog A, COPII coat complex component (SEC24A), mRNA. [Source:RefSeq mRNA;Acc:NM_001321593]
ENSGALG00000029939
ENSGALG00000042617
ENSGALG00000042782
ENSGALG00000034774
ENSGALG00000041690
ENSGALG00000033370
ENSGALG00000036828
ENSGALG00000033332
ENSGALG00000032001
ENSGALG00000044388		serine protease inhibitor Kazal-type 5-like [Source:NCBI gene;Acc:101749151]
ENSGALG00000033148
ENSGALG00000039105
ENSGALG00000040939
ENSGALG00000035707
ENSGALG00000040503
ENSGALG00000042587
ENSGALG00000032774
ENSGALG00000009297	TELO2	telomere maintenance 2 [Source:HGNC Symbol;Acc:HGNC:29099]
ENSGALG00000025422	gga-mir-1781	gga-mir-1781 [Source:miRBase;Acc:MI0007524]
ENSGALG00000004310	TTYH3	tweety family member 3 [Source:HGNC Symbol;Acc:HGNC:22222]
ENSGALG00000025220	gga-mir-1644	gga-mir-1644 [Source:miRBase;Acc:MI0007376]
ENSGALG00000006290	HS3ST4	heparan sulfate-glucosamine 3-sulfotransferase 4 [Source:HGNC Symbol;Acc:HGNC:5200]
ENSGALG00000025535	gga-mir-1554	gga-mir-1554 [Source:miRBase;Acc:MI0007279]
ENSGALG00000004238	MRM2	mitochondrial rRNA methyltransferase 2 [Source:NCBI gene;Acc:416466]
ENSGALG00000027794	gga-mir-6548	gga-mir-6548 [Source:miRBase;Acc:MI0022365]
ENSGALG00000027668	gga-mir-6686	gga-mir-6686 [Source:miRBase;Acc:MI0022507]
ENSGALG00000009288	RNPS1	RNA binding protein with serine rich domain 1 [Source:HGNC Symbol;Acc:HGNC:10080]
ENSGALG00000006307	NSMCE1	NSE1 homolog, SMC5-SMC6 complex component [Source:HGNC Symbol;Acc:HGNC:29897]
ENSGALG00000007434	RHBDF1	rhomboid 5 homolog 1 [Source:HGNC Symbol;Acc:HGNC:20561]
ENSGALG00000006301	KDM8	lysine demethylase 8 [Source:HGNC Symbol;Acc:HGNC:25840]
ENSGALG00000033001	ATP5MF	ATP synthase membrane subunit f [Source:NCBI gene;Acc:416495]
ENSGALG00000007291	C16orf72	chromosome 16 open reading frame 72 [Source:HGNC Symbol;Acc:HGNC:30103]
ENSGALG00000006043	RBBP6	RB binding protein 6, ubiquitin ligase [Source:HGNC Symbol;Acc:HGNC:9889]
ENSGALG00000046094
ENSGALG00000006771	RPS15A	ribosomal protein S15a [Source:HGNC Symbol;Acc:HGNC:10389]
ENSGALG00000004329		IQ motif containing E [Source:NCBI gene;Acc:416473]
ENSGALG00000005258	SSTR5	somatostatin receptor 5 [Source:NCBI gene;Acc:427667]
ENSGALG00000004798	MPRIP	myosin phosphatase Rho interacting protein [Source:HGNC Symbol;Acc:HGNC:30321]
ENSGALG00000025156	gga-mir-1615	gga-mir-1615 [Source:miRBase;Acc:MI0007344]
ENSGALG00000005933	SLC5A11	solute carrier family 5 member 11 [Source:HGNC Symbol;Acc:HGNC:23091]
ENSGALG00000021314	PLA2G10	phospholipase A2 group X [Source:NCBI gene;Acc:416425]
ENSGALG00000004749	TMEM11	transmembrane protein 11 [Source:NCBI gene;Acc:427663]
ENSGALG00000007307	USP7	ubiquitin specific peptidase 7 [Source:NCBI gene;Acc:395126]
ENSGALG00000045671		uncharacterized LOC416755 [Source:NCBI gene;Acc:416755]
ENSGALG00000005263	SOX8	SRY-box 8 [Source:NCBI gene;Acc:395483]
ENSGALG00000004721		potassium voltage-gated channel subfamily J member 12 [Source:NCBI gene;Acc:427662]
ENSGALG00000007149		cytohesin 3 [Source:NCBI gene;Acc:416626]
ENSGALG00000004714	CPSF4	cleavage and polyadenylation specific factor 4 [Source:NCBI gene;Acc:416494]
ENSGALG00000029817	USP22	ubiquitin specific peptidase 22 [Source:HGNC Symbol;Acc:HGNC:12621]
ENSGALG00000035918
ENSGALG00000038768	FAM20C	FAM20C, golgi associated secretory pathway kinase [Source:HGNC Symbol;Acc:HGNC:22140]
ENSGALG00000004245	NUDT1	nudix hydrolase 1 [Source:NCBI gene;Acc:416467]
ENSGALG00000041181
ENSGALG00000009341	CRAMP1	cramped chromatin regulator homolog 1 [Source:HGNC Symbol;Acc:HGNC:14122]
ENSGALG00000039815	MARF1	meiosis regulator and mRNA stability factor 1 [Source:HGNC Symbol;Acc:HGNC:29562]
ENSGALG00000004255	SNX8	sorting nexin 8 [Source:HGNC Symbol;Acc:HGNC:14972]
ENSGALG00000040793	KDELR2	KDEL endoplasmic reticulum protein retention receptor 2 [Source:NCBI gene;Acc:771927]
ENSGALG00000007171		class II major histocompatibility complex transactivator [Source:NCBI gene;Acc:416633]
ENSGALG00000003154	TXNDC11	thioredoxin domain containing 11 [Source:HGNC Symbol;Acc:HGNC:28030]
ENSGALG00000005398	HAGH	hydroxyacylglutathione hydrolase [Source:NCBI gene;Acc:416537]
ENSGALG00000007257	TEKT5	tektin 5 [Source:HGNC Symbol;Acc:HGNC:26554]
ENSGALG00000006456	C14H16orf45	chromosome 14 C16orf45 homolog [Source:NCBI gene;Acc:416594]
ENSGALG00000044187	LMF1	lipase maturation factor 1 [Source:HGNC Symbol;Acc:HGNC:14154]
ENSGALG00000004420	SDK1	sidekick cell adhesion molecule 1 [Source:NCBI gene;Acc:373894]
ENSGALG00000028691	MPG	N-methylpurine DNA glycosylase [Source:HGNC Symbol;Acc:HGNC:7211]
ENSGALG00000037943	PRKCB	protein kinase C beta [Source:HGNC Symbol;Acc:HGNC:9395]
ENSGALG00000009234	AMDHD2	Gallus gallus amidohydrolase domain containing 2 (AMDHD2), mRNA. [Source:RefSeq mRNA;Acc:NM_001345995]
ENSGALG00000036552	PDAP1	PDGFA associated protein 1 [Source:HGNC Symbol;Acc:HGNC:14634]
ENSGALG00000006780	ARL6IP1	ADP ribosylation factor like GTPase 6 interacting protein 1 [Source:NCBI gene;Acc:416604]
ENSGALG00000029047	TMEM204	transmembrane protein 204 [Source:HGNC Symbol;Acc:HGNC:14158]
ENSGALG00000005938		chromosome 14 open reading frame, human C7orf62 [Source:NCBI gene;Acc:771073]
ENSGALG00000035447
ENSGALG00000027058	EMP2	epithelial membrane protein 2 [Source:HGNC Symbol;Acc:HGNC:3334]
ENSGALG00000009229	ATP6V0C	ATPase H+ transporting V0 subunit c [Source:NCBI gene;Acc:416753]
ENSGALG00000006318	IL21R	interleukin 21 receptor [Source:NCBI gene;Acc:416586]
ENSGALG00000024122	TNFRSF13B	TNF receptor superfamily member 13B [Source:NCBI gene;Acc:770275]
ENSGALG00000009318	IFT140	intraflagellar transport 140 [Source:NCBI gene;Acc:416758]
ENSGALG00000007044	METTL9	methyltransferase like 9 [Source:NCBI gene;Acc:416623]
ENSGALG00000009217	TBC1D24	TBC1 domain family member 24 [Source:NCBI gene;Acc:100859828]
ENSGALG00000004759	DHRS7B	dehydrogenase/reductase 7B [Source:HGNC Symbol;Acc:HGNC:24547]
ENSGALG00000003143	ZC3H7A	zinc finger CCCH-type containing 7A [Source:HGNC Symbol;Acc:HGNC:30959]
ENSGALG00000007070	OTOA	otoancorin [Source:HGNC Symbol;Acc:HGNC:16378]
ENSGALG00000041285	MAP2K3	mitogen-activated protein kinase kinase 3 [Source:NCBI gene;Acc:416496]
ENSGALG00000040854	CPPED1	calcineurin like phosphoesterase domain containing 1 [Source:NCBI gene;Acc:416418]
ENSGALG00000007387	GTF3C1	general transcription factor IIIC subunit 1 [Source:HGNC Symbol;Acc:HGNC:4664]
ENSGALG00000004348		BRCA1 associated ATM activator 1 [Source:NCBI gene;Acc:769893]
ENSGALG00000007456	NPRL3	NPR3 like, GATOR1 complex subunit [Source:HGNC Symbol;Acc:HGNC:14124]
ENSGALG00000040720
ENSGALG00000004705	BUD31	BUD31 homolog [Source:HGNC Symbol;Acc:HGNC:29629]
ENSGALG00000004745	NATD1	N-acetyltransferase domain containing 1 [Source:NCBI gene;Acc:416497]
ENSGALG00000005973	LCMT1	leucine carboxyl methyltransferase 1 [Source:NCBI gene;Acc:416565]
ENSGALG00000033603	METTL22	methyltransferase like 22 [Source:NCBI gene;Acc:425865]
ENSGALG00000017681	POLR3K	RNA polymerase III subunit K [Source:HGNC Symbol;Acc:HGNC:14121]
ENSGALG00000024294
ENSGALG00000007119	DAGLB	diacylglycerol lipase beta [Source:NCBI gene;Acc:416625]
ENSGALG00000007278	GRIN2A	glutamate ionotropic receptor NMDA type subunit 2A [Source:HGNC Symbol;Acc:HGNC:4585]
ENSGALG00000032588	ARPC1B	actin related protein 2/3 complex subunit 1B [Source:NCBI gene;Acc:416490]
ENSGALG00000028876	SNN	stannin [Source:NCBI gene;Acc:416429]
ENSGALG00000006068	TNRC6A	trinucleotide repeat containing 6A [Source:HGNC Symbol;Acc:HGNC:11969]
ENSGALG00000044451
ENSGALG00000006286	USP31	ubiquitin specific peptidase 31 [Source:HGNC Symbol;Acc:HGNC:20060]
ENSGALG00000006829	SMG1	SMG1, nonsense mediated mRNA decay associated PI3K related kinase [Source:HGNC Symbol;Acc:HGNC:30045]
ENSGALG00000004224	MAD1L1	mitotic arrest deficient 1 like 1 [Source:HGNC Symbol;Acc:HGNC:6762]
ENSGALG00000007130	RAC1	Rac family small GTPase 1 [Source:NCBI gene;Acc:395871]
ENSGALG00000024041	FAHD1	fumarylacetoacetate hydrolase domain containing 1 [Source:NCBI gene;Acc:416538]
ENSGALG00000041213	ARHGAP17	Rho GTPase activating protein 17 [Source:HGNC Symbol;Acc:HGNC:18239]
ENSGALG00000004711
ENSGALG00000007133
ENSGALG00000007216	TVP23A	trans-golgi network vesicle protein 23 homolog A [Source:HGNC Symbol;Acc:HGNC:20398]
ENSGALG00000040999	EIF3B	eukaryotic translation initiation factor 3 subunit B [Source:HGNC Symbol;Acc:HGNC:3280]
ENSGALG00000005247	TEKT4	tektin 4 [Source:HGNC Symbol;Acc:HGNC:31012]
ENSGALG00000039005	TMEM114	transmembrane protein 114 [Source:HGNC Symbol;Acc:HGNC:33227]
ENSGALG00000004358		archaelysin family metallopeptidase 1 [Source:NCBI gene;Acc:416474]
ENSGALG00000007241	NUBP1	nucleotide binding protein 1 [Source:NCBI gene;Acc:416634]
ENSGALG00000003642	PDGFA	platelet derived growth factor subunit A [Source:NCBI gene;Acc:374196]
ENSGALG00000006757	XYLT1	xylosyltransferase 1 [Source:HGNC Symbol;Acc:HGNC:15516]
ENSGALG00000003675	PRKAR1B	protein kinase cAMP-dependent type I regulatory subunit beta [Source:HGNC Symbol;Acc:HGNC:9390]
ENSGALG00000038087	CACNG3	calcium voltage-gated channel auxiliary subunit gamma 3 [Source:NCBI gene;Acc:395378]
ENSGALG00000005365	NARFL	nuclear prelamin A recognition factor like [Source:NCBI gene;Acc:416535]
ENSGALG00000005349		mesothelin [Source:NCBI gene;Acc:416534]
ENSGALG00000026559	SNRNP25	small nuclear ribonucleoprotein U11/U12 subunit 25 [Source:HGNC Symbol;Acc:HGNC:14161]
ENSGALG00000035799	SHISA9	shisa family member 9 [Source:HGNC Symbol;Acc:HGNC:37231]
ENSGALG00000007059	IGSF6	immunoglobulin superfamily member 6 [Source:NCBI gene;Acc:771906]
ENSGALG00000005253	C1QTNF8	C1q and TNF related 8 [Source:HGNC Symbol;Acc:HGNC:31374]
ENSGALG00000021040	HAGHL	hydroxyacylglutathione hydrolase-like [Source:NCBI gene;Acc:416536]
ENSGALG00000036315
ENSGALG00000032684
ENSGALG00000037559
ENSGALG00000043502
ENSGALG00000031051
ENSGALG00000032326
ENSGALG00000043907
ENSGALG00000037400
ENSGALG00000037623
ENSGALG00000039441
ENSGALG00000031402
ENSGALG00000045589
ENSGALG00000036786
ENSGALG00000003645	PITPNM2	phosphatidylinositol transfer protein membrane associated 2 [Source:HGNC Symbol;Acc:HGNC:21044]
ENSGALG00000007354	CIT	citron rho-interacting serine/threonine kinase [Source:HGNC Symbol;Acc:HGNC:1985]
ENSGALG00000029989	gga-mir-301a	gga-mir-301a [Source:miRBase;Acc:MI0001240]
ENSGALG00000033526	gga-mir-454	gga-mir-454 [Source:miRBase;Acc:MI0006984]
ENSGALG00000025260	gga-mir-1764	gga-mir-1764 [Source:miRBase;Acc:MI0007506]
ENSGALG00000032287	ATP2A2	ATPase sarcoplasmic/endoplasmic reticulum Ca2+ transporting 2 [Source:NCBI gene;Acc:396446]
ENSGALG00000039121	PPM1F	protein phosphatase, Mg2+/Mn2+ dependent 1F [Source:HGNC Symbol;Acc:HGNC:19388]
ENSGALG00000017906	RF00015	U4 spliceosomal RNA [Source:NCBI gene;Acc:112533524]
ENSGALG00000017907	RF00015	U4 spliceosomal RNA [Source:NCBI gene;Acc:112533523]
ENSGALG00000030434	gga-mir-130b	gga-mir-130b [Source:miRBase;Acc:MI0001239]
ENSGALG00000044938
ENSGALG00000004343	HPD	4-hydroxyphenylpyruvate dioxygenase [Source:NCBI gene;Acc:416852]
ENSGALG00000001501	MAPK1	mitogen-activated protein kinase 1 [Source:NCBI gene;Acc:373953]
ENSGALG00000043208	TRAFD1	TRAF-type zinc finger domain containing 1 [Source:NCBI gene;Acc:416884]
ENSGALG00000039239	SERPIND1	serpin family D member 1 [Source:HGNC Symbol;Acc:HGNC:4838]
ENSGALG00000002913	BRI3BP	BRI3 binding protein [Source:NCBI gene;Acc:416812]
ENSGALG00000002158	GOLGA3	golgin A3 [Source:HGNC Symbol;Acc:HGNC:4426]
ENSGALG00000007072	ACADS	acyl-CoA dehydrogenase short chain [Source:NCBI gene;Acc:416969]
ENSGALG00000003682	ARL6IP4	ADP ribosylation factor like GTPase 6 interacting protein 4 [Source:HGNC Symbol;Acc:HGNC:18076]
ENSGALG00000006390	CRKL	CRK like proto-oncogene, adaptor protein [Source:HGNC Symbol;Acc:HGNC:2363]
ENSGALG00000007373	PRKAB1	protein kinase AMP-activated non-catalytic subunit beta 1 [Source:NCBI gene;Acc:416986]
ENSGALG00000030653
ENSGALG00000025354	gga-mir-1769	gga-mir-1769 [Source:miRBase;Acc:MI0007512]
ENSGALG00000027040	RF02271
ENSGALG00000002964	DHX37	DEAH-box helicase 37 [Source:HGNC Symbol;Acc:HGNC:17210]
ENSGALG00000027881	RF02271
ENSGALG00000005937
ENSGALG00000004515	KNTC1	kinetochore associated 1 [Source:HGNC Symbol;Acc:HGNC:17255]
ENSGALG00000008238	MED13L	mediator complex subunit 13 like [Source:HGNC Symbol;Acc:HGNC:22962]
ENSGALG00000034721
ENSGALG00000042803	YPEL1	yippee like 1 [Source:HGNC Symbol;Acc:HGNC:12845]
ENSGALG00000002180	CHFR	checkpoint with forkhead and ring finger domains [Source:HGNC Symbol;Acc:HGNC:20455]
ENSGALG00000006344	GSTT1	glutathione S-transferase theta 1 [Source:NCBI gene;Acc:396322]
ENSGALG00000006422		kelch like family member 22 [Source:NCBI gene;Acc:416940]
ENSGALG00000025437	gga-mir-762	gga-mir-762 [Source:miRBase;Acc:MI0008209]
ENSGALG00000007236		phospholipase A2, major isoenzyme-like [Source:NCBI gene;Acc:770292]
ENSGALG00000036739	UBE2L3	ubiquitin conjugating enzyme E2 L3 [Source:NCBI gene;Acc:416769]
ENSGALG00000033082	gga-mir-130a	gga-mir-130a [Source:miRBase;Acc:MI0001241]
ENSGALG00000004324	SETD1B	SET domain containing 1B [Source:NCBI gene;Acc:416851]
ENSGALG00000004352	PSMD9	proteasome 26S subunit, non-ATPase 9 [Source:NCBI gene;Acc:416853]
ENSGALG00000028447
ENSGALG00000027660
ENSGALG00000007244	SIRT4	sirtuin 4 [Source:HGNC Symbol;Acc:HGNC:14932]
ENSGALG00000006430	MED15	mediator complex subunit 15 [Source:HGNC Symbol;Acc:HGNC:14248]
ENSGALG00000007199	TRIAP1	TP53 regulated inhibitor of apoptosis 1 [Source:NCBI gene;Acc:416977]
ENSGALG00000042052	PPIL2	peptidylprolyl isomerase like 2 [Source:NCBI gene;Acc:416775]
ENSGALG00000002205	FBRSL1	fibrosin like 1 [Source:HGNC Symbol;Acc:HGNC:29308]
ENSGALG00000003687	OGFOD2	2-oxoglutarate and iron dependent oxygenase domain containing 2 [Source:HGNC Symbol;Acc:HGNC:25823]
ENSGALG00000041277	UBC	ubiquitin C [Source:NCBI gene;Acc:396190]
ENSGALG00000007205	COX6A1	cytochrome c oxidase subunit 6A1 [Source:NCBI gene;Acc:416978]
ENSGALG00000002579	RIMBP2	RIMS binding protein 2 [Source:NCBI gene;Acc:374105]
ENSGALG00000026722	UNC119B	unc-119 lipid binding chaperone B [Source:HGNC Symbol;Acc:HGNC:16488]
ENSGALG00000003854	IFT81	intraflagellar transport 81 [Source:NCBI gene;Acc:416839]
ENSGALG00000007247	PXN	paxillin [Source:NCBI gene;Acc:395832]
ENSGALG00000020999	DYNLL1	dynein light chain LC8-type 1 [Source:HGNC Symbol;Acc:HGNC:15476]
ENSGALG00000046226	SCARB1	scavenger receptor class B member 1 [Source:HGNC Symbol;Acc:HGNC:1664]
ENSGALG00000007227	MSI1	musashi RNA binding protein 1 [Source:HGNC Symbol;Acc:HGNC:7330]
ENSGALG00000007102	MLEC	malectin [Source:HGNC Symbol;Acc:HGNC:28973]
ENSGALG00000002242	GALNT9	polypeptide N-acetylgalactosaminyltransferase 9 [Source:HGNC Symbol;Acc:HGNC:4131]
ENSGALG00000003146	CCDC92	coiled-coil domain containing 92 [Source:HGNC Symbol;Acc:HGNC:29563]
ENSGALG00000008253	TBX5	T-box 5 [Source:NCBI gene;Acc:373988]
ENSGALG00000004365	WDR66	WD repeat domain 66 [Source:HGNC Symbol;Acc:HGNC:28506]
ENSGALG00000004625	ATXN2	ataxin 2 [Source:HGNC Symbol;Acc:HGNC:10555]
ENSGALG00000003863	P2RX7	purinergic receptor P2X 7 [Source:HGNC Symbol;Acc:HGNC:8537]
ENSGALG00000006350	DDT	D-dopachrome tautomerase [Source:NCBI gene;Acc:416937]
ENSGALG00000007195		glutamyl-tRNA amidotransferase subunit C [Source:NCBI gene;Acc:416976]
ENSGALG00000020989	PLA2G1B	phospholipase A2 group IB [Source:NCBI gene;Acc:416980]
ENSGALG00000043806
ENSGALG00000005808	KREMEN1	kringle containing transmembrane protein 1 [Source:HGNC Symbol;Acc:HGNC:17550]
ENSGALG00000004379	BCL7A	BCL tumor suppressor 7A [Source:HGNC Symbol;Acc:HGNC:1004]
ENSGALG00000006455		sphingomyelin phosphodiesterase 4 [Source:NCBI gene;Acc:416942]
ENSGALG00000033598	HIRA	histone cell cycle regulator [Source:NCBI gene;Acc:374074]
ENSGALG00000007116	CABP1	calcium binding protein 1 [Source:HGNC Symbol;Acc:HGNC:1384]
ENSGALG00000003120	NCOR2	nuclear receptor corepressor 2 [Source:HGNC Symbol;Acc:HGNC:7673]
ENSGALG00000004650	BRAP	BRCA1 associated protein [Source:NCBI gene;Acc:772041]
ENSGALG00000003901	P2RX4	purinergic receptor P2X 4 [Source:NCBI gene;Acc:374166]
ENSGALG00000002487	SFSWAP	splicing factor SWAP [Source:HGNC Symbol;Acc:HGNC:10790]
ENSGALG00000004397	MLXIP	MLX interacting protein [Source:HGNC Symbol;Acc:HGNC:17055]
ENSGALG00000023294	RPLP0	ribosomal protein lateral stalk subunit P0 [Source:NCBI gene;Acc:395835]
ENSGALG00000008289	RBM19	RNA binding motif protein 19 [Source:NCBI gene;Acc:417029]
ENSGALG00000003194	ATP6V0A2	ATPase H+ transporting V0 subunit a2 [Source:NCBI gene;Acc:395473]
ENSGALG00000007124	POP5	POP5 homolog, ribonuclease P/MRP subunit [Source:HGNC Symbol;Acc:HGNC:17689]
ENSGALG00000028803	B3GNT4	UDP-GlcNAc:betaGal beta-1,3-N-acetylglucosaminyltransferase 4 [Source:HGNC Symbol;Acc:HGNC:15683]
ENSGALG00000002536	STX2	syntaxin 2 [Source:NCBI gene;Acc:378895]
ENSGALG00000032415	SEZ6L	seizure related 6 homolog like [Source:HGNC Symbol;Acc:HGNC:10763]
ENSGALG00000031240
ENSGALG00000004412		diablo IAP-binding mitochondrial protein [Source:NCBI gene;Acc:416860]
ENSGALG00000033416	HIC2	hypermethylated in cancer 2 [Source:NCBI gene;Acc:416768]
ENSGALG00000003137	RFLNA	refilin A [Source:HGNC Symbol;Acc:HGNC:27051]
ENSGALG00000023396	ASPHD2	aspartate beta-hydroxylase domain containing 2 [Source:HGNC Symbol;Acc:HGNC:30437]
ENSGALG00000006588		leucine rich repeat containing 75B [Source:NCBI gene;Acc:769750]
ENSGALG00000004725		acyl-CoA dehydrogenase family member 10-like [Source:NCBI gene;Acc:107057078]
ENSGALG00000005595	HPS4	HPS4, biogenesis of lysosomal organelles complex 3 subunit 2 [Source:HGNC Symbol;Acc:HGNC:15844]
ENSGALG00000003140
ENSGALG00000036417	RNF10	ring finger protein 10 [Source:HGNC Symbol;Acc:HGNC:10055]
ENSGALG00000002671		transmembrane protein 132D [Source:NCBI gene;Acc:416806]
ENSGALG00000006596	SNRPD3	small nuclear ribonucleoprotein D3 polypeptide [Source:NCBI gene;Acc:416947]
ENSGALG00000006363	CABIN1	calcineurin binding protein 1 [Source:HGNC Symbol;Acc:HGNC:24187]
ENSGALG00000029198	YDJC	YdjC chitooligosaccharide deacetylase homolog [Source:HGNC Symbol;Acc:HGNC:27158]
ENSGALG00000004743	MAPKAPK5	mitogen-activated protein kinase-activated protein kinase 5 [Source:NCBI gene;Acc:373929]
ENSGALG00000040131		calcium/calmodulin dependent protein kinase kinase 2 [Source:NCBI gene;Acc:396405]
ENSGALG00000005614	SRRD	SRR1 domain containing [Source:NCBI gene;Acc:416908]
ENSGALG00000007276	GCN1	GCN1, eIF2 alpha kinase activator homolog [Source:HGNC Symbol;Acc:HGNC:4199]
ENSGALG00000005824	SUSD2	sushi domain containing 2 [Source:HGNC Symbol;Acc:HGNC:30667]
ENSGALG00000028177
ENSGALG00000021341	ADAM20	ADAM metallopeptidase domain 20 [Source:NCBI gene;Acc:404294]
ENSGALG00000004440		VPS33A, CORVET/HOPS core subunit [Source:NCBI gene;Acc:416861]
ENSGALG00000005862	SBSPONL	somatomedin B and thrombospondin type 1 domain containing like [Source:NCBI gene;Acc:416923]
ENSGALG00000006607	GUCD1	guanylyl cyclase domain containing 1 [Source:HGNC Symbol;Acc:HGNC:14237]
ENSGALG00000004760	TMEM116	transmembrane protein 116 [Source:HGNC Symbol;Acc:HGNC:25084]
ENSGALG00000005623	TFIP11	tuftelin interacting protein 11 [Source:NCBI gene;Acc:416909]
ENSGALG00000023510	ERP29	endoplasmic reticulum protein 29 [Source:NCBI gene;Acc:416882]
ENSGALG00000032916		thyroid adenoma-associated protein homolog [Source:NCBI gene;Acc:416924]
ENSGALG00000006627	UPB1	beta-ureidopropionase 1 [Source:HGNC Symbol;Acc:HGNC:16297]
ENSGALG00000002714		transmembrane protein 132C [Source:NCBI gene;Acc:416809]
ENSGALG00000007732		reticulon 4 receptor [Source:NCBI gene;Acc:417001]
ENSGALG00000007308	RAB35	RAB35, member RAS oncogene family [Source:NCBI gene;Acc:416983]
ENSGALG00000005626	TPST2	tyrosylprotein sulfotransferase 2 [Source:NCBI gene;Acc:416910]
ENSGALG00000002742	TMEM132B	transmembrane protein 132B [Source:HGNC Symbol;Acc:HGNC:29397]
ENSGALG00000044245	GSC2	goosecoid homeobox 2 [Source:HGNC Symbol;Acc:HGNC:4613]
ENSGALG00000041821	NAA25	N(alpha)-acetyltransferase 25, NatB auxiliary subunit [Source:NCBI gene;Acc:416883]
ENSGALG00000031982	SDF2L1	stromal cell derived factor 2 like 1 [Source:HGNC Symbol;Acc:HGNC:10676]
ENSGALG00000005630	CRYBB1	crystallin beta B1 [Source:NCBI gene;Acc:374000]
ENSGALG00000004467	CLIP1	CAP-Gly domain containing linker protein 1 [Source:NCBI gene;Acc:395784]
ENSGALG00000005885	ESS2	ess-2 splicing factor homolog [Source:HGNC Symbol;Acc:HGNC:16817]
ENSGALG00000030051	TOP3B	DNA topoisomerase III beta [Source:NCBI gene;Acc:416771]
ENSGALG00000005634	CRYBA4	crystallin beta A4 [Source:NCBI gene;Acc:373998]
ENSGALG00000005891	DGCR2	DiGeorge syndrome critical region gene 2 [Source:HGNC Symbol;Acc:HGNC:2845]
ENSGALG00000002137	PGAM5	PGAM family member 5, mitochondrial serine/threonine protein phosphatase [Source:HGNC Symbol;Acc:HGNC:28763]
ENSGALG00000005896		carbonic anhydrase 15-like [Source:NCBI gene;Acc:416927]
ENSGALG00000004486	ZCCHC8	zinc finger CCHC-type containing 8 [Source:NCBI gene;Acc:416862]
ENSGALG00000002899	AACS	acetoacetyl-CoA synthetase [Source:NCBI gene;Acc:416811]
ENSGALG00000007319	BICDL1	BICD family like cargo adaptor 1 [Source:HGNC Symbol;Acc:HGNC:28095]
ENSGALG00000006374	TBX6	T-box 6 [Source:NCBI gene;Acc:395792]
ENSGALG00000006979	SPPL3	signal peptide peptidase like 3 [Source:HGNC Symbol;Acc:HGNC:30424]
ENSGALG00000002143	ANKLE2	ankyrin repeat and LEM domain containing 2 [Source:HGNC Symbol;Acc:HGNC:29101]
ENSGALG00000021139	IGLL1	immunoglobulin lambda-like polypeptide 1 [Source:NCBI gene;Acc:416928]
ENSGALG00000004493	RSRC2	arginine and serine rich coiled-coil 2 [Source:NCBI gene;Acc:416864]
ENSGALG00000040756	PI4KA	phosphatidylinositol 4-kinase alpha [Source:HGNC Symbol;Acc:HGNC:8983]
ENSGALG00000041187
ENSGALG00000031858
ENSGALG00000040841
ENSGALG00000034412
ENSGALG00000031132
ENSGALG00000038228
ENSGALG00000036605
ENSGALG00000032676
ENSGALG00000033815
ENSGALG00000040198
ENSGALG00000041755
ENSGALG00000030433
ENSGALG00000033639
ENSGALG00000036631
ENSGALG00000032696
ENSGALG00000038789	CLIC3	chloride intracellular channel 3 [Source:HGNC Symbol;Acc:HGNC:2064]
ENSGALG00000003712	RAPGEF1	Rap guanine nucleotide exchange factor 1 [Source:HGNC Symbol;Acc:HGNC:4568]
ENSGALG00000042210	RABEPK	Rab9 effector protein with kelch motifs [Source:NCBI gene;Acc:772357]
ENSGALG00000003789	FAM78A	family with sequence similarity 78 member A [Source:HGNC Symbol;Acc:HGNC:25465]
ENSGALG00000025509	gga-mir-1465	gga-mir-1465 [Source:miRBase;Acc:MI0007070]
ENSGALG00000026007	DOLK	dolichol kinase [Source:NCBI gene;Acc:417199]
ENSGALG00000040644	C8G	complement C8 gamma chain [Source:HGNC Symbol;Acc:HGNC:1354]
ENSGALG00000001080	NR5A1	nuclear receptor subfamily 5 group A member 1 [Source:NCBI gene;Acc:395960]
ENSGALG00000030489	gga-mir-7441	gga-mir-7441 [Source:miRBase;Acc:MI0024107]
ENSGALG00000001000	HSPA5	heat shock 70kDa protein 5 (glucose-regulated protein, 78kDa) [Source:NCBI gene;Acc:396487]
ENSGALG00000030913	AJM1	apical junction component 1 homolog [Source:HGNC Symbol;Acc:HGNC:37284]
ENSGALG00000032342	MIGA2	mitoguardin 2 [Source:HGNC Symbol;Acc:HGNC:23621]
ENSGALG00000018275	gga-mir-181a-2	gga-mir-181a-2 [Source:miRBase;Acc:MI0001243]
ENSGALG00000025654	RF00153	small nucleolar RNA SNORD62 [Source:NCBI gene;Acc:112530010]
ENSGALG00000025640	RF00015
ENSGALG00000001513	CNTRL	centriolin [Source:NCBI gene;Acc:417121]
ENSGALG00000003683	MED27	mediator complex subunit 27 [Source:NCBI gene;Acc:417172]
ENSGALG00000018700	PLPP7	phospholipid phosphatase 7 (inactive) [Source:HGNC Symbol;Acc:HGNC:28174]
ENSGALG00000033369		ly6/PLAUR domain-containing protein 1-like [Source:NCBI gene;Acc:107052215]
ENSGALG00000041608
ENSGALG00000018274	gga-mir-181b-2	gga-mir-181b-2 [Source:miRBase;Acc:MI0001242]
ENSGALG00000030256
ENSGALG00000008475	ARRDC1	arrestin domain containing 1 [Source:NCBI gene;Acc:427772]
ENSGALG00000028552	RF02271
ENSGALG00000026417	RF02271
ENSGALG00000042055	RXRA	retinoid X receptor alpha [Source:HGNC Symbol;Acc:HGNC:10477]
ENSGALG00000033920	ANKMY1	ankyrin repeat and MYND domain containing 1 [Source:HGNC Symbol;Acc:HGNC:20987]
ENSGALG00000008857	PRPF4	pre-mRNA processing factor 4 [Source:HGNC Symbol;Acc:HGNC:17349]
ENSGALG00000001964	INPP5E	inositol polyphosphate-5-phosphatase E [Source:HGNC Symbol;Acc:HGNC:21474]
ENSGALG00000041056
ENSGALG00000033665
ENSGALG00000028013
ENSGALG00000021553	B3GNTL	UDP-GlcNAc:betaGal beta-1,3-N-acetylglucosaminyltransferase-like [Source:NCBI gene;Acc:417126]
ENSGALG00000040771		ficolin 2 [Source:NCBI gene;Acc:417298]
ENSGALG00000002375	NOTCH1	notch 1 [Source:NCBI gene;Acc:395655]
ENSGALG00000039541	SH3GLB2	SH3 domain containing GRB2 like endophilin B2 [Source:NCBI gene;Acc:417197]
ENSGALG00000000853	SLC2A8	solute carrier family 2 member 8 [Source:NCBI gene;Acc:378802]
ENSGALG00000001637	PSMD5	proteasome 26S subunit, non-ATPase 5 [Source:NCBI gene;Acc:417125]
ENSGALG00000001157	DENND1A	DENN domain containing 1A [Source:HGNC Symbol;Acc:HGNC:29324]
ENSGALG00000030561		dual specificity testis-specific protein kinase 1-like [Source:NCBI gene;Acc:427783]
ENSGALG00000026405	gga-mir-6712	gga-mir-6712 [Source:miRBase;Acc:MI0022534]
ENSGALG00000008873	POLE3	DNA polymerase epsilon 3, accessory subunit [Source:NCBI gene;Acc:417275]
ENSGALG00000034975	FUT7	fucosyltransferase 7 [Source:HGNC Symbol;Acc:HGNC:4018]
ENSGALG00000000906	RALGPS1	Ral GEF with PH domain and SH3 binding motif 1 [Source:HGNC Symbol;Acc:HGNC:16851]
ENSGALG00000026095	CDC26	cell division cycle 26 [Source:NCBI gene;Acc:417269]
ENSGALG00000037443	CRAT	carnitine O-acetyltransferase [Source:HGNC Symbol;Acc:HGNC:2342]
ENSGALG00000008865	ALAD	aminolevulinate dehydratase [Source:NCBI gene;Acc:417273]
ENSGALG00000004152	C9orf78	chromosome 9 open reading frame 78 [Source:HGNC Symbol;Acc:HGNC:24932]
ENSGALG00000031482	Pou5f3	POU domain class 5 transcription factor 3 [Source:NCBI gene;Acc:427781]
ENSGALG00000008886	ZNF618	zinc finger protein 618 [Source:HGNC Symbol;Acc:HGNC:29416]
ENSGALG00000038145	DPP7	dipeptidyl peptidase 7 [Source:HGNC Symbol;Acc:HGNC:14892]
ENSGALG00000043394	NUP188	nucleoporin 188 [Source:NCBI gene;Acc:417198]
ENSGALG00000000950	MVB12B	multivesicular body subunit 12B [Source:NCBI gene;Acc:417092]
ENSGALG00000008532	NELFB	negative elongation factor complex member B [Source:NCBI gene;Acc:417254]
ENSGALG00000006997	BRINP1	BMP/retinoic acid inducible neural specific 1 [Source:NCBI gene;Acc:395098]
ENSGALG00000041104	USP20	ubiquitin specific peptidase 20 [Source:HGNC Symbol;Acc:HGNC:12619]
ENSGALG00000001620		cutA divalent cation tolerance homolog [Source:NCBI gene;Acc:417124]
ENSGALG00000000993	GAPVD1	GTPase activating protein and VPS9 domains 1 [Source:NCBI gene;Acc:417095]
ENSGALG00000001037	SCAI	suppressor of cancer cell invasion [Source:HGNC Symbol;Acc:HGNC:26709]
ENSGALG00000001169	CRB2	crumbs 2, cell polarity complex component [Source:HGNC Symbol;Acc:HGNC:18688]
ENSGALG00000001073	NR6A1	nuclear receptor subfamily 6 group A member 1 [Source:HGNC Symbol;Acc:HGNC:7985]
ENSGALG00000042635	NPDC1	neural proliferation, differentiation and control 1 [Source:HGNC Symbol;Acc:HGNC:7899]
ENSGALG00000008844	SLC31A1	solute carrier family 31 member 1 [Source:NCBI gene;Acc:417268]
ENSGALG00000001692	CAMSAP1	calmodulin regulated spectrin associated protein 1 [Source:HGNC Symbol;Acc:HGNC:19946]
ENSGALG00000028236	PRRX2	paired related homeobox 2 [Source:NCBI gene;Acc:396314]
ENSGALG00000031739		olfactory receptor family 2 subfamily AT member 4 [Source:NCBI gene;Acc:417291]
ENSGALG00000030831	FBXW5	F-box and WD repeat domain containing 5 [Source:NCBI gene;Acc:417289]
ENSGALG00000043064	EXFABP	extracellular fatty acid-binding protein [Source:NCBI gene;Acc:396393]
ENSGALG00000001048	OLFML2A	olfactomedin like 2A [Source:HGNC Symbol;Acc:HGNC:27270]
ENSGALG00000040392	ALC	ALC protein [Source:NCBI gene;Acc:395084]
ENSGALG00000001950	PMPCA	peptidase, mitochondrial processing alpha subunit [Source:NCBI gene;Acc:417134]
ENSGALG00000029612
ENSGALG00000008586	TUBB4B	tubulin beta 4B class IVb [Source:NCBI gene;Acc:417255]
ENSGALG00000038013	PTGES	prostaglandin E synthase [Source:NCBI gene;Acc:417193]
ENSGALG00000002699	VAV2	vav guanine nucleotide exchange factor 2 [Source:NCBI gene;Acc:373938]
ENSGALG00000008518		glutamine synthetase-like [Source:NCBI gene;Acc:417253]
ENSGALG00000000927	ANGPTL2	angiopoietin-like 2 [Source:NCBI gene;Acc:776031]
ENSGALG00000001474	RAB14	RAB14, member RAS oncogene family [Source:NCBI gene;Acc:417119]
ENSGALG00000036894	ABCA2	ATP binding cassette subfamily A member 2 [Source:HGNC Symbol;Acc:HGNC:32]
ENSGALG00000039791	DOLPP1	dolichyldiphosphatase 1 [Source:NCBI gene;Acc:417196]
ENSGALG00000023709	TOR1BL	torsin family 1, member B-like [Source:NCBI gene;Acc:417192]
ENSGALG00000037375	MAN1B1	mannosidase alpha class 1B member 1 [Source:HGNC Symbol;Acc:HGNC:6823]
ENSGALG00000042838	TRAF2	TNF receptor associated factor 2 [Source:HGNC Symbol;Acc:HGNC:12032]
ENSGALG00000045916		perforin 1 [Source:NCBI gene;Acc:101750363]
ENSGALG00000032170		lipocalin 15 [Source:NCBI gene;Acc:101752216]
ENSGALG00000044101	HDHD3	haloacid dehalogenase like hydrolase domain containing 3 [Source:HGNC Symbol;Acc:HGNC:28171]
ENSGALG00000036965	PTPA	protein phosphatase 2 phosphatase activator [Source:NCBI gene;Acc:426329]
ENSGALG00000041514		coiled-coil domain containing 189 [Source:NCBI gene;Acc:101750428]
ENSGALG00000008861	BSPRY	B-box and SPRY domain containing [Source:HGNC Symbol;Acc:HGNC:18232]
ENSGALG00000035677	RPL35	ribosomal protein L35 [Source:NCBI gene;Acc:374133]
ENSGALG00000001921	ENTR1	endosome associated trafficking regulator 1 [Source:HGNC Symbol;Acc:HGNC:10667]
ENSGALG00000023909		ectonucleoside triphosphate diphosphohydrolase 2-like [Source:NCBI gene;Acc:427773]
ENSGALG00000041111	NUP214	nucleoporin 214 [Source:HGNC Symbol;Acc:HGNC:8064]
ENSGALG00000008859	WDR31	WD repeat domain 31 [Source:HGNC Symbol;Acc:HGNC:21421]
ENSGALG00000000977	MAPKAP1	mitogen-activated protein kinase associated protein 1 [Source:NCBI gene;Acc:395627]
ENSGALG00000008456	CACNA1B	calcium voltage-gated channel subunit alpha1 B [Source:NCBI gene;Acc:374169]
ENSGALG00000032627	TMEM250	transmembrane protein 250 [Source:NCBI gene;Acc:100859101]
ENSGALG00000004088	FNBP1	formin binding protein 1 [Source:HGNC Symbol;Acc:HGNC:17069]
ENSGALG00000044186
ENSGALG00000001889	CARD9	caspase recruitment domain family member 9 [Source:HGNC Symbol;Acc:HGNC:16391]
ENSGALG00000030886	PTGDS	prostaglandin D2 synthase 21kDa (brain) [Source:NCBI gene;Acc:374110]
ENSGALG00000042564	UBAC1	UBA domain containing 1 [Source:NCBI gene;Acc:427754]
ENSGALG00000038003	EDF1	endothelial differentiation related factor 1 [Source:NCBI gene;Acc:417286]
ENSGALG00000001446	GSN	gelsolin [Source:NCBI gene;Acc:395774]
ENSGALG00000001728	NACC2	NACC family member 2 [Source:NCBI gene;Acc:417128]
ENSGALG00000042190		BRD3 opposite strand [Source:NCBI gene;Acc:100858426]
ENSGALG00000041505
ENSGALG00000044726	SNAPC4	small nuclear RNA activating complex polypeptide 4 [Source:HGNC Symbol;Acc:HGNC:11137]
ENSGALG00000002364		SEC16 homolog A, endoplasmic reticulum export factor [Source:NCBI gene;Acc:417136]
ENSGALG00000033678	EHMT1	euchromatic histone lysine methyltransferase 1 [Source:NCBI gene;Acc:417250]
ENSGALG00000039061	PHPT1	phosphohistidine phosphatase 1 [Source:NCBI gene;Acc:770750]
ENSGALG00000040582	LMX1B	LIM homeobox transcription factor 1 beta [Source:NCBI gene;Acc:396312]
ENSGALG00000003757	POMT1	protein O-mannosyltransferase 1 [Source:NCBI gene;Acc:417175]
ENSGALG00000001797	GPSM1	G protein signaling modulator 1 [Source:HGNC Symbol;Acc:HGNC:17858]
ENSGALG00000001645	KCNT1	potassium sodium-activated channel subfamily T member 1 [Source:NCBI gene;Acc:395248]
ENSGALG00000023407	ZBTB34	zinc finger and BTB domain containing 34 [Source:NCBI gene;Acc:417090]
ENSGALG00000034948	UAP1L1	UDP-N-acetylglucosamine pyrophosphorylase 1 like 1 [Source:HGNC Symbol;Acc:HGNC:28082]
ENSGALG00000008881	RGS3	regulator of G protein signaling 3 [Source:NCBI gene;Acc:395110]
ENSGALG00000017909	RF00619	U6atac minor spliceosomal RNA [Source:NCBI gene;Acc:112530006]
ENSGALG00000002682	BRD3	bromodomain containing 3 [Source:HGNC Symbol;Acc:HGNC:1104]
ENSGALG00000004180
ENSGALG00000001595	PHF19	PHD finger protein 19 [Source:HGNC Symbol;Acc:HGNC:24566]
ENSGALG00000003732	UCK1	uridine-cytidine kinase 1 [Source:HGNC Symbol;Acc:HGNC:14859]
ENSGALG00000002659	WDR5	WD repeat domain 5 [Source:NCBI gene;Acc:417144]
ENSGALG00000002855	SARDH	sarcosine dehydrogenase [Source:HGNC Symbol;Acc:HGNC:10536]
ENSGALG00000004165	TOR1A	torsin family 1 member A [Source:NCBI gene;Acc:417190]
ENSGALG00000001094	ADGRD2	adhesion G protein-coupled receptor D2 [Source:HGNC Symbol;Acc:HGNC:18651]
ENSGALG00000000972	PBX3	PBX homeobox 3 [Source:NCBI gene;Acc:417093]
ENSGALG00000039696	ENTPD2	ectonucleoside triphosphate diphosphohydrolase 2 [Source:NCBI gene;Acc:395797]
ENSGALG00000008838	FKBP15	FK506 binding protein 15 [Source:HGNC Symbol;Acc:HGNC:23397]
ENSGALG00000000864	FBXW2	F-box and WD repeat domain containing 2 [Source:NCBI gene;Acc:417088]
ENSGALG00000001583	TRAF1	TNF receptor associated factor 1 [Source:HGNC Symbol;Acc:HGNC:12031]
ENSGALG00000001124	LHX2	LIM homeobox 2 [Source:NCBI gene;Acc:395705]
ENSGALG00000001025	GOLGA1	golgin A1 [Source:HGNC Symbol;Acc:HGNC:4424]
ENSGALG00000004052	GPR107	G protein-coupled receptor 107 [Source:NCBI gene;Acc:417186]
ENSGALG00000000934	ZBTB43	zinc finger and BTB domain containing 43 [Source:HGNC Symbol;Acc:HGNC:17908]
ENSGALG00000004573	LRRC8A	leucine rich repeat containing 8 VRAC subunit A [Source:HGNC Symbol;Acc:HGNC:19027]
ENSGALG00000001565	C5	complement C5 [Source:HGNC Symbol;Acc:HGNC:1331]
ENSGALG00000041390	TMEM141	transmembrane protein 141 [Source:NCBI gene;Acc:417294]
ENSGALG00000001014	ARPC5L	actin related protein 2/3 complex subunit 5 like [Source:HGNC Symbol;Acc:HGNC:23366]
ENSGALG00000030263	RABL6	RAB, member RAS oncogene family like 6 [Source:HGNC Symbol;Acc:HGNC:24703]
ENSGALG00000046499
ENSGALG00000001758	QSOX2	quiescin sulfhydryl oxidase 2 [Source:HGNC Symbol;Acc:HGNC:30249]
ENSGALG00000001013	PPP6C	protein phosphatase 6 catalytic subunit [Source:NCBI gene;Acc:772354]
ENSGALG00000042266	PHYHD1	phytanoyl-CoA dioxygenase domain containing 1 [Source:HGNC Symbol;Acc:HGNC:23396]
ENSGALG00000003928	LHX3	LIM homeobox 3 [Source:NCBI gene;Acc:373940]
ENSGALG00000039715
ENSGALG00000036220
ENSGALG00000045064
ENSGALG00000030066
ENSGALG00000037670
ENSGALG00000035977
ENSGALG00000034695
ENSGALG00000045962
ENSGALG00000035624
ENSGALG00000030692
ENSGALG00000046322		proline rich transmembrane protein 1B [Source:NCBI gene;Acc:100857402]
ENSGALG00000041126
ENSGALG00000041477
ENSGALG00000031620
ENSGALG00000038542	RF00598	small nucleolar RNA SNORA76 [Source:NCBI gene;Acc:112530044]
ENSGALG00000025554	gga-mir-1580	gga-mir-1580 [Source:miRBase;Acc:MI0007306]
ENSGALG00000025478	gga-mir-1765	gga-mir-1765 [Source:miRBase;Acc:MI0007507]
ENSGALG00000033996	TMEM220	transmembrane protein 220 [Source:HGNC Symbol;Acc:HGNC:33757]
ENSGALG00000004376	KCNJ2	potassium voltage-gated channel subfamily J member 2 [Source:NCBI gene;Acc:396328]
ENSGALG00000007367	WFIKKN2	WAP, follistatin/kazal, immunoglobulin, kunitz and netrin domain containing 2 [Source:HGNC Symbol;Acc:HGNC:30916]
ENSGALG00000025352
ENSGALG00000045267
ENSGALG00000028904	gga-mir-6551	gga-mir-6551 [Source:miRBase;Acc:MI0022369]
ENSGALG00000041768	gga-mir-7443	gga-mir-7443 [Source:miRBase;Acc:MI0024109]
ENSGALG00000007676	EME1	essential meiotic structure-specific endonuclease 1 [Source:HGNC Symbol;Acc:HGNC:24965]
ENSGALG00000026715	MIF4GD	MIF4G domain containing [Source:HGNC Symbol;Acc:HGNC:24030]
ENSGALG00000003158	COIL	coilin [Source:HGNC Symbol;Acc:HGNC:2184]
ENSGALG00000042640	RF00407	small nucleolar RNA SNORA76 [Source:NCBI gene;Acc:112530044]
ENSGALG00000001433	B3GNTL1	UDP-GlcNAc:betaGal beta-1,3-N-acetylglucosaminyltransferase like 1 [Source:HGNC Symbol;Acc:HGNC:21727]
ENSGALG00000003099	PCTP	phosphatidylcholine transfer protein [Source:HGNC Symbol;Acc:HGNC:8752]
ENSGALG00000039977	MYH1B	myosin, heavy chain 1B, skeletal muscle [Source:NCBI gene;Acc:374069]
ENSGALG00000002159	ACOX1	acyl-CoA oxidase 1 [Source:NCBI gene;Acc:417366]
ENSGALG00000007974	NUP85	nucleoporin 85 [Source:NCBI gene;Acc:422120]
ENSGALG00000019736	MCHR1	melanin concentrating hormone receptor 1 [Source:HGNC Symbol;Acc:HGNC:4479]
ENSGALG00000007723		N-acetyltransferase 9 (putative) [Source:NCBI gene;Acc:422109]
ENSGALG00000001607	CYBC1	cytochrome b-245 chaperone 1 [Source:HGNC Symbol;Acc:HGNC:28672]
ENSGALG00000006857	SPATA20	spermatogenesis associated 20 [Source:HGNC Symbol;Acc:HGNC:26125]
ENSGALG00000007822	MRPL58	mitochondrial ribosomal protein L58 [Source:HGNC Symbol;Acc:HGNC:5359]
ENSGALG00000042603
ENSGALG00000007702	XYLT2	xylosyltransferase 2 [Source:NCBI gene;Acc:414780]
ENSGALG00000007955	SLC16A5	solute carrier family 16 member 5 [Source:HGNC Symbol;Acc:HGNC:10926]
ENSGALG00000003426	RHBDL3	rhomboid like 3 [Source:HGNC Symbol;Acc:HGNC:16502]
ENSGALG00000011816	ENGASE	endo-beta-N-acetylglucosaminidase [Source:HGNC Symbol;Acc:HGNC:24622]
ENSGALG00000002179	FBF1	Fas binding factor 1 [Source:NCBI gene;Acc:770159]
ENSGALG00000030475	SCO1	SCO1, cytochrome c oxidase assembly protein [Source:HGNC Symbol;Acc:HGNC:10603]
ENSGALG00000003105	ANKFN1	ankyrin repeat and fibronectin type III domain containing 1 [Source:HGNC Symbol;Acc:HGNC:26766]
ENSGALG00000026189		ankyrin repeat domain-containing protein 40-like [Source:NCBI gene;Acc:769329]
ENSGALG00000003033	STXBP4	syntaxin binding protein 4 [Source:HGNC Symbol;Acc:HGNC:19694]
ENSGALG00000001563	WDR45B	WD repeat domain 45B [Source:NCBI gene;Acc:417339]
ENSGALG00000003476	ERN1	endoplasmic reticulum to nucleus signaling 1 [Source:NCBI gene;Acc:417414]
ENSGALG00000007808	HID1	HID1 domain containing [Source:HGNC Symbol;Acc:HGNC:15736]
ENSGALG00000024428	C18H17ORF67	chromosome 18 open reading frame, human C17orf67 [Source:NCBI gene;Acc:417400]
ENSGALG00000038812	MRPL27	mitochondrial ribosomal protein L27 [Source:HGNC Symbol;Acc:HGNC:14483]
ENSGALG00000008057	LLGL2	LLGL2, scribble cell polarity complex component [Source:HGNC Symbol;Acc:HGNC:6629]
ENSGALG00000027415	GRIN2C	glutamate ionotropic receptor NMDA type subunit 2C [Source:HGNC Symbol;Acc:HGNC:4587]
ENSGALG00000003185	SCPEP1	serine carboxypeptidase 1 [Source:NCBI gene;Acc:417403]
ENSGALG00000003434	C17orf75	chromosome 17 open reading frame 75 [Source:HGNC Symbol;Acc:HGNC:30173]
ENSGALG00000019755	CD300L-S1	CD300 antigen-like family member [Source:NCBI gene;Acc:769812]
ENSGALG00000011822	CANT1	calcium activated nucleotidase 1 [Source:NCBI gene;Acc:430103]
ENSGALG00000003131	DGKE	diacylglycerol kinase epsilon [Source:HGNC Symbol;Acc:HGNC:2852]
ENSGALG00000039839	HEXDC	hexosaminidase D [Source:HGNC Symbol;Acc:HGNC:26307]
ENSGALG00000007926	ATP5PD	ATP synthase peripheral stalk subunit d [Source:HGNC Symbol;Acc:HGNC:845]
ENSGALG00000038853	GAA	glucosidase alpha, acid [Source:HGNC Symbol;Acc:HGNC:4065]
ENSGALG00000007961	ARMC7	armadillo repeat containing 7 [Source:NCBI gene;Acc:422118]
ENSGALG00000003059	HLF	HLF, PAR bZIP transcription factor [Source:HGNC Symbol;Acc:HGNC:4977]
ENSGALG00000027070	TIMP2	TIMP metallopeptidase inhibitor 2 [Source:NCBI gene;Acc:374178]
ENSGALG00000041763	ADPRM	ADP-ribose/CDP-alcohol diphosphatase, manganese dependent [Source:HGNC Symbol;Acc:HGNC:30925]
ENSGALG00000032178	MAP2K4	mitogen-activated protein kinase kinase 4 [Source:HGNC Symbol;Acc:HGNC:6844]
ENSGALG00000003496	TEX2	testis expressed 2 [Source:HGNC Symbol;Acc:HGNC:30884]
ENSGALG00000008011	SLC25A19	solute carrier family 25 member 19 [Source:HGNC Symbol;Acc:HGNC:14409]
ENSGALG00000002719	CSNK1D	casein kinase 1 delta [Source:NCBI gene;Acc:417378]
ENSGALG00000040896	FASN	fatty acid synthase [Source:NCBI gene;Acc:396061]
ENSGALG00000007018	SLC26A11	solute carrier family 26 member 11 [Source:HGNC Symbol;Acc:HGNC:14471]
ENSGALG00000008034	CASKIN2	CASK interacting protein 2 [Source:HGNC Symbol;Acc:HGNC:18200]
ENSGALG00000017418	NPTX1	neuronal pentraxin 1 [Source:HGNC Symbol;Acc:HGNC:7952]
ENSGALG00000007042	CCDC40	coiled-coil domain containing 40 [Source:HGNC Symbol;Acc:HGNC:26090]
ENSGALG00000029660
ENSGALG00000034001	SPAG9	sperm associated antigen 9 [Source:HGNC Symbol;Acc:HGNC:14524]
ENSGALG00000042257	MYH1F	Gallus gallus myosin, heavy chain 1F, skeletal muscle (MYH1F), mRNA. [Source:RefSeq mRNA;Acc:NM_001319015]
ENSGALG00000027789	RAB37	RAB37, member RAS oncogene family [Source:HGNC Symbol;Acc:HGNC:30268]
ENSGALG00000040244	SEPT9	septin 9 [Source:NCBI gene;Acc:417347]
ENSGALG00000003294	ATAD5	ATPase family, AAA domain containing 5 [Source:NCBI gene;Acc:417408]
ENSGALG00000007971	SUMO2	small ubiquitin-like modifier 2 [Source:NCBI gene;Acc:770125]
ENSGALG00000034989	CEP112	centrosomal protein 112 [Source:NCBI gene;Acc:101749632]
ENSGALG00000007661	MYCBPAP	MYCBP associated protein [Source:HGNC Symbol;Acc:HGNC:19677]
ENSGALG00000027323	MYH1D	Gallus gallus myosin, heavy chain 1D, skeletal muscle (MYH1D), mRNA. [Source:RefSeq mRNA;Acc:NM_001319304]
ENSGALG00000008023	TMEM94	transmembrane protein 94 [Source:HGNC Symbol;Acc:HGNC:28983]
ENSGALG00000038769	USH1G	USH1 protein network component sans [Source:HGNC Symbol;Acc:HGNC:16356]
ENSGALG00000003110
ENSGALG00000006963
ENSGALG00000026465	TMEM100	transmembrane protein 100 [Source:HGNC Symbol;Acc:HGNC:25607]
ENSGALG00000001111		dynein axonemal heavy chain 9 [Source:NCBI gene;Acc:417314]
ENSGALG00000037018	USP36	ubiquitin specific peptidase 36 [Source:HGNC Symbol;Acc:HGNC:20062]
ENSGALG00000034210	RPTOR	regulatory associated protein of MTOR complex 1 [Source:HGNC Symbol;Acc:HGNC:30287]
ENSGALG00000007965	JPT1	Jupiter microtubule associated homolog 1 [Source:NCBI gene;Acc:422119]
ENSGALG00000008016	GRB2	growth factor receptor bound protein 2 [Source:NCBI gene;Acc:386572]
ENSGALG00000003397	RHOT1	ras homolog family member T1 [Source:NCBI gene;Acc:417410]
ENSGALG00000001577	FOXK2	forkhead box K2 [Source:HGNC Symbol;Acc:HGNC:6036]
ENSGALG00000042538	BAIAP2	BAI1 associated protein 2 [Source:HGNC Symbol;Acc:HGNC:947]
ENSGALG00000026295	CDR2L	cerebellar degeneration related protein 2 like [Source:HGNC Symbol;Acc:HGNC:29999]
ENSGALG00000026428	CHMP6	charged multivesicular body protein 6 [Source:NCBI gene;Acc:428673]
ENSGALG00000039269	RNF213	ring finger protein 213 [Source:HGNC Symbol;Acc:HGNC:14539]
ENSGALG00000007713	CD300LG	CD300 molecule like family member g [Source:NCBI gene;Acc:422107]
ENSGALG00000007747	TMEM104	transmembrane protein 104 [Source:NCBI gene;Acc:422110]
ENSGALG00000001618	OGFOD3	2-oxoglutarate and iron dependent oxygenase domain containing 3 [Source:HGNC Symbol;Acc:HGNC:26174]
ENSGALG00000007305	NME1	NME/NM23 nucleoside diphosphate kinase 1 [Source:NCBI gene;Acc:422094]
ENSGALG00000003114	NOG	noggin [Source:NCBI gene;Acc:373912]
ENSGALG00000028354	METRNL	meteorin like, glial cell differentiation regulator [Source:HGNC Symbol;Acc:HGNC:27584]
ENSGALG00000007673	LRRC59	leucine rich repeat containing 59 [Source:NCBI gene;Acc:422103]
ENSGALG00000007791	OTOP2	otopetrin 2 [Source:HGNC Symbol;Acc:HGNC:19657]
ENSGALG00000034115	DUS1L	dihydrouridine synthase 1 like [Source:HGNC Symbol;Acc:HGNC:30086]
ENSGALG00000007027	SGSH	N-sulfoglucosamine sulfohydrolase [Source:HGNC Symbol;Acc:HGNC:10818]
ENSGALG00000007999	MRPS7	mitochondrial ribosomal protein S7 [Source:NCBI gene;Acc:422122]
ENSGALG00000003144	TRIM25	Gallus gallus tripartite motif containing 25 (TRIM25), mRNA. [Source:RefSeq mRNA;Acc:NM_001318458]
ENSGALG00000007934	KCTD2	potassium channel tetramerization domain containing 2 [Source:NCBI gene;Acc:422116]
ENSGALG00000007364	TOB1	transducer of ERBB2, 1 [Source:NCBI gene;Acc:395225]
ENSGALG00000032889	RBFOX3	RNA binding fox-1 homolog 3 [Source:HGNC Symbol;Acc:HGNC:27097]
ENSGALG00000026015		5-hydroxytryptamine receptor 3A-like [Source:NCBI gene;Acc:100859449]
ENSGALG00000028214	OTOP3	otopetrin 3 [Source:HGNC Symbol;Acc:HGNC:19658]
ENSGALG00000019768	ACSF2	acyl-CoA synthetase family member 2 [Source:HGNC Symbol;Acc:HGNC:26101]
ENSGALG00000007650	SLC9A3R1	SLC9A3 regulator 1 [Source:NCBI gene;Acc:422108]
ENSGALG00000039200	AXIN2	axin 2 [Source:NCBI gene;Acc:395152]
ENSGALG00000003011	TOM1L1	target of myb1 like 1 membrane trafficking protein [Source:HGNC Symbol;Acc:HGNC:11983]
ENSGALG00000007623	CACNA1G	calcium voltage-gated channel subunit alpha1 G [Source:HGNC Symbol;Acc:HGNC:1394]
ENSGALG00000023279	EPN3	epsin 3 [Source:HGNC Symbol;Acc:HGNC:18235]
ENSGALG00000001545	RAB40B	RAB40B, member RAS oncogene family [Source:NCBI gene;Acc:417338]
ENSGALG00000003319	ADAP2	ArfGAP with dual PH domains 2 [Source:HGNC Symbol;Acc:HGNC:16487]
ENSGALG00000027190	COX11	cytochrome c oxidase copper chaperone COX11 [Source:HGNC Symbol;Acc:HGNC:2261]
ENSGALG00000044578
ENSGALG00000019761		chondroadherin [Source:NCBI gene;Acc:769665]
ENSGALG00000007992	GGA3	golgi associated, gamma adaptin ear containing, ARF binding protein 3 [Source:NCBI gene;Acc:422121]
ENSGALG00000003227	RAB11FIP4	RAB11 family interacting protein 4 [Source:HGNC Symbol;Acc:HGNC:30267]
ENSGALG00000003454	ZNF207	zinc finger protein 207 [Source:HGNC Symbol;Acc:HGNC:12998]
ENSGALG00000019757		uncharacterized LOC422106 [Source:NCBI gene;Acc:422106]
ENSGALG00000034516	SHISA6	shisa family member 6 [Source:HGNC Symbol;Acc:HGNC:34491]
ENSGALG00000032245
ENSGALG00000043152
ENSGALG00000032884
ENSGALG00000037746
ENSGALG00000038873
ENSGALG00000042002
ENSGALG00000031840
ENSGALG00000033377
ENSGALG00000038700
ENSGALG00000046125
ENSGALG00000034157
ENSGALG00000034241
ENSGALG00000045137
ENSGALG00000041729
ENSGALG00000024871	RF00571	small nucleolar RNA SNORD65 [Source:NCBI gene;Acc:112530094]
ENSGALG00000025633	RF00398	small nucleolar RNA SNORA15 [Source:NCBI gene;Acc:112530092]
ENSGALG00000044527		1-acylglycerol-3-phosphate O-acyltransferase 1 [Source:NCBI gene;Acc:770506]
ENSGALG00000002631	LRRC75A	leucine rich repeat containing 75A [Source:HGNC Symbol;Acc:HGNC:32403]
ENSGALG00000002576	ASL2	argininosuccinate lyase 2 [Source:NCBI gene;Acc:417545]
ENSGALG00000025334	gga-mir-1689	gga-mir-1689 [Source:miRBase;Acc:MI0007423]
ENSGALG00000002653	NCBP3	nuclear cap binding subunit 3 [Source:NCBI gene;Acc:417552]
ENSGALG00000002542	GUSB	glucuronidase beta [Source:NCBI gene;Acc:427823]
ENSGALG00000005737	SGSM2	small G protein signaling modulator 2 [Source:HGNC Symbol;Acc:HGNC:29026]
ENSGALG00000025276	gga-mir-1592	gga-mir-1592 [Source:miRBase;Acc:MI0007319]
ENSGALG00000023787		apoptosis-inducing factor 3-like [Source:NCBI gene;Acc:427826]
[truncated: 3,682 more rows]
