# Supplementary material for: Identification of selection signatures involved in performance traits in a paternal broiler line
Source: BMC Genomics. 2019 Jun 3;20:449. doi: 10.1186/s12864-019-5811-1 (PMC6547531; doi:10.1186/s12864-019-5811-1)
Supplement: Supplementary file 8 — List of the 60 genes annotated in the 154 FST windows (≥0.3) using INDEL dataset. (XLS 79 kb) [file 12864_2019_5811_MOESM8_ESM.xls]

## Sheet: Sheet1
Gene stable ID	Gene name	Gene description
ENSGALG00000016541		BEN domain containing 2 [Source:NCBI gene;Acc:772331]
ENSGALG00000016518	PHKA2	phosphorylase kinase regulatory subunit alpha 2 [Source:HGNC Symbol;Acc:HGNC:8926]
ENSGALG00000014410	CSTB	cystatin B [Source:NCBI gene;Acc:418267]
ENSGALG00000017189	C1H11ORF70	chromosome 1 open reading frame, human C11orf70 [Source:NCBI gene;Acc:418985]
ENSGALG00000016529	CDKL5	cyclin dependent kinase like 5 [Source:HGNC Symbol;Acc:HGNC:11411]
ENSGALG00000042764	COG5	component of oligomeric golgi complex 5 [Source:NCBI gene;Acc:417704]
ENSGALG00000016543	NHS	NHS actin remodeling regulator [Source:HGNC Symbol;Acc:HGNC:7820]
ENSGALG00000022866	ZNF654	zinc finger protein 654 [Source:HGNC Symbol;Acc:HGNC:25612]
ENSGALG00000038405	CASR	calcium sensing receptor [Source:HGNC Symbol;Acc:HGNC:1514]
ENSGALG00000015402	C3orf38	chromosome 3 open reading frame 38 [Source:HGNC Symbol;Acc:HGNC:28384]
ENSGALG00000015403	EPHA3	EPH receptor A3 [Source:NCBI gene;Acc:396402]
ENSGALG00000038154	YAP1	Yes associated protein 1 [Source:NCBI gene;Acc:396171]
ENSGALG00000036730	MRPS35	mitochondrial ribosomal protein S35 [Source:NCBI gene;Acc:419048]
ENSGALG00000012542	RASD2	RASD family member 2 [Source:HGNC Symbol;Acc:HGNC:18229]
ENSGALG00000016522	PPEF1	protein phosphatase with EF-hand domain 1 [Source:HGNC Symbol;Acc:HGNC:9243]
ENSGALG00000026372
ENSGALG00000003705	VPS13C	vacuolar protein sorting 13 homolog C [Source:HGNC Symbol;Acc:HGNC:23594]
ENSGALG00000032974	ADAMTS2	ADAM metallopeptidase with thrombospondin type 1 motif 2 [Source:HGNC Symbol;Acc:HGNC:218]
ENSGALG00000001153	AUTS2	AUTS2, activator of transcription and developmental regulator [Source:HGNC Symbol;Acc:HGNC:14262]
ENSGALG00000040167	TPD52	tumor protein D52 [Source:NCBI gene;Acc:770339]
ENSGALG00000036938	RALYL	RALY RNA binding protein like [Source:NCBI gene;Acc:420203]
ENSGALG00000039690	STMN2	stathmin 2 [Source:NCBI gene;Acc:396095]
ENSGALG00000032958	AMPH	amphiphysin [Source:NCBI gene;Acc:420761]
ENSGALG00000039139	TNS3	tensin 3 [Source:NCBI gene;Acc:420792]
ENSGALG00000034119		collagen type XV alpha 1 chain [Source:NCBI gene;Acc:420803]
ENSGALG00000039738	SLC9A3	solute carrier family 9 member A3 [Source:HGNC Symbol;Acc:HGNC:11073]
ENSGALG00000035393	LRRC14B	leucine rich repeat containing 14B [Source:HGNC Symbol;Acc:HGNC:37268]
ENSGALG00000043160
ENSGALG00000000242	EBF2	early B cell factor 2 [Source:NCBI gene;Acc:395176]
ENSGALG00000015573	FHL5	four and a half LIM domains 5 [Source:NCBI gene;Acc:421803]
ENSGALG00000015513	MMS22L	MMS22 like, DNA repair protein [Source:HGNC Symbol;Acc:HGNC:21475]
ENSGALG00000015570	GPR63	G protein-coupled receptor 63 [Source:HGNC Symbol;Acc:HGNC:13302]
ENSGALG00000036204
ENSGALG00000033076
ENSGALG00000011805		UDP glucuronosyltransferase family 2 member A3 [Source:NCBI gene;Acc:422660]
ENSGALG00000023120	SULT1B1	sulfotransferase family cytosolic 1B member 1 [Source:NCBI gene;Acc:395227]
ENSGALG00000023122	SULT1B	sulfotransferase family, cytosolic, 1B [Source:NCBI gene;Acc:422661]
ENSGALG00000035906	YTHDC1	YTH domain containing 1 [Source:NCBI gene;Acc:422656]
ENSGALG00000028376	FGF19	fibroblast growth factor 19 [Source:NCBI gene;Acc:395394]
ENSGALG00000007555	CCND1	cyclin D1 [Source:NCBI gene;Acc:396341]
ENSGALG00000030580	RPS6KA5	ribosomal protein S6 kinase A5 [Source:NCBI gene;Acc:423408]
ENSGALG00000007556	LTO1	LTO1, ABCE1 maturation factor [Source:NCBI gene;Acc:423142]
ENSGALG00000012098	NAA30	N(alpha)-acetyltransferase 30, NatC catalytic subunit [Source:HGNC Symbol;Acc:HGNC:19844]
ENSGALG00000002370	SH2D4B	SH2 domain containing 4B [Source:HGNC Symbol;Acc:HGNC:31440]
ENSGALG00000002395		rap1 GTPase-GDP dissociation stimulator 1-like [Source:NCBI gene;Acc:423623]
ENSGALG00000002414	TSPAN14	tetraspanin 14 [Source:NCBI gene;Acc:423624]
ENSGALG00000025253	gga-mir-1694	gga-mir-1694 [Source:miRBase;Acc:MI0007429]
ENSGALG00000004045	AGAP1	ArfGAP with GTPase domain, ankyrin repeat and PH domain 1 [Source:HGNC Symbol;Acc:HGNC:16922]
ENSGALG00000004129	SPP2	secreted phosphoprotein 2 [Source:NCBI gene;Acc:396080]
ENSGALG00000004116	TRPM8	transient receptor potential cation channel subfamily M member 8 [Source:NCBI gene;Acc:424025]
ENSGALG00000006237	PKN2	protein kinase N2 [Source:HGNC Symbol;Acc:HGNC:9406]
ENSGALG00000040264	C9H2ORF82	chromosome 9 open reading frame, human C2orf82 [Source:NCBI gene;Acc:768774]
ENSGALG00000038730	GIGYF2	GRB10 interacting GYF protein 2 [Source:NCBI gene;Acc:424743]
ENSGALG00000036327	NGEF	neuronal guanine nucleotide exchange factor [Source:NCBI gene;Acc:424744]
ENSGALG00000037238	PCCB	propionyl-CoA carboxylase subunit beta [Source:HGNC Symbol;Acc:HGNC:8654]
ENSGALG00000035116	STAG1	stromal antigen 1 [Source:HGNC Symbol;Acc:HGNC:11354]
