# Supplementary material for: Identification of selection signatures involved in performance traits in a paternal broiler line
Source: BMC Genomics. 2019 Jun 3;20:449. doi: 10.1186/s12864-019-5811-1 (PMC6547531; doi:10.1186/s12864-019-5811-1)
Supplement: Supplementary file 9 — Table S1: Genes annotated commonly between selection signatures of two or more datasets. The datasets were the 1941 consensus regions of ROH (cROH), the FST SNP windows (> 0.3), and the FST INDEL windows (> 0.3). (XLS 83 kb) [file 12864_2019_5811_MOESM9_ESM.xls]

## Sheet: Sheet1
Gene stable ID	Gene name	Gene description
ENSGALG00000016541		BEN domain containing 2 [Source:NCBI gene;Acc:772331]
ENSGALG00000016518	PHKA2	phosphorylase kinase regulatory subunit alpha 2 [Source:HGNC Symbol;Acc:HGNC:8926]
ENSGALG00000016529	CDKL5	cyclin dependent kinase like 5 [Source:HGNC Symbol;Acc:HGNC:11411]
ENSGALG00000042764	COG5	component of oligomeric golgi complex 5 [Source:NCBI gene;Acc:417704]
ENSGALG00000027960	GRPR	gastrin releasing peptide receptor [Source:NCBI gene;Acc:378928]
ENSGALG00000016543	NHS	NHS actin remodeling regulator [Source:HGNC Symbol;Acc:HGNC:7820]
ENSGALG00000022866	ZNF654	zinc finger protein 654 [Source:HGNC Symbol;Acc:HGNC:25612]
ENSGALG00000015402	C3orf38	chromosome 3 open reading frame 38 [Source:HGNC Symbol;Acc:HGNC:28384]
ENSGALG00000015403	EPHA3	EPH receptor A3 [Source:NCBI gene;Acc:396402]
ENSGALG00000038154	YAP1	Yes associated protein 1 [Source:NCBI gene;Acc:396171]
ENSGALG00000043092	MYH9	myosin, heavy chain 9, non-muscle [Source:NCBI gene;Acc:396469]
ENSGALG00000036730	MRPS35	mitochondrial ribosomal protein S35 [Source:NCBI gene;Acc:419048]
ENSGALG00000008975	FAM3C	family with sequence similarity 3, member C [Source:NCBI gene;Acc:417758]
ENSGALG00000014361
ENSGALG00000012542	RASD2	RASD family member 2 [Source:HGNC Symbol;Acc:HGNC:18229]
ENSGALG00000016522	PPEF1	protein phosphatase with EF-hand domain 1 [Source:HGNC Symbol;Acc:HGNC:9243]
ENSGALG00000026372
ENSGALG00000036810
ENSGALG00000003891	ZNF423	zinc finger protein 423 [Source:HGNC Symbol;Acc:HGNC:16762]
ENSGALG00000032974	ADAMTS2	ADAM metallopeptidase with thrombospondin type 1 motif 2 [Source:HGNC Symbol;Acc:HGNC:218]
ENSGALG00000034516	SHISA6	shisa family member 6 [Source:HGNC Symbol;Acc:HGNC:34491]
ENSGALG00000039589		HUS1 checkpoint clamp component [Source:NCBI gene;Acc:428471]
ENSGALG00000042798	GDAP1	ganglioside induced differentiation associated protein 1 [Source:HGNC Symbol;Acc:HGNC:15968]
ENSGALG00000036938	RALYL	RALY RNA binding protein like [Source:NCBI gene;Acc:420203]
ENSGALG00000039102	TOX	thymocyte selection associated high mobility group box [Source:NCBI gene;Acc:421138]
ENSGALG00000039690	STMN2	stathmin 2 [Source:NCBI gene;Acc:396095]
ENSGALG00000039139	TNS3	tensin 3 [Source:NCBI gene;Acc:420792]
ENSGALG00000039738	SLC9A3	solute carrier family 9 member A3 [Source:HGNC Symbol;Acc:HGNC:11073]
ENSGALG00000035393	LRRC14B	leucine rich repeat containing 14B [Source:HGNC Symbol;Acc:HGNC:37268]
ENSGALG00000040322
ENSGALG00000000242	EBF2	early B cell factor 2 [Source:NCBI gene;Acc:395176]
ENSGALG00000000667	EDN2	endothelin 2 [Source:NCBI gene;Acc:419559]
ENSGALG00000015573	FHL5	four and a half LIM domains 5 [Source:NCBI gene;Acc:421803]
ENSGALG00000015490	FBXL4	F-box and leucine rich repeat protein 4 [Source:HGNC Symbol;Acc:HGNC:13601]
ENSGALG00000027632	ACYP2	acylphosphatase 2 [Source:NCBI gene;Acc:421217]
ENSGALG00000015593	EPHA7	EPH receptor A7 [Source:NCBI gene;Acc:395967]
ENSGALG00000008163	PSME4	proteasome activator subunit 4 [Source:NCBI gene;Acc:421218]
ENSGALG00000042116	FUT9	fucosyltransferase 9 [Source:NCBI gene;Acc:771133]
ENSGALG00000015570	GPR63	G protein-coupled receptor 63 [Source:HGNC Symbol;Acc:HGNC:13302]
ENSGALG00000036204
ENSGALG00000025789	gga-mir-6614	gga-mir-6614 [Source:miRBase;Acc:MI0022433]
ENSGALG00000033076
ENSGALG00000035906	YTHDC1	YTH domain containing 1 [Source:NCBI gene;Acc:422656]
ENSGALG00000028376	FGF19	fibroblast growth factor 19 [Source:NCBI gene;Acc:395394]
ENSGALG00000012228	MDGA2	MAM domain containing glycosylphosphatidylinositol anchor 2 [Source:HGNC Symbol;Acc:HGNC:19835]
ENSGALG00000045333
ENSGALG00000007555	CCND1	cyclin D1 [Source:NCBI gene;Acc:396341]
ENSGALG00000041808	ANO1	anoctamin 1 [Source:HGNC Symbol;Acc:HGNC:21625]
ENSGALG00000007556	LTO1	LTO1, ABCE1 maturation factor [Source:NCBI gene;Acc:423142]
ENSGALG00000002370	SH2D4B	SH2 domain containing 4B [Source:HGNC Symbol;Acc:HGNC:31440]
ENSGALG00000002414	TSPAN14	tetraspanin 14 [Source:NCBI gene;Acc:423624]
ENSGALG00000004045	AGAP1	ArfGAP with GTPase domain, ankyrin repeat and PH domain 1 [Source:HGNC Symbol;Acc:HGNC:16922]
ENSGALG00000004129	SPP2	secreted phosphoprotein 2 [Source:NCBI gene;Acc:396080]
ENSGALG00000004116	TRPM8	transient receptor potential cation channel subfamily M member 8 [Source:NCBI gene;Acc:424025]
ENSGALG00000040264	C9H2ORF82	chromosome 9 open reading frame, human C2orf82 [Source:NCBI gene;Acc:768774]
ENSGALG00000038730	GIGYF2	GRB10 interacting GYF protein 2 [Source:NCBI gene;Acc:424743]
ENSGALG00000036327	NGEF	neuronal guanine nucleotide exchange factor [Source:NCBI gene;Acc:424744]
ENSGALG00000043797	DBR1	debranching RNA lariats 1 [Source:NCBI gene;Acc:429118]
ENSGALG00000040889	ARMC8	armadillo repeat containing 8 [Source:NCBI gene;Acc:424731]
ENSGALG00000035116	STAG1	stromal antigen 1 [Source:HGNC Symbol;Acc:HGNC:11354]
