# Supplementary material for: Identification of selection signatures involved in performance traits in a paternal broiler line
Source: BMC Genomics. 2019 Jun 3;20:449. doi: 10.1186/s12864-019-5811-1 (PMC6547531; doi:10.1186/s12864-019-5811-1)
Supplement: Supplementary file 10 — Table S2: Genes previously associated with traits of interest located in candidate selection signatures. Those located in consensus regions of ROH presents the number of animals sharing the common region, and those located in FST windows present the respective weighted FST values. (XLSX 394 kb) [file 12864_2019_5811_MOESM10_ESM.xlsx]

## Sheet: Plan1
Gene stable ID	Gene name	Chromosome/scaffold name	Gene start (bp)	Gene end (bp)	GO term accession	GO term name
ENSGALG00000015464	PTGFRN	1	93435286	93470481	GO:0034389	lipid droplet organization
ENSGALG00000015464	PTGFRN	1	93435286	93470481	GO:0016021	integral component of membrane
ENSGALG00000008415	ALS2	7	11545922	11578947	GO:0005089	Rho guanyl-nucleotide exchange factor activity
ENSGALG00000008415	ALS2	7	11545922	11578947	GO:0035023	regulation of Rho protein signal transduction
ENSGALG00000008415	ALS2	7	11545922	11578947	GO:0071902	positive regulation of protein serine/threonine kinase activity
ENSGALG00000008415	ALS2	7	11545922	11578947	GO:0005085	guanyl-nucleotide exchange factor activity
ENSGALG00000008415	ALS2	7	11545922	11578947	GO:0017112	Rab guanyl-nucleotide exchange factor activity
ENSGALG00000008415	ALS2	7	11545922	11578947	GO:0017137	Rab GTPase binding
ENSGALG00000008415	ALS2	7	11545922	11578947	GO:0030676	Rac guanyl-nucleotide exchange factor activity
ENSGALG00000008415	ALS2	7	11545922	11578947	GO:0042803	protein homodimerization activity
ENSGALG00000008415	ALS2	7	11545922	11578947	GO:0043539	protein serine/threonine kinase activator activity
ENSGALG00000008415	ALS2	7	11545922	11578947	GO:0001662	behavioral fear response
ENSGALG00000008415	ALS2	7	11545922	11578947	GO:0001881	receptor recycling
ENSGALG00000008415	ALS2	7	11545922	11578947	GO:0006979	response to oxidative stress
ENSGALG00000008415	ALS2	7	11545922	11578947	GO:0007032	endosome organization
ENSGALG00000008415	ALS2	7	11545922	11578947	GO:0007528	neuromuscular junction development
ENSGALG00000008415	ALS2	7	11545922	11578947	GO:0007626	locomotory behavior
ENSGALG00000008415	ALS2	7	11545922	11578947	GO:0008104	protein localization
ENSGALG00000008415	ALS2	7	11545922	11578947	GO:0016050	vesicle organization
ENSGALG00000008415	ALS2	7	11545922	11578947	GO:0016197	endosomal transport
ENSGALG00000008415	ALS2	7	11545922	11578947	GO:0035249	synaptic transmission, glutamatergic
ENSGALG00000008415	ALS2	7	11545922	11578947	GO:0043087	regulation of GTPase activity
ENSGALG00000008415	ALS2	7	11545922	11578947	GO:0043547	positive regulation of GTPase activity
ENSGALG00000008415	ALS2	7	11545922	11578947	GO:0045860	positive regulation of protein kinase activity
ENSGALG00000008415	ALS2	7	11545922	11578947	GO:0048812	neuron projection morphogenesis
ENSGALG00000008415	ALS2	7	11545922	11578947	GO:0051036	regulation of endosome size
ENSGALG00000008415	ALS2	7	11545922	11578947	GO:0001726	ruffle
ENSGALG00000008415	ALS2	7	11545922	11578947	GO:0005737	cytoplasm
ENSGALG00000008415	ALS2	7	11545922	11578947	GO:0005769	early endosome
ENSGALG00000008415	ALS2	7	11545922	11578947	GO:0005813	centrosome
ENSGALG00000008415	ALS2	7	11545922	11578947	GO:0005829	cytosol
ENSGALG00000008415	ALS2	7	11545922	11578947	GO:0014069	postsynaptic density
ENSGALG00000008415	ALS2	7	11545922	11578947	GO:0030027	lamellipodium
ENSGALG00000008415	ALS2	7	11545922	11578947	GO:0030425	dendrite
ENSGALG00000008415	ALS2	7	11545922	11578947	GO:0031982	vesicle
ENSGALG00000008415	ALS2	7	11545922	11578947	GO:0032991	protein-containing complex
ENSGALG00000008415	ALS2	7	11545922	11578947	GO:0043197	dendritic spine
ENSGALG00000009700	PDK4	2	23905072	23914501	GO:0004672	protein kinase activity
ENSGALG00000009700	PDK4	2	23905072	23914501	GO:0006468	protein phosphorylation
ENSGALG00000009700	PDK4	2	23905072	23914501	GO:0005524	ATP binding
ENSGALG00000009700	PDK4	2	23905072	23914501	GO:0006885	regulation of pH
ENSGALG00000009700	PDK4	2	23905072	23914501	GO:0008286	insulin receptor signaling pathway
ENSGALG00000009700	PDK4	2	23905072	23914501	GO:0009267	cellular response to starvation
ENSGALG00000009700	PDK4	2	23905072	23914501	GO:0010510	regulation of acetyl-CoA biosynthetic process from pyruvate
ENSGALG00000009700	PDK4	2	23905072	23914501	GO:0010565	regulation of cellular ketone metabolic process
ENSGALG00000009700	PDK4	2	23905072	23914501	GO:0010906	regulation of glucose metabolic process
ENSGALG00000009700	PDK4	2	23905072	23914501	GO:0042304	regulation of fatty acid biosynthetic process
ENSGALG00000009700	PDK4	2	23905072	23914501	GO:0042593	glucose homeostasis
ENSGALG00000009700	PDK4	2	23905072	23914501	GO:0042594	response to starvation
ENSGALG00000009700	PDK4	2	23905072	23914501	GO:0045124	regulation of bone resorption
ENSGALG00000009700	PDK4	2	23905072	23914501	GO:0046320	regulation of fatty acid oxidation
ENSGALG00000009700	PDK4	2	23905072	23914501	GO:0071398	cellular response to fatty acid
ENSGALG00000009700	PDK4	2	23905072	23914501	GO:0072593	reactive oxygen species metabolic process
ENSGALG00000009700	PDK4	2	23905072	23914501	GO:2000811	negative regulation of anoikis
ENSGALG00000009700	PDK4	2	23905072	23914501	GO:0004672	protein kinase activity
ENSGALG00000005391	SELENOK	12	7642056	7646168	GO:0016020	membrane
ENSGALG00000005391	SELENOK	12	7642056	7646168	GO:0016021	integral component of membrane
ENSGALG00000005391	SELENOK	12	7642056	7646168	GO:0005789	endoplasmic reticulum membrane
ENSGALG00000005391	SELENOK	12	7642056	7646168	GO:0005794	Golgi apparatus
ENSGALG00000005391	SELENOK	12	7642056	7646168	GO:0006816	calcium ion transport
ENSGALG00000005391	SELENOK	12	7642056	7646168	GO:0042802	identical protein binding
ENSGALG00000005391	SELENOK	12	7642056	7646168	GO:0002230	positive regulation of defense response to virus by host
ENSGALG00000005391	SELENOK	12	7642056	7646168	GO:0006816	calcium ion transport
ENSGALG00000005391	SELENOK	12	7642056	7646168	GO:0006979	response to oxidative stress
ENSGALG00000005391	SELENOK	12	7642056	7646168	GO:0006979	response to oxidative stress
ENSGALG00000005391	SELENOK	12	7642056	7646168	GO:0010742	macrophage derived foam cell differentiation
ENSGALG00000005391	SELENOK	12	7642056	7646168	GO:0018345	protein palmitoylation
ENSGALG00000005391	SELENOK	12	7642056	7646168	GO:0030335	positive regulation of cell migration
ENSGALG00000005391	SELENOK	12	7642056	7646168	GO:0032469	endoplasmic reticulum calcium ion homeostasis
ENSGALG00000005391	SELENOK	12	7642056	7646168	GO:0032760	positive regulation of tumor necrosis factor production
ENSGALG00000005391	SELENOK	12	7642056	7646168	GO:0042102	positive regulation of T cell proliferation
ENSGALG00000005391	SELENOK	12	7642056	7646168	GO:0045728	respiratory burst after phagocytosis
ENSGALG00000005391	SELENOK	12	7642056	7646168	GO:0050848	regulation of calcium-mediated signaling
ENSGALG00000005391	SELENOK	12	7642056	7646168	GO:0051223	regulation of protein transport
ENSGALG00000005391	SELENOK	12	7642056	7646168	GO:0070059	intrinsic apoptotic signaling pathway in response to endoplasmic reticulum stress
ENSGALG00000005391	SELENOK	12	7642056	7646168	GO:0070059	intrinsic apoptotic signaling pathway in response to endoplasmic reticulum stress
ENSGALG00000005391	SELENOK	12	7642056	7646168	GO:0071639	positive regulation of monocyte chemotactic protein-1 production
ENSGALG00000005391	SELENOK	12	7642056	7646168	GO:0090197	positive regulation of chemokine secretion
ENSGALG00000005391	SELENOK	12	7642056	7646168	GO:2000406	positive regulation of T cell migration
ENSGALG00000005391	SELENOK	12	7642056	7646168	GO:2000778	positive regulation of interleukin-6 secretion
ENSGALG00000005391	SELENOK	12	7642056	7646168	GO:0005783	endoplasmic reticulum
ENSGALG00000005391	SELENOK	12	7642056	7646168	GO:0005783	endoplasmic reticulum
ENSGALG00000005391	SELENOK	12	7642056	7646168	GO:0005789	endoplasmic reticulum membrane
ENSGALG00000005391	SELENOK	12	7642056	7646168	GO:0005789	endoplasmic reticulum membrane
ENSGALG00000004974	PPARG	12	5238244	5289513	GO:0005634	nucleus
ENSGALG00000004974	PPARG	12	5238244	5289513	GO:0003677	DNA binding
ENSGALG00000004974	PPARG	12	5238244	5289513	GO:0008270	zinc ion binding
ENSGALG00000004974	PPARG	12	5238244	5289513	GO:0006355	regulation of transcription, DNA-templated
ENSGALG00000004974	PPARG	12	5238244	5289513	GO:0043565	sequence-specific DNA binding
ENSGALG00000004974	PPARG	12	5238244	5289513	GO:0003700	DNA-binding transcription factor activity
ENSGALG00000004974	PPARG	12	5238244	5289513	GO:0003707	steroid hormone receptor activity
ENSGALG00000004974	PPARG	12	5238244	5289513	GO:0004879	nuclear receptor activity
ENSGALG00000004974	PPARG	12	5238244	5289513	GO:0005634	nucleus
ENSGALG00000004974	PPARG	12	5238244	5289513	GO:0003677	DNA binding
ENSGALG00000004974	PPARG	12	5238244	5289513	GO:0008270	zinc ion binding
ENSGALG00000004974	PPARG	12	5238244	5289513	GO:0006355	regulation of transcription, DNA-templated
ENSGALG00000004974	PPARG	12	5238244	5289513	GO:0043565	sequence-specific DNA binding
ENSGALG00000004974	PPARG	12	5238244	5289513	GO:0003700	DNA-binding transcription factor activity
ENSGALG00000004974	PPARG	12	5238244	5289513	GO:0003707	steroid hormone receptor activity
ENSGALG00000004974	PPARG	12	5238244	5289513	GO:0004879	nuclear receptor activity
ENSGALG00000004974	PPARG	12	5238244	5289513	GO:0003677	DNA binding
ENSGALG00000004974	PPARG	12	5238244	5289513	GO:0030374	nuclear receptor transcription coactivator activity
ENSGALG00000004974	PPARG	12	5238244	5289513	GO:0019899	enzyme binding
ENSGALG00000004974	PPARG	12	5238244	5289513	GO:0032991	protein-containing complex
ENSGALG00000004974	PPARG	12	5238244	5289513	GO:0042802	identical protein binding
ENSGALG00000004974	PPARG	12	5238244	5289513	GO:0046982	protein heterodimerization activity
ENSGALG00000004974	PPARG	12	5238244	5289513	GO:0045944	positive regulation of transcription by RNA polymerase II
ENSGALG00000004974	PPARG	12	5238244	5289513	GO:0032526	response to retinoic acid
ENSGALG00000004974	PPARG	12	5238244	5289513	GO:0008134	transcription factor binding
ENSGALG00000004974	PPARG	12	5238244	5289513	GO:0008022	protein C-terminus binding
ENSGALG00000004974	PPARG	12	5238244	5289513	GO:0090575	RNA polymerase II transcription factor complex
ENSGALG00000004974	PPARG	12	5238244	5289513	GO:0043565	sequence-specific DNA binding
ENSGALG00000004974	PPARG	12	5238244	5289513	GO:0032869	cellular response to insulin stimulus
ENSGALG00000004974	PPARG	12	5238244	5289513	GO:0003700	DNA-binding transcription factor activity
ENSGALG00000004974	PPARG	12	5238244	5289513	GO:0016525	negative regulation of angiogenesis
ENSGALG00000004974	PPARG	12	5238244	5289513	GO:0005634	nucleus
ENSGALG00000004974	PPARG	12	5238244	5289513	GO:0043231	intracellular membrane-bounded organelle
ENSGALG00000004974	PPARG	12	5238244	5289513	GO:0051091	positive regulation of DNA-binding transcription factor activity
ENSGALG00000004974	PPARG	12	5238244	5289513	GO:0000122	negative regulation of transcription by RNA polymerase II
ENSGALG00000004974	PPARG	12	5238244	5289513	GO:0045893	positive regulation of transcription, DNA-templated
ENSGALG00000004974	PPARG	12	5238244	5289513	GO:0046965	retinoid X receptor binding
ENSGALG00000004974	PPARG	12	5238244	5289513	GO:0044212	transcription regulatory region DNA binding
ENSGALG00000004974	PPARG	12	5238244	5289513	GO:0006919	activation of cysteine-type endopeptidase activity involved in apoptotic process
ENSGALG00000004974	PPARG	12	5238244	5289513	GO:0003690	double-stranded DNA binding
ENSGALG00000004974	PPARG	12	5238244	5289513	GO:0004879	nuclear receptor activity
ENSGALG00000004974	PPARG	12	5238244	5289513	GO:0008144	drug binding
ENSGALG00000004974	PPARG	12	5238244	5289513	GO:0008270	zinc ion binding
ENSGALG00000004974	PPARG	12	5238244	5289513	GO:0033613	activating transcription factor binding
ENSGALG00000004974	PPARG	12	5238244	5289513	GO:0042277	peptide binding
ENSGALG00000004974	PPARG	12	5238244	5289513	GO:0043621	protein self-association
ENSGALG00000004974	PPARG	12	5238244	5289513	GO:0050692	DBD domain binding
ENSGALG00000004974	PPARG	12	5238244	5289513	GO:0050693	LBD domain binding
ENSGALG00000004974	PPARG	12	5238244	5289513	GO:0051393	alpha-actinin binding
ENSGALG00000004974	PPARG	12	5238244	5289513	GO:0007165	signal transduction
ENSGALG00000004974	PPARG	12	5238244	5289513	GO:0008217	regulation of blood pressure
ENSGALG00000004974	PPARG	12	5238244	5289513	GO:0010742	macrophage derived foam cell differentiation
ENSGALG00000004974	PPARG	12	5238244	5289513	GO:0010745	negative regulation of macrophage derived foam cell differentiation
ENSGALG00000004974	PPARG	12	5238244	5289513	GO:0010871	negative regulation of receptor biosynthetic process
ENSGALG00000004974	PPARG	12	5238244	5289513	GO:0010887	negative regulation of cholesterol storage
ENSGALG00000004974	PPARG	12	5238244	5289513	GO:0010891	negative regulation of sequestering of triglyceride
ENSGALG00000004974	PPARG	12	5238244	5289513	GO:0030224	monocyte differentiation
ENSGALG00000004974	PPARG	12	5238244	5289513	GO:0035357	peroxisome proliferator activated receptor signaling pathway
ENSGALG00000004974	PPARG	12	5238244	5289513	GO:0042593	glucose homeostasis
ENSGALG00000004974	PPARG	12	5238244	5289513	GO:0042953	lipoprotein transport
ENSGALG00000004974	PPARG	12	5238244	5289513	GO:0043388	positive regulation of DNA binding
ENSGALG00000004974	PPARG	12	5238244	5289513	GO:0043537	negative regulation of blood vessel endothelial cell migration
ENSGALG00000004974	PPARG	12	5238244	5289513	GO:0045713	low-density lipoprotein particle receptor biosynthetic process
ENSGALG00000004974	PPARG	12	5238244	5289513	GO:0048469	cell maturation
ENSGALG00000004974	PPARG	12	5238244	5289513	GO:0048662	negative regulation of smooth muscle cell proliferation
ENSGALG00000004974	PPARG	12	5238244	5289513	GO:0060336	negative regulation of interferon-gamma-mediated signaling pathway
ENSGALG00000004974	PPARG	12	5238244	5289513	GO:0060965	negative regulation of gene silencing by miRNA
ENSGALG00000004974	PPARG	12	5238244	5289513	GO:0061614	pri-miRNA transcription by RNA polymerase II
ENSGALG00000004974	PPARG	12	5238244	5289513	GO:0071404	cellular response to low-density lipoprotein particle stimulus
ENSGALG00000004974	PPARG	12	5238244	5289513	GO:1904706	negative regulation of vascular smooth muscle cell proliferation
ENSGALG00000004974	PPARG	12	5238244	5289513	GO:1905461	positive regulation of vascular associated smooth muscle cell apoptotic process
ENSGALG00000004974	PPARG	12	5238244	5289513	GO:1905563	negative regulation of vascular endothelial cell proliferation
ENSGALG00000004974	PPARG	12	5238244	5289513	GO:0005634	nucleus
ENSGALG00000004974	PPARG	12	5238244	5289513	GO:0003677	DNA binding
ENSGALG00000004974	PPARG	12	5238244	5289513	GO:0008270	zinc ion binding
ENSGALG00000004974	PPARG	12	5238244	5289513	GO:0006355	regulation of transcription, DNA-templated
ENSGALG00000004974	PPARG	12	5238244	5289513	GO:0043565	sequence-specific DNA binding
ENSGALG00000004974	PPARG	12	5238244	5289513	GO:0003700	DNA-binding transcription factor activity
ENSGALG00000004974	PPARG	12	5238244	5289513	GO:0003707	steroid hormone receptor activity
ENSGALG00000004974	PPARG	12	5238244	5289513	GO:0004879	nuclear receptor activity
ENSGALG00000004974	PPARG	12	5238244	5289513	GO:0005634	nucleus
ENSGALG00000004974	PPARG	12	5238244	5289513	GO:0003677	DNA binding
ENSGALG00000004974	PPARG	12	5238244	5289513	GO:0008270	zinc ion binding
ENSGALG00000004974	PPARG	12	5238244	5289513	GO:0006355	regulation of transcription, DNA-templated
ENSGALG00000004974	PPARG	12	5238244	5289513	GO:0043565	sequence-specific DNA binding
ENSGALG00000004974	PPARG	12	5238244	5289513	GO:0003700	DNA-binding transcription factor activity
ENSGALG00000004974	PPARG	12	5238244	5289513	GO:0003707	steroid hormone receptor activity
ENSGALG00000004974	PPARG	12	5238244	5289513	GO:0004879	nuclear receptor activity
ENSGALG00000004974	PPARG	12	5238244	5289513	GO:0005634	nucleus
ENSGALG00000004974	PPARG	12	5238244	5289513	GO:0046872	metal ion binding
ENSGALG00000004974	PPARG	12	5238244	5289513	GO:0045944	positive regulation of transcription by RNA polymerase II
ENSGALG00000004974	PPARG	12	5238244	5289513	GO:0009755	hormone-mediated signaling pathway
ENSGALG00000004974	PPARG	12	5238244	5289513	GO:0005737	cytoplasm
ENSGALG00000004974	PPARG	12	5238244	5289513	GO:0038023	signaling receptor activity
ENSGALG00000004974	PPARG	12	5238244	5289513	GO:0008134	transcription factor binding
ENSGALG00000004974	PPARG	12	5238244	5289513	GO:0032526	response to retinoic acid
ENSGALG00000004974	PPARG	12	5238244	5289513	GO:0000981	DNA-binding transcription factor activity, RNA polymerase II-specific
ENSGALG00000004974	PPARG	12	5238244	5289513	GO:0030154	cell differentiation
ENSGALG00000004974	PPARG	12	5238244	5289513	GO:0030374	nuclear receptor transcription coactivator activity
ENSGALG00000004974	PPARG	12	5238244	5289513	GO:0001103	RNA polymerase II repressing transcription factor binding
ENSGALG00000004974	PPARG	12	5238244	5289513	GO:0000122	negative regulation of transcription by RNA polymerase II
ENSGALG00000004974	PPARG	12	5238244	5289513	GO:0045892	negative regulation of transcription, DNA-templated
ENSGALG00000004974	PPARG	12	5238244	5289513	GO:0000977	RNA polymerase II regulatory region sequence-specific DNA binding
ENSGALG00000004974	PPARG	12	5238244	5289513	GO:0001227	DNA-binding transcription repressor activity, RNA polymerase II-specific
ENSGALG00000004974	PPARG	12	5238244	5289513	GO:0043401	steroid hormone mediated signaling pathway
ENSGALG00000004974	PPARG	12	5238244	5289513	GO:0008289	lipid binding
ENSGALG00000004974	PPARG	12	5238244	5289513	GO:0090575	RNA polymerase II transcription factor complex
ENSGALG00000004974	PPARG	12	5238244	5289513	GO:0006631	fatty acid metabolic process
ENSGALG00000004974	PPARG	12	5238244	5289513	GO:0000976	transcription regulatory region sequence-specific DNA binding
ENSGALG00000004974	PPARG	12	5238244	5289513	GO:0005504	fatty acid binding
ENSGALG00000004974	PPARG	12	5238244	5289513	GO:0008144	drug binding
ENSGALG00000004974	PPARG	12	5238244	5289513	GO:0007275	multicellular organism development
ENSGALG00000004974	PPARG	12	5238244	5289513	GO:0010887	negative regulation of cholesterol storage
ENSGALG00000004974	PPARG	12	5238244	5289513	GO:0019216	regulation of lipid metabolic process
ENSGALG00000004974	PPARG	12	5238244	5289513	GO:0033993	response to lipid
ENSGALG00000004974	PPARG	12	5238244	5289513	GO:0032869	cellular response to insulin stimulus
ENSGALG00000004974	PPARG	12	5238244	5289513	GO:0048511	rhythmic process
ENSGALG00000007832	PEX13	3	2124834	2132004	GO:0016021	integral component of membrane
ENSGALG00000007832	PEX13	3	2124834	2132004	GO:0005515	protein binding
ENSGALG00000007832	PEX13	3	2124834	2132004	GO:0005777	peroxisome
ENSGALG00000007832	PEX13	3	2124834	2132004	GO:0016560	protein import into peroxisome matrix, docking
ENSGALG00000007832	PEX13	3	2124834	2132004	GO:0016560	protein import into peroxisome matrix, docking
ENSGALG00000007832	PEX13	3	2124834	2132004	GO:0005778	peroxisomal membrane
ENSGALG00000007832	PEX13	3	2124834	2132004	GO:1990429	peroxisomal importomer complex
ENSGALG00000007832	PEX13	3	2124834	2132004	GO:0001561	fatty acid alpha-oxidation
ENSGALG00000007832	PEX13	3	2124834	2132004	GO:0001764	neuron migration
ENSGALG00000007832	PEX13	3	2124834	2132004	GO:0001967	suckling behavior
ENSGALG00000007832	PEX13	3	2124834	2132004	GO:0007626	locomotory behavior
ENSGALG00000007832	PEX13	3	2124834	2132004	GO:0021795	cerebral cortex cell migration
ENSGALG00000007832	PEX13	3	2124834	2132004	GO:0060152	microtubule-based peroxisome localization
ENSGALG00000007832	PEX13	3	2124834	2132004	GO:0005778	peroxisomal membrane
ENSGALG00000007832	PEX13	3	2124834	2132004	GO:0005779	integral component of peroxisomal membrane
ENSGALG00000007832	PEX13	3	2124834	2132004	GO:0043231	intracellular membrane-bounded organelle
ENSGALG00000011291	NR1D2	2	37152397	37175363	GO:0005634	nucleus
ENSGALG00000011291	NR1D2	2	37152397	37175363	GO:0003677	DNA binding
ENSGALG00000011291	NR1D2	2	37152397	37175363	GO:0008270	zinc ion binding
ENSGALG00000011291	NR1D2	2	37152397	37175363	GO:0006355	regulation of transcription, DNA-templated
ENSGALG00000011291	NR1D2	2	37152397	37175363	GO:0043565	sequence-specific DNA binding
ENSGALG00000011291	NR1D2	2	37152397	37175363	GO:0003700	DNA-binding transcription factor activity
ENSGALG00000011291	NR1D2	2	37152397	37175363	GO:0003707	steroid hormone receptor activity
ENSGALG00000011291	NR1D2	2	37152397	37175363	GO:0046872	metal ion binding
ENSGALG00000011291	NR1D2	2	37152397	37175363	GO:0043401	steroid hormone mediated signaling pathway
ENSGALG00000011291	NR1D2	2	37152397	37175363	GO:0048384	retinoic acid receptor signaling pathway
ENSGALG00000011291	NR1D2	2	37152397	37175363	GO:0005634	nucleus
ENSGALG00000011291	NR1D2	2	37152397	37175363	GO:0003677	DNA binding
ENSGALG00000011291	NR1D2	2	37152397	37175363	GO:0008270	zinc ion binding
ENSGALG00000011291	NR1D2	2	37152397	37175363	GO:0006355	regulation of transcription, DNA-templated
ENSGALG00000011291	NR1D2	2	37152397	37175363	GO:0043565	sequence-specific DNA binding
ENSGALG00000011291	NR1D2	2	37152397	37175363	GO:0003700	DNA-binding transcription factor activity
ENSGALG00000011291	NR1D2	2	37152397	37175363	GO:0003707	steroid hormone receptor activity
ENSGALG00000011291	NR1D2	2	37152397	37175363	GO:0005634	nucleus
ENSGALG00000011291	NR1D2	2	37152397	37175363	GO:0046872	metal ion binding
ENSGALG00000011291	NR1D2	2	37152397	37175363	GO:0045944	positive regulation of transcription by RNA polymerase II
ENSGALG00000011291	NR1D2	2	37152397	37175363	GO:0009755	hormone-mediated signaling pathway
ENSGALG00000011291	NR1D2	2	37152397	37175363	GO:0038023	signaling receptor activity
ENSGALG00000011291	NR1D2	2	37152397	37175363	GO:0008134	transcription factor binding
ENSGALG00000011291	NR1D2	2	37152397	37175363	GO:0000981	DNA-binding transcription factor activity, RNA polymerase II-specific
ENSGALG00000011291	NR1D2	2	37152397	37175363	GO:0030154	cell differentiation
ENSGALG00000011291	NR1D2	2	37152397	37175363	GO:0030374	nuclear receptor transcription coactivator activity
ENSGALG00000011291	NR1D2	2	37152397	37175363	GO:0000122	negative regulation of transcription by RNA polymerase II
ENSGALG00000011291	NR1D2	2	37152397	37175363	GO:0000977	RNA polymerase II regulatory region sequence-specific DNA binding
ENSGALG00000011291	NR1D2	2	37152397	37175363	GO:0001227	DNA-binding transcription repressor activity, RNA polymerase II-specific
ENSGALG00000011291	NR1D2	2	37152397	37175363	GO:0043401	steroid hormone mediated signaling pathway
ENSGALG00000011291	NR1D2	2	37152397	37175363	GO:0090575	RNA polymerase II transcription factor complex
ENSGALG00000011291	NR1D2	2	37152397	37175363	GO:0000976	transcription regulatory region sequence-specific DNA binding
ENSGALG00000011291	NR1D2	2	37152397	37175363	GO:0007275	multicellular organism development
ENSGALG00000011291	NR1D2	2	37152397	37175363	GO:0033993	response to lipid
ENSGALG00000011291	NR1D2	2	37152397	37175363	GO:0000978	RNA polymerase II proximal promoter sequence-specific DNA binding
ENSGALG00000011291	NR1D2	2	37152397	37175363	GO:0000980	RNA polymerase II distal enhancer sequence-specific DNA binding
ENSGALG00000011291	NR1D2	2	37152397	37175363	GO:0000987	proximal promoter sequence-specific DNA binding
ENSGALG00000011291	NR1D2	2	37152397	37175363	GO:0001227	DNA-binding transcription repressor activity, RNA polymerase II-specific
ENSGALG00000011291	NR1D2	2	37152397	37175363	GO:0000122	negative regulation of transcription by RNA polymerase II
ENSGALG00000011291	NR1D2	2	37152397	37175363	GO:0019216	regulation of lipid metabolic process
ENSGALG00000011291	NR1D2	2	37152397	37175363	GO:0042752	regulation of circadian rhythm
ENSGALG00000011291	NR1D2	2	37152397	37175363	GO:0042752	regulation of circadian rhythm
ENSGALG00000011291	NR1D2	2	37152397	37175363	GO:0045892	negative regulation of transcription, DNA-templated
ENSGALG00000011291	NR1D2	2	37152397	37175363	GO:0045893	positive regulation of transcription, DNA-templated
ENSGALG00000011291	NR1D2	2	37152397	37175363	GO:0050727	regulation of inflammatory response
ENSGALG00000011291	NR1D2	2	37152397	37175363	GO:0055088	lipid homeostasis
ENSGALG00000011291	NR1D2	2	37152397	37175363	GO:0097009	energy homeostasis
ENSGALG00000011291	NR1D2	2	37152397	37175363	GO:2001014	regulation of skeletal muscle cell differentiation
ENSGALG00000011291	NR1D2	2	37152397	37175363	GO:0005654	nucleoplasm
ENSGALG00000015591	ACOX3	4	80933353	80968494	GO:0055114	oxidation-reduction process
ENSGALG00000015591	ACOX3	4	80933353	80968494	GO:0005777	peroxisome
ENSGALG00000015591	ACOX3	4	80933353	80968494	GO:0016627	oxidoreductase activity, acting on the CH-CH group of donors
ENSGALG00000015591	ACOX3	4	80933353	80968494	GO:0071949	FAD binding
ENSGALG00000015591	ACOX3	4	80933353	80968494	GO:0006631	fatty acid metabolic process
ENSGALG00000015591	ACOX3	4	80933353	80968494	GO:0003997	acyl-CoA oxidase activity
ENSGALG00000015591	ACOX3	4	80933353	80968494	GO:0006635	fatty acid beta-oxidation
ENSGALG00000015591	ACOX3	4	80933353	80968494	GO:0005777	peroxisome
ENSGALG00000015591	ACOX3	4	80933353	80968494	GO:0050660	flavin adenine dinucleotide binding
ENSGALG00000015591	ACOX3	4	80933353	80968494	GO:0055088	lipid homeostasis
ENSGALG00000015591	ACOX3	4	80933353	80968494	GO:0005504	fatty acid binding
ENSGALG00000015591	ACOX3	4	80933353	80968494	GO:0003997	acyl-CoA oxidase activity
ENSGALG00000015591	ACOX3	4	80933353	80968494	GO:0005102	signaling receptor binding
ENSGALG00000015591	ACOX3	4	80933353	80968494	GO:0016402	pristanoyl-CoA oxidase activity
ENSGALG00000015591	ACOX3	4	80933353	80968494	GO:0033540	fatty acid beta-oxidation using acyl-CoA oxidase
ENSGALG00000005079	VCL	6	16242475	16296001	GO:0005198	structural molecule activity
ENSGALG00000005079	VCL	6	16242475	16296001	GO:0007155	cell adhesion
ENSGALG00000005079	VCL	6	16242475	16296001	GO:0051015	actin filament binding
ENSGALG00000005079	VCL	6	16242475	16296001	GO:0003779	actin binding
ENSGALG00000005079	VCL	6	16242475	16296001	GO:0015629	actin cytoskeleton
ENSGALG00000005079	VCL	6	16242475	16296001	GO:0016020	membrane
ENSGALG00000005079	VCL	6	16242475	16296001	GO:0005623	cell
ENSGALG00000005079	VCL	6	16242475	16296001	GO:0005743	mitochondrial inner membrane
ENSGALG00000005079	VCL	6	16242475	16296001	GO:0005886	plasma membrane
ENSGALG00000005079	VCL	6	16242475	16296001	GO:0005737	cytoplasm
ENSGALG00000005079	VCL	6	16242475	16296001	GO:0005856	cytoskeleton
ENSGALG00000005079	VCL	6	16242475	16296001	GO:0030054	cell junction
ENSGALG00000005079	VCL	6	16242475	16296001	GO:0005886	plasma membrane
ENSGALG00000005079	VCL	6	16242475	16296001	GO:0005886	plasma membrane
ENSGALG00000005079	VCL	6	16242475	16296001	GO:0042803	protein homodimerization activity
ENSGALG00000005079	VCL	6	16242475	16296001	GO:0031594	neuromuscular junction
ENSGALG00000005079	VCL	6	16242475	16296001	GO:0005515	protein binding
ENSGALG00000005079	VCL	6	16242475	16296001	GO:0030334	regulation of cell migration
ENSGALG00000005079	VCL	6	16242475	16296001	GO:0005925	focal adhesion
ENSGALG00000005079	VCL	6	16242475	16296001	GO:0017166	vinculin binding
ENSGALG00000005079	VCL	6	16242475	16296001	GO:0001725	stress fiber
ENSGALG00000005079	VCL	6	16242475	16296001	GO:0005925	focal adhesion
ENSGALG00000005079	VCL	6	16242475	16296001	GO:0005925	focal adhesion
ENSGALG00000005079	VCL	6	16242475	16296001	GO:0042383	sarcolemma
ENSGALG00000005079	VCL	6	16242475	16296001	GO:0005903	brush border
ENSGALG00000005079	VCL	6	16242475	16296001	GO:0005915	zonula adherens
ENSGALG00000005079	VCL	6	16242475	16296001	GO:0090636	outer dense plaque of desmosome
ENSGALG00000005079	VCL	6	16242475	16296001	GO:0090637	inner dense plaque of desmosome
ENSGALG00000005079	VCL	6	16242475	16296001	GO:1990357	terminal web
ENSGALG00000005079	VCL	6	16242475	16296001	GO:0051393	alpha-actinin binding
ENSGALG00000005079	VCL	6	16242475	16296001	GO:0008013	beta-catenin binding
ENSGALG00000005079	VCL	6	16242475	16296001	GO:0045294	alpha-catenin binding
ENSGALG00000005079	VCL	6	16242475	16296001	GO:0045296	cadherin binding
ENSGALG00000005079	VCL	6	16242475	16296001	GO:0051371	muscle alpha-actinin binding
ENSGALG00000005079	VCL	6	16242475	16296001	GO:0097110	scaffold protein binding
ENSGALG00000005079	VCL	6	16242475	16296001	GO:0002009	morphogenesis of an epithelium
ENSGALG00000005079	VCL	6	16242475	16296001	GO:0030032	lamellipodium assembly
ENSGALG00000005079	VCL	6	16242475	16296001	GO:0034333	adherens junction assembly
ENSGALG00000005079	VCL	6	16242475	16296001	GO:0090136	epithelial cell-cell adhesion
ENSGALG00000005079	VCL	6	16242475	16296001	GO:0005911	cell-cell junction
ENSGALG00000005079	VCL	6	16242475	16296001	GO:0005911	cell-cell junction
ENSGALG00000005079	VCL	6	16242475	16296001	GO:0005912	adherens junction
ENSGALG00000005079	VCL	6	16242475	16296001	GO:0005912	adherens junction
ENSGALG00000005079	VCL	6	16242475	16296001	GO:0005927	muscle tendon junction
ENSGALG00000005079	VCL	6	16242475	16296001	GO:0015629	actin cytoskeleton
ENSGALG00000005079	VCL	6	16242475	16296001	GO:0030018	Z disc
ENSGALG00000005079	VCL	6	16242475	16296001	GO:0042383	sarcolemma
ENSGALG00000005079	VCL	6	16242475	16296001	GO:0042383	sarcolemma
ENSGALG00000005079	VCL	6	16242475	16296001	GO:0043034	costamere
ENSGALG00000005079	VCL	6	16242475	16296001	GO:0098723	skeletal muscle myofibril
ENSGALG00000005079	VCL	6	16242475	16296001	GO:0005198	structural molecule activity
ENSGALG00000005079	VCL	6	16242475	16296001	GO:0007155	cell adhesion
ENSGALG00000005079	VCL	6	16242475	16296001	GO:0051015	actin filament binding
ENSGALG00000005079	VCL	6	16242475	16296001	GO:0003779	actin binding
ENSGALG00000005079	VCL	6	16242475	16296001	GO:0015629	actin cytoskeleton
ENSGALG00000005079	VCL	6	16242475	16296001	GO:0016020	membrane
ENSGALG00000005079	VCL	6	16242475	16296001	GO:0005623	cell
ENSGALG00000005079	VCL	6	16242475	16296001	GO:0005623	cell
ENSGALG00000005079	VCL	6	16242475	16296001	GO:0005743	mitochondrial inner membrane
ENSGALG00000005079	VCL	6	16242475	16296001	GO:0005886	plasma membrane
ENSGALG00000005079	VCL	6	16242475	16296001	GO:0005737	cytoplasm
ENSGALG00000005079	VCL	6	16242475	16296001	GO:0005856	cytoskeleton
ENSGALG00000005079	VCL	6	16242475	16296001	GO:0030054	cell junction
ENSGALG00000005079	VCL	6	16242475	16296001	GO:0005886	plasma membrane
ENSGALG00000005079	VCL	6	16242475	16296001	GO:0005886	plasma membrane
ENSGALG00000005079	VCL	6	16242475	16296001	GO:0042803	protein homodimerization activity
ENSGALG00000005079	VCL	6	16242475	16296001	GO:0031594	neuromuscular junction
ENSGALG00000005079	VCL	6	16242475	16296001	GO:0005515	protein binding
ENSGALG00000005079	VCL	6	16242475	16296001	GO:0030334	regulation of cell migration
ENSGALG00000005079	VCL	6	16242475	16296001	GO:0005925	focal adhesion
ENSGALG00000005079	VCL	6	16242475	16296001	GO:0017166	vinculin binding
ENSGALG00000005079	VCL	6	16242475	16296001	GO:0001725	stress fiber
ENSGALG00000005079	VCL	6	16242475	16296001	GO:0005925	focal adhesion
ENSGALG00000005079	VCL	6	16242475	16296001	GO:0005925	focal adhesion
ENSGALG00000005079	VCL	6	16242475	16296001	GO:0042383	sarcolemma
ENSGALG00000005079	VCL	6	16242475	16296001	GO:0002162	dystroglycan binding
ENSGALG00000005079	VCL	6	16242475	16296001	GO:0031625	ubiquitin protein ligase binding
ENSGALG00000005079	VCL	6	16242475	16296001	GO:0045294	alpha-catenin binding
ENSGALG00000005079	VCL	6	16242475	16296001	GO:0002009	morphogenesis of an epithelium
ENSGALG00000005079	VCL	6	16242475	16296001	GO:0030032	lamellipodium assembly
ENSGALG00000005079	VCL	6	16242475	16296001	GO:0030334	regulation of cell migration
ENSGALG00000005079	VCL	6	16242475	16296001	GO:0034333	adherens junction assembly
ENSGALG00000005079	VCL	6	16242475	16296001	GO:0034394	protein localization to cell surface
ENSGALG00000005079	VCL	6	16242475	16296001	GO:0043297	apical junction assembly
ENSGALG00000005079	VCL	6	16242475	16296001	GO:0048675	axon extension
ENSGALG00000005079	VCL	6	16242475	16296001	GO:0090136	epithelial cell-cell adhesion
ENSGALG00000005079	VCL	6	16242475	16296001	GO:0002102	podosome
ENSGALG00000005079	VCL	6	16242475	16296001	GO:0005903	brush border
ENSGALG00000005079	VCL	6	16242475	16296001	GO:0005903	brush border
ENSGALG00000005079	VCL	6	16242475	16296001	GO:0005911	cell-cell junction
ENSGALG00000005079	VCL	6	16242475	16296001	GO:0005912	adherens junction
ENSGALG00000005079	VCL	6	16242475	16296001	GO:0005913	cell-cell adherens junction
ENSGALG00000005079	VCL	6	16242475	16296001	GO:0005915	zonula adherens
ENSGALG00000005079	VCL	6	16242475	16296001	GO:0005915	zonula adherens
ENSGALG00000005079	VCL	6	16242475	16296001	GO:0005916	fascia adherens
ENSGALG00000005079	VCL	6	16242475	16296001	GO:0032991	protein-containing complex
ENSGALG00000005079	VCL	6	16242475	16296001	GO:0042383	sarcolemma
ENSGALG00000005079	VCL	6	16242475	16296001	GO:0043034	costamere
ENSGALG00000005079	VCL	6	16242475	16296001	GO:0090636	outer dense plaque of desmosome
ENSGALG00000005079	VCL	6	16242475	16296001	GO:0090636	outer dense plaque of desmosome
ENSGALG00000005079	VCL	6	16242475	16296001	GO:0090637	inner dense plaque of desmosome
ENSGALG00000005079	VCL	6	16242475	16296001	GO:0090637	inner dense plaque of desmosome
ENSGALG00000005079	VCL	6	16242475	16296001	GO:1990357	terminal web
ENSGALG00000005079	VCL	6	16242475	16296001	GO:1990357	terminal web
ENSGALG00000005079	VCL	6	16242475	16296001	GO:0051393	alpha-actinin binding
ENSGALG00000005079	VCL	6	16242475	16296001	GO:0008013	beta-catenin binding
ENSGALG00000005079	VCL	6	16242475	16296001	GO:0045294	alpha-catenin binding
ENSGALG00000005079	VCL	6	16242475	16296001	GO:0045296	cadherin binding
ENSGALG00000005079	VCL	6	16242475	16296001	GO:0051371	muscle alpha-actinin binding
ENSGALG00000005079	VCL	6	16242475	16296001	GO:0097110	scaffold protein binding
ENSGALG00000005079	VCL	6	16242475	16296001	GO:0002009	morphogenesis of an epithelium
ENSGALG00000005079	VCL	6	16242475	16296001	GO:0030032	lamellipodium assembly
ENSGALG00000005079	VCL	6	16242475	16296001	GO:0034333	adherens junction assembly
ENSGALG00000005079	VCL	6	16242475	16296001	GO:0090136	epithelial cell-cell adhesion
ENSGALG00000005079	VCL	6	16242475	16296001	GO:0005911	cell-cell junction
ENSGALG00000005079	VCL	6	16242475	16296001	GO:0005911	cell-cell junction
ENSGALG00000005079	VCL	6	16242475	16296001	GO:0005912	adherens junction
ENSGALG00000005079	VCL	6	16242475	16296001	GO:0005927	muscle tendon junction
ENSGALG00000005079	VCL	6	16242475	16296001	GO:0015629	actin cytoskeleton
ENSGALG00000005079	VCL	6	16242475	16296001	GO:0030018	Z disc
ENSGALG00000005079	VCL	6	16242475	16296001	GO:0042383	sarcolemma
ENSGALG00000005079	VCL	6	16242475	16296001	GO:0043034	costamere
ENSGALG00000005079	VCL	6	16242475	16296001	GO:0098723	skeletal muscle myofibril
ENSGALG00000017053	SPART	1	173995752	174011944	GO:0005737	cytoplasm
ENSGALG00000017053	SPART	1	173995752	174011944	GO:0051301	cell division
ENSGALG00000017053	SPART	1	173995752	174011944	GO:0030496	midbody
ENSGALG00000017053	SPART	1	173995752	174011944	GO:0031625	ubiquitin protein ligase binding
ENSGALG00000017053	SPART	1	173995752	174011944	GO:0005886	plasma membrane
ENSGALG00000017053	SPART	1	173995752	174011944	GO:0005829	cytosol
ENSGALG00000017053	SPART	1	173995752	174011944	GO:0045202	synapse
ENSGALG00000017053	SPART	1	173995752	174011944	GO:0060612	adipose tissue development
ENSGALG00000017053	SPART	1	173995752	174011944	GO:0034389	lipid droplet organization
ENSGALG00000017053	SPART	1	173995752	174011944	GO:0005811	lipid droplet
ENSGALG00000017053	SPART	1	173995752	174011944	GO:0030514	negative regulation of BMP signaling pathway
ENSGALG00000017053	SPART	1	173995752	174011944	GO:0005741	mitochondrial outer membrane
ENSGALG00000017053	SPART	1	173995752	174011944	GO:0050905	neuromuscular process
ENSGALG00000017053	SPART	1	173995752	174011944	GO:0048698	negative regulation of collateral sprouting in absence of injury
ENSGALG00000017053	SPART	1	173995752	174011944	GO:0009838	abscission
ENSGALG00000017053	SPART	1	173995752	174011944	GO:0051881	regulation of mitochondrial membrane potential
ENSGALG00000017053	SPART	1	173995752	174011944	GO:0005886	plasma membrane
ENSGALG00000017053	SPART	1	173995752	174011944	GO:0030514	negative regulation of BMP signaling pathway
ENSGALG00000017053	SPART	1	173995752	174011944	GO:0051301	cell division
ENSGALG00000017053	SPART	1	173995752	174011944
ENSGALG00000010881	ASB2	5	45556294	45580842	GO:0035556	intracellular signal transduction
ENSGALG00000010881	ASB2	5	45556294	45580842	GO:0005515	protein binding
ENSGALG00000010881	ASB2	5	45556294	45580842	GO:0035556	intracellular signal transduction
ENSGALG00000010881	ASB2	5	45556294	45580842	GO:0005515	protein binding
ENSGALG00000010881	ASB2	5	45556294	45580842	GO:0016567	protein ubiquitination
ENSGALG00000010881	ASB2	5	45556294	45580842	GO:0061630	ubiquitin protein ligase activity
ENSGALG00000010881	ASB2	5	45556294	45580842	GO:0035914	skeletal muscle cell differentiation
ENSGALG00000010881	ASB2	5	45556294	45580842	GO:0000151	ubiquitin ligase complex
ENSGALG00000008439	CD36	1	11333589	11371413	GO:0016020	membrane
ENSGALG00000008439	CD36	1	11333589	11371413	GO:0006955	immune response
ENSGALG00000008439	CD36	1	11333589	11371413	GO:0007166	cell surface receptor signaling pathway
ENSGALG00000008439	CD36	1	11333589	11371413	GO:0016020	membrane
ENSGALG00000008439	CD36	1	11333589	11371413	GO:0005794	Golgi apparatus
ENSGALG00000008439	CD36	1	11333589	11371413	GO:0005886	plasma membrane
ENSGALG00000008439	CD36	1	11333589	11371413	GO:0045121	membrane raft
ENSGALG00000008439	CD36	1	11333589	11371413	GO:0097009	energy homeostasis
ENSGALG00000008439	CD36	1	11333589	11371413	GO:0034197	triglyceride transport
ENSGALG00000008439	CD36	1	11333589	11371413	GO:0050909	sensory perception of taste
ENSGALG00000008439	CD36	1	11333589	11371413	GO:0007204	positive regulation of cytosolic calcium ion concentration
ENSGALG00000008439	CD36	1	11333589	11371413	GO:0070374	positive regulation of ERK1 and ERK2 cascade
ENSGALG00000008439	CD36	1	11333589	11371413	GO:0050830	defense response to Gram-positive bacterium
ENSGALG00000008439	CD36	1	11333589	11371413	GO:0032755	positive regulation of interleukin-6 production
ENSGALG00000008439	CD36	1	11333589	11371413	GO:0032760	positive regulation of tumor necrosis factor production
ENSGALG00000008439	CD36	1	11333589	11371413	GO:0060907	positive regulation of macrophage cytokine production
ENSGALG00000008439	CD36	1	11333589	11371413	GO:0071222	cellular response to lipopolysaccharide
ENSGALG00000008439	CD36	1	11333589	11371413	GO:0009986	cell surface
ENSGALG00000008439	CD36	1	11333589	11371413	GO:0044539	long-chain fatty acid import
ENSGALG00000008439	CD36	1	11333589	11371413	GO:0044539	long-chain fatty acid import
ENSGALG00000008439	CD36	1	11333589	11371413	GO:0000122	negative regulation of transcription by RNA polymerase II
ENSGALG00000008439	CD36	1	11333589	11371413	GO:0045177	apical part of cell
ENSGALG00000008439	CD36	1	11333589	11371413	GO:0008035	high-density lipoprotein particle binding
ENSGALG00000008439	CD36	1	11333589	11371413	GO:0030169	low-density lipoprotein particle binding
ENSGALG00000008439	CD36	1	11333589	11371413	GO:0030169	low-density lipoprotein particle binding
ENSGALG00000008439	CD36	1	11333589	11371413	GO:0010886	positive regulation of cholesterol storage
ENSGALG00000008439	CD36	1	11333589	11371413	GO:0034383	low-density lipoprotein particle clearance
ENSGALG00000008439	CD36	1	11333589	11371413	GO:0031623	receptor internalization
ENSGALG00000008439	CD36	1	11333589	11371413	GO:1904646	cellular response to amyloid-beta
ENSGALG00000008439	CD36	1	11333589	11371413	GO:0010629	negative regulation of gene expression
ENSGALG00000008439	CD36	1	11333589	11371413	GO:0031526	brush border membrane
ENSGALG00000008439	CD36	1	11333589	11371413	GO:0043410	positive regulation of MAPK cascade
ENSGALG00000008439	CD36	1	11333589	11371413	GO:0001954	positive regulation of cell-matrix adhesion
ENSGALG00000008439	CD36	1	11333589	11371413	GO:0120162	positive regulation of cold-induced thermogenesis
ENSGALG00000008439	CD36	1	11333589	11371413	GO:0010628	positive regulation of gene expression
ENSGALG00000008439	CD36	1	11333589	11371413	GO:0009897	external side of plasma membrane
ENSGALG00000008439	CD36	1	11333589	11371413	GO:0007166	cell surface receptor signaling pathway
ENSGALG00000008439	CD36	1	11333589	11371413	GO:0009617	response to bacterium
ENSGALG00000008439	CD36	1	11333589	11371413	GO:0042953	lipoprotein transport
ENSGALG00000008439	CD36	1	11333589	11371413	GO:0006910	phagocytosis, recognition
ENSGALG00000008439	CD36	1	11333589	11371413	GO:0032735	positive regulation of interleukin-12 production
ENSGALG00000008439	CD36	1	11333589	11371413	GO:0043123	positive regulation of I-kappaB kinase/NF-kappaB signaling
ENSGALG00000008439	CD36	1	11333589	11371413	GO:0043277	apoptotic cell clearance
ENSGALG00000008439	CD36	1	11333589	11371413	GO:0044130	negative regulation of growth of symbiont in host
ENSGALG00000008439	CD36	1	11333589	11371413	GO:0060100	positive regulation of phagocytosis, engulfment
ENSGALG00000008439	CD36	1	11333589	11371413	GO:0071221	cellular response to bacterial lipopeptide
ENSGALG00000008439	CD36	1	11333589	11371413	GO:0071223	cellular response to lipoteichoic acid
ENSGALG00000008439	CD36	1	11333589	11371413	GO:0005041	low-density lipoprotein particle receptor activity
ENSGALG00000008439	CD36	1	11333589	11371413	GO:0005044	scavenger receptor activity
ENSGALG00000008439	CD36	1	11333589	11371413	GO:0008289	lipid binding
ENSGALG00000008439	CD36	1	11333589	11371413	GO:0035325	Toll-like receptor binding
ENSGALG00000008439	CD36	1	11333589	11371413	GO:0070892	lipoteichoic acid receptor activity
ENSGALG00000008439	CD36	1	11333589	11371413	GO:0071813	lipoprotein particle binding
ENSGALG00000008439	CD36	1	11333589	11371413	GO:0150025	oxidised low-density lipoprotein particle receptor activity
ENSGALG00000008439	CD36	1	11333589	11371413	GO:0006898	receptor-mediated endocytosis
ENSGALG00000008439	CD36	1	11333589	11371413	GO:0007263	nitric oxide mediated signal transduction
ENSGALG00000008439	CD36	1	11333589	11371413	GO:0010744	positive regulation of macrophage derived foam cell differentiation
ENSGALG00000008439	CD36	1	11333589	11371413	GO:0010942	positive regulation of cell death
ENSGALG00000008439	CD36	1	11333589	11371413	GO:0019915	lipid storage
ENSGALG00000008439	CD36	1	11333589	11371413	GO:0019934	cGMP-mediated signaling
ENSGALG00000008439	CD36	1	11333589	11371413	GO:0030194	positive regulation of blood coagulation
ENSGALG00000008439	CD36	1	11333589	11371413	GO:0030299	intestinal cholesterol absorption
ENSGALG00000008439	CD36	1	11333589	11371413	GO:0030301	cholesterol transport
ENSGALG00000008439	CD36	1	11333589	11371413	GO:0033993	response to lipid
ENSGALG00000008439	CD36	1	11333589	11371413	GO:0034121	regulation of toll-like receptor signaling pathway
ENSGALG00000008439	CD36	1	11333589	11371413	GO:0034381	plasma lipoprotein particle clearance
ENSGALG00000008439	CD36	1	11333589	11371413	GO:0035634	response to stilbenoid
ENSGALG00000008439	CD36	1	11333589	11371413	GO:0042308	negative regulation of protein import into nucleus
ENSGALG00000008439	CD36	1	11333589	11371413	GO:0043497	regulation of protein heterodimerization activity
ENSGALG00000008439	CD36	1	11333589	11371413	GO:0045429	positive regulation of nitric oxide biosynthetic process
ENSGALG00000008439	CD36	1	11333589	11371413	GO:0050702	interleukin-1 beta secretion
ENSGALG00000008439	CD36	1	11333589	11371413	GO:0050731	positive regulation of peptidyl-tyrosine phosphorylation
ENSGALG00000008439	CD36	1	11333589	11371413	GO:0050892	intestinal absorption
ENSGALG00000008439	CD36	1	11333589	11371413	GO:0051092	positive regulation of NF-kappaB transcription factor activity
ENSGALG00000008439	CD36	1	11333589	11371413	GO:0055096	low-density lipoprotein particle mediated signaling
ENSGALG00000008439	CD36	1	11333589	11371413	GO:0070508	cholesterol import
ENSGALG00000008439	CD36	1	11333589	11371413	GO:0070542	response to fatty acid
ENSGALG00000008439	CD36	1	11333589	11371413	GO:0070543	response to linoleic acid
ENSGALG00000008439	CD36	1	11333589	11371413	GO:0071404	cellular response to low-density lipoprotein particle stimulus
ENSGALG00000008439	CD36	1	11333589	11371413	GO:0071447	cellular response to hydroperoxide
ENSGALG00000008439	CD36	1	11333589	11371413	GO:0071726	cellular response to diacyl bacterial lipopeptide
ENSGALG00000008439	CD36	1	11333589	11371413	GO:0098900	regulation of action potential
ENSGALG00000008439	CD36	1	11333589	11371413	GO:0140052	cellular response to oxidised low-density lipoprotein particle stimulus
ENSGALG00000008439	CD36	1	11333589	11371413	GO:0150024	oxidised low-density lipoprotein particle clearance
ENSGALG00000008439	CD36	1	11333589	11371413	GO:0150094	amyloid-beta clearance by cellular catabolic process
ENSGALG00000008439	CD36	1	11333589	11371413	GO:1900227	positive regulation of NLRP3 inflammasome complex assembly
ENSGALG00000008439	CD36	1	11333589	11371413	GO:1903428	positive regulation of reactive oxygen species biosynthetic process
ENSGALG00000008439	CD36	1	11333589	11371413	GO:1990000	amyloid fibril formation
ENSGALG00000008439	CD36	1	11333589	11371413	GO:2000121	regulation of removal of superoxide radicals
ENSGALG00000008439	CD36	1	11333589	11371413	GO:2000334	positive regulation of blood microparticle formation
ENSGALG00000008439	CD36	1	11333589	11371413	GO:2000379	positive regulation of reactive oxygen species metabolic process
ENSGALG00000008439	CD36	1	11333589	11371413	GO:0043235	receptor complex
ENSGALG00000008439	CD36	1	11333589	11371413	GO:0016020	membrane
ENSGALG00000008439	CD36	1	11333589	11371413	GO:0006955	immune response
ENSGALG00000008439	CD36	1	11333589	11371413	GO:0007166	cell surface receptor signaling pathway
ENSGALG00000008439	CD36	1	11333589	11371413	GO:0016021	integral component of membrane
ENSGALG00000008439	CD36	1	11333589	11371413	GO:0016020	membrane
ENSGALG00000007435	RAB18	2	15786146	15799233	GO:0003924	GTPase activity
ENSGALG00000007435	RAB18	2	15786146	15799233	GO:0005525	GTP binding
ENSGALG00000007435	RAB18	2	15786146	15799233	GO:0000166	nucleotide binding
ENSGALG00000007435	RAB18	2	15786146	15799233	GO:0007275	multicellular organism development
ENSGALG00000007435	RAB18	2	15786146	15799233	GO:0003924	GTPase activity
ENSGALG00000007435	RAB18	2	15786146	15799233	GO:0006886	intracellular protein transport
ENSGALG00000007435	RAB18	2	15786146	15799233	GO:0032482	Rab protein signal transduction
ENSGALG00000007435	RAB18	2	15786146	15799233	GO:0005794	Golgi apparatus
ENSGALG00000007435	RAB18	2	15786146	15799233	GO:0015031	protein transport
ENSGALG00000007435	RAB18	2	15786146	15799233	GO:0034389	lipid droplet organization
ENSGALG00000007435	RAB18	2	15786146	15799233	GO:0001654	eye development
ENSGALG00000007435	RAB18	2	15786146	15799233	GO:0007420	brain development
ENSGALG00000007435	RAB18	2	15786146	15799233	GO:0019003	GDP binding
ENSGALG00000007435	RAB18	2	15786146	15799233	GO:0019003	GDP binding
ENSGALG00000007435	RAB18	2	15786146	15799233	GO:0034389	lipid droplet organization
ENSGALG00000007435	RAB18	2	15786146	15799233	GO:0071786	endoplasmic reticulum tubular network organization
ENSGALG00000007435	RAB18	2	15786146	15799233	GO:0071782	endoplasmic reticulum tubular network
ENSGALG00000010312	PLCH1	9	23132124	23185052	GO:0035556	intracellular signal transduction
ENSGALG00000010312	PLCH1	9	23132124	23185052	GO:0007165	signal transduction
ENSGALG00000010312	PLCH1	9	23132124	23185052	GO:0005509	calcium ion binding
ENSGALG00000010312	PLCH1	9	23132124	23185052	GO:0006629	lipid metabolic process
ENSGALG00000010312	PLCH1	9	23132124	23185052	GO:0008081	phosphoric diester hydrolase activity
ENSGALG00000010312	PLCH1	9	23132124	23185052	GO:0048015	phosphatidylinositol-mediated signaling
ENSGALG00000010312	PLCH1	9	23132124	23185052	GO:0004435	phosphatidylinositol phospholipase C activity
ENSGALG00000010312	PLCH1	9	23132124	23185052	GO:0050429	calcium-dependent phospholipase C activity
ENSGALG00000010312	PLCH1	9	23132124	23185052	GO:0035556	intracellular signal transduction
ENSGALG00000010312	PLCH1	9	23132124	23185052	GO:0007165	signal transduction
ENSGALG00000010312	PLCH1	9	23132124	23185052	GO:0005509	calcium ion binding
ENSGALG00000010312	PLCH1	9	23132124	23185052	GO:0006629	lipid metabolic process
ENSGALG00000010312	PLCH1	9	23132124	23185052	GO:0008081	phosphoric diester hydrolase activity
ENSGALG00000010312	PLCH1	9	23132124	23185052	GO:0048015	phosphatidylinositol-mediated signaling
ENSGALG00000010312	PLCH1	9	23132124	23185052	GO:0004435	phosphatidylinositol phospholipase C activity
ENSGALG00000010312	PLCH1	9	23132124	23185052	GO:0050429	calcium-dependent phospholipase C activity
ENSGALG00000010312	PLCH1	9	23132124	23185052	GO:0035556	intracellular signal transduction
ENSGALG00000010312	PLCH1	9	23132124	23185052	GO:0007165	signal transduction
ENSGALG00000010312	PLCH1	9	23132124	23185052	GO:0005509	calcium ion binding
ENSGALG00000010312	PLCH1	9	23132124	23185052	GO:0006629	lipid metabolic process
ENSGALG00000010312	PLCH1	9	23132124	23185052	GO:0008081	phosphoric diester hydrolase activity
ENSGALG00000010312	PLCH1	9	23132124	23185052	GO:0048015	phosphatidylinositol-mediated signaling
ENSGALG00000010312	PLCH1	9	23132124	23185052	GO:0004435	phosphatidylinositol phospholipase C activity
ENSGALG00000010312	PLCH1	9	23132124	23185052	GO:0050429	calcium-dependent phospholipase C activity
ENSGALG00000010312	PLCH1	9	23132124	23185052	GO:0005737	cytoplasm
ENSGALG00000010312	PLCH1	9	23132124	23185052	GO:0016020	membrane
ENSGALG00000010312	PLCH1	9	23132124	23185052	GO:0005829	cytosol
ENSGALG00000010312	PLCH1	9	23132124	23185052	GO:0043231	intracellular membrane-bounded organelle
ENSGALG00000010312	PLCH1	9	23132124	23185052	GO:0048015	phosphatidylinositol-mediated signaling
ENSGALG00000010312	PLCH1	9	23132124	23185052	GO:0050429	calcium-dependent phospholipase C activity
ENSGALG00000010312	PLCH1	9	23132124	23185052	GO:0035556	intracellular signal transduction
ENSGALG00000010312	PLCH1	9	23132124	23185052	GO:0007165	signal transduction
ENSGALG00000010312	PLCH1	9	23132124	23185052	GO:0005509	calcium ion binding
ENSGALG00000010312	PLCH1	9	23132124	23185052	GO:0006629	lipid metabolic process
ENSGALG00000010312	PLCH1	9	23132124	23185052	GO:0008081	phosphoric diester hydrolase activity
ENSGALG00000010312	PLCH1	9	23132124	23185052	GO:0048015	phosphatidylinositol-mediated signaling
ENSGALG00000010312	PLCH1	9	23132124	23185052	GO:0004435	phosphatidylinositol phospholipase C activity
ENSGALG00000010312	PLCH1	9	23132124	23185052	GO:0050429	calcium-dependent phospholipase C activity
ENSGALG00000010312	PLCH1	9	23132124	23185052	GO:0035556	intracellular signal transduction
ENSGALG00000010312	PLCH1	9	23132124	23185052	GO:0007165	signal transduction
ENSGALG00000010312	PLCH1	9	23132124	23185052	GO:0005509	calcium ion binding
ENSGALG00000010312	PLCH1	9	23132124	23185052	GO:0006629	lipid metabolic process
ENSGALG00000010312	PLCH1	9	23132124	23185052	GO:0008081	phosphoric diester hydrolase activity
ENSGALG00000010312	PLCH1	9	23132124	23185052	GO:0048015	phosphatidylinositol-mediated signaling
ENSGALG00000010312	PLCH1	9	23132124	23185052	GO:0004435	phosphatidylinositol phospholipase C activity
ENSGALG00000010312	PLCH1	9	23132124	23185052	GO:0050429	calcium-dependent phospholipase C activity
ENSGALG00000010312	PLCH1	9	23132124	23185052	GO:0016787	hydrolase activity
ENSGALG00000010312	PLCH1	9	23132124	23185052	GO:0016042	lipid catabolic process
ENSGALG00000010312	PLCH1	9	23132124	23185052	GO:0004629	phospholipase C activity
ENSGALG00000003304	CRTC1	28	3909947	3943089	GO:0005634	nucleus
ENSGALG00000003304	CRTC1	28	3909947	3943089	GO:0005737	cytoplasm
ENSGALG00000003304	CRTC1	28	3909947	3943089	GO:0008140	cAMP response element binding protein binding
ENSGALG00000003304	CRTC1	28	3909947	3943089	GO:0051289	protein homotetramerization
ENSGALG00000003304	CRTC1	28	3909947	3943089	GO:0032793	positive regulation of CREB transcription factor activity
ENSGALG00000003304	CRTC1	28	3909947	3943089	GO:0005634	nucleus
ENSGALG00000003304	CRTC1	28	3909947	3943089	GO:0005737	cytoplasm
ENSGALG00000003304	CRTC1	28	3909947	3943089	GO:0045944	positive regulation of transcription by RNA polymerase II
ENSGALG00000003304	CRTC1	28	3909947	3943089	GO:0008140	cAMP response element binding protein binding
ENSGALG00000003304	CRTC1	28	3909947	3943089	GO:0007613	memory
ENSGALG00000003304	CRTC1	28	3909947	3943089	GO:0032793	positive regulation of CREB transcription factor activity
ENSGALG00000003304	CRTC1	28	3909947	3943089	GO:0043153	entrainment of circadian clock by photoperiod
ENSGALG00000003304	CRTC1	28	3909947	3943089	GO:0045944	positive regulation of transcription by RNA polymerase II
ENSGALG00000003304	CRTC1	28	3909947	3943089	GO:0097009	energy homeostasis
ENSGALG00000003304	CRTC1	28	3909947	3943089	GO:1902631	negative regulation of membrane hyperpolarization
ENSGALG00000003304	CRTC1	28	3909947	3943089	GO:0005654	nucleoplasm
ENSGALG00000003304	CRTC1	28	3909947	3943089	GO:0005829	cytosol
ENSGALG00000003304	CRTC1	28	3909947	3943089	GO:0005886	plasma membrane
ENSGALG00000003304	CRTC1	28	3909947	3943089	GO:0016604	nuclear body
ENSGALG00000003304	CRTC1	28	3909947	3943089	GO:0005634	nucleus
ENSGALG00000003304	CRTC1	28	3909947	3943089	GO:0005737	cytoplasm
ENSGALG00000003304	CRTC1	28	3909947	3943089	GO:0008140	cAMP response element binding protein binding
ENSGALG00000003304	CRTC1	28	3909947	3943089	GO:0051289	protein homotetramerization
ENSGALG00000003304	CRTC1	28	3909947	3943089	GO:0032793	positive regulation of CREB transcription factor activity
ENSGALG00000003473	SFRP1	22	2877954	2888842	GO:0005515	protein binding
ENSGALG00000003473	SFRP1	22	2877954	2888842	GO:0005576	extracellular region
ENSGALG00000003473	SFRP1	22	2877954	2888842	GO:0007275	multicellular organism development
ENSGALG00000003473	SFRP1	22	2877954	2888842	GO:0016055	Wnt signaling pathway
ENSGALG00000003473	SFRP1	22	2877954	2888842	GO:0004197	cysteine-type endopeptidase activity
ENSGALG00000003473	SFRP1	22	2877954	2888842	GO:0005109	frizzled binding
ENSGALG00000003473	SFRP1	22	2877954	2888842	GO:0008144	drug binding
ENSGALG00000003473	SFRP1	22	2877954	2888842	GO:0008201	heparin binding
ENSGALG00000003473	SFRP1	22	2877954	2888842	GO:0017147	Wnt-protein binding
ENSGALG00000003473	SFRP1	22	2877954	2888842	GO:0042802	identical protein binding
ENSGALG00000003473	SFRP1	22	2877954	2888842	GO:0001649	osteoblast differentiation
ENSGALG00000003473	SFRP1	22	2877954	2888842	GO:0001657	ureteric bud development
ENSGALG00000003473	SFRP1	22	2877954	2888842	GO:0001756	somitogenesis
ENSGALG00000003473	SFRP1	22	2877954	2888842	GO:0001843	neural tube closure
ENSGALG00000003473	SFRP1	22	2877954	2888842	GO:0002244	hematopoietic progenitor cell differentiation
ENSGALG00000003473	SFRP1	22	2877954	2888842	GO:0008284	positive regulation of cell proliferation
ENSGALG00000003473	SFRP1	22	2877954	2888842	GO:0008285	negative regulation of cell proliferation
ENSGALG00000003473	SFRP1	22	2877954	2888842	GO:0008584	male gonad development
ENSGALG00000003473	SFRP1	22	2877954	2888842	GO:0008585	female gonad development
ENSGALG00000003473	SFRP1	22	2877954	2888842	GO:0009267	cellular response to starvation
ENSGALG00000003473	SFRP1	22	2877954	2888842	GO:0009950	dorsal/ventral axis specification
ENSGALG00000003473	SFRP1	22	2877954	2888842	GO:0009952	anterior/posterior pattern specification
ENSGALG00000003473	SFRP1	22	2877954	2888842	GO:0010564	regulation of cell cycle process
ENSGALG00000003473	SFRP1	22	2877954	2888842	GO:0010629	negative regulation of gene expression
ENSGALG00000003473	SFRP1	22	2877954	2888842	GO:0010719	negative regulation of epithelial to mesenchymal transition
ENSGALG00000003473	SFRP1	22	2877954	2888842	GO:0010975	regulation of neuron projection development
ENSGALG00000003473	SFRP1	22	2877954	2888842	GO:0014034	neural crest cell fate commitment
ENSGALG00000003473	SFRP1	22	2877954	2888842	GO:0014070	response to organic cyclic compound
ENSGALG00000003473	SFRP1	22	2877954	2888842	GO:0021915	neural tube development
ENSGALG00000003473	SFRP1	22	2877954	2888842	GO:0030097	hemopoiesis
ENSGALG00000003473	SFRP1	22	2877954	2888842	GO:0030177	positive regulation of Wnt signaling pathway
ENSGALG00000003473	SFRP1	22	2877954	2888842	GO:0030178	negative regulation of Wnt signaling pathway
ENSGALG00000003473	SFRP1	22	2877954	2888842	GO:0030279	negative regulation of ossification
ENSGALG00000003473	SFRP1	22	2877954	2888842	GO:0030307	positive regulation of cell growth
ENSGALG00000003473	SFRP1	22	2877954	2888842	GO:0030308	negative regulation of cell growth
ENSGALG00000003473	SFRP1	22	2877954	2888842	GO:0030336	negative regulation of cell migration
ENSGALG00000003473	SFRP1	22	2877954	2888842	GO:0030514	negative regulation of BMP signaling pathway
ENSGALG00000003473	SFRP1	22	2877954	2888842	GO:0033689	negative regulation of osteoblast proliferation
ENSGALG00000003473	SFRP1	22	2877954	2888842	GO:0035019	somatic stem cell population maintenance
ENSGALG00000003473	SFRP1	22	2877954	2888842	GO:0042493	response to drug
ENSGALG00000003473	SFRP1	22	2877954	2888842	GO:0043065	positive regulation of apoptotic process
ENSGALG00000003473	SFRP1	22	2877954	2888842	GO:0043066	negative regulation of apoptotic process
ENSGALG00000003473	SFRP1	22	2877954	2888842	GO:0043508	negative regulation of JUN kinase activity
ENSGALG00000003473	SFRP1	22	2877954	2888842	GO:0044344	cellular response to fibroblast growth factor stimulus
ENSGALG00000003473	SFRP1	22	2877954	2888842	GO:0044345	stromal-epithelial cell signaling involved in prostate gland development
ENSGALG00000003473	SFRP1	22	2877954	2888842	GO:0045578	negative regulation of B cell differentiation
ENSGALG00000003473	SFRP1	22	2877954	2888842	GO:0045600	positive regulation of fat cell differentiation
ENSGALG00000003473	SFRP1	22	2877954	2888842	GO:0045668	negative regulation of osteoblast differentiation
ENSGALG00000003473	SFRP1	22	2877954	2888842	GO:0045671	negative regulation of osteoclast differentiation
ENSGALG00000003473	SFRP1	22	2877954	2888842	GO:0045880	positive regulation of smoothened signaling pathway
ENSGALG00000003473	SFRP1	22	2877954	2888842	GO:0045892	negative regulation of transcription, DNA-templated
ENSGALG00000003473	SFRP1	22	2877954	2888842	GO:0045893	positive regulation of transcription, DNA-templated
ENSGALG00000003473	SFRP1	22	2877954	2888842	GO:0046546	development of primary male sexual characteristics
ENSGALG00000003473	SFRP1	22	2877954	2888842	GO:0046676	negative regulation of insulin secretion
ENSGALG00000003473	SFRP1	22	2877954	2888842	GO:0046851	negative regulation of bone remodeling
ENSGALG00000003473	SFRP1	22	2877954	2888842	GO:0048147	negative regulation of fibroblast proliferation
ENSGALG00000003473	SFRP1	22	2877954	2888842	GO:0048546	digestive tract morphogenesis
ENSGALG00000003473	SFRP1	22	2877954	2888842	GO:0050679	positive regulation of epithelial cell proliferation
ENSGALG00000003473	SFRP1	22	2877954	2888842	GO:0050680	negative regulation of epithelial cell proliferation
ENSGALG00000003473	SFRP1	22	2877954	2888842	GO:0050732	negative regulation of peptidyl-tyrosine phosphorylation
ENSGALG00000003473	SFRP1	22	2877954	2888842	GO:0060070	canonical Wnt signaling pathway
ENSGALG00000003473	SFRP1	22	2877954	2888842	GO:0060071	Wnt signaling pathway, planar cell polarity pathway
ENSGALG00000003473	SFRP1	22	2877954	2888842	GO:0060218	hematopoietic stem cell differentiation
ENSGALG00000003473	SFRP1	22	2877954	2888842	GO:0060346	bone trabecula formation
ENSGALG00000003473	SFRP1	22	2877954	2888842	GO:0060527	prostate epithelial cord arborization involved in prostate glandular acinus morphogenesis
ENSGALG00000003473	SFRP1	22	2877954	2888842	GO:0060687	regulation of branching involved in prostate gland morphogenesis
ENSGALG00000003473	SFRP1	22	2877954	2888842	GO:0060766	negative regulation of androgen receptor signaling pathway
ENSGALG00000003473	SFRP1	22	2877954	2888842	GO:0071305	cellular response to vitamin D
ENSGALG00000003473	SFRP1	22	2877954	2888842	GO:0071347	cellular response to interleukin-1
ENSGALG00000003473	SFRP1	22	2877954	2888842	GO:0071356	cellular response to tumor necrosis factor
ENSGALG00000003473	SFRP1	22	2877954	2888842	GO:0071363	cellular response to growth factor stimulus
ENSGALG00000003473	SFRP1	22	2877954	2888842	GO:0071380	cellular response to prostaglandin E stimulus
ENSGALG00000003473	SFRP1	22	2877954	2888842	GO:0071391	cellular response to estrogen stimulus
ENSGALG00000003473	SFRP1	22	2877954	2888842	GO:0071392	cellular response to estradiol stimulus
ENSGALG00000003473	SFRP1	22	2877954	2888842	GO:0071456	cellular response to hypoxia
ENSGALG00000003473	SFRP1	22	2877954	2888842	GO:0071481	cellular response to X-ray
ENSGALG00000003473	SFRP1	22	2877954	2888842	GO:0071504	cellular response to heparin
ENSGALG00000003473	SFRP1	22	2877954	2888842	GO:0071542	dopaminergic neuron differentiation
ENSGALG00000003473	SFRP1	22	2877954	2888842	GO:0071560	cellular response to transforming growth factor beta stimulus
ENSGALG00000003473	SFRP1	22	2877954	2888842	GO:0071773	cellular response to BMP stimulus
ENSGALG00000003473	SFRP1	22	2877954	2888842	GO:0090090	negative regulation of canonical Wnt signaling pathway
ENSGALG00000003473	SFRP1	22	2877954	2888842	GO:0090175	regulation of establishment of planar polarity
ENSGALG00000003473	SFRP1	22	2877954	2888842	GO:0090179	planar cell polarity pathway involved in neural tube closure
ENSGALG00000003473	SFRP1	22	2877954	2888842	GO:0090244	Wnt signaling pathway involved in somitogenesis
ENSGALG00000003473	SFRP1	22	2877954	2888842	GO:0090246	convergent extension involved in somitogenesis
ENSGALG00000003473	SFRP1	22	2877954	2888842	GO:0090263	positive regulation of canonical Wnt signaling pathway
ENSGALG00000003473	SFRP1	22	2877954	2888842	GO:1902043	positive regulation of extrinsic apoptotic signaling pathway via death domain receptors
ENSGALG00000003473	SFRP1	22	2877954	2888842	GO:1904956	regulation of midbrain dopaminergic neuron differentiation
ENSGALG00000003473	SFRP1	22	2877954	2888842	GO:2000041	negative regulation of planar cell polarity pathway involved in axis elongation
ENSGALG00000003473	SFRP1	22	2877954	2888842	GO:2000052	positive regulation of non-canonical Wnt signaling pathway
ENSGALG00000003473	SFRP1	22	2877954	2888842	GO:2000054	negative regulation of Wnt signaling pathway involved in dorsal/ventral axis specification
ENSGALG00000003473	SFRP1	22	2877954	2888842	GO:2000080	negative regulation of canonical Wnt signaling pathway involved in controlling type B pancreatic cell proliferation
ENSGALG00000003473	SFRP1	22	2877954	2888842	GO:2000270	negative regulation of fibroblast apoptotic process
ENSGALG00000003473	SFRP1	22	2877954	2888842	GO:2000271	positive regulation of fibroblast apoptotic process
ENSGALG00000003473	SFRP1	22	2877954	2888842	GO:2001238	positive regulation of extrinsic apoptotic signaling pathway
ENSGALG00000003473	SFRP1	22	2877954	2888842	GO:0005615	extracellular space
ENSGALG00000003473	SFRP1	22	2877954	2888842	GO:0005829	cytosol
ENSGALG00000003473	SFRP1	22	2877954	2888842	GO:0009986	cell surface
ENSGALG00000003473	SFRP1	22	2877954	2888842	GO:0062023	collagen-containing extracellular matrix
ENSGALG00000007331	SVIL	2	14681633	14783967	GO:0051015	actin filament binding
ENSGALG00000007331	SVIL	2	14681633	14783967	GO:0003779	actin binding
ENSGALG00000007331	SVIL	2	14681633	14783967	GO:0007010	cytoskeleton organization
ENSGALG00000007331	SVIL	2	14681633	14783967	GO:0005634	nucleus
ENSGALG00000007331	SVIL	2	14681633	14783967	GO:0005886	plasma membrane
ENSGALG00000007331	SVIL	2	14681633	14783967	GO:0005737	cytoplasm
ENSGALG00000007331	SVIL	2	14681633	14783967	GO:0051015	actin filament binding
ENSGALG00000007331	SVIL	2	14681633	14783967	GO:0007519	skeletal muscle tissue development
ENSGALG00000007331	SVIL	2	14681633	14783967	GO:0043034	costamere
ENSGALG00000007331	SVIL	2	14681633	14783967	GO:0005829	cytosol
ENSGALG00000007331	SVIL	2	14681633	14783967	GO:0015629	actin cytoskeleton
ENSGALG00000007331	SVIL	2	14681633	14783967	GO:0051015	actin filament binding
ENSGALG00000007331	SVIL	2	14681633	14783967	GO:0003779	actin binding
ENSGALG00000007331	SVIL	2	14681633	14783967	GO:0007010	cytoskeleton organization
ENSGALG00000007331	SVIL	2	14681633	14783967	GO:0051015	actin filament binding
ENSGALG00000007331	SVIL	2	14681633	14783967	GO:0003779	actin binding
ENSGALG00000007331	SVIL	2	14681633	14783967	GO:0007010	cytoskeleton organization
ENSGALG00000007331	SVIL	2	14681633	14783967	GO:0051015	actin filament binding
ENSGALG00000007331	SVIL	2	14681633	14783967	GO:0003779	actin binding
ENSGALG00000007331	SVIL	2	14681633	14783967	GO:0007010	cytoskeleton organization
ENSGALG00000007331	SVIL	2	14681633	14783967	GO:0051015	actin filament binding
ENSGALG00000007331	SVIL	2	14681633	14783967	GO:0003779	actin binding
ENSGALG00000007331	SVIL	2	14681633	14783967	GO:0007010	cytoskeleton organization
ENSGALG00000007331	SVIL	2	14681633	14783967	GO:0051015	actin filament binding
ENSGALG00000007331	SVIL	2	14681633	14783967	GO:0003779	actin binding
ENSGALG00000007331	SVIL	2	14681633	14783967	GO:0007010	cytoskeleton organization
ENSGALG00000007331	SVIL	2	14681633	14783967	GO:0051015	actin filament binding
ENSGALG00000007331	SVIL	2	14681633	14783967	GO:0003779	actin binding
ENSGALG00000007331	SVIL	2	14681633	14783967	GO:0007010	cytoskeleton organization
ENSGALG00000004980	kcnma1	6	14211114	14648816	GO:0016020	membrane
ENSGALG00000004980	kcnma1	6	14211114	14648816	GO:0005216	ion channel activity
ENSGALG00000004980	kcnma1	6	14211114	14648816	GO:0006811	ion transport
ENSGALG00000004980	kcnma1	6	14211114	14648816	GO:0055085	transmembrane transport
ENSGALG00000004980	kcnma1	6	14211114	14648816	GO:0005249	voltage-gated potassium channel activity
ENSGALG00000004980	kcnma1	6	14211114	14648816	GO:0006813	potassium ion transport
ENSGALG00000004980	kcnma1	6	14211114	14648816	GO:0008076	voltage-gated potassium channel complex
ENSGALG00000004980	kcnma1	6	14211114	14648816	GO:0016021	integral component of membrane
ENSGALG00000004980	kcnma1	6	14211114	14648816	GO:0046872	metal ion binding
ENSGALG00000004980	kcnma1	6	14211114	14648816	GO:0005886	plasma membrane
ENSGALG00000004980	kcnma1	6	14211114	14648816	GO:0005244	voltage-gated ion channel activity
ENSGALG00000004980	kcnma1	6	14211114	14648816	GO:0034765	regulation of ion transmembrane transport
ENSGALG00000004980	kcnma1	6	14211114	14648816	GO:0005267	potassium channel activity
ENSGALG00000004980	kcnma1	6	14211114	14648816	GO:0042391	regulation of membrane potential
ENSGALG00000004980	kcnma1	6	14211114	14648816	GO:0071805	potassium ion transmembrane transport
ENSGALG00000004980	kcnma1	6	14211114	14648816	GO:0015269	calcium-activated potassium channel activity
ENSGALG00000004980	kcnma1	6	14211114	14648816	GO:0045211	postsynaptic membrane
ENSGALG00000004980	kcnma1	6	14211114	14648816	GO:0016021	integral component of membrane
ENSGALG00000004980	kcnma1	6	14211114	14648816	GO:0015271	outward rectifier potassium channel activity
ENSGALG00000004980	kcnma1	6	14211114	14648816	GO:0060072	large conductance calcium-activated potassium channel activity
ENSGALG00000004980	kcnma1	6	14211114	14648816	GO:0060072	large conductance calcium-activated potassium channel activity
ENSGALG00000004980	kcnma1	6	14211114	14648816	GO:0005515	protein binding
ENSGALG00000004980	kcnma1	6	14211114	14648816	GO:0016020	membrane
ENSGALG00000004980	kcnma1	6	14211114	14648816	GO:0005216	ion channel activity
ENSGALG00000004980	kcnma1	6	14211114	14648816	GO:0006811	ion transport
ENSGALG00000004980	kcnma1	6	14211114	14648816	GO:0055085	transmembrane transport
ENSGALG00000004980	kcnma1	6	14211114	14648816	GO:0005249	voltage-gated potassium channel activity
ENSGALG00000004980	kcnma1	6	14211114	14648816	GO:0006813	potassium ion transport
ENSGALG00000004980	kcnma1	6	14211114	14648816	GO:0008076	voltage-gated potassium channel complex
ENSGALG00000004980	kcnma1	6	14211114	14648816	GO:0060072	large conductance calcium-activated potassium channel activity
ENSGALG00000004980	kcnma1	6	14211114	14648816	GO:0016021	integral component of membrane
ENSGALG00000004980	kcnma1	6	14211114	14648816	GO:0005244	voltage-gated ion channel activity
ENSGALG00000004980	kcnma1	6	14211114	14648816	GO:0034765	regulation of ion transmembrane transport
ENSGALG00000004980	kcnma1	6	14211114	14648816	GO:0005267	potassium channel activity
ENSGALG00000004980	kcnma1	6	14211114	14648816	GO:0071805	potassium ion transmembrane transport
ENSGALG00000004980	kcnma1	6	14211114	14648816	GO:0016020	membrane
ENSGALG00000004980	kcnma1	6	14211114	14648816	GO:0005216	ion channel activity
ENSGALG00000004980	kcnma1	6	14211114	14648816	GO:0006811	ion transport
ENSGALG00000004980	kcnma1	6	14211114	14648816	GO:0055085	transmembrane transport
ENSGALG00000004980	kcnma1	6	14211114	14648816	GO:0005249	voltage-gated potassium channel activity
ENSGALG00000004980	kcnma1	6	14211114	14648816	GO:0006813	potassium ion transport
ENSGALG00000004980	kcnma1	6	14211114	14648816	GO:0008076	voltage-gated potassium channel complex
ENSGALG00000004980	kcnma1	6	14211114	14648816	GO:0060072	large conductance calcium-activated potassium channel activity
ENSGALG00000004980	kcnma1	6	14211114	14648816	GO:0016021	integral component of membrane
ENSGALG00000004980	kcnma1	6	14211114	14648816	GO:0005244	voltage-gated ion channel activity
ENSGALG00000004980	kcnma1	6	14211114	14648816	GO:0034765	regulation of ion transmembrane transport
ENSGALG00000004980	kcnma1	6	14211114	14648816	GO:0005267	potassium channel activity
ENSGALG00000004980	kcnma1	6	14211114	14648816	GO:0071805	potassium ion transmembrane transport
ENSGALG00000004980	kcnma1	6	14211114	14648816	GO:0016020	membrane
ENSGALG00000004980	kcnma1	6	14211114	14648816	GO:0005216	ion channel activity
ENSGALG00000004980	kcnma1	6	14211114	14648816	GO:0006811	ion transport
ENSGALG00000004980	kcnma1	6	14211114	14648816	GO:0055085	transmembrane transport
ENSGALG00000004980	kcnma1	6	14211114	14648816	GO:0005249	voltage-gated potassium channel activity
ENSGALG00000004980	kcnma1	6	14211114	14648816	GO:0006813	potassium ion transport
ENSGALG00000004980	kcnma1	6	14211114	14648816	GO:0008076	voltage-gated potassium channel complex
ENSGALG00000004980	kcnma1	6	14211114	14648816	GO:0060072	large conductance calcium-activated potassium channel activity
ENSGALG00000004980	kcnma1	6	14211114	14648816	GO:0016021	integral component of membrane
ENSGALG00000004980	kcnma1	6	14211114	14648816	GO:0005244	voltage-gated ion channel activity
ENSGALG00000004980	kcnma1	6	14211114	14648816	GO:0034765	regulation of ion transmembrane transport
ENSGALG00000004980	kcnma1	6	14211114	14648816	GO:0005267	potassium channel activity
ENSGALG00000004980	kcnma1	6	14211114	14648816	GO:0071805	potassium ion transmembrane transport
ENSGALG00000004980	kcnma1	6	14211114	14648816	GO:0003779	actin binding
ENSGALG00000004980	kcnma1	6	14211114	14648816	GO:0015269	calcium-activated potassium channel activity
ENSGALG00000004980	kcnma1	6	14211114	14648816	GO:0001666	response to hypoxia
ENSGALG00000004980	kcnma1	6	14211114	14648816	GO:0006970	response to osmotic stress
ENSGALG00000004980	kcnma1	6	14211114	14648816	GO:0030007	cellular potassium ion homeostasis
ENSGALG00000004980	kcnma1	6	14211114	14648816	GO:0034465	response to carbon monoxide
ENSGALG00000004980	kcnma1	6	14211114	14648816	GO:0042391	regulation of membrane potential
ENSGALG00000004980	kcnma1	6	14211114	14648816	GO:0043065	positive regulation of apoptotic process
ENSGALG00000004980	kcnma1	6	14211114	14648816	GO:0045794	negative regulation of cell volume
ENSGALG00000004980	kcnma1	6	14211114	14648816	GO:0051592	response to calcium ion
ENSGALG00000004980	kcnma1	6	14211114	14648816	GO:0060073	micturition
ENSGALG00000004980	kcnma1	6	14211114	14648816	GO:0060083	smooth muscle contraction involved in micturition
ENSGALG00000004980	kcnma1	6	14211114	14648816	GO:0005901	caveola
ENSGALG00000004980	kcnma1	6	14211114	14648816	GO:0016324	apical plasma membrane
ENSGALG00000004980	kcnma1	6	14211114	14648816	GO:0016020	membrane
ENSGALG00000004980	kcnma1	6	14211114	14648816	GO:0005216	ion channel activity
ENSGALG00000004980	kcnma1	6	14211114	14648816	GO:0006811	ion transport
ENSGALG00000004980	kcnma1	6	14211114	14648816	GO:0055085	transmembrane transport
ENSGALG00000004980	kcnma1	6	14211114	14648816	GO:0005249	voltage-gated potassium channel activity
ENSGALG00000004980	kcnma1	6	14211114	14648816	GO:0006813	potassium ion transport
ENSGALG00000004980	kcnma1	6	14211114	14648816	GO:0008076	voltage-gated potassium channel complex
ENSGALG00000004980	kcnma1	6	14211114	14648816	GO:0060072	large conductance calcium-activated potassium channel activity
ENSGALG00000004980	kcnma1	6	14211114	14648816	GO:0016021	integral component of membrane
ENSGALG00000004980	kcnma1	6	14211114	14648816	GO:0005244	voltage-gated ion channel activity
ENSGALG00000004980	kcnma1	6	14211114	14648816	GO:0034765	regulation of ion transmembrane transport
ENSGALG00000004980	kcnma1	6	14211114	14648816	GO:0005267	potassium channel activity
ENSGALG00000004980	kcnma1	6	14211114	14648816	GO:0071805	potassium ion transmembrane transport
ENSGALG00000004980	kcnma1	6	14211114	14648816	GO:0016020	membrane
ENSGALG00000004980	kcnma1	6	14211114	14648816	GO:0005216	ion channel activity
ENSGALG00000004980	kcnma1	6	14211114	14648816	GO:0006811	ion transport
ENSGALG00000004980	kcnma1	6	14211114	14648816	GO:0055085	transmembrane transport
ENSGALG00000004980	kcnma1	6	14211114	14648816	GO:0005249	voltage-gated potassium channel activity
ENSGALG00000004980	kcnma1	6	14211114	14648816	GO:0006813	potassium ion transport
ENSGALG00000004980	kcnma1	6	14211114	14648816	GO:0008076	voltage-gated potassium channel complex
ENSGALG00000004980	kcnma1	6	14211114	14648816	GO:0060072	large conductance calcium-activated potassium channel activity
ENSGALG00000004980	kcnma1	6	14211114	14648816	GO:0016021	integral component of membrane
ENSGALG00000004980	kcnma1	6	14211114	14648816	GO:0005244	voltage-gated ion channel activity
ENSGALG00000004980	kcnma1	6	14211114	14648816	GO:0034765	regulation of ion transmembrane transport
ENSGALG00000004980	kcnma1	6	14211114	14648816	GO:0005267	potassium channel activity
ENSGALG00000004980	kcnma1	6	14211114	14648816	GO:0071805	potassium ion transmembrane transport
ENSGALG00000004980	kcnma1	6	14211114	14648816	GO:0016020	membrane
ENSGALG00000004980	kcnma1	6	14211114	14648816	GO:0005216	ion channel activity
ENSGALG00000004980	kcnma1	6	14211114	14648816	GO:0006811	ion transport
ENSGALG00000004980	kcnma1	6	14211114	14648816	GO:0055085	transmembrane transport
ENSGALG00000004980	kcnma1	6	14211114	14648816	GO:0005249	voltage-gated potassium channel activity
ENSGALG00000004980	kcnma1	6	14211114	14648816	GO:0006813	potassium ion transport
ENSGALG00000004980	kcnma1	6	14211114	14648816	GO:0008076	voltage-gated potassium channel complex
ENSGALG00000004980	kcnma1	6	14211114	14648816	GO:0060072	large conductance calcium-activated potassium channel activity
ENSGALG00000004980	kcnma1	6	14211114	14648816	GO:0016021	integral component of membrane
ENSGALG00000004980	kcnma1	6	14211114	14648816	GO:0005244	voltage-gated ion channel activity
ENSGALG00000004980	kcnma1	6	14211114	14648816	GO:0034765	regulation of ion transmembrane transport
ENSGALG00000004980	kcnma1	6	14211114	14648816	GO:0005267	potassium channel activity
ENSGALG00000004980	kcnma1	6	14211114	14648816	GO:0071805	potassium ion transmembrane transport
ENSGALG00000004980	kcnma1	6	14211114	14648816	GO:0016020	membrane
ENSGALG00000004980	kcnma1	6	14211114	14648816	GO:0005216	ion channel activity
ENSGALG00000004980	kcnma1	6	14211114	14648816	GO:0006811	ion transport
ENSGALG00000004980	kcnma1	6	14211114	14648816	GO:0055085	transmembrane transport
ENSGALG00000004980	kcnma1	6	14211114	14648816	GO:0005249	voltage-gated potassium channel activity
ENSGALG00000004980	kcnma1	6	14211114	14648816	GO:0006813	potassium ion transport
ENSGALG00000004980	kcnma1	6	14211114	14648816	GO:0008076	voltage-gated potassium channel complex
ENSGALG00000004980	kcnma1	6	14211114	14648816	GO:0060072	large conductance calcium-activated potassium channel activity
ENSGALG00000004980	kcnma1	6	14211114	14648816	GO:0016020	membrane
ENSGALG00000004980	kcnma1	6	14211114	14648816	GO:0005216	ion channel activity
ENSGALG00000004980	kcnma1	6	14211114	14648816	GO:0006811	ion transport
ENSGALG00000004980	kcnma1	6	14211114	14648816	GO:0055085	transmembrane transport
ENSGALG00000004980	kcnma1	6	14211114	14648816	GO:0005249	voltage-gated potassium channel activity
ENSGALG00000004980	kcnma1	6	14211114	14648816	GO:0006813	potassium ion transport
ENSGALG00000004980	kcnma1	6	14211114	14648816	GO:0008076	voltage-gated potassium channel complex
ENSGALG00000004980	kcnma1	6	14211114	14648816	GO:0060072	large conductance calcium-activated potassium channel activity
ENSGALG00000004980	kcnma1	6	14211114	14648816	GO:0016021	integral component of membrane
ENSGALG00000004980	kcnma1	6	14211114	14648816	GO:0005244	voltage-gated ion channel activity
ENSGALG00000004980	kcnma1	6	14211114	14648816	GO:0034765	regulation of ion transmembrane transport
ENSGALG00000004980	kcnma1	6	14211114	14648816	GO:0005267	potassium channel activity
ENSGALG00000004980	kcnma1	6	14211114	14648816	GO:0071805	potassium ion transmembrane transport
ENSGALG00000015419	PENK	2	111379997	111384344	GO:0007218	neuropeptide signaling pathway
ENSGALG00000015419	PENK	2	111379997	111384344	GO:0007218	neuropeptide signaling pathway
ENSGALG00000015419	PENK	2	111379997	111384344	GO:0030425	dendrite
ENSGALG00000015419	PENK	2	111379997	111384344	GO:0005886	plasma membrane
ENSGALG00000015419	PENK	2	111379997	111384344	GO:0007268	chemical synaptic transmission
ENSGALG00000015419	PENK	2	111379997	111384344	GO:0043025	neuronal cell body
ENSGALG00000015419	PENK	2	111379997	111384344	GO:0031628	opioid receptor binding
ENSGALG00000015419	PENK	2	111379997	111384344	GO:0043679	axon terminus
ENSGALG00000015419	PENK	2	111379997	111384344	GO:0001662	behavioral fear response
ENSGALG00000015419	PENK	2	111379997	111384344	GO:0001964	startle response
ENSGALG00000015419	PENK	2	111379997	111384344	GO:0002118	aggressive behavior
ENSGALG00000015419	PENK	2	111379997	111384344	GO:0007626	locomotory behavior
ENSGALG00000015419	PENK	2	111379997	111384344	GO:0009617	response to bacterium
ENSGALG00000015419	PENK	2	111379997	111384344	GO:0019233	sensory perception of pain
ENSGALG00000011248	PLCL2	2	34519722	34632243	GO:0035556	intracellular signal transduction
ENSGALG00000011248	PLCL2	2	34519722	34632243	GO:0007165	signal transduction
ENSGALG00000011248	PLCL2	2	34519722	34632243	GO:0006629	lipid metabolic process
ENSGALG00000011248	PLCL2	2	34519722	34632243	GO:0008081	phosphoric diester hydrolase activity
ENSGALG00000011248	PLCL2	2	34519722	34632243	GO:0004435	phosphatidylinositol phospholipase C activity
ENSGALG00000011248	PLCL2	2	34519722	34632243	GO:0070679	inositol 1,4,5 trisphosphate binding
ENSGALG00000011248	PLCL2	2	34519722	34632243	GO:0050811	GABA receptor binding
ENSGALG00000011248	PLCL2	2	34519722	34632243	GO:0032228	regulation of synaptic transmission, GABAergic
ENSGALG00000011248	PLCL2	2	34519722	34632243	GO:0016787	hydrolase activity
ENSGALG00000011248	PLCL2	2	34519722	34632243	GO:0016042	lipid catabolic process
ENSGALG00000011248	PLCL2	2	34519722	34632243	GO:0050811	GABA receptor binding
ENSGALG00000011248	PLCL2	2	34519722	34632243	GO:0002322	B cell proliferation involved in immune response
ENSGALG00000011248	PLCL2	2	34519722	34632243	GO:0002337	B-1a B cell differentiation
ENSGALG00000011248	PLCL2	2	34519722	34632243	GO:0007214	gamma-aminobutyric acid signaling pathway
ENSGALG00000011248	PLCL2	2	34519722	34632243	GO:0033135	regulation of peptidyl-serine phosphorylation
ENSGALG00000011248	PLCL2	2	34519722	34632243	GO:0050859	negative regulation of B cell receptor signaling pathway
ENSGALG00000011248	PLCL2	2	34519722	34632243	GO:0120163	negative regulation of cold-induced thermogenesis
ENSGALG00000011248	PLCL2	2	34519722	34632243	GO:1900122	positive regulation of receptor binding
ENSGALG00000011248	PLCL2	2	34519722	34632243	GO:0035556	intracellular signal transduction
ENSGALG00000011248	PLCL2	2	34519722	34632243	GO:0007165	signal transduction
ENSGALG00000011248	PLCL2	2	34519722	34632243	GO:0006629	lipid metabolic process
ENSGALG00000011248	PLCL2	2	34519722	34632243	GO:0008081	phosphoric diester hydrolase activity
ENSGALG00000011248	PLCL2	2	34519722	34632243	GO:0004435	phosphatidylinositol phospholipase C activity
ENSGALG00000011248	PLCL2	2	34519722	34632243	GO:0070679	inositol 1,4,5 trisphosphate binding
ENSGALG00000011248	PLCL2	2	34519722	34632243	GO:0050811	GABA receptor binding
ENSGALG00000011248	PLCL2	2	34519722	34632243	GO:0032228	regulation of synaptic transmission, GABAergic
ENSGALG00000011248	PLCL2	2	34519722	34632243	GO:0016787	hydrolase activity
ENSGALG00000011248	PLCL2	2	34519722	34632243	GO:0016042	lipid catabolic process
ENSGALG00000006997	BRINP1	17	4358151	4436723	GO:0045666	positive regulation of neuron differentiation
ENSGALG00000006997	BRINP1	17	4358151	4436723	GO:0045930	negative regulation of mitotic cell cycle
ENSGALG00000006997	BRINP1	17	4358151	4436723	GO:0030425	dendrite
ENSGALG00000006997	BRINP1	17	4358151	4436723	GO:0005737	cytoplasm
ENSGALG00000006997	BRINP1	17	4358151	4436723	GO:0005737	cytoplasm
ENSGALG00000006997	BRINP1	17	4358151	4436723	GO:0005783	endoplasmic reticulum
ENSGALG00000006997	BRINP1	17	4358151	4436723	GO:0045666	positive regulation of neuron differentiation
ENSGALG00000006997	BRINP1	17	4358151	4436723	GO:0045930	negative regulation of mitotic cell cycle
ENSGALG00000006997	BRINP1	17	4358151	4436723	GO:0071300	cellular response to retinoic acid
ENSGALG00000006997	BRINP1	17	4358151	4436723	GO:0043025	neuronal cell body
ENSGALG00000006997	BRINP1	17	4358151	4436723	GO:0007049	cell cycle
ENSGALG00000006997	BRINP1	17	4358151	4436723	GO:0008219	cell death
ENSGALG00000006997	BRINP1	17	4358151	4436723	GO:0045786	negative regulation of cell cycle
ENSGALG00000006997	BRINP1	17	4358151	4436723	GO:0007050	cell cycle arrest
ENSGALG00000006997	BRINP1	17	4358151	4436723	GO:0001662	behavioral fear response
ENSGALG00000006997	BRINP1	17	4358151	4436723	GO:0007614	short-term memory
ENSGALG00000006997	BRINP1	17	4358151	4436723	GO:0008219	cell death
ENSGALG00000006997	BRINP1	17	4358151	4436723	GO:0035176	social behavior
ENSGALG00000006997	BRINP1	17	4358151	4436723	GO:0035640	exploration behavior
ENSGALG00000006997	BRINP1	17	4358151	4436723	GO:0042711	maternal behavior
ENSGALG00000006997	BRINP1	17	4358151	4436723	GO:0045786	negative regulation of cell cycle
ENSGALG00000006997	BRINP1	17	4358151	4436723	GO:0050768	negative regulation of neurogenesis
ENSGALG00000006997	BRINP1	17	4358151	4436723	GO:0071300	cellular response to retinoic acid
ENSGALG00000006997	BRINP1	17	4358151	4436723	GO:0071625	vocalization behavior
ENSGALG00000009231	PNLIP	6	29804113	29815115	GO:0005515	protein binding
ENSGALG00000009231	PNLIP	6	29804113	29815115	GO:0006629	lipid metabolic process
ENSGALG00000009231	PNLIP	6	29804113	29815115	GO:0052689	carboxylic ester hydrolase activity
ENSGALG00000009231	PNLIP	6	29804113	29815115	GO:0004806	triglyceride lipase activity
ENSGALG00000009231	PNLIP	6	29804113	29815115	GO:0005576	extracellular region
ENSGALG00000009231	PNLIP	6	29804113	29815115	GO:0016042	lipid catabolic process
ENSGALG00000009231	PNLIP	6	29804113	29815115	GO:0004620	phospholipase activity
ENSGALG00000009231	PNLIP	6	29804113	29815115	GO:0005509	calcium ion binding
ENSGALG00000009231	PNLIP	6	29804113	29815115	GO:0047372	acylglycerol lipase activity
ENSGALG00000009231	PNLIP	6	29804113	29815115	GO:0047714	galactolipase activity
ENSGALG00000009231	PNLIP	6	29804113	29815115	GO:0006968	cellular defense response
ENSGALG00000009231	PNLIP	6	29804113	29815115	GO:0009395	phospholipid catabolic process
ENSGALG00000009231	PNLIP	6	29804113	29815115	GO:0009617	response to bacterium
ENSGALG00000009231	PNLIP	6	29804113	29815115	GO:0019376	galactolipid catabolic process
ENSGALG00000009231	PNLIP	6	29804113	29815115	GO:0044258	intestinal lipid catabolic process
ENSGALG00000009231	PNLIP	6	29804113	29815115	GO:0005615	extracellular space
ENSGALG00000008947	PAK5	3	13939800	14041253	GO:0005524	ATP binding
ENSGALG00000008947	PAK5	3	13939800	14041253	GO:0004672	protein kinase activity
ENSGALG00000008947	PAK5	3	13939800	14041253	GO:0006468	protein phosphorylation
ENSGALG00000008947	PAK5	3	13939800	14041253	GO:0004674	protein serine/threonine kinase activity
ENSGALG00000008947	PAK5	3	13939800	14041253	GO:0006915	apoptotic process
ENSGALG00000008947	PAK5	3	13939800	14041253	GO:0016049	cell growth
ENSGALG00000008947	PAK5	3	13939800	14041253	GO:0007010	cytoskeleton organization
ENSGALG00000008947	PAK5	3	13939800	14041253	GO:0005524	ATP binding
ENSGALG00000008947	PAK5	3	13939800	14041253	GO:0004672	protein kinase activity
ENSGALG00000008947	PAK5	3	13939800	14041253	GO:0006468	protein phosphorylation
ENSGALG00000008947	PAK5	3	13939800	14041253	GO:0004674	protein serine/threonine kinase activity
ENSGALG00000008947	PAK5	3	13939800	14041253	GO:0006915	apoptotic process
ENSGALG00000008947	PAK5	3	13939800	14041253	GO:0016049	cell growth
ENSGALG00000008947	PAK5	3	13939800	14041253	GO:0007010	cytoskeleton organization
ENSGALG00000008947	PAK5	3	13939800	14041253	GO:0000166	nucleotide binding
ENSGALG00000008947	PAK5	3	13939800	14041253	GO:0016301	kinase activity
ENSGALG00000008947	PAK5	3	13939800	14041253	GO:0016740	transferase activity
ENSGALG00000008947	PAK5	3	13939800	14041253	GO:0016310	phosphorylation
ENSGALG00000008947	PAK5	3	13939800	14041253	GO:0004674	protein serine/threonine kinase activity
ENSGALG00000008947	PAK5	3	13939800	14041253	GO:0005737	cytoplasm
ENSGALG00000008947	PAK5	3	13939800	14041253	GO:0043408	regulation of MAPK cascade
ENSGALG00000008947	PAK5	3	13939800	14041253	GO:0023014	signal transduction by protein phosphorylation
ENSGALG00000008947	PAK5	3	13939800	14041253	GO:0031098	stress-activated protein kinase signaling cascade
ENSGALG00000008947	PAK5	3	13939800	14041253	GO:0032147	activation of protein kinase activity
ENSGALG00000008947	PAK5	3	13939800	14041253	GO:0016477	cell migration
ENSGALG00000008947	PAK5	3	13939800	14041253	GO:0048365	Rac GTPase binding
ENSGALG00000008947	PAK5	3	13939800	14041253	GO:0007612	learning
ENSGALG00000008947	PAK5	3	13939800	14041253	GO:0007613	memory
ENSGALG00000008947	PAK5	3	13939800	14041253	GO:0007626	locomotory behavior
ENSGALG00000008947	PAK5	3	13939800	14041253	GO:2001237	negative regulation of extrinsic apoptotic signaling pathway
ENSGALG00000008947	PAK5	3	13939800	14041253	GO:0005654	nucleoplasm
ENSGALG00000008947	PAK5	3	13939800	14041253	GO:0005739	mitochondrion
ENSGALG00000009498	NPY1R	4	23376363	23380348	GO:0016021	integral component of membrane
ENSGALG00000009498	NPY1R	4	23376363	23380348	GO:0004930	G protein-coupled receptor activity
ENSGALG00000009498	NPY1R	4	23376363	23380348	GO:0007186	G protein-coupled receptor signaling pathway
ENSGALG00000009498	NPY1R	4	23376363	23380348	GO:0004983	neuropeptide Y receptor activity
ENSGALG00000009498	NPY1R	4	23376363	23380348	GO:0016020	membrane
ENSGALG00000009498	NPY1R	4	23376363	23380348	GO:0007165	signal transduction
ENSGALG00000009498	NPY1R	4	23376363	23380348	GO:0007218	neuropeptide signaling pathway
ENSGALG00000009498	NPY1R	4	23376363	23380348	GO:0001602	pancreatic polypeptide receptor activity
ENSGALG00000009498	NPY1R	4	23376363	23380348	GO:0001601	peptide YY receptor activity
ENSGALG00000009498	NPY1R	4	23376363	23380348	GO:0001602	pancreatic polypeptide receptor activity
ENSGALG00000009498	NPY1R	4	23376363	23380348	GO:0003151	outflow tract morphogenesis
ENSGALG00000009498	NPY1R	4	23376363	23380348	GO:0006006	glucose metabolic process
ENSGALG00000009498	NPY1R	4	23376363	23380348	GO:0007626	locomotory behavior
ENSGALG00000009498	NPY1R	4	23376363	23380348	GO:0007631	feeding behavior
ENSGALG00000009498	NPY1R	4	23376363	23380348	GO:0008217	regulation of blood pressure
ENSGALG00000009498	NPY1R	4	23376363	23380348	GO:0019233	sensory perception of pain
ENSGALG00000009498	NPY1R	4	23376363	23380348	GO:0040014	regulation of multicellular organism growth
ENSGALG00000014176	PLA2G2E	21	4842054	4843618	GO:0005509	calcium ion binding
ENSGALG00000014176	PLA2G2E	21	4842054	4843618	GO:0004623	phospholipase A2 activity
ENSGALG00000014176	PLA2G2E	21	4842054	4843618	GO:0006644	phospholipid metabolic process
ENSGALG00000014176	PLA2G2E	21	4842054	4843618	GO:0050482	arachidonic acid secretion
ENSGALG00000014176	PLA2G2E	21	4842054	4843618	GO:0016042	lipid catabolic process
ENSGALG00000014176	PLA2G2E	21	4842054	4843618	GO:0016787	hydrolase activity
ENSGALG00000014176	PLA2G2E	21	4842054	4843618	GO:0005576	extracellular region
ENSGALG00000014176	PLA2G2E	21	4842054	4843618	GO:0102567	phospholipase A2 activity (consuming 1,2-dipalmitoylphosphatidylcholine)
ENSGALG00000014176	PLA2G2E	21	4842054	4843618	GO:0102568	phospholipase A2 activity consuming 1,2-dioleoylphosphatidylethanolamine)
ENSGALG00000014176	PLA2G2E	21	4842054	4843618	GO:0006629	lipid metabolic process
ENSGALG00000014176	PLA2G2E	21	4842054	4843618	GO:0005543	phospholipid binding
ENSGALG00000014176	PLA2G2E	21	4842054	4843618	GO:0005509	calcium ion binding
ENSGALG00000014176	PLA2G2E	21	4842054	4843618	GO:0004623	phospholipase A2 activity
ENSGALG00000014176	PLA2G2E	21	4842054	4843618	GO:0047498	calcium-dependent phospholipase A2 activity
ENSGALG00000014176	PLA2G2E	21	4842054	4843618	GO:0006644	phospholipid metabolic process
ENSGALG00000014176	PLA2G2E	21	4842054	4843618	GO:0034374	low-density lipoprotein particle remodeling
ENSGALG00000014176	PLA2G2E	21	4842054	4843618	GO:0034374	low-density lipoprotein particle remodeling
ENSGALG00000009451	PPID	4	21945224	21955824	GO:0005515	protein binding
ENSGALG00000009451	PPID	4	21945224	21955824	GO:0006457	protein folding
ENSGALG00000009451	PPID	4	21945224	21955824	GO:0003755	peptidyl-prolyl cis-trans isomerase activity
ENSGALG00000009451	PPID	4	21945224	21955824	GO:0000413	protein peptidyl-prolyl isomerization
ENSGALG00000009451	PPID	4	21945224	21955824	GO:0051082	unfolded protein binding
ENSGALG00000009451	PPID	4	21945224	21955824	GO:0003755	peptidyl-prolyl cis-trans isomerase activity
ENSGALG00000009451	PPID	4	21945224	21955824	GO:0016018	cyclosporin A binding
ENSGALG00000009451	PPID	4	21945224	21955824	GO:0042026	protein refolding
ENSGALG00000009451	PPID	4	21945224	21955824	GO:0008134	transcription factor binding
ENSGALG00000009451	PPID	4	21945224	21955824	GO:0016018	cyclosporin A binding
ENSGALG00000009451	PPID	4	21945224	21955824	GO:0031072	heat shock protein binding
ENSGALG00000009451	PPID	4	21945224	21955824	GO:0033142	progesterone receptor binding
ENSGALG00000009451	PPID	4	21945224	21955824	GO:0051879	Hsp90 protein binding
ENSGALG00000009451	PPID	4	21945224	21955824	GO:0000122	negative regulation of transcription by RNA polymerase II
ENSGALG00000009451	PPID	4	21945224	21955824	GO:0034389	lipid droplet organization
ENSGALG00000009451	PPID	4	21945224	21955824	GO:0043065	positive regulation of apoptotic process
ENSGALG00000009451	PPID	4	21945224	21955824	GO:0045070	positive regulation of viral genome replication
ENSGALG00000009451	PPID	4	21945224	21955824	GO:0050714	positive regulation of protein secretion
ENSGALG00000009451	PPID	4	21945224	21955824	GO:0061077	chaperone-mediated protein folding
ENSGALG00000009451	PPID	4	21945224	21955824	GO:0065003	protein-containing complex assembly
ENSGALG00000009451	PPID	4	21945224	21955824	GO:0071492	cellular response to UV-A
ENSGALG00000009451	PPID	4	21945224	21955824	GO:0005634	nucleus
ENSGALG00000009451	PPID	4	21945224	21955824	GO:0005730	nucleolus
ENSGALG00000009451	PPID	4	21945224	21955824	GO:0005737	cytoplasm
ENSGALG00000009451	PPID	4	21945224	21955824	GO:0005829	cytosol
ENSGALG00000003331	FAF2	13	11098999	11113445	GO:0005515	protein binding
ENSGALG00000003331	FAF2	13	11098999	11113445	GO:0043086	negative regulation of catalytic activity
ENSGALG00000003331	FAF2	13	11098999	11113445	GO:0031625	ubiquitin protein ligase binding
ENSGALG00000003331	FAF2	13	11098999	11113445	GO:0035473	lipase binding
ENSGALG00000003331	FAF2	13	11098999	11113445	GO:0043130	ubiquitin binding
ENSGALG00000003331	FAF2	13	11098999	11113445	GO:0055102	lipase inhibitor activity
ENSGALG00000003331	FAF2	13	11098999	11113445	GO:0030433	ubiquitin-dependent ERAD pathway
ENSGALG00000003331	FAF2	13	11098999	11113445	GO:0030970	retrograde protein transport, ER to cytosol
ENSGALG00000003331	FAF2	13	11098999	11113445	GO:0034389	lipid droplet organization
ENSGALG00000003331	FAF2	13	11098999	11113445	GO:0043161	proteasome-mediated ubiquitin-dependent protein catabolic process
ENSGALG00000003331	FAF2	13	11098999	11113445	GO:0005783	endoplasmic reticulum
ENSGALG00000003331	FAF2	13	11098999	11113445	GO:0005811	lipid droplet
ENSGALG00000003331	FAF2	13	11098999	11113445	GO:0034098	VCP-NPL4-UFD1 AAA ATPase complex
ENSGALG00000021314	PLA2G10	14	1241795	1252146	GO:0005509	calcium ion binding
ENSGALG00000021314	PLA2G10	14	1241795	1252146	GO:0004623	phospholipase A2 activity
ENSGALG00000021314	PLA2G10	14	1241795	1252146	GO:0006644	phospholipid metabolic process
ENSGALG00000021314	PLA2G10	14	1241795	1252146	GO:0050482	arachidonic acid secretion
ENSGALG00000021314	PLA2G10	14	1241795	1252146	GO:0016042	lipid catabolic process
ENSGALG00000021314	PLA2G10	14	1241795	1252146	GO:0016787	hydrolase activity
ENSGALG00000021314	PLA2G10	14	1241795	1252146	GO:0005576	extracellular region
ENSGALG00000021314	PLA2G10	14	1241795	1252146	GO:0102567	phospholipase A2 activity (consuming 1,2-dipalmitoylphosphatidylcholine)
ENSGALG00000021314	PLA2G10	14	1241795	1252146	GO:0102568	phospholipase A2 activity consuming 1,2-dioleoylphosphatidylethanolamine)
ENSGALG00000021314	PLA2G10	14	1241795	1252146	GO:0006629	lipid metabolic process
ENSGALG00000014569	PNPLA2	5	15965565	15987045	GO:0006629	lipid metabolic process
ENSGALG00000014569	PNPLA2	5	15965565	15987045	GO:0016042	lipid catabolic process
ENSGALG00000014569	PNPLA2	5	15965565	15987045	GO:0016787	hydrolase activity
ENSGALG00000014569	PNPLA2	5	15965565	15987045	GO:0004806	triglyceride lipase activity
ENSGALG00000014569	PNPLA2	5	15965565	15987045	GO:0010898	positive regulation of triglyceride catabolic process
ENSGALG00000014569	PNPLA2	5	15965565	15987045	GO:0005737	cytoplasm
ENSGALG00000014569	PNPLA2	5	15965565	15987045	GO:0016020	membrane
ENSGALG00000014569	PNPLA2	5	15965565	15987045	GO:0004806	triglyceride lipase activity
ENSGALG00000014569	PNPLA2	5	15965565	15987045	GO:0005811	lipid droplet
ENSGALG00000014569	PNPLA2	5	15965565	15987045	GO:0055088	lipid homeostasis
ENSGALG00000014569	PNPLA2	5	15965565	15987045	GO:0019433	triglyceride catabolic process
ENSGALG00000014569	PNPLA2	5	15965565	15987045	GO:0010891	negative regulation of sequestering of triglyceride
ENSGALG00000014569	PNPLA2	5	15965565	15987045	GO:0019433	triglyceride catabolic process
ENSGALG00000014569	PNPLA2	5	15965565	15987045	GO:0019915	lipid storage
ENSGALG00000014569	PNPLA2	5	15965565	15987045	GO:0034389	lipid droplet organization
ENSGALG00000014569	PNPLA2	5	15965565	15987045	GO:0044242	cellular lipid catabolic process
ENSGALG00000014569	PNPLA2	5	15965565	15987045	GO:0005654	nucleoplasm
ENSGALG00000014569	PNPLA2	5	15965565	15987045	GO:0005811	lipid droplet
ENSGALG00000014569	PNPLA2	5	15965565	15987045	GO:0005829	cytosol
ENSGALG00000008934	PIK3CA	9	17701501	17719909	GO:0016301	kinase activity
ENSGALG00000008934	PIK3CA	9	17701501	17719909	GO:0016303	1-phosphatidylinositol-3-kinase activity
ENSGALG00000008934	PIK3CA	9	17701501	17719909	GO:0046854	phosphatidylinositol phosphorylation
ENSGALG00000008934	PIK3CA	9	17701501	17719909	GO:0048015	phosphatidylinositol-mediated signaling
ENSGALG00000008934	PIK3CA	9	17701501	17719909	GO:0035004	phosphatidylinositol 3-kinase activity
ENSGALG00000008934	PIK3CA	9	17701501	17719909	GO:0014065	phosphatidylinositol 3-kinase signaling
ENSGALG00000008934	PIK3CA	9	17701501	17719909	GO:0000166	nucleotide binding
ENSGALG00000008934	PIK3CA	9	17701501	17719909	GO:0005524	ATP binding
ENSGALG00000008934	PIK3CA	9	17701501	17719909	GO:0016740	transferase activity
ENSGALG00000008934	PIK3CA	9	17701501	17719909	GO:0016310	phosphorylation
ENSGALG00000008934	PIK3CA	9	17701501	17719909	GO:0005737	cytoplasm
ENSGALG00000008934	PIK3CA	9	17701501	17719909	GO:0005886	plasma membrane
ENSGALG00000008934	PIK3CA	9	17701501	17719909	GO:0016020	membrane
ENSGALG00000008934	PIK3CA	9	17701501	17719909	GO:0006468	protein phosphorylation
ENSGALG00000008934	PIK3CA	9	17701501	17719909	GO:0016303	1-phosphatidylinositol-3-kinase activity
ENSGALG00000008934	PIK3CA	9	17701501	17719909	GO:0036092	phosphatidylinositol-3-phosphate biosynthetic process
ENSGALG00000008934	PIK3CA	9	17701501	17719909	GO:0046854	phosphatidylinositol phosphorylation
ENSGALG00000008934	PIK3CA	9	17701501	17719909	GO:0048015	phosphatidylinositol-mediated signaling
ENSGALG00000008934	PIK3CA	9	17701501	17719909	GO:0032147	activation of protein kinase activity
ENSGALG00000008934	PIK3CA	9	17701501	17719909	GO:0016477	cell migration
ENSGALG00000008934	PIK3CA	9	17701501	17719909	GO:0014065	phosphatidylinositol 3-kinase signaling
ENSGALG00000008934	PIK3CA	9	17701501	17719909	GO:0005942	phosphatidylinositol 3-kinase complex
ENSGALG00000008934	PIK3CA	9	17701501	17719909	GO:0035005	1-phosphatidylinositol-4-phosphate 3-kinase activity
ENSGALG00000008934	PIK3CA	9	17701501	17719909	GO:0016477	cell migration
ENSGALG00000008934	PIK3CA	9	17701501	17719909	GO:0046934	phosphatidylinositol-4,5-bisphosphate 3-kinase activity
ENSGALG00000008934	PIK3CA	9	17701501	17719909	GO:0030168	platelet activation
ENSGALG00000008934	PIK3CA	9	17701501	17719909	GO:0046934	phosphatidylinositol-4,5-bisphosphate 3-kinase activity
ENSGALG00000008934	PIK3CA	9	17701501	17719909	GO:0090527	actin filament reorganization
ENSGALG00000008934	PIK3CA	9	17701501	17719909	GO:0098586	cellular response to virus
ENSGALG00000008934	PIK3CA	9	17701501	17719909	GO:0004672	protein kinase activity
ENSGALG00000008934	PIK3CA	9	17701501	17719909	GO:0030295	protein kinase activator activity
ENSGALG00000008934	PIK3CA	9	17701501	17719909	GO:0043560	insulin receptor substrate binding
ENSGALG00000008934	PIK3CA	9	17701501	17719909	GO:0046934	phosphatidylinositol-4,5-bisphosphate 3-kinase activity
ENSGALG00000008934	PIK3CA	9	17701501	17719909	GO:1902379	chemoattractant activity involved in axon guidance
ENSGALG00000008934	PIK3CA	9	17701501	17719909	GO:0001889	liver development
ENSGALG00000008934	PIK3CA	9	17701501	17719909	GO:0006006	glucose metabolic process
ENSGALG00000008934	PIK3CA	9	17701501	17719909	GO:0006468	protein phosphorylation
ENSGALG00000008934	PIK3CA	9	17701501	17719909	GO:0007163	establishment or maintenance of cell polarity
ENSGALG00000008934	PIK3CA	9	17701501	17719909	GO:0007411	axon guidance
ENSGALG00000008934	PIK3CA	9	17701501	17719909	GO:0010468	regulation of gene expression
ENSGALG00000008934	PIK3CA	9	17701501	17719909	GO:0030031	cell projection assembly
ENSGALG00000008934	PIK3CA	9	17701501	17719909	GO:0033138	positive regulation of peptidyl-serine phosphorylation
ENSGALG00000008934	PIK3CA	9	17701501	17719909	GO:0040014	regulation of multicellular organism growth
ENSGALG00000008934	PIK3CA	9	17701501	17719909	GO:0043457	regulation of cellular respiration
ENSGALG00000008934	PIK3CA	9	17701501	17719909	GO:0043491	protein kinase B signaling
ENSGALG00000008934	PIK3CA	9	17701501	17719909	GO:0043524	negative regulation of neuron apoptotic process
ENSGALG00000008934	PIK3CA	9	17701501	17719909	GO:0044029	hypomethylation of CpG island
ENSGALG00000008934	PIK3CA	9	17701501	17719909	GO:0060612	adipose tissue development
ENSGALG00000008934	PIK3CA	9	17701501	17719909	GO:0061642	chemoattraction of axon
ENSGALG00000008934	PIK3CA	9	17701501	17719909	GO:0071333	cellular response to glucose stimulus
ENSGALG00000008934	PIK3CA	9	17701501	17719909	GO:0072383	plus-end-directed vesicle transport along microtubule
ENSGALG00000008934	PIK3CA	9	17701501	17719909	GO:0097009	energy homeostasis
ENSGALG00000008934	PIK3CA	9	17701501	17719909	GO:0097485	neuron projection guidance
ENSGALG00000008934	PIK3CA	9	17701501	17719909	GO:2000270	negative regulation of fibroblast apoptotic process
ENSGALG00000008934	PIK3CA	9	17701501	17719909	GO:2000653	regulation of genetic imprinting
ENSGALG00000008934	PIK3CA	9	17701501	17719909	GO:2000811	negative regulation of anoikis
ENSGALG00000008934	PIK3CA	9	17701501	17719909	GO:0005942	phosphatidylinositol 3-kinase complex
ENSGALG00000008934	PIK3CA	9	17701501	17719909	GO:0005943	phosphatidylinositol 3-kinase complex, class IA
ENSGALG00000008934	PIK3CA	9	17701501	17719909	GO:0005943	phosphatidylinositol 3-kinase complex, class IA
ENSGALG00000008934	PIK3CA	9	17701501	17719909	GO:0030027	lamellipodium
ENSGALG00000008934	PIK3CA	9	17701501	17719909	GO:0032584	growth cone membrane
ENSGALG00000032287	ATP2A2	15	5600483	5641499	GO:0016021	integral component of membrane
ENSGALG00000032287	ATP2A2	15	5600483	5641499	GO:0000166	nucleotide binding
ENSGALG00000032287	ATP2A2	15	5600483	5641499	GO:0005524	ATP binding
ENSGALG00000032287	ATP2A2	15	5600483	5641499	GO:0070588	calcium ion transmembrane transport
ENSGALG00000032287	ATP2A2	15	5600483	5641499	GO:0005783	endoplasmic reticulum
ENSGALG00000032287	ATP2A2	15	5600483	5641499	GO:0005388	calcium-transporting ATPase activity
ENSGALG00000032287	ATP2A2	15	5600483	5641499	GO:0033017	sarcoplasmic reticulum membrane
ENSGALG00000032287	ATP2A2	15	5600483	5641499	GO:0006816	calcium ion transport
ENSGALG00000032287	ATP2A2	15	5600483	5641499	GO:0016020	membrane
ENSGALG00000032287	ATP2A2	15	5600483	5641499	GO:0016787	hydrolase activity
ENSGALG00000032287	ATP2A2	15	5600483	5641499	GO:0006811	ion transport
ENSGALG00000032287	ATP2A2	15	5600483	5641499	GO:0099132	ATP hydrolysis coupled cation transmembrane transport
ENSGALG00000032287	ATP2A2	15	5600483	5641499	GO:0005509	calcium ion binding
ENSGALG00000032287	ATP2A2	15	5600483	5641499	GO:0019899	enzyme binding
ENSGALG00000032287	ATP2A2	15	5600483	5641499	GO:0044548	S100 protein binding
ENSGALG00000032287	ATP2A2	15	5600483	5641499	GO:0002026	regulation of the force of heart contraction
ENSGALG00000032287	ATP2A2	15	5600483	5641499	GO:0006874	cellular calcium ion homeostasis
ENSGALG00000032287	ATP2A2	15	5600483	5641499	GO:0006984	ER-nucleus signaling pathway
ENSGALG00000032287	ATP2A2	15	5600483	5641499	GO:0006996	organelle organization
ENSGALG00000032287	ATP2A2	15	5600483	5641499	GO:0014883	transition between fast and slow fiber
ENSGALG00000032287	ATP2A2	15	5600483	5641499	GO:0014898	cardiac muscle hypertrophy in response to stress
ENSGALG00000032287	ATP2A2	15	5600483	5641499	GO:0032469	endoplasmic reticulum calcium ion homeostasis
ENSGALG00000032287	ATP2A2	15	5600483	5641499	GO:0032470	positive regulation of endoplasmic reticulum calcium ion concentration
ENSGALG00000032287	ATP2A2	15	5600483	5641499	GO:0033292	T-tubule organization
ENSGALG00000032287	ATP2A2	15	5600483	5641499	GO:0034599	cellular response to oxidative stress
ENSGALG00000032287	ATP2A2	15	5600483	5641499	GO:0045822	negative regulation of heart contraction
ENSGALG00000032287	ATP2A2	15	5600483	5641499	GO:0070296	sarcoplasmic reticulum calcium ion transport
ENSGALG00000032287	ATP2A2	15	5600483	5641499	GO:1903233	regulation of calcium ion-dependent exocytosis of neurotransmitter
ENSGALG00000032287	ATP2A2	15	5600483	5641499	GO:1903515	calcium ion transport from cytosol to endoplasmic reticulum
ENSGALG00000032287	ATP2A2	15	5600483	5641499	GO:0005654	nucleoplasm
ENSGALG00000032287	ATP2A2	15	5600483	5641499	GO:0005789	endoplasmic reticulum membrane
ENSGALG00000032287	ATP2A2	15	5600483	5641499	GO:0016529	sarcoplasmic reticulum
ENSGALG00000032287	ATP2A2	15	5600483	5641499	GO:0097470	ribbon synapse
ENSGALG00000014365	RBPJ	4	73224322	73315382	GO:0005634	nucleus
ENSGALG00000014365	RBPJ	4	73224322	73315382	GO:0003677	DNA binding
ENSGALG00000014365	RBPJ	4	73224322	73315382	GO:0006355	regulation of transcription, DNA-templated
ENSGALG00000014365	RBPJ	4	73224322	73315382	GO:0003700	DNA-binding transcription factor activity
ENSGALG00000014365	RBPJ	4	73224322	73315382	GO:0000978	RNA polymerase II proximal promoter sequence-specific DNA binding
ENSGALG00000014365	RBPJ	4	73224322	73315382	GO:0000982	transcription factor activity, RNA polymerase II proximal promoter sequence-specific DNA binding
ENSGALG00000014365	RBPJ	4	73224322	73315382	GO:0005634	nucleus
ENSGALG00000014365	RBPJ	4	73224322	73315382	GO:0005737	cytoplasm
ENSGALG00000014365	RBPJ	4	73224322	73315382	GO:0043565	sequence-specific DNA binding
ENSGALG00000014365	RBPJ	4	73224322	73315382	GO:0005730	nucleolus
ENSGALG00000014365	RBPJ	4	73224322	73315382	GO:0006357	regulation of transcription by RNA polymerase II
ENSGALG00000014365	RBPJ	4	73224322	73315382	GO:0045892	negative regulation of transcription, DNA-templated
ENSGALG00000014365	RBPJ	4	73224322	73315382	GO:0045944	positive regulation of transcription by RNA polymerase II
ENSGALG00000014365	RBPJ	4	73224322	73315382	GO:0045944	positive regulation of transcription by RNA polymerase II
ENSGALG00000014365	RBPJ	4	73224322	73315382	GO:0008134	transcription factor binding
ENSGALG00000014365	RBPJ	4	73224322	73315382	GO:0005654	nucleoplasm
ENSGALG00000014365	RBPJ	4	73224322	73315382	GO:0042742	defense response to bacterium
ENSGALG00000014365	RBPJ	4	73224322	73315382	GO:0008284	positive regulation of cell proliferation
ENSGALG00000014365	RBPJ	4	73224322	73315382	GO:0007219	Notch signaling pathway
ENSGALG00000014365	RBPJ	4	73224322	73315382	GO:0030097	hemopoiesis
ENSGALG00000014365	RBPJ	4	73224322	73315382	GO:0030183	B cell differentiation
ENSGALG00000014365	RBPJ	4	73224322	73315382	GO:0042127	regulation of cell proliferation
ENSGALG00000014365	RBPJ	4	73224322	73315382	GO:0003682	chromatin binding
ENSGALG00000014365	RBPJ	4	73224322	73315382	GO:0003677	DNA binding
ENSGALG00000014365	RBPJ	4	73224322	73315382	GO:0000122	negative regulation of transcription by RNA polymerase II
ENSGALG00000014365	RBPJ	4	73224322	73315382	GO:0005667	transcription factor complex
ENSGALG00000014365	RBPJ	4	73224322	73315382	GO:0008285	negative regulation of cell proliferation
ENSGALG00000014365	RBPJ	4	73224322	73315382	GO:0010468	regulation of gene expression
ENSGALG00000014365	RBPJ	4	73224322	73315382	GO:0021983	pituitary gland development
ENSGALG00000014365	RBPJ	4	73224322	73315382	GO:0035019	somatic stem cell population maintenance
ENSGALG00000014365	RBPJ	4	73224322	73315382	GO:0045596	negative regulation of cell differentiation
ENSGALG00000014365	RBPJ	4	73224322	73315382	GO:0045165	cell fate commitment
ENSGALG00000014365	RBPJ	4	73224322	73315382	GO:0010628	positive regulation of gene expression
ENSGALG00000014365	RBPJ	4	73224322	73315382	GO:0000978	RNA polymerase II proximal promoter sequence-specific DNA binding
ENSGALG00000014365	RBPJ	4	73224322	73315382	GO:0008134	transcription factor binding
ENSGALG00000014365	RBPJ	4	73224322	73315382	GO:0007507	heart development
ENSGALG00000014365	RBPJ	4	73224322	73315382	GO:0003151	outflow tract morphogenesis
ENSGALG00000014365	RBPJ	4	73224322	73315382	GO:0030216	keratinocyte differentiation
ENSGALG00000014365	RBPJ	4	73224322	73315382	GO:0001525	angiogenesis
ENSGALG00000014365	RBPJ	4	73224322	73315382	GO:0030182	neuron differentiation
ENSGALG00000014365	RBPJ	4	73224322	73315382	GO:0001103	RNA polymerase II repressing transcription factor binding
ENSGALG00000014365	RBPJ	4	73224322	73315382	GO:0043011	myeloid dendritic cell differentiation
ENSGALG00000014365	RBPJ	4	73224322	73315382	GO:0006959	humoral immune response
ENSGALG00000014365	RBPJ	4	73224322	73315382	GO:0072602	interleukin-4 secretion
ENSGALG00000014365	RBPJ	4	73224322	73315382	GO:0001228	DNA-binding transcription activator activity, RNA polymerase II-specific
ENSGALG00000014365	RBPJ	4	73224322	73315382	GO:0120163	negative regulation of cold-induced thermogenesis
ENSGALG00000014365	RBPJ	4	73224322	73315382	GO:0001756	somitogenesis
ENSGALG00000014365	RBPJ	4	73224322	73315382	GO:0001837	epithelial to mesenchymal transition
ENSGALG00000014365	RBPJ	4	73224322	73315382	GO:0002437	inflammatory response to antigenic stimulus
ENSGALG00000014365	RBPJ	4	73224322	73315382	GO:0003139	secondary heart field specification
ENSGALG00000014365	RBPJ	4	73224322	73315382	GO:0007221	positive regulation of transcription of Notch receptor target
ENSGALG00000014365	RBPJ	4	73224322	73315382	GO:0009912	auditory receptor cell fate commitment
ENSGALG00000014365	RBPJ	4	73224322	73315382	GO:0009957	epidermal cell fate specification
ENSGALG00000014365	RBPJ	4	73224322	73315382	GO:0048505	regulation of timing of cell differentiation
ENSGALG00000014365	RBPJ	4	73224322	73315382	GO:0048733	sebaceous gland development
ENSGALG00000014365	RBPJ	4	73224322	73315382	GO:0048820	hair follicle maturation
ENSGALG00000014365	RBPJ	4	73224322	73315382	GO:0048844	artery morphogenesis
ENSGALG00000014365	RBPJ	4	73224322	73315382	GO:0060486	Clara cell differentiation
ENSGALG00000014365	RBPJ	4	73224322	73315382	GO:1901297	positive regulation of canonical Wnt signaling pathway involved in cardiac muscle cell fate commitment
ENSGALG00000014365	RBPJ	4	73224322	73315382	GO:0047485	protein N-terminus binding
ENSGALG00000014365	RBPJ	4	73224322	73315382	GO:0070491	repressing transcription factor binding
ENSGALG00000014365	RBPJ	4	73224322	73315382	GO:0001974	blood vessel remodeling
ENSGALG00000014365	RBPJ	4	73224322	73315382	GO:0003157	endocardium development
ENSGALG00000014365	RBPJ	4	73224322	73315382	GO:0003160	endocardium morphogenesis
ENSGALG00000014365	RBPJ	4	73224322	73315382	GO:0003176	aortic valve development
ENSGALG00000014365	RBPJ	4	73224322	73315382	GO:0003177	pulmonary valve development
ENSGALG00000014365	RBPJ	4	73224322	73315382	GO:0003198	epithelial to mesenchymal transition involved in endocardial cushion formation
ENSGALG00000014365	RBPJ	4	73224322	73315382	GO:0003214	cardiac left ventricle morphogenesis
ENSGALG00000014365	RBPJ	4	73224322	73315382	GO:0003222	ventricular trabecula myocardium morphogenesis
ENSGALG00000014365	RBPJ	4	73224322	73315382	GO:0003256	regulation of transcription from RNA polymerase II promoter involved in myocardial precursor cell differentiation
ENSGALG00000014365	RBPJ	4	73224322	73315382	GO:0007221	positive regulation of transcription of Notch receptor target
ENSGALG00000014365	RBPJ	4	73224322	73315382	GO:0030279	negative regulation of ossification
ENSGALG00000014365	RBPJ	4	73224322	73315382	GO:0030513	positive regulation of BMP signaling pathway
ENSGALG00000014365	RBPJ	4	73224322	73315382	GO:0035912	dorsal aorta morphogenesis
ENSGALG00000014365	RBPJ	4	73224322	73315382	GO:0036302	atrioventricular canal development
ENSGALG00000014365	RBPJ	4	73224322	73315382	GO:0060045	positive regulation of cardiac muscle cell proliferation
ENSGALG00000014365	RBPJ	4	73224322	73315382	GO:0060412	ventricular septum morphogenesis
ENSGALG00000014365	RBPJ	4	73224322	73315382	GO:0060716	labyrinthine layer blood vessel development
ENSGALG00000014365	RBPJ	4	73224322	73315382	GO:0060844	arterial endothelial cell fate commitment
ENSGALG00000014365	RBPJ	4	73224322	73315382	GO:0061419	positive regulation of transcription from RNA polymerase II promoter in response to hypoxia
ENSGALG00000014365	RBPJ	4	73224322	73315382	GO:0072554	blood vessel lumenization
ENSGALG00000014365	RBPJ	4	73224322	73315382	GO:0097101	blood vessel endothelial cell fate specification
ENSGALG00000014365	RBPJ	4	73224322	73315382	GO:1901186	positive regulation of ERBB signaling pathway
ENSGALG00000014365	RBPJ	4	73224322	73315382	GO:1901189	positive regulation of ephrin receptor signaling pathway
ENSGALG00000014365	RBPJ	4	73224322	73315382	GO:2000138	positive regulation of cell proliferation involved in heart morphogenesis
ENSGALG00000014365	RBPJ	4	73224322	73315382	GO:0002193	MAML1-RBP-Jkappa- ICN1 complex
ENSGALG00000014365	RBPJ	4	73224322	73315382	GO:0017053	transcriptional repressor complex
ENSGALG00000014365	RBPJ	4	73224322	73315382	GO:0005634	nucleus
ENSGALG00000014365	RBPJ	4	73224322	73315382	GO:0003677	DNA binding
ENSGALG00000014365	RBPJ	4	73224322	73315382	GO:0006355	regulation of transcription, DNA-templated
ENSGALG00000014365	RBPJ	4	73224322	73315382	GO:0003700	DNA-binding transcription factor activity
ENSGALG00000014365	RBPJ	4	73224322	73315382	GO:0000978	RNA polymerase II proximal promoter sequence-specific DNA binding
ENSGALG00000014365	RBPJ	4	73224322	73315382	GO:0000982	transcription factor activity, RNA polymerase II proximal promoter sequence-specific DNA binding
ENSGALG00000014365	RBPJ	4	73224322	73315382	GO:0005634	nucleus
ENSGALG00000014365	RBPJ	4	73224322	73315382	GO:0001228	DNA-binding transcription activator activity, RNA polymerase II-specific
ENSGALG00000014365	RBPJ	4	73224322	73315382	GO:0005667	transcription factor complex
ENSGALG00000014365	RBPJ	4	73224322	73315382	GO:0001103	RNA polymerase II repressing transcription factor binding
ENSGALG00000014365	RBPJ	4	73224322	73315382	GO:0000122	negative regulation of transcription by RNA polymerase II
ENSGALG00000014365	RBPJ	4	73224322	73315382	GO:0006357	regulation of transcription by RNA polymerase II
ENSGALG00000014365	RBPJ	4	73224322	73315382	GO:0007219	Notch signaling pathway
ENSGALG00000014365	RBPJ	4	73224322	73315382	GO:0043565	sequence-specific DNA binding
ENSGALG00000014365	RBPJ	4	73224322	73315382	GO:0070491	repressing transcription factor binding
ENSGALG00000014365	RBPJ	4	73224322	73315382	GO:0002193	MAML1-RBP-Jkappa- ICN1 complex
ENSGALG00000014365	RBPJ	4	73224322	73315382	GO:0005634	nucleus
ENSGALG00000014365	RBPJ	4	73224322	73315382	GO:0003677	DNA binding
ENSGALG00000014365	RBPJ	4	73224322	73315382	GO:0006355	regulation of transcription, DNA-templated
ENSGALG00000014365	RBPJ	4	73224322	73315382	GO:0003700	DNA-binding transcription factor activity
ENSGALG00000014365	RBPJ	4	73224322	73315382	GO:0000978	RNA polymerase II proximal promoter sequence-specific DNA binding
ENSGALG00000014365	RBPJ	4	73224322	73315382	GO:0000982	transcription factor activity, RNA polymerase II proximal promoter sequence-specific DNA binding
ENSGALG00000014365	RBPJ	4	73224322	73315382	GO:0006357	regulation of transcription by RNA polymerase II
ENSGALG00000005853	HTR2C	4	2708137	2824865	GO:0016021	integral component of membrane
ENSGALG00000005853	HTR2C	4	2708137	2824865	GO:0004930	G protein-coupled receptor activity
ENSGALG00000005853	HTR2C	4	2708137	2824865	GO:0007186	G protein-coupled receptor signaling pathway
ENSGALG00000005853	HTR2C	4	2708137	2824865	GO:0004993	G protein-coupled serotonin receptor activity
ENSGALG00000005853	HTR2C	4	2708137	2824865	GO:0005887	integral component of plasma membrane
ENSGALG00000005853	HTR2C	4	2708137	2824865	GO:0007626	locomotory behavior
ENSGALG00000005853	HTR2C	4	2708137	2824865	GO:0007631	feeding behavior
ENSGALG00000005853	HTR2C	4	2708137	2824865	GO:0005886	plasma membrane
ENSGALG00000005853	HTR2C	4	2708137	2824865	GO:0008144	drug binding
ENSGALG00000005853	HTR2C	4	2708137	2824865	GO:0005887	integral component of plasma membrane
ENSGALG00000005853	HTR2C	4	2708137	2824865	GO:0006874	cellular calcium ion homeostasis
ENSGALG00000005853	HTR2C	4	2708137	2824865	GO:0007200	phospholipase C-activating G protein-coupled receptor signaling pathway
ENSGALG00000005853	HTR2C	4	2708137	2824865	GO:0070374	positive regulation of ERK1 and ERK2 cascade
ENSGALG00000005853	HTR2C	4	2708137	2824865	GO:0045600	positive regulation of fat cell differentiation
ENSGALG00000005853	HTR2C	4	2708137	2824865	GO:0001587	Gq/11-coupled serotonin receptor activity
ENSGALG00000005853	HTR2C	4	2708137	2824865	GO:0004993	G protein-coupled serotonin receptor activity
ENSGALG00000005853	HTR2C	4	2708137	2824865	GO:0004993	G protein-coupled serotonin receptor activity
ENSGALG00000005853	HTR2C	4	2708137	2824865	GO:0051378	serotonin binding
ENSGALG00000005853	HTR2C	4	2708137	2824865	GO:0071886	1-(4-iodo-2,5-dimethoxyphenyl)propan-2-amine binding
ENSGALG00000005853	HTR2C	4	2708137	2824865	GO:0001662	behavioral fear response
ENSGALG00000005853	HTR2C	4	2708137	2824865	GO:0007208	phospholipase C-activating serotonin receptor signaling pathway
ENSGALG00000005853	HTR2C	4	2708137	2824865	GO:0007210	serotonin receptor signaling pathway
ENSGALG00000005853	HTR2C	4	2708137	2824865	GO:0007631	feeding behavior
ENSGALG00000005853	HTR2C	4	2708137	2824865	GO:0010513	positive regulation of phosphatidylinositol biosynthetic process
ENSGALG00000005853	HTR2C	4	2708137	2824865	GO:0019934	cGMP-mediated signaling
ENSGALG00000005853	HTR2C	4	2708137	2824865	GO:0031644	regulation of neurological system process
ENSGALG00000005853	HTR2C	4	2708137	2824865	GO:0032098	regulation of appetite
ENSGALG00000005853	HTR2C	4	2708137	2824865	GO:0042493	response to drug
ENSGALG00000005853	HTR2C	4	2708137	2824865	GO:0043397	regulation of corticotropin-releasing hormone secretion
ENSGALG00000005853	HTR2C	4	2708137	2824865	GO:0051209	release of sequestered calcium ion into cytosol
ENSGALG00000005853	HTR2C	4	2708137	2824865	GO:0051482	positive regulation of cytosolic calcium ion concentration involved in phospholipase C-activating G protein-coupled signaling pathway
ENSGALG00000005853	HTR2C	4	2708137	2824865	GO:0016021	integral component of membrane
ENSGALG00000005853	HTR2C	4	2708137	2824865	GO:0004930	G protein-coupled receptor activity
ENSGALG00000005853	HTR2C	4	2708137	2824865	GO:0007186	G protein-coupled receptor signaling pathway
ENSGALG00000005853	HTR2C	4	2708137	2824865	GO:0004993	G protein-coupled serotonin receptor activity
ENSGALG00000005853	HTR2C	4	2708137	2824865	GO:0005887	integral component of plasma membrane
ENSGALG00000005853	HTR2C	4	2708137	2824865	GO:0007626	locomotory behavior
ENSGALG00000005853	HTR2C	4	2708137	2824865	GO:0007631	feeding behavior
ENSGALG00000005853	HTR2C	4	2708137	2824865	GO:0016020	membrane
ENSGALG00000005853	HTR2C	4	2708137	2824865	GO:0007165	signal transduction
ENSGALG00000005853	HTR2C	4	2708137	2824865	GO:0030425	dendrite
ENSGALG00000005853	HTR2C	4	2708137	2824865	GO:0005887	integral component of plasma membrane
ENSGALG00000005853	HTR2C	4	2708137	2824865	GO:0007200	phospholipase C-activating G protein-coupled receptor signaling pathway
ENSGALG00000005853	HTR2C	4	2708137	2824865	GO:0005886	plasma membrane
ENSGALG00000005853	HTR2C	4	2708137	2824865	GO:0004930	G protein-coupled receptor activity
ENSGALG00000005853	HTR2C	4	2708137	2824865	GO:0007268	chemical synaptic transmission
ENSGALG00000005853	HTR2C	4	2708137	2824865	GO:0051209	release of sequestered calcium ion into cytosol
ENSGALG00000005853	HTR2C	4	2708137	2824865	GO:0042493	response to drug
ENSGALG00000005853	HTR2C	4	2708137	2824865	GO:0004993	G protein-coupled serotonin receptor activity
ENSGALG00000005853	HTR2C	4	2708137	2824865	GO:0030594	neurotransmitter receptor activity
ENSGALG00000005853	HTR2C	4	2708137	2824865	GO:0007187	G protein-coupled receptor signaling pathway, coupled to cyclic nucleotide second messenger
ENSGALG00000016820	GAS6	1	138512589	138549860	GO:0005509	calcium ion binding
ENSGALG00000016820	GAS6	1	138512589	138549860	GO:0005576	extracellular region
ENSGALG00000016820	GAS6	1	138512589	138549860	GO:0010469	regulation of signaling receptor activity
ENSGALG00000016820	GAS6	1	138512589	138549860	GO:0006915	apoptotic process
ENSGALG00000016820	GAS6	1	138512589	138549860	GO:0001786	phosphatidylserine binding
ENSGALG00000016820	GAS6	1	138512589	138549860	GO:0005102	signaling receptor binding
ENSGALG00000016820	GAS6	1	138512589	138549860	GO:0005245	voltage-gated calcium channel activity
ENSGALG00000016820	GAS6	1	138512589	138549860	GO:0030296	protein tyrosine kinase activator activity
ENSGALG00000016820	GAS6	1	138512589	138549860	GO:0030971	receptor tyrosine kinase binding
ENSGALG00000016820	GAS6	1	138512589	138549860	GO:0043027	cysteine-type endopeptidase inhibitor activity involved in apoptotic process
ENSGALG00000016820	GAS6	1	138512589	138549860	GO:0048018	receptor ligand activity
ENSGALG00000016820	GAS6	1	138512589	138549860	GO:0060090	molecular adaptor activity
ENSGALG00000016820	GAS6	1	138512589	138549860	GO:0001764	neuron migration
ENSGALG00000016820	GAS6	1	138512589	138549860	GO:0001934	positive regulation of protein phosphorylation
ENSGALG00000016820	GAS6	1	138512589	138549860	GO:0001961	positive regulation of cytokine-mediated signaling pathway
ENSGALG00000016820	GAS6	1	138512589	138549860	GO:0006468	protein phosphorylation
ENSGALG00000016820	GAS6	1	138512589	138549860	GO:0006909	phagocytosis
ENSGALG00000016820	GAS6	1	138512589	138549860	GO:0007165	signal transduction
ENSGALG00000016820	GAS6	1	138512589	138549860	GO:0007167	enzyme linked receptor protein signaling pathway
ENSGALG00000016820	GAS6	1	138512589	138549860	GO:0007596	blood coagulation
ENSGALG00000016820	GAS6	1	138512589	138549860	GO:0009267	cellular response to starvation
ENSGALG00000016820	GAS6	1	138512589	138549860	GO:0010628	positive regulation of gene expression
ENSGALG00000016820	GAS6	1	138512589	138549860	GO:0010804	negative regulation of tumor necrosis factor-mediated signaling pathway
ENSGALG00000016820	GAS6	1	138512589	138549860	GO:0010934	macrophage cytokine production
ENSGALG00000016820	GAS6	1	138512589	138549860	GO:0018105	peptidyl-serine phosphorylation
ENSGALG00000016820	GAS6	1	138512589	138549860	GO:0019064	fusion of virus membrane with host plasma membrane
ENSGALG00000016820	GAS6	1	138512589	138549860	GO:0019079	viral genome replication
ENSGALG00000016820	GAS6	1	138512589	138549860	GO:0031589	cell-substrate adhesion
ENSGALG00000016820	GAS6	1	138512589	138549860	GO:0032689	negative regulation of interferon-gamma production
ENSGALG00000016820	GAS6	1	138512589	138549860	GO:0032715	negative regulation of interleukin-6 production
ENSGALG00000016820	GAS6	1	138512589	138549860	GO:0032720	negative regulation of tumor necrosis factor production
ENSGALG00000016820	GAS6	1	138512589	138549860	GO:0032825	positive regulation of natural killer cell differentiation
ENSGALG00000016820	GAS6	1	138512589	138549860	GO:0033138	positive regulation of peptidyl-serine phosphorylation
ENSGALG00000016820	GAS6	1	138512589	138549860	GO:0033159	negative regulation of protein import into nucleus, translocation
ENSGALG00000016820	GAS6	1	138512589	138549860	GO:0035457	cellular response to interferon-alpha
ENSGALG00000016820	GAS6	1	138512589	138549860	GO:0035690	cellular response to drug
ENSGALG00000016820	GAS6	1	138512589	138549860	GO:0035754	B cell chemotaxis
ENSGALG00000016820	GAS6	1	138512589	138549860	GO:0043066	negative regulation of apoptotic process
ENSGALG00000016820	GAS6	1	138512589	138549860	GO:0043154	negative regulation of cysteine-type endopeptidase activity involved in apoptotic process
ENSGALG00000016820	GAS6	1	138512589	138549860	GO:0043277	apoptotic cell clearance
ENSGALG00000016820	GAS6	1	138512589	138549860	GO:0043433	negative regulation of DNA-binding transcription factor activity
ENSGALG00000016820	GAS6	1	138512589	138549860	GO:0043491	protein kinase B signaling
ENSGALG00000016820	GAS6	1	138512589	138549860	GO:0045860	positive regulation of protein kinase activity
ENSGALG00000016820	GAS6	1	138512589	138549860	GO:0045892	negative regulation of transcription, DNA-templated
ENSGALG00000016820	GAS6	1	138512589	138549860	GO:0046718	viral entry into host cell
ENSGALG00000016820	GAS6	1	138512589	138549860	GO:0046813	receptor-mediated virion attachment to host cell
ENSGALG00000016820	GAS6	1	138512589	138549860	GO:0046827	positive regulation of protein export from nucleus
ENSGALG00000016820	GAS6	1	138512589	138549860	GO:0048146	positive regulation of fibroblast proliferation
ENSGALG00000016820	GAS6	1	138512589	138549860	GO:0050711	negative regulation of interleukin-1 secretion
ENSGALG00000016820	GAS6	1	138512589	138549860	GO:0050766	positive regulation of phagocytosis
ENSGALG00000016820	GAS6	1	138512589	138549860	GO:0051897	positive regulation of protein kinase B signaling
ENSGALG00000016820	GAS6	1	138512589	138549860	GO:0061098	positive regulation of protein tyrosine kinase activity
ENSGALG00000016820	GAS6	1	138512589	138549860	GO:0070168	negative regulation of biomineral tissue development
ENSGALG00000016820	GAS6	1	138512589	138549860	GO:0070374	positive regulation of ERK1 and ERK2 cascade
ENSGALG00000016820	GAS6	1	138512589	138549860	GO:0070588	calcium ion transmembrane transport
ENSGALG00000016820	GAS6	1	138512589	138549860	GO:0071307	cellular response to vitamin K
ENSGALG00000016820	GAS6	1	138512589	138549860	GO:0071363	cellular response to growth factor stimulus
ENSGALG00000016820	GAS6	1	138512589	138549860	GO:0072659	protein localization to plasma membrane
ENSGALG00000016820	GAS6	1	138512589	138549860	GO:0097028	dendritic cell differentiation
ENSGALG00000016820	GAS6	1	138512589	138549860	GO:0097241	hematopoietic stem cell migration to bone marrow
ENSGALG00000016820	GAS6	1	138512589	138549860	GO:1900142	negative regulation of oligodendrocyte apoptotic process
ENSGALG00000016820	GAS6	1	138512589	138549860	GO:1900165	negative regulation of interleukin-6 secretion
ENSGALG00000016820	GAS6	1	138512589	138549860	GO:2000270	negative regulation of fibroblast apoptotic process
ENSGALG00000016820	GAS6	1	138512589	138549860	GO:2000352	negative regulation of endothelial cell apoptotic process
ENSGALG00000016820	GAS6	1	138512589	138549860	GO:2000510	positive regulation of dendritic cell chemotaxis
ENSGALG00000016820	GAS6	1	138512589	138549860	GO:2000669	negative regulation of dendritic cell apoptotic process
ENSGALG00000016820	GAS6	1	138512589	138549860	GO:0005615	extracellular space
ENSGALG00000016820	GAS6	1	138512589	138549860	GO:0005737	cytoplasm
ENSGALG00000010094	B4GALT2	8	20724855	20732722	GO:0016757	transferase activity, transferring glycosyl groups
ENSGALG00000010094	B4GALT2	8	20724855	20732722	GO:0005975	carbohydrate metabolic process
ENSGALG00000010094	B4GALT2	8	20724855	20732722	GO:0016020	membrane
ENSGALG00000010094	B4GALT2	8	20724855	20732722	GO:0016021	integral component of membrane
ENSGALG00000010094	B4GALT2	8	20724855	20732722	GO:0016757	transferase activity, transferring glycosyl groups
ENSGALG00000010094	B4GALT2	8	20724855	20732722	GO:0005975	carbohydrate metabolic process
ENSGALG00000010094	B4GALT2	8	20724855	20732722	GO:0016020	membrane
ENSGALG00000010094	B4GALT2	8	20724855	20732722	GO:0016021	integral component of membrane
ENSGALG00000010094	B4GALT2	8	20724855	20732722	GO:0007420	brain development
ENSGALG00000010094	B4GALT2	8	20724855	20732722	GO:0007613	memory
ENSGALG00000010094	B4GALT2	8	20724855	20732722	GO:0007626	locomotory behavior
ENSGALG00000010094	B4GALT2	8	20724855	20732722	GO:0008542	visual learning
ENSGALG00000010094	B4GALT2	8	20724855	20732722	GO:0021680	cerebellar Purkinje cell layer development
ENSGALG00000010094	B4GALT2	8	20724855	20732722	GO:0005654	nucleoplasm
ENSGALG00000010094	B4GALT2	8	20724855	20732722	GO:0005794	Golgi apparatus
ENSGALG00000010094	B4GALT2	8	20724855	20732722	GO:0043231	intracellular membrane-bounded organelle
ENSGALG00000016491	APOB	3	102199405	102233660	GO:0006869	lipid transport
ENSGALG00000016491	APOB	3	102199405	102233660	GO:0005319	lipid transporter activity
ENSGALG00000016491	APOB	3	102199405	102233660	GO:0005543	phospholipid binding
ENSGALG00000016491	APOB	3	102199405	102233660	GO:0008201	heparin binding
ENSGALG00000016491	APOB	3	102199405	102233660	GO:0017127	cholesterol transporter activity
ENSGALG00000016491	APOB	3	102199405	102233660	GO:0035473	lipase binding
ENSGALG00000016491	APOB	3	102199405	102233660	GO:0050750	low-density lipoprotein particle receptor binding
ENSGALG00000016491	APOB	3	102199405	102233660	GO:0001701	in utero embryonic development
ENSGALG00000016491	APOB	3	102199405	102233660	GO:0006629	lipid metabolic process
ENSGALG00000016491	APOB	3	102199405	102233660	GO:0006642	triglyceride mobilization
ENSGALG00000016491	APOB	3	102199405	102233660	GO:0007283	spermatogenesis
ENSGALG00000016491	APOB	3	102199405	102233660	GO:0007399	nervous system development
ENSGALG00000016491	APOB	3	102199405	102233660	GO:0008203	cholesterol metabolic process
ENSGALG00000016491	APOB	3	102199405	102233660	GO:0009566	fertilization
ENSGALG00000016491	APOB	3	102199405	102233660	GO:0009615	response to virus
ENSGALG00000016491	APOB	3	102199405	102233660	GO:0009791	post-embryonic development
ENSGALG00000016491	APOB	3	102199405	102233660	GO:0010628	positive regulation of gene expression
ENSGALG00000016491	APOB	3	102199405	102233660	GO:0010744	positive regulation of macrophage derived foam cell differentiation
ENSGALG00000016491	APOB	3	102199405	102233660	GO:0010884	positive regulation of lipid storage
ENSGALG00000016491	APOB	3	102199405	102233660	GO:0010886	positive regulation of cholesterol storage
ENSGALG00000016491	APOB	3	102199405	102233660	GO:0016042	lipid catabolic process
ENSGALG00000016491	APOB	3	102199405	102233660	GO:0019433	triglyceride catabolic process
ENSGALG00000016491	APOB	3	102199405	102233660	GO:0030301	cholesterol transport
ENSGALG00000016491	APOB	3	102199405	102233660	GO:0030317	flagellated sperm motility
ENSGALG00000016491	APOB	3	102199405	102233660	GO:0033344	cholesterol efflux
ENSGALG00000016491	APOB	3	102199405	102233660	GO:0034374	low-density lipoprotein particle remodeling
ENSGALG00000016491	APOB	3	102199405	102233660	GO:0034383	low-density lipoprotein particle clearance
ENSGALG00000016491	APOB	3	102199405	102233660	GO:0042157	lipoprotein metabolic process
ENSGALG00000016491	APOB	3	102199405	102233660	GO:0042158	lipoprotein biosynthetic process
ENSGALG00000016491	APOB	3	102199405	102233660	GO:0042159	lipoprotein catabolic process
ENSGALG00000016491	APOB	3	102199405	102233660	GO:0042632	cholesterol homeostasis
ENSGALG00000016491	APOB	3	102199405	102233660	GO:0042953	lipoprotein transport
ENSGALG00000016491	APOB	3	102199405	102233660	GO:0045540	regulation of cholesterol biosynthetic process
ENSGALG00000016491	APOB	3	102199405	102233660	GO:0048844	artery morphogenesis
ENSGALG00000016491	APOB	3	102199405	102233660	GO:0005737	cytoplasm
ENSGALG00000016491	APOB	3	102199405	102233660	GO:0005783	endoplasmic reticulum
ENSGALG00000016491	APOB	3	102199405	102233660	GO:0005829	cytosol
ENSGALG00000016491	APOB	3	102199405	102233660	GO:0034359	mature chylomicron
ENSGALG00000016491	APOB	3	102199405	102233660	GO:0034361	very-low-density lipoprotein particle
ENSGALG00000016491	APOB	3	102199405	102233660	GO:0034362	low-density lipoprotein particle
ENSGALG00000016491	APOB	3	102199405	102233660	GO:0034363	intermediate-density lipoprotein particle
ENSGALG00000016491	APOB	3	102199405	102233660	GO:0042627	chylomicron
ENSGALG00000016491	APOB	3	102199405	102233660	GO:0043025	neuronal cell body
ENSGALG00000016491	APOB	3	102199405	102233660	GO:0043231	intracellular membrane-bounded organelle
ENSGALG00000016491	APOB	3	102199405	102233660	GO:0070971	endoplasmic reticulum exit site
ENSGALG00000009612	TGFB2	3	19449227	19512091	GO:0005615	extracellular space
ENSGALG00000009612	TGFB2	3	19449227	19512091	GO:0008083	growth factor activity
ENSGALG00000009612	TGFB2	3	19449227	19512091	GO:0016049	cell growth
ENSGALG00000009612	TGFB2	3	19449227	19512091	GO:0005160	transforming growth factor beta receptor binding
ENSGALG00000009612	TGFB2	3	19449227	19512091	GO:0005615	extracellular space
ENSGALG00000009612	TGFB2	3	19449227	19512091	GO:0005615	extracellular space
ENSGALG00000009612	TGFB2	3	19449227	19512091	GO:0010469	regulation of signaling receptor activity
ENSGALG00000009612	TGFB2	3	19449227	19512091	GO:0005576	extracellular region
ENSGALG00000009612	TGFB2	3	19449227	19512091	GO:0005125	cytokine activity
ENSGALG00000009612	TGFB2	3	19449227	19512091	GO:0042981	regulation of apoptotic process
ENSGALG00000009612	TGFB2	3	19449227	19512091	GO:0005160	transforming growth factor beta receptor binding
ENSGALG00000009612	TGFB2	3	19449227	19512091	GO:0010862	positive regulation of pathway-restricted SMAD protein phosphorylation
ENSGALG00000009612	TGFB2	3	19449227	19512091	GO:0043408	regulation of MAPK cascade
ENSGALG00000009612	TGFB2	3	19449227	19512091	GO:0048468	cell development
ENSGALG00000009612	TGFB2	3	19449227	19512091	GO:0060395	SMAD protein signal transduction
ENSGALG00000009612	TGFB2	3	19449227	19512091	GO:0007507	heart development
ENSGALG00000009612	TGFB2	3	19449227	19512091	GO:0008284	positive regulation of cell proliferation
ENSGALG00000009612	TGFB2	3	19449227	19512091	GO:0042493	response to drug
ENSGALG00000009612	TGFB2	3	19449227	19512091	GO:0007179	transforming growth factor beta receptor signaling pathway
ENSGALG00000009612	TGFB2	3	19449227	19512091	GO:0060317	cardiac epithelial to mesenchymal transition
ENSGALG00000009612	TGFB2	3	19449227	19512091	GO:0042803	protein homodimerization activity
ENSGALG00000009612	TGFB2	3	19449227	19512091	GO:0008285	negative regulation of cell proliferation
ENSGALG00000009612	TGFB2	3	19449227	19512091	GO:0030308	negative regulation of cell growth
ENSGALG00000009612	TGFB2	3	19449227	19512091	GO:0005576	extracellular region
ENSGALG00000009612	TGFB2	3	19449227	19512091	GO:0031012	extracellular matrix
ENSGALG00000009612	TGFB2	3	19449227	19512091	GO:0042127	regulation of cell proliferation
ENSGALG00000009612	TGFB2	3	19449227	19512091	GO:0051781	positive regulation of cell division
ENSGALG00000009612	TGFB2	3	19449227	19512091	GO:0016477	cell migration
ENSGALG00000009612	TGFB2	3	19449227	19512091	GO:0006468	protein phosphorylation
ENSGALG00000009612	TGFB2	3	19449227	19512091	GO:0008219	cell death
ENSGALG00000009612	TGFB2	3	19449227	19512091	GO:0043525	positive regulation of neuron apoptotic process
ENSGALG00000009612	TGFB2	3	19449227	19512091	GO:0001540	amyloid-beta binding
ENSGALG00000009612	TGFB2	3	19449227	19512091	GO:0001540	amyloid-beta binding
ENSGALG00000009612	TGFB2	3	19449227	19512091	GO:0005102	signaling receptor binding
ENSGALG00000009612	TGFB2	3	19449227	19512091	GO:0005102	signaling receptor binding
ENSGALG00000009612	TGFB2	3	19449227	19512091	GO:0005114	type II transforming growth factor beta receptor binding
ENSGALG00000009612	TGFB2	3	19449227	19512091	GO:0005114	type II transforming growth factor beta receptor binding
ENSGALG00000009612	TGFB2	3	19449227	19512091	GO:0005114	type II transforming growth factor beta receptor binding
ENSGALG00000009612	TGFB2	3	19449227	19512091	GO:0005160	transforming growth factor beta receptor binding
ENSGALG00000009612	TGFB2	3	19449227	19512091	GO:0034714	type III transforming growth factor beta receptor binding
ENSGALG00000009612	TGFB2	3	19449227	19512091	GO:0034714	type III transforming growth factor beta receptor binding
ENSGALG00000009612	TGFB2	3	19449227	19512091	GO:0042803	protein homodimerization activity
ENSGALG00000009612	TGFB2	3	19449227	19512091	GO:0000902	cell morphogenesis
ENSGALG00000009612	TGFB2	3	19449227	19512091	GO:0000902	cell morphogenesis
ENSGALG00000009612	TGFB2	3	19449227	19512091	GO:0001654	eye development
ENSGALG00000009612	TGFB2	3	19449227	19512091	GO:0001654	eye development
ENSGALG00000009612	TGFB2	3	19449227	19512091	GO:0001666	response to hypoxia
ENSGALG00000009612	TGFB2	3	19449227	19512091	GO:0001837	epithelial to mesenchymal transition
ENSGALG00000009612	TGFB2	3	19449227	19512091	GO:0001837	epithelial to mesenchymal transition
ENSGALG00000009612	TGFB2	3	19449227	19512091	GO:0001942	hair follicle development
ENSGALG00000009612	TGFB2	3	19449227	19512091	GO:0003007	heart morphogenesis
ENSGALG00000009612	TGFB2	3	19449227	19512091	GO:0003007	heart morphogenesis
ENSGALG00000009612	TGFB2	3	19449227	19512091	GO:0006468	protein phosphorylation
ENSGALG00000009612	TGFB2	3	19449227	19512091	GO:0007050	cell cycle arrest
ENSGALG00000009612	TGFB2	3	19449227	19512091	GO:0007050	cell cycle arrest
ENSGALG00000009612	TGFB2	3	19449227	19512091	GO:0007179	transforming growth factor beta receptor signaling pathway
ENSGALG00000009612	TGFB2	3	19449227	19512091	GO:0007179	transforming growth factor beta receptor signaling pathway
ENSGALG00000009612	TGFB2	3	19449227	19512091	GO:0007435	salivary gland morphogenesis
ENSGALG00000009612	TGFB2	3	19449227	19512091	GO:0007435	salivary gland morphogenesis
ENSGALG00000009612	TGFB2	3	19449227	19512091	GO:0007507	heart development
ENSGALG00000009612	TGFB2	3	19449227	19512091	GO:0008219	cell death
ENSGALG00000009612	TGFB2	3	19449227	19512091	GO:0008284	positive regulation of cell proliferation
ENSGALG00000009612	TGFB2	3	19449227	19512091	GO:0008285	negative regulation of cell proliferation
ENSGALG00000009612	TGFB2	3	19449227	19512091	GO:0008347	glial cell migration
ENSGALG00000009612	TGFB2	3	19449227	19512091	GO:0008347	glial cell migration
ENSGALG00000009612	TGFB2	3	19449227	19512091	GO:0009611	response to wounding
ENSGALG00000009612	TGFB2	3	19449227	19512091	GO:0009611	response to wounding
ENSGALG00000009612	TGFB2	3	19449227	19512091	GO:0010002	cardioblast differentiation
ENSGALG00000009612	TGFB2	3	19449227	19512091	GO:0010002	cardioblast differentiation
ENSGALG00000009612	TGFB2	3	19449227	19512091	GO:0010629	negative regulation of gene expression
ENSGALG00000009612	TGFB2	3	19449227	19512091	GO:0010634	positive regulation of epithelial cell migration
ENSGALG00000009612	TGFB2	3	19449227	19512091	GO:0010634	positive regulation of epithelial cell migration
ENSGALG00000009612	TGFB2	3	19449227	19512091	GO:0010693	negative regulation of alkaline phosphatase activity
ENSGALG00000009612	TGFB2	3	19449227	19512091	GO:0010693	negative regulation of alkaline phosphatase activity
ENSGALG00000009612	TGFB2	3	19449227	19512091	GO:0010718	positive regulation of epithelial to mesenchymal transition
ENSGALG00000009612	TGFB2	3	19449227	19512091	GO:0010718	positive regulation of epithelial to mesenchymal transition
ENSGALG00000009612	TGFB2	3	19449227	19512091	GO:0010936	negative regulation of macrophage cytokine production
ENSGALG00000009612	TGFB2	3	19449227	19512091	GO:0010936	negative regulation of macrophage cytokine production
ENSGALG00000009612	TGFB2	3	19449227	19512091	GO:0014068	positive regulation of phosphatidylinositol 3-kinase signaling
ENSGALG00000009612	TGFB2	3	19449227	19512091	GO:0014068	positive regulation of phosphatidylinositol 3-kinase signaling
ENSGALG00000009612	TGFB2	3	19449227	19512091	GO:0016477	cell migration
ENSGALG00000009612	TGFB2	3	19449227	19512091	GO:0016525	negative regulation of angiogenesis
ENSGALG00000009612	TGFB2	3	19449227	19512091	GO:0023014	signal transduction by protein phosphorylation
ENSGALG00000009612	TGFB2	3	19449227	19512091	GO:0030199	collagen fibril organization
ENSGALG00000009612	TGFB2	3	19449227	19512091	GO:0030199	collagen fibril organization
ENSGALG00000009612	TGFB2	3	19449227	19512091	GO:0030307	positive regulation of cell growth
ENSGALG00000009612	TGFB2	3	19449227	19512091	GO:0030307	positive regulation of cell growth
ENSGALG00000009612	TGFB2	3	19449227	19512091	GO:0030308	negative regulation of cell growth
ENSGALG00000009612	TGFB2	3	19449227	19512091	GO:0032147	activation of protein kinase activity
ENSGALG00000009612	TGFB2	3	19449227	19512091	GO:0032147	activation of protein kinase activity
ENSGALG00000009612	TGFB2	3	19449227	19512091	GO:0032570	response to progesterone
ENSGALG00000009612	TGFB2	3	19449227	19512091	GO:0032570	response to progesterone
ENSGALG00000009612	TGFB2	3	19449227	19512091	GO:0032874	positive regulation of stress-activated MAPK cascade
ENSGALG00000009612	TGFB2	3	19449227	19512091	GO:0032874	positive regulation of stress-activated MAPK cascade
ENSGALG00000009612	TGFB2	3	19449227	19512091	GO:0032909	regulation of transforming growth factor beta2 production
ENSGALG00000009612	TGFB2	3	19449227	19512091	GO:0032909	regulation of transforming growth factor beta2 production
ENSGALG00000009612	TGFB2	3	19449227	19512091	GO:0033630	positive regulation of cell adhesion mediated by integrin
ENSGALG00000009612	TGFB2	3	19449227	19512091	GO:0033630	positive regulation of cell adhesion mediated by integrin
ENSGALG00000009612	TGFB2	3	19449227	19512091	GO:0042493	response to drug
ENSGALG00000009612	TGFB2	3	19449227	19512091	GO:0043525	positive regulation of neuron apoptotic process
ENSGALG00000009612	TGFB2	3	19449227	19512091	GO:0045216	cell-cell junction organization
ENSGALG00000009612	TGFB2	3	19449227	19512091	GO:0045216	cell-cell junction organization
ENSGALG00000009612	TGFB2	3	19449227	19512091	GO:0045726	positive regulation of integrin biosynthetic process
ENSGALG00000009612	TGFB2	3	19449227	19512091	GO:0045726	positive regulation of integrin biosynthetic process
ENSGALG00000009612	TGFB2	3	19449227	19512091	GO:0045747	positive regulation of Notch signaling pathway
ENSGALG00000009612	TGFB2	3	19449227	19512091	GO:0045778	positive regulation of ossification
ENSGALG00000009612	TGFB2	3	19449227	19512091	GO:0045778	positive regulation of ossification
ENSGALG00000009612	TGFB2	3	19449227	19512091	GO:0045823	positive regulation of heart contraction
ENSGALG00000009612	TGFB2	3	19449227	19512091	GO:0045823	positive regulation of heart contraction
ENSGALG00000009612	TGFB2	3	19449227	19512091	GO:0048566	embryonic digestive tract development
ENSGALG00000009612	TGFB2	3	19449227	19512091	GO:0048566	embryonic digestive tract development
ENSGALG00000009612	TGFB2	3	19449227	19512091	GO:0050680	negative regulation of epithelial cell proliferation
ENSGALG00000009612	TGFB2	3	19449227	19512091	GO:0050680	negative regulation of epithelial cell proliferation
ENSGALG00000009612	TGFB2	3	19449227	19512091	GO:0050714	positive regulation of protein secretion
ENSGALG00000009612	TGFB2	3	19449227	19512091	GO:0050714	positive regulation of protein secretion
ENSGALG00000009612	TGFB2	3	19449227	19512091	GO:0051794	regulation of timing of catagen
ENSGALG00000009612	TGFB2	3	19449227	19512091	GO:0051795	positive regulation of timing of catagen
ENSGALG00000009612	TGFB2	3	19449227	19512091	GO:0051795	positive regulation of timing of catagen
ENSGALG00000009612	TGFB2	3	19449227	19512091	GO:0051891	positive regulation of cardioblast differentiation
ENSGALG00000009612	TGFB2	3	19449227	19512091	GO:0051891	positive regulation of cardioblast differentiation
ENSGALG00000009612	TGFB2	3	19449227	19512091	GO:0060038	cardiac muscle cell proliferation
ENSGALG00000009612	TGFB2	3	19449227	19512091	GO:0060038	cardiac muscle cell proliferation
ENSGALG00000009612	TGFB2	3	19449227	19512091	GO:0060317	cardiac epithelial to mesenchymal transition
ENSGALG00000009612	TGFB2	3	19449227	19512091	GO:0060389	pathway-restricted SMAD protein phosphorylation
ENSGALG00000009612	TGFB2	3	19449227	19512091	GO:0060389	pathway-restricted SMAD protein phosphorylation
ENSGALG00000009612	TGFB2	3	19449227	19512091	GO:0060395	SMAD protein signal transduction
ENSGALG00000009612	TGFB2	3	19449227	19512091	GO:0060395	SMAD protein signal transduction
ENSGALG00000009612	TGFB2	3	19449227	19512091	GO:0097191	extrinsic apoptotic signaling pathway
ENSGALG00000009612	TGFB2	3	19449227	19512091	GO:0097191	extrinsic apoptotic signaling pathway
ENSGALG00000009612	TGFB2	3	19449227	19512091	GO:1902895	positive regulation of pri-miRNA transcription by RNA polymerase II
ENSGALG00000009612	TGFB2	3	19449227	19512091	GO:0062023	collagen-containing extracellular matrix
ENSGALG00000015305	NR2E1	3	67490385	67505356	GO:0005634	nucleus
ENSGALG00000015305	NR2E1	3	67490385	67505356	GO:0003677	DNA binding
ENSGALG00000015305	NR2E1	3	67490385	67505356	GO:0008270	zinc ion binding
ENSGALG00000015305	NR2E1	3	67490385	67505356	GO:0006355	regulation of transcription, DNA-templated
ENSGALG00000015305	NR2E1	3	67490385	67505356	GO:0043565	sequence-specific DNA binding
ENSGALG00000015305	NR2E1	3	67490385	67505356	GO:0003700	DNA-binding transcription factor activity
ENSGALG00000015305	NR2E1	3	67490385	67505356	GO:0003707	steroid hormone receptor activity
ENSGALG00000015305	NR2E1	3	67490385	67505356	GO:0045944	positive regulation of transcription by RNA polymerase II
ENSGALG00000015305	NR2E1	3	67490385	67505356	GO:0046872	metal ion binding
ENSGALG00000015305	NR2E1	3	67490385	67505356	GO:0043401	steroid hormone mediated signaling pathway
ENSGALG00000015305	NR2E1	3	67490385	67505356	GO:0001227	DNA-binding transcription repressor activity, RNA polymerase II-specific
ENSGALG00000015305	NR2E1	3	67490385	67505356	GO:0001228	DNA-binding transcription activator activity, RNA polymerase II-specific
ENSGALG00000015305	NR2E1	3	67490385	67505356	GO:0019899	enzyme binding
ENSGALG00000015305	NR2E1	3	67490385	67505356	GO:0042826	histone deacetylase binding
ENSGALG00000015305	NR2E1	3	67490385	67505356	GO:0000122	negative regulation of transcription by RNA polymerase II
ENSGALG00000015305	NR2E1	3	67490385	67505356	GO:0001662	behavioral fear response
ENSGALG00000015305	NR2E1	3	67490385	67505356	GO:0002118	aggressive behavior
ENSGALG00000015305	NR2E1	3	67490385	67505356	GO:0007420	brain development
ENSGALG00000015305	NR2E1	3	67490385	67505356	GO:0007601	visual perception
ENSGALG00000015305	NR2E1	3	67490385	67505356	GO:0008284	positive regulation of cell proliferation
ENSGALG00000015305	NR2E1	3	67490385	67505356	GO:0008347	glial cell migration
ENSGALG00000015305	NR2E1	3	67490385	67505356	GO:0021542	dentate gyrus development
ENSGALG00000015305	NR2E1	3	67490385	67505356	GO:0021764	amygdala development
ENSGALG00000015305	NR2E1	3	67490385	67505356	GO:0021772	olfactory bulb development
ENSGALG00000015305	NR2E1	3	67490385	67505356	GO:0021819	layer formation in cerebral cortex
ENSGALG00000015305	NR2E1	3	67490385	67505356	GO:0021872	forebrain generation of neurons
ENSGALG00000015305	NR2E1	3	67490385	67505356	GO:0021895	cerebral cortex neuron differentiation
ENSGALG00000015305	NR2E1	3	67490385	67505356	GO:0021960	anterior commissure morphogenesis
ENSGALG00000015305	NR2E1	3	67490385	67505356	GO:0021987	cerebral cortex development
ENSGALG00000015305	NR2E1	3	67490385	67505356	GO:0030198	extracellular matrix organization
ENSGALG00000015305	NR2E1	3	67490385	67505356	GO:0035019	somatic stem cell population maintenance
ENSGALG00000015305	NR2E1	3	67490385	67505356	GO:0035176	social behavior
ENSGALG00000015305	NR2E1	3	67490385	67505356	GO:0043010	camera-type eye development
ENSGALG00000015305	NR2E1	3	67490385	67505356	GO:0043066	negative regulation of apoptotic process
ENSGALG00000015305	NR2E1	3	67490385	67505356	GO:0045165	cell fate commitment
ENSGALG00000015305	NR2E1	3	67490385	67505356	GO:0045665	negative regulation of neuron differentiation
ENSGALG00000015305	NR2E1	3	67490385	67505356	GO:0045766	positive regulation of angiogenesis
ENSGALG00000015305	NR2E1	3	67490385	67505356	GO:0045787	positive regulation of cell cycle
ENSGALG00000015305	NR2E1	3	67490385	67505356	GO:0048712	negative regulation of astrocyte differentiation
ENSGALG00000015305	NR2E1	3	67490385	67505356	GO:0048814	regulation of dendrite morphogenesis
ENSGALG00000015305	NR2E1	3	67490385	67505356	GO:0051128	regulation of cellular component organization
ENSGALG00000015305	NR2E1	3	67490385	67505356	GO:0060041	retina development in camera-type eye
ENSGALG00000015305	NR2E1	3	67490385	67505356	GO:0060164	regulation of timing of neuron differentiation
ENSGALG00000015305	NR2E1	3	67490385	67505356	GO:0060291	long-term synaptic potentiation
ENSGALG00000015305	NR2E1	3	67490385	67505356	GO:0090049	regulation of cell migration involved in sprouting angiogenesis
ENSGALG00000015305	NR2E1	3	67490385	67505356	GO:2000178	negative regulation of neural precursor cell proliferation
ENSGALG00000015305	NR2E1	3	67490385	67505356	GO:2000179	positive regulation of neural precursor cell proliferation
ENSGALG00000015305	NR2E1	3	67490385	67505356	GO:2000648	positive regulation of stem cell proliferation
ENSGALG00000009564	METTL8	7	18041029	18067715	GO:0016740	transferase activity
ENSGALG00000009564	METTL8	7	18041029	18067715	GO:0008168	methyltransferase activity
ENSGALG00000009564	METTL8	7	18041029	18067715	GO:0032259	methylation
ENSGALG00000009564	METTL8	7	18041029	18067715	GO:0030488	tRNA methylation
ENSGALG00000009564	METTL8	7	18041029	18067715	GO:0004402	histone acetyltransferase activity
ENSGALG00000009564	METTL8	7	18041029	18067715	GO:0008174	mRNA methyltransferase activity
ENSGALG00000009564	METTL8	7	18041029	18067715	GO:0052735	tRNA (cytosine-3-)-methyltransferase activity
ENSGALG00000009564	METTL8	7	18041029	18067715	GO:0007519	skeletal muscle tissue development
ENSGALG00000009564	METTL8	7	18041029	18067715	GO:0016573	histone acetylation
ENSGALG00000009564	METTL8	7	18041029	18067715	GO:0045444	fat cell differentiation
ENSGALG00000009564	METTL8	7	18041029	18067715	GO:0080009	mRNA methylation
ENSGALG00000009564	METTL8	7	18041029	18067715	GO:0005634	nucleus
ENSGALG00000009564	METTL8	7	18041029	18067715	GO:0005737	cytoplasm
ENSGALG00000005805	PLCD1	2	4687442	4736540	GO:0035556	intracellular signal transduction
ENSGALG00000005805	PLCD1	2	4687442	4736540	GO:0007165	signal transduction
ENSGALG00000005805	PLCD1	2	4687442	4736540	GO:0005509	calcium ion binding
ENSGALG00000005805	PLCD1	2	4687442	4736540	GO:0006629	lipid metabolic process
ENSGALG00000005805	PLCD1	2	4687442	4736540	GO:0008081	phosphoric diester hydrolase activity
ENSGALG00000005805	PLCD1	2	4687442	4736540	GO:0004435	phosphatidylinositol phospholipase C activity
ENSGALG00000005805	PLCD1	2	4687442	4736540	GO:0016787	hydrolase activity
ENSGALG00000005805	PLCD1	2	4687442	4736540	GO:0005737	cytoplasm
ENSGALG00000005805	PLCD1	2	4687442	4736540	GO:0005829	cytosol
ENSGALG00000005805	PLCD1	2	4687442	4736540	GO:0016042	lipid catabolic process
ENSGALG00000005805	PLCD1	2	4687442	4736540	GO:0005515	protein binding
ENSGALG00000005805	PLCD1	2	4687442	4736540	GO:0004435	phosphatidylinositol phospholipase C activity
ENSGALG00000005805	PLCD1	2	4687442	4736540	GO:0005546	phosphatidylinositol-4,5-bisphosphate binding
ENSGALG00000005805	PLCD1	2	4687442	4736540	GO:0005546	phosphatidylinositol-4,5-bisphosphate binding
ENSGALG00000005805	PLCD1	2	4687442	4736540	GO:0032794	GTPase activating protein binding
ENSGALG00000005805	PLCD1	2	4687442	4736540	GO:0001525	angiogenesis
ENSGALG00000005805	PLCD1	2	4687442	4736540	GO:0042127	regulation of cell proliferation
ENSGALG00000005805	PLCD1	2	4687442	4736540	GO:0060716	labyrinthine layer blood vessel development
ENSGALG00000005805	PLCD1	2	4687442	4736540	GO:0005737	cytoplasm
ENSGALG00000005805	PLCD1	2	4687442	4736540	GO:0005829	cytosol
ENSGALG00000005805	PLCD1	2	4687442	4736540	GO:0035556	intracellular signal transduction
ENSGALG00000005805	PLCD1	2	4687442	4736540	GO:0007165	signal transduction
ENSGALG00000005805	PLCD1	2	4687442	4736540	GO:0005509	calcium ion binding
ENSGALG00000005805	PLCD1	2	4687442	4736540	GO:0006629	lipid metabolic process
ENSGALG00000005805	PLCD1	2	4687442	4736540	GO:0008081	phosphoric diester hydrolase activity
ENSGALG00000005805	PLCD1	2	4687442	4736540	GO:0004435	phosphatidylinositol phospholipase C activity
ENSGALG00000014847	MYOM1	2	100908841	100986444	GO:0005515	protein binding
ENSGALG00000014847	MYOM1	2	100908841	100986444	GO:0030017	sarcomere
ENSGALG00000014847	MYOM1	2	100908841	100986444	GO:0051015	actin filament binding
ENSGALG00000014847	MYOM1	2	100908841	100986444	GO:0030018	Z disc
ENSGALG00000014847	MYOM1	2	100908841	100986444	GO:0031430	M band
ENSGALG00000014847	MYOM1	2	100908841	100986444	GO:0008307	structural constituent of muscle
ENSGALG00000014847	MYOM1	2	100908841	100986444	GO:0051371	muscle alpha-actinin binding
ENSGALG00000014847	MYOM1	2	100908841	100986444	GO:0006936	muscle contraction
ENSGALG00000014847	MYOM1	2	100908841	100986444	GO:0030240	skeletal muscle thin filament assembly
ENSGALG00000014847	MYOM1	2	100908841	100986444	GO:0030241	skeletal muscle myosin thick filament assembly
ENSGALG00000014847	MYOM1	2	100908841	100986444	GO:0045214	sarcomere organization
ENSGALG00000014847	MYOM1	2	100908841	100986444	GO:0048739	cardiac muscle fiber development
ENSGALG00000014847	MYOM1	2	100908841	100986444	GO:0055003	cardiac myofibril assembly
ENSGALG00000014847	MYOM1	2	100908841	100986444	GO:0055008	cardiac muscle tissue morphogenesis
ENSGALG00000014847	MYOM1	2	100908841	100986444	GO:0071688	striated muscle myosin thick filament assembly
ENSGALG00000014847	MYOM1	2	100908841	100986444	GO:0005865	striated muscle thin filament
ENSGALG00000014847	MYOM1	2	100908841	100986444	GO:0019900	kinase binding
ENSGALG00000014847	MYOM1	2	100908841	100986444	GO:0019900	kinase binding
ENSGALG00000014847	MYOM1	2	100908841	100986444	GO:0019900	kinase binding
ENSGALG00000014847	MYOM1	2	100908841	100986444	GO:0042802	identical protein binding
ENSGALG00000014847	MYOM1	2	100908841	100986444	GO:0042803	protein homodimerization activity
ENSGALG00000014847	MYOM1	2	100908841	100986444	GO:0006936	muscle contraction
ENSGALG00000014847	MYOM1	2	100908841	100986444	GO:0010628	positive regulation of gene expression
ENSGALG00000014847	MYOM1	2	100908841	100986444	GO:0010737	protein kinase A signaling
ENSGALG00000014847	MYOM1	2	100908841	100986444	GO:0050714	positive regulation of protein secretion
ENSGALG00000014847	MYOM1	2	100908841	100986444	GO:0030017	sarcomere
ENSGALG00000014847	MYOM1	2	100908841	100986444	GO:0031430	M band
ENSGALG00000014847	MYOM1	2	100908841	100986444	GO:0005515	protein binding
ENSGALG00000014847	MYOM1	2	100908841	100986444	GO:0031430	M band
ENSGALG00000002375	NOTCH1	17	8107664	8143170	GO:0016021	integral component of membrane
ENSGALG00000002375	NOTCH1	17	8107664	8143170	GO:0005515	protein binding
ENSGALG00000002375	NOTCH1	17	8107664	8143170	GO:0005509	calcium ion binding
ENSGALG00000002375	NOTCH1	17	8107664	8143170	GO:0006355	regulation of transcription, DNA-templated
ENSGALG00000002375	NOTCH1	17	8107664	8143170	GO:0038023	signaling receptor activity
ENSGALG00000002375	NOTCH1	17	8107664	8143170	GO:0007275	multicellular organism development
ENSGALG00000002375	NOTCH1	17	8107664	8143170	GO:0007219	Notch signaling pathway
ENSGALG00000002375	NOTCH1	17	8107664	8143170	GO:0030154	cell differentiation
ENSGALG00000002375	NOTCH1	17	8107664	8143170	GO:0050793	regulation of developmental process
ENSGALG00000002375	NOTCH1	17	8107664	8143170	GO:0016021	integral component of membrane
ENSGALG00000002375	NOTCH1	17	8107664	8143170	GO:0005515	protein binding
ENSGALG00000002375	NOTCH1	17	8107664	8143170	GO:0005509	calcium ion binding
ENSGALG00000002375	NOTCH1	17	8107664	8143170	GO:0006355	regulation of transcription, DNA-templated
ENSGALG00000002375	NOTCH1	17	8107664	8143170	GO:0038023	signaling receptor activity
ENSGALG00000002375	NOTCH1	17	8107664	8143170	GO:0007275	multicellular organism development
ENSGALG00000002375	NOTCH1	17	8107664	8143170	GO:0007219	Notch signaling pathway
ENSGALG00000002375	NOTCH1	17	8107664	8143170	GO:0030154	cell differentiation
ENSGALG00000002375	NOTCH1	17	8107664	8143170	GO:0050793	regulation of developmental process
ENSGALG00000002375	NOTCH1	17	8107664	8143170	GO:0016020	membrane
ENSGALG00000002375	NOTCH1	17	8107664	8143170	GO:0046872	metal ion binding
ENSGALG00000002375	NOTCH1	17	8107664	8143170	GO:0000978	RNA polymerase II proximal promoter sequence-specific DNA binding
ENSGALG00000002375	NOTCH1	17	8107664	8143170	GO:0001228	DNA-binding transcription activator activity, RNA polymerase II-specific
ENSGALG00000002375	NOTCH1	17	8107664	8143170	GO:0003682	chromatin binding
ENSGALG00000002375	NOTCH1	17	8107664	8143170	GO:0003700	DNA-binding transcription factor activity
ENSGALG00000002375	NOTCH1	17	8107664	8143170	GO:0004857	enzyme inhibitor activity
ENSGALG00000002375	NOTCH1	17	8107664	8143170	GO:0005112	Notch binding
ENSGALG00000002375	NOTCH1	17	8107664	8143170	GO:0019899	enzyme binding
ENSGALG00000002375	NOTCH1	17	8107664	8143170	GO:0031490	chromatin DNA binding
ENSGALG00000002375	NOTCH1	17	8107664	8143170	GO:0043565	sequence-specific DNA binding
ENSGALG00000002375	NOTCH1	17	8107664	8143170	GO:0046982	protein heterodimerization activity
ENSGALG00000002375	NOTCH1	17	8107664	8143170	GO:0000122	negative regulation of transcription by RNA polymerase II
ENSGALG00000002375	NOTCH1	17	8107664	8143170	GO:0001701	in utero embryonic development
ENSGALG00000002375	NOTCH1	17	8107664	8143170	GO:0001708	cell fate specification
ENSGALG00000002375	NOTCH1	17	8107664	8143170	GO:0001837	epithelial to mesenchymal transition
ENSGALG00000002375	NOTCH1	17	8107664	8143170	GO:0001889	liver development
ENSGALG00000002375	NOTCH1	17	8107664	8143170	GO:0001947	heart looping
ENSGALG00000002375	NOTCH1	17	8107664	8143170	GO:0002040	sprouting angiogenesis
ENSGALG00000002375	NOTCH1	17	8107664	8143170	GO:0002437	inflammatory response to antigenic stimulus
ENSGALG00000002375	NOTCH1	17	8107664	8143170	GO:0003151	outflow tract morphogenesis
ENSGALG00000002375	NOTCH1	17	8107664	8143170	GO:0003157	endocardium development
ENSGALG00000002375	NOTCH1	17	8107664	8143170	GO:0003160	endocardium morphogenesis
ENSGALG00000002375	NOTCH1	17	8107664	8143170	GO:0003162	atrioventricular node development
ENSGALG00000002375	NOTCH1	17	8107664	8143170	GO:0003169	coronary vein morphogenesis
ENSGALG00000002375	NOTCH1	17	8107664	8143170	GO:0003180	aortic valve morphogenesis
ENSGALG00000002375	NOTCH1	17	8107664	8143170	GO:0003181	atrioventricular valve morphogenesis
ENSGALG00000002375	NOTCH1	17	8107664	8143170	GO:0003182	coronary sinus valve morphogenesis
ENSGALG00000002375	NOTCH1	17	8107664	8143170	GO:0003184	pulmonary valve morphogenesis
ENSGALG00000002375	NOTCH1	17	8107664	8143170	GO:0003192	mitral valve formation
ENSGALG00000002375	NOTCH1	17	8107664	8143170	GO:0003197	endocardial cushion development
ENSGALG00000002375	NOTCH1	17	8107664	8143170	GO:0003198	epithelial to mesenchymal transition involved in endocardial cushion formation
ENSGALG00000002375	NOTCH1	17	8107664	8143170	GO:0003203	endocardial cushion morphogenesis
ENSGALG00000002375	NOTCH1	17	8107664	8143170	GO:0003207	cardiac chamber formation
ENSGALG00000002375	NOTCH1	17	8107664	8143170	GO:0003208	cardiac ventricle morphogenesis
ENSGALG00000002375	NOTCH1	17	8107664	8143170	GO:0003209	cardiac atrium morphogenesis
ENSGALG00000002375	NOTCH1	17	8107664	8143170	GO:0003213	cardiac right atrium morphogenesis
ENSGALG00000002375	NOTCH1	17	8107664	8143170	GO:0003214	cardiac left ventricle morphogenesis
ENSGALG00000002375	NOTCH1	17	8107664	8143170	GO:0003219	cardiac right ventricle formation
ENSGALG00000002375	NOTCH1	17	8107664	8143170	GO:0003222	ventricular trabecula myocardium morphogenesis
ENSGALG00000002375	NOTCH1	17	8107664	8143170	GO:0003241	growth involved in heart morphogenesis
ENSGALG00000002375	NOTCH1	17	8107664	8143170	GO:0003252	negative regulation of cell proliferation involved in heart valve morphogenesis
ENSGALG00000002375	NOTCH1	17	8107664	8143170	GO:0003256	regulation of transcription from RNA polymerase II promoter involved in myocardial precursor cell differentiation
ENSGALG00000002375	NOTCH1	17	8107664	8143170	GO:0003270	Notch signaling pathway involved in regulation of secondary heart field cardioblast proliferation
ENSGALG00000002375	NOTCH1	17	8107664	8143170	GO:0003273	cell migration involved in endocardial cushion formation
ENSGALG00000002375	NOTCH1	17	8107664	8143170	GO:0003332	negative regulation of extracellular matrix constituent secretion
ENSGALG00000002375	NOTCH1	17	8107664	8143170	GO:0003344	pericardium morphogenesis
ENSGALG00000002375	NOTCH1	17	8107664	8143170	GO:0006357	regulation of transcription by RNA polymerase II
ENSGALG00000002375	NOTCH1	17	8107664	8143170	GO:0006959	humoral immune response
ENSGALG00000002375	NOTCH1	17	8107664	8143170	GO:0007050	cell cycle arrest
ENSGALG00000002375	NOTCH1	17	8107664	8143170	GO:0007221	positive regulation of transcription of Notch receptor target
ENSGALG00000002375	NOTCH1	17	8107664	8143170	GO:0007368	determination of left/right symmetry
ENSGALG00000002375	NOTCH1	17	8107664	8143170	GO:0007386	compartment pattern specification
ENSGALG00000002375	NOTCH1	17	8107664	8143170	GO:0007409	axonogenesis
ENSGALG00000002375	NOTCH1	17	8107664	8143170	GO:0007440	foregut morphogenesis
ENSGALG00000002375	NOTCH1	17	8107664	8143170	GO:0007492	endoderm development
ENSGALG00000002375	NOTCH1	17	8107664	8143170	GO:0007507	heart development
ENSGALG00000002375	NOTCH1	17	8107664	8143170	GO:0008284	positive regulation of cell proliferation
ENSGALG00000002375	NOTCH1	17	8107664	8143170	GO:0008285	negative regulation of cell proliferation
ENSGALG00000002375	NOTCH1	17	8107664	8143170	GO:0008544	epidermis development
ENSGALG00000002375	NOTCH1	17	8107664	8143170	GO:0008593	regulation of Notch signaling pathway
ENSGALG00000002375	NOTCH1	17	8107664	8143170	GO:0009912	auditory receptor cell fate commitment
ENSGALG00000002375	NOTCH1	17	8107664	8143170	GO:0010001	glial cell differentiation
ENSGALG00000002375	NOTCH1	17	8107664	8143170	GO:0010468	regulation of gene expression
ENSGALG00000002375	NOTCH1	17	8107664	8143170	GO:0010614	negative regulation of cardiac muscle hypertrophy
ENSGALG00000002375	NOTCH1	17	8107664	8143170	GO:0010628	positive regulation of gene expression
ENSGALG00000002375	NOTCH1	17	8107664	8143170	GO:0010629	negative regulation of gene expression
ENSGALG00000002375	NOTCH1	17	8107664	8143170	GO:0010718	positive regulation of epithelial to mesenchymal transition
ENSGALG00000002375	NOTCH1	17	8107664	8143170	GO:0010812	negative regulation of cell-substrate adhesion
ENSGALG00000002375	NOTCH1	17	8107664	8143170	GO:0010832	negative regulation of myotube differentiation
ENSGALG00000002375	NOTCH1	17	8107664	8143170	GO:0014031	mesenchymal cell development
ENSGALG00000002375	NOTCH1	17	8107664	8143170	GO:0014807	regulation of somitogenesis
ENSGALG00000002375	NOTCH1	17	8107664	8143170	GO:0021915	neural tube development
ENSGALG00000002375	NOTCH1	17	8107664	8143170	GO:0030182	neuron differentiation
ENSGALG00000002375	NOTCH1	17	8107664	8143170	GO:0030216	keratinocyte differentiation
ENSGALG00000002375	NOTCH1	17	8107664	8143170	GO:0030279	negative regulation of ossification
ENSGALG00000002375	NOTCH1	17	8107664	8143170	GO:0030324	lung development
ENSGALG00000002375	NOTCH1	17	8107664	8143170	GO:0030326	embryonic limb morphogenesis
ENSGALG00000002375	NOTCH1	17	8107664	8143170	GO:0030334	regulation of cell migration
ENSGALG00000002375	NOTCH1	17	8107664	8143170	GO:0030335	positive regulation of cell migration
ENSGALG00000002375	NOTCH1	17	8107664	8143170	GO:0030513	positive regulation of BMP signaling pathway
ENSGALG00000002375	NOTCH1	17	8107664	8143170	GO:0030514	negative regulation of BMP signaling pathway
ENSGALG00000002375	NOTCH1	17	8107664	8143170	GO:0030900	forebrain development
ENSGALG00000002375	NOTCH1	17	8107664	8143170	GO:0031069	hair follicle morphogenesis
ENSGALG00000002375	NOTCH1	17	8107664	8143170	GO:0032495	response to muramyl dipeptide
ENSGALG00000002375	NOTCH1	17	8107664	8143170	GO:0035116	embryonic hindlimb morphogenesis
ENSGALG00000002375	NOTCH1	17	8107664	8143170	GO:0035148	tube formation
ENSGALG00000002375	NOTCH1	17	8107664	8143170	GO:0035914	skeletal muscle cell differentiation
ENSGALG00000002375	NOTCH1	17	8107664	8143170	GO:0035924	cellular response to vascular endothelial growth factor stimulus
ENSGALG00000002375	NOTCH1	17	8107664	8143170	GO:0042127	regulation of cell proliferation
ENSGALG00000002375	NOTCH1	17	8107664	8143170	GO:0043065	positive regulation of apoptotic process
ENSGALG00000002375	NOTCH1	17	8107664	8143170	GO:0043086	negative regulation of catalytic activity
ENSGALG00000002375	NOTCH1	17	8107664	8143170	GO:0045070	positive regulation of viral genome replication
ENSGALG00000002375	NOTCH1	17	8107664	8143170	GO:0045165	cell fate commitment
ENSGALG00000002375	NOTCH1	17	8107664	8143170	GO:0045596	negative regulation of cell differentiation
ENSGALG00000002375	NOTCH1	17	8107664	8143170	GO:0045607	regulation of inner ear auditory receptor cell differentiation
ENSGALG00000002375	NOTCH1	17	8107664	8143170	GO:0045608	negative regulation of inner ear auditory receptor cell differentiation
ENSGALG00000002375	NOTCH1	17	8107664	8143170	GO:0045618	positive regulation of keratinocyte differentiation
ENSGALG00000002375	NOTCH1	17	8107664	8143170	GO:0045662	negative regulation of myoblast differentiation
ENSGALG00000002375	NOTCH1	17	8107664	8143170	GO:0045665	negative regulation of neuron differentiation
ENSGALG00000002375	NOTCH1	17	8107664	8143170	GO:0045668	negative regulation of osteoblast differentiation
ENSGALG00000002375	NOTCH1	17	8107664	8143170	GO:0045747	positive regulation of Notch signaling pathway
ENSGALG00000002375	NOTCH1	17	8107664	8143170	GO:0045892	negative regulation of transcription, DNA-templated
ENSGALG00000002375	NOTCH1	17	8107664	8143170	GO:0045893	positive regulation of transcription, DNA-templated
ENSGALG00000002375	NOTCH1	17	8107664	8143170	GO:0045944	positive regulation of transcription by RNA polymerase II
ENSGALG00000002375	NOTCH1	17	8107664	8143170	GO:0045955	negative regulation of calcium ion-dependent exocytosis
ENSGALG00000002375	NOTCH1	17	8107664	8143170	GO:0045967	negative regulation of growth rate
ENSGALG00000002375	NOTCH1	17	8107664	8143170	GO:0046427	positive regulation of JAK-STAT cascade
ENSGALG00000002375	NOTCH1	17	8107664	8143170	GO:0046533	negative regulation of photoreceptor cell differentiation
ENSGALG00000002375	NOTCH1	17	8107664	8143170	GO:0046579	positive regulation of Ras protein signal transduction
ENSGALG00000002375	NOTCH1	17	8107664	8143170	GO:0048103	somatic stem cell division
ENSGALG00000002375	NOTCH1	17	8107664	8143170	GO:0048663	neuron fate commitment
ENSGALG00000002375	NOTCH1	17	8107664	8143170	GO:0048711	positive regulation of astrocyte differentiation
ENSGALG00000002375	NOTCH1	17	8107664	8143170	GO:0048715	negative regulation of oligodendrocyte differentiation
ENSGALG00000002375	NOTCH1	17	8107664	8143170	GO:0048754	branching morphogenesis of an epithelial tube
ENSGALG00000002375	NOTCH1	17	8107664	8143170	GO:0048845	venous blood vessel morphogenesis
ENSGALG00000002375	NOTCH1	17	8107664	8143170	GO:0048873	homeostasis of number of cells within a tissue
ENSGALG00000002375	NOTCH1	17	8107664	8143170	GO:0050678	regulation of epithelial cell proliferation
ENSGALG00000002375	NOTCH1	17	8107664	8143170	GO:0050679	positive regulation of epithelial cell proliferation
ENSGALG00000002375	NOTCH1	17	8107664	8143170	GO:0050767	regulation of neurogenesis
ENSGALG00000002375	NOTCH1	17	8107664	8143170	GO:0050768	negative regulation of neurogenesis
ENSGALG00000002375	NOTCH1	17	8107664	8143170	GO:0055008	cardiac muscle tissue morphogenesis
ENSGALG00000002375	NOTCH1	17	8107664	8143170	GO:0060038	cardiac muscle cell proliferation
ENSGALG00000002375	NOTCH1	17	8107664	8143170	GO:0060045	positive regulation of cardiac muscle cell proliferation
ENSGALG00000002375	NOTCH1	17	8107664	8143170	GO:0060253	negative regulation of glial cell proliferation
ENSGALG00000002375	NOTCH1	17	8107664	8143170	GO:0060317	cardiac epithelial to mesenchymal transition
ENSGALG00000002375	NOTCH1	17	8107664	8143170	GO:0060411	cardiac septum morphogenesis
ENSGALG00000002375	NOTCH1	17	8107664	8143170	GO:0060412	ventricular septum morphogenesis
ENSGALG00000002375	NOTCH1	17	8107664	8143170	GO:0060528	secretory columnal luminar epithelial cell differentiation involved in prostate glandular acinus development
ENSGALG00000002375	NOTCH1	17	8107664	8143170	GO:0060548	negative regulation of cell death
ENSGALG00000002375	NOTCH1	17	8107664	8143170	GO:0060740	prostate gland epithelium morphogenesis
ENSGALG00000002375	NOTCH1	17	8107664	8143170	GO:0060768	regulation of epithelial cell proliferation involved in prostate gland development
ENSGALG00000002375	NOTCH1	17	8107664	8143170	GO:0060842	arterial endothelial cell differentiation
ENSGALG00000002375	NOTCH1	17	8107664	8143170	GO:0060843	venous endothelial cell differentiation
ENSGALG00000002375	NOTCH1	17	8107664	8143170	GO:0060948	cardiac vascular smooth muscle cell development
ENSGALG00000002375	NOTCH1	17	8107664	8143170	GO:0060956	endocardial cell differentiation
ENSGALG00000002375	NOTCH1	17	8107664	8143170	GO:0060979	vasculogenesis involved in coronary vascular morphogenesis
ENSGALG00000002375	NOTCH1	17	8107664	8143170	GO:0060982	coronary artery morphogenesis
ENSGALG00000002375	NOTCH1	17	8107664	8143170	GO:0061314	Notch signaling involved in heart development
ENSGALG00000002375	NOTCH1	17	8107664	8143170	GO:0061384	heart trabecula morphogenesis
ENSGALG00000002375	NOTCH1	17	8107664	8143170	GO:0061419	positive regulation of transcription from RNA polymerase II promoter in response to hypoxia
ENSGALG00000002375	NOTCH1	17	8107664	8143170	GO:0070168	negative regulation of biomineral tissue development
ENSGALG00000002375	NOTCH1	17	8107664	8143170	GO:0070374	positive regulation of ERK1 and ERK2 cascade
ENSGALG00000002375	NOTCH1	17	8107664	8143170	GO:0070986	left/right axis specification
ENSGALG00000002375	NOTCH1	17	8107664	8143170	GO:0071372	cellular response to follicle-stimulating hormone stimulus
ENSGALG00000002375	NOTCH1	17	8107664	8143170	GO:0072017	distal tubule development
ENSGALG00000002375	NOTCH1	17	8107664	8143170	GO:0072044	collecting duct development
ENSGALG00000002375	NOTCH1	17	8107664	8143170	GO:0072144	glomerular mesangial cell development
ENSGALG00000002375	NOTCH1	17	8107664	8143170	GO:0072602	interleukin-4 secretion
ENSGALG00000002375	NOTCH1	17	8107664	8143170	GO:0090051	negative regulation of cell migration involved in sprouting angiogenesis
ENSGALG00000002375	NOTCH1	17	8107664	8143170	GO:0090090	negative regulation of canonical Wnt signaling pathway
ENSGALG00000002375	NOTCH1	17	8107664	8143170	GO:0097150	neuronal stem cell population maintenance
ENSGALG00000002375	NOTCH1	17	8107664	8143170	GO:0120163	negative regulation of cold-induced thermogenesis
ENSGALG00000002375	NOTCH1	17	8107664	8143170	GO:1901201	regulation of extracellular matrix assembly
ENSGALG00000002375	NOTCH1	17	8107664	8143170	GO:1902263	apoptotic process involved in embryonic digit morphogenesis
ENSGALG00000002375	NOTCH1	17	8107664	8143170	GO:1902339	positive regulation of apoptotic process involved in morphogenesis
ENSGALG00000002375	NOTCH1	17	8107664	8143170	GO:1903849	positive regulation of aorta morphogenesis
ENSGALG00000002375	NOTCH1	17	8107664	8143170	GO:2000737	negative regulation of stem cell differentiation
ENSGALG00000002375	NOTCH1	17	8107664	8143170	GO:2000811	negative regulation of anoikis
ENSGALG00000002375	NOTCH1	17	8107664	8143170	GO:2000974	negative regulation of pro-B cell differentiation
ENSGALG00000002375	NOTCH1	17	8107664	8143170	GO:2001027	negative regulation of endothelial cell chemotaxis
ENSGALG00000002375	NOTCH1	17	8107664	8143170	GO:0002193	MAML1-RBP-Jkappa- ICN1 complex
ENSGALG00000002375	NOTCH1	17	8107664	8143170	GO:0005634	nucleus
ENSGALG00000002375	NOTCH1	17	8107664	8143170	GO:0005737	cytoplasm
ENSGALG00000002375	NOTCH1	17	8107664	8143170	GO:0005783	endoplasmic reticulum
ENSGALG00000002375	NOTCH1	17	8107664	8143170	GO:0005886	plasma membrane
ENSGALG00000002375	NOTCH1	17	8107664	8143170	GO:0005912	adherens junction
ENSGALG00000002375	NOTCH1	17	8107664	8143170	GO:0009986	cell surface
ENSGALG00000002375	NOTCH1	17	8107664	8143170	GO:0016324	apical plasma membrane
ENSGALG00000002375	NOTCH1	17	8107664	8143170	GO:0031410	cytoplasmic vesicle
ENSGALG00000002375	NOTCH1	17	8107664	8143170	GO:0043235	receptor complex
ENSGALG00000002375	NOTCH1	17	8107664	8143170	GO:0071944	cell periphery
ENSGALG00000015022	FYN	3	65946996	66021357	GO:0005524	ATP binding
ENSGALG00000015022	FYN	3	65946996	66021357	GO:0005515	protein binding
ENSGALG00000015022	FYN	3	65946996	66021357	GO:0004672	protein kinase activity
ENSGALG00000015022	FYN	3	65946996	66021357	GO:0006468	protein phosphorylation
ENSGALG00000015022	FYN	3	65946996	66021357	GO:0004713	protein tyrosine kinase activity
ENSGALG00000015022	FYN	3	65946996	66021357	GO:0000166	nucleotide binding
ENSGALG00000015022	FYN	3	65946996	66021357	GO:0016301	kinase activity
ENSGALG00000015022	FYN	3	65946996	66021357	GO:0016740	transferase activity
ENSGALG00000015022	FYN	3	65946996	66021357	GO:0016310	phosphorylation
ENSGALG00000015022	FYN	3	65946996	66021357	GO:0005623	cell
ENSGALG00000015022	FYN	3	65946996	66021357	GO:0005102	signaling receptor binding
ENSGALG00000015022	FYN	3	65946996	66021357	GO:0007169	transmembrane receptor protein tyrosine kinase signaling pathway
ENSGALG00000015022	FYN	3	65946996	66021357	GO:0050852	T cell receptor signaling pathway
ENSGALG00000015022	FYN	3	65946996	66021357	GO:0030154	cell differentiation
ENSGALG00000015022	FYN	3	65946996	66021357	GO:0004715	non-membrane spanning protein tyrosine kinase activity
ENSGALG00000015022	FYN	3	65946996	66021357	GO:0031234	extrinsic component of cytoplasmic side of plasma membrane
ENSGALG00000015022	FYN	3	65946996	66021357	GO:0004715	non-membrane spanning protein tyrosine kinase activity
ENSGALG00000015022	FYN	3	65946996	66021357	GO:0038083	peptidyl-tyrosine autophosphorylation
ENSGALG00000015022	FYN	3	65946996	66021357	GO:0045121	membrane raft
ENSGALG00000015022	FYN	3	65946996	66021357	GO:0005524	ATP binding
ENSGALG00000015022	FYN	3	65946996	66021357	GO:0005515	protein binding
ENSGALG00000015022	FYN	3	65946996	66021357	GO:0004672	protein kinase activity
ENSGALG00000015022	FYN	3	65946996	66021357	GO:0006468	protein phosphorylation
ENSGALG00000015022	FYN	3	65946996	66021357	GO:0004713	protein tyrosine kinase activity
ENSGALG00000015022	FYN	3	65946996	66021357	GO:0005524	ATP binding
ENSGALG00000015022	FYN	3	65946996	66021357	GO:0005515	protein binding
ENSGALG00000015022	FYN	3	65946996	66021357	GO:0004672	protein kinase activity
ENSGALG00000015022	FYN	3	65946996	66021357	GO:0006468	protein phosphorylation
ENSGALG00000015022	FYN	3	65946996	66021357	GO:0004713	protein tyrosine kinase activity
ENSGALG00000015022	FYN	3	65946996	66021357	GO:0005524	ATP binding
ENSGALG00000015022	FYN	3	65946996	66021357	GO:0005515	protein binding
ENSGALG00000015022	FYN	3	65946996	66021357	GO:0004672	protein kinase activity
ENSGALG00000015022	FYN	3	65946996	66021357	GO:0006468	protein phosphorylation
ENSGALG00000015022	FYN	3	65946996	66021357	GO:0004713	protein tyrosine kinase activity
ENSGALG00000015022	FYN	3	65946996	66021357	GO:0005524	ATP binding
ENSGALG00000015022	FYN	3	65946996	66021357	GO:0005515	protein binding
ENSGALG00000015022	FYN	3	65946996	66021357	GO:0004672	protein kinase activity
ENSGALG00000015022	FYN	3	65946996	66021357	GO:0006468	protein phosphorylation
ENSGALG00000015022	FYN	3	65946996	66021357	GO:0004713	protein tyrosine kinase activity
ENSGALG00000015022	FYN	3	65946996	66021357	GO:0004713	protein tyrosine kinase activity
ENSGALG00000015022	FYN	3	65946996	66021357	GO:0042802	identical protein binding
ENSGALG00000015022	FYN	3	65946996	66021357	GO:0018108	peptidyl-tyrosine phosphorylation
ENSGALG00000015022	FYN	3	65946996	66021357	GO:0050852	T cell receptor signaling pathway
ENSGALG00000015022	FYN	3	65946996	66021357	GO:0097718	disordered domain specific binding
ENSGALG00000015022	FYN	3	65946996	66021357	GO:0004672	protein kinase activity
ENSGALG00000015022	FYN	3	65946996	66021357	GO:0046777	protein autophosphorylation
ENSGALG00000015022	FYN	3	65946996	66021357	GO:0030900	forebrain development
ENSGALG00000015022	FYN	3	65946996	66021357	GO:0005829	cytosol
ENSGALG00000015022	FYN	3	65946996	66021357	GO:0045121	membrane raft
ENSGALG00000015022	FYN	3	65946996	66021357	GO:0071944	cell periphery
ENSGALG00000015022	FYN	3	65946996	66021357	GO:0010629	negative regulation of gene expression
ENSGALG00000015022	FYN	3	65946996	66021357	GO:0006468	protein phosphorylation
ENSGALG00000015022	FYN	3	65946996	66021357	GO:0001764	neuron migration
ENSGALG00000015022	FYN	3	65946996	66021357	GO:0005886	plasma membrane
ENSGALG00000015022	FYN	3	65946996	66021357	GO:0070851	growth factor receptor binding
ENSGALG00000015022	FYN	3	65946996	66021357	GO:0010976	positive regulation of neuron projection development
ENSGALG00000015022	FYN	3	65946996	66021357	GO:0005768	endosome
ENSGALG00000015022	FYN	3	65946996	66021357	GO:0001664	G protein-coupled receptor binding
ENSGALG00000015022	FYN	3	65946996	66021357	GO:0046875	ephrin receptor binding
ENSGALG00000015022	FYN	3	65946996	66021357	GO:1901216	positive regulation of neuron death
ENSGALG00000015022	FYN	3	65946996	66021357	GO:0003015	heart process
ENSGALG00000015022	FYN	3	65946996	66021357	GO:0048813	dendrite morphogenesis
ENSGALG00000015022	FYN	3	65946996	66021357	GO:0044325	ion channel binding
ENSGALG00000015022	FYN	3	65946996	66021357	GO:0042177	negative regulation of protein catabolic process
ENSGALG00000015022	FYN	3	65946996	66021357	GO:0043123	positive regulation of I-kappaB kinase/NF-kappaB signaling
ENSGALG00000015022	FYN	3	65946996	66021357	GO:0005884	actin filament
ENSGALG00000015022	FYN	3	65946996	66021357	GO:0007166	cell surface receptor signaling pathway
ENSGALG00000015022	FYN	3	65946996	66021357	GO:0008360	regulation of cell shape
ENSGALG00000015022	FYN	3	65946996	66021357	GO:0018108	peptidyl-tyrosine phosphorylation
ENSGALG00000015022	FYN	3	65946996	66021357	GO:0031397	negative regulation of protein ubiquitination
ENSGALG00000015022	FYN	3	65946996	66021357	GO:0036120	cellular response to platelet-derived growth factor stimulus
ENSGALG00000015022	FYN	3	65946996	66021357	GO:0045471	response to ethanol
ENSGALG00000015022	FYN	3	65946996	66021357	GO:0050798	activated T cell proliferation
ENSGALG00000015022	FYN	3	65946996	66021357	GO:0050966	detection of mechanical stimulus involved in sensory perception of pain
ENSGALG00000015022	FYN	3	65946996	66021357	GO:0071560	cellular response to transforming growth factor beta stimulus
ENSGALG00000015022	FYN	3	65946996	66021357	GO:1900182	positive regulation of protein localization to nucleus
ENSGALG00000015022	FYN	3	65946996	66021357	GO:0004713	protein tyrosine kinase activity
ENSGALG00000015022	FYN	3	65946996	66021357	GO:0015631	tubulin binding
ENSGALG00000015022	FYN	3	65946996	66021357	GO:0019899	enzyme binding
ENSGALG00000015022	FYN	3	65946996	66021357	GO:0043014	alpha-tubulin binding
ENSGALG00000015022	FYN	3	65946996	66021357	GO:0048156	tau protein binding
[truncated: 693 more rows]
