# Supplementary material for: Identification of selection signatures involved in performance traits in a paternal broiler line
Source: BMC Genomics. 2019 Jun 3;20:449. doi: 10.1186/s12864-019-5811-1 (PMC6547531; doi:10.1186/s12864-019-5811-1)
Supplement: Supplementary file 12 — positional information of overlaps between cROH of animals of the 7th and 16th generations with ROH of animals of the TT Reference Population. (XLSX 1198 kb) [file 12864_2019_5811_MOESM12_ESM.xlsx]

## Sheet: ROH
	V1	id	chr	start	end	QTL_ID	chr	start	end	string	nameQTL
1	encompass	S11	1	127305202	127664734	Bursa of Fabricius weight QTL (101208)	1	127585152	127585192	1:127585152-127585192	Bursa of Fabricius weight
2	encompass	S11	1	127305202	127664734	Bursa of Fabricius weight QTL (101208)	1	127585152	127585192	1:127585152-127585192	Bursa of Fabricius weight
3	encompass	S11	1	127305202	127664734	Bursa of Fabricius weight QTL (101208)	1	127585152	127585192	1:127585152-127585192	Bursa of Fabricius weight
4	downstream	S14	1	55149208	55359089	Duodenum weight QTL (96627)	1	51249128	55259649	1:51249128-55259649	Duodenum weight
5	encompass	S14	1	55149208	55359089	Body weight (112 days) QTL (124166)	1	55335448	55335548	1:55335448-55335548	Body weight (112 days)
6	encompass	S14	1	55149208	55359089	Body weight (112 days) QTL (124166)	1	55335448	55335548	1:55335448-55335548	Body weight (112 days)
7	encompass	S14	1	55149208	55359089	Body weight (112 days) QTL (124166)	1	55335448	55335548	1:55335448-55335548	Body weight (112 days)
8	encompass	S14	1	55149208	55359089	Body weight (56 days) QTL (124162)	1	55335448	55335548	1:55335448-55335548	Body weight (56 days)
9	encompass	S14	1	55149208	55359089	Body weight (56 days) QTL (124162)	1	55335448	55335548	1:55335448-55335548	Body weight (56 days)
10	encompass	S14	1	55149208	55359089	Body weight (56 days) QTL (124162)	1	55335448	55335548	1:55335448-55335548	Body weight (56 days)
11	encompass	S14	1	55149208	55359089	Body weight (70 days) QTL (124163)	1	55335448	55335548	1:55335448-55335548	Body weight (70 days)
12	encompass	S14	1	55149208	55359089	Body weight (70 days) QTL (124163)	1	55335448	55335548	1:55335448-55335548	Body weight (70 days)
13	encompass	S14	1	55149208	55359089	Body weight (70 days) QTL (124163)	1	55335448	55335548	1:55335448-55335548	Body weight (70 days)
14	encompass	S14	1	55149208	55359089	Body weight (84 days) QTL (124164)	1	55335448	55335548	1:55335448-55335548	Body weight (84 days)
15	encompass	S14	1	55149208	55359089	Body weight (84 days) QTL (124164)	1	55335448	55335548	1:55335448-55335548	Body weight (84 days)
16	encompass	S14	1	55149208	55359089	Body weight (84 days) QTL (124164)	1	55335448	55335548	1:55335448-55335548	Body weight (84 days)
17	encompass	S14	1	55149208	55359089	Body weight (98 days) QTL (124165)	1	55335448	55335548	1:55335448-55335548	Body weight (98 days)
18	encompass	S14	1	55149208	55359089	Body weight (98 days) QTL (124165)	1	55335448	55335548	1:55335448-55335548	Body weight (98 days)
19	encompass	S14	1	55149208	55359089	Body weight (98 days) QTL (124165)	1	55335448	55335548	1:55335448-55335548	Body weight (98 days)
20	encompass	S14	1	55149208	55359089	Body weight (day of first egg) QTL (124167)	1	55335448	55335548	1:55335448-55335548	Body weight (day of first egg)
21	encompass	S14	1	55149208	55359089	Body weight (day of first egg) QTL (124167)	1	55335448	55335548	1:55335448-55335548	Body weight (day of first egg)
22	encompass	S14	1	55149208	55359089	Body weight (day of first egg) QTL (124167)	1	55335448	55335548	1:55335448-55335548	Body weight (day of first egg)
23	encompass	S16	1	96900758	97225599	Antibody response to NDV (Newcastle disease virus) QTL (24387)	1	97000777	97000817	1:97000777-97000817	Antibody response to NDV (Newcastle disease virus)
24	encompass	S16	1	96900758	97225599	Antibody response to NDV (Newcastle disease virus) QTL (24387)	1	97000777	97000817	1:97000777-97000817	Antibody response to NDV (Newcastle disease virus)
25	encompass	S16	1	96900758	97225599	Antibody response to NDV (Newcastle disease virus) QTL (24387)	1	97000777	97000817	1:97000777-97000817	Antibody response to NDV (Newcastle disease virus)
26	inside	S23	1	11328731	11356538	Breast muscle pH QTL (157157)	1	7050235	16305108	1:7050235-16305108	Breast muscle pH
27	inside	S23	1	11328731	11356538	Breast muscle pH QTL (157157)	1	7050235	16305108	1:7050235-16305108	Breast muscle pH
28	inside	S23	1	11328731	11356538	Breast muscle pH QTL (157157)	1	7050235	16305108	1:7050235-16305108	Breast muscle pH
29	encompass	S24	1	97538599	97839964	Antibody response to NDV (Newcastle disease virus) QTL (24388)	1	97590201	97590241	1:97590201-97590241	Antibody response to NDV (Newcastle disease virus)
30	encompass	S24	1	97538599	97839964	Antibody response to NDV (Newcastle disease virus) QTL (24388)	1	97590201	97590241	1:97590201-97590241	Antibody response to NDV (Newcastle disease virus)
31	encompass	S24	1	97538599	97839964	Antibody response to NDV (Newcastle disease virus) QTL (24388)	1	97590201	97590241	1:97590201-97590241	Antibody response to NDV (Newcastle disease virus)
32	inside	S32	1	11362177	11447047	Breast muscle pH QTL (157157)	1	7050235	16305108	1:7050235-16305108	Breast muscle pH
33	inside	S32	1	11362177	11447047	Breast muscle pH QTL (157157)	1	7050235	16305108	1:7050235-16305108	Breast muscle pH
34	inside	S32	1	11362177	11447047	Breast muscle pH QTL (157157)	1	7050235	16305108	1:7050235-16305108	Breast muscle pH
35	inside	S33	1	53994822	54141210	Body weight (9 days) QTL (96626)	1	45630160	54663171	1:45630160-54663171	Body weight (9 days)
36	inside	S33	1	53994822	54141210	Body weight (9 days) QTL (96626)	1	45630160	54663171	1:45630160-54663171	Body weight (9 days)
37	inside	S33	1	53994822	54141210	Body weight (9 days) QTL (96626)	1	45630160	54663171	1:45630160-54663171	Body weight (9 days)
38	inside	S33	1	53994822	54141210	Duodenum weight QTL (96627)	1	51249128	55259649	1:51249128-55259649	Duodenum weight
39	inside	S33	1	53994822	54141210	Duodenum weight QTL (96627)	1	51249128	55259649	1:51249128-55259649	Duodenum weight
40	inside	S33	1	53994822	54141210	Duodenum weight QTL (96627)	1	51249128	55259649	1:51249128-55259649	Duodenum weight
41	encompass	S33	1	53994822	54141210	Feather pigmentation QTL (137117)	1	54014409	54014449	1:54014409-54014449	Feather pigmentation
42	encompass	S33	1	53994822	54141210	Feather pigmentation QTL (137117)	1	54014409	54014449	1:54014409-54014449	Feather pigmentation
43	encompass	S33	1	53994822	54141210	Feather pigmentation QTL (137117)	1	54014409	54014449	1:54014409-54014449	Feather pigmentation
44	encompass	S33	1	53994822	54141210	Feather pigmentation QTL (137118)	1	54021761	54021801	1:54021761-54021801	Feather pigmentation
45	encompass	S33	1	53994822	54141210	Feather pigmentation QTL (137118)	1	54021761	54021801	1:54021761-54021801	Feather pigmentation
46	encompass	S33	1	53994822	54141210	Feather pigmentation QTL (137118)	1	54021761	54021801	1:54021761-54021801	Feather pigmentation
47	inside	S42	1	54141799	54250415	Body weight (9 days) QTL (96626)	1	45630160	54663171	1:45630160-54663171	Body weight (9 days)
48	inside	S42	1	54141799	54250415	Body weight (9 days) QTL (96626)	1	45630160	54663171	1:45630160-54663171	Body weight (9 days)
49	inside	S42	1	54141799	54250415	Body weight (9 days) QTL (96626)	1	45630160	54663171	1:45630160-54663171	Body weight (9 days)
50	inside	S42	1	54141799	54250415	Duodenum weight QTL (96627)	1	51249128	55259649	1:51249128-55259649	Duodenum weight
51	inside	S42	1	54141799	54250415	Duodenum weight QTL (96627)	1	51249128	55259649	1:51249128-55259649	Duodenum weight
52	inside	S42	1	54141799	54250415	Duodenum weight QTL (96627)	1	51249128	55259649	1:51249128-55259649	Duodenum weight
53	inside	S50	1	32050482	32218231	Breast muscle pH QTL (157159)	1	31514282	32835659	1:31514282-32835659	Breast muscle pH
54	inside	S50	1	32050482	32218231	Breast muscle pH QTL (157159)	1	31514282	32835659	1:31514282-32835659	Breast muscle pH
55	inside	S50	1	32050482	32218231	Breast muscle pH QTL (157159)	1	31514282	32835659	1:31514282-32835659	Breast muscle pH
56	inside	S64	1	52979314	53173730	Body weight (9 days) QTL (96626)	1	45630160	54663171	1:45630160-54663171	Body weight (9 days)
57	inside	S64	1	52979314	53173730	Body weight (9 days) QTL (96626)	1	45630160	54663171	1:45630160-54663171	Body weight (9 days)
58	inside	S64	1	52979314	53173730	Body weight (9 days) QTL (96626)	1	45630160	54663171	1:45630160-54663171	Body weight (9 days)
59	inside	S64	1	52979314	53173730	Duodenum weight QTL (96627)	1	51249128	55259649	1:51249128-55259649	Duodenum weight
60	inside	S64	1	52979314	53173730	Duodenum weight QTL (96627)	1	51249128	55259649	1:51249128-55259649	Duodenum weight
61	inside	S64	1	52979314	53173730	Duodenum weight QTL (96627)	1	51249128	55259649	1:51249128-55259649	Duodenum weight
62	inside	S88	1	52771696	52831354	Body weight (9 days) QTL (96626)	1	45630160	54663171	1:45630160-54663171	Body weight (9 days)
63	inside	S88	1	52771696	52831354	Body weight (9 days) QTL (96626)	1	45630160	54663171	1:45630160-54663171	Body weight (9 days)
64	inside	S88	1	52771696	52831354	Body weight (9 days) QTL (96626)	1	45630160	54663171	1:45630160-54663171	Body weight (9 days)
65	inside	S88	1	52771696	52831354	Duodenum weight QTL (96627)	1	51249128	55259649	1:51249128-55259649	Duodenum weight
66	inside	S88	1	52771696	52831354	Duodenum weight QTL (96627)	1	51249128	55259649	1:51249128-55259649	Duodenum weight
67	inside	S88	1	52771696	52831354	Duodenum weight QTL (96627)	1	51249128	55259649	1:51249128-55259649	Duodenum weight
68	encompass	S88	1	52771696	52831354	beta 2-globulin level QTL (65847)	1	52788132	52788172	1:52788132-52788172	beta 2-globulin level
69	encompass	S88	1	52771696	52831354	beta 2-globulin level QTL (65847)	1	52788132	52788172	1:52788132-52788172	beta 2-globulin level
70	encompass	S88	1	52771696	52831354	beta 2-globulin level QTL (65847)	1	52788132	52788172	1:52788132-52788172	beta 2-globulin level
71	encompass	S88	1	52771696	52831354	beta 2-globulin level QTL (65848)	1	52789938	52789978	1:52789938-52789978	beta 2-globulin level
72	encompass	S88	1	52771696	52831354	beta 2-globulin level QTL (65848)	1	52789938	52789978	1:52789938-52789978	beta 2-globulin level
73	encompass	S88	1	52771696	52831354	beta 2-globulin level QTL (65848)	1	52789938	52789978	1:52789938-52789978	beta 2-globulin level
74	encompass	S88	1	52771696	52831354	beta 2-globulin level QTL (65849)	1	52792281	52792321	1:52792281-52792321	beta 2-globulin level
75	encompass	S88	1	52771696	52831354	beta 2-globulin level QTL (65849)	1	52792281	52792321	1:52792281-52792321	beta 2-globulin level
76	encompass	S88	1	52771696	52831354	beta 2-globulin level QTL (65849)	1	52792281	52792321	1:52792281-52792321	beta 2-globulin level
77	encompass	S88	1	52771696	52831354	beta 2-globulin level QTL (65850)	1	52797950	52797990	1:52797950-52797990	beta 2-globulin level
78	encompass	S88	1	52771696	52831354	beta 2-globulin level QTL (65850)	1	52797950	52797990	1:52797950-52797990	beta 2-globulin level
79	encompass	S88	1	52771696	52831354	beta 2-globulin level QTL (65850)	1	52797950	52797990	1:52797950-52797990	beta 2-globulin level
80	encompass	S88	1	52771696	52831354	beta 2-globulin level QTL (65851)	1	52800809	52800849	1:52800809-52800849	beta 2-globulin level
81	encompass	S88	1	52771696	52831354	beta 2-globulin level QTL (65851)	1	52800809	52800849	1:52800809-52800849	beta 2-globulin level
82	encompass	S88	1	52771696	52831354	beta 2-globulin level QTL (65851)	1	52800809	52800849	1:52800809-52800849	beta 2-globulin level
83	encompass	S88	1	52771696	52831354	beta 2-globulin level QTL (65852)	1	52802721	52802761	1:52802721-52802761	beta 2-globulin level
84	encompass	S88	1	52771696	52831354	beta 2-globulin level QTL (65852)	1	52802721	52802761	1:52802721-52802761	beta 2-globulin level
85	encompass	S88	1	52771696	52831354	beta 2-globulin level QTL (65852)	1	52802721	52802761	1:52802721-52802761	beta 2-globulin level
86	encompass	S88	1	52771696	52831354	beta 2-globulin level QTL (65853)	1	52803481	52803521	1:52803481-52803521	beta 2-globulin level
87	encompass	S88	1	52771696	52831354	beta 2-globulin level QTL (65853)	1	52803481	52803521	1:52803481-52803521	beta 2-globulin level
88	encompass	S88	1	52771696	52831354	beta 2-globulin level QTL (65853)	1	52803481	52803521	1:52803481-52803521	beta 2-globulin level
89	encompass	S88	1	52771696	52831354	beta 2-globulin level QTL (65854)	1	52808188	52808228	1:52808188-52808228	beta 2-globulin level
90	encompass	S88	1	52771696	52831354	beta 2-globulin level QTL (65854)	1	52808188	52808228	1:52808188-52808228	beta 2-globulin level
91	encompass	S88	1	52771696	52831354	beta 2-globulin level QTL (65854)	1	52808188	52808228	1:52808188-52808228	beta 2-globulin level
92	encompass	S88	1	52771696	52831354	beta 2-globulin level QTL (65855)	1	52810766	52810806	1:52810766-52810806	beta 2-globulin level
93	encompass	S88	1	52771696	52831354	beta 2-globulin level QTL (65855)	1	52810766	52810806	1:52810766-52810806	beta 2-globulin level
94	encompass	S88	1	52771696	52831354	beta 2-globulin level QTL (65855)	1	52810766	52810806	1:52810766-52810806	beta 2-globulin level
95	encompass	S88	1	52771696	52831354	beta 2-globulin level QTL (65856)	1	52817650	52817690	1:52817650-52817690	beta 2-globulin level
96	encompass	S88	1	52771696	52831354	beta 2-globulin level QTL (65856)	1	52817650	52817690	1:52817650-52817690	beta 2-globulin level
97	encompass	S88	1	52771696	52831354	beta 2-globulin level QTL (65856)	1	52817650	52817690	1:52817650-52817690	beta 2-globulin level
98	encompass	S88	1	52771696	52831354	beta 2-globulin level QTL (65857)	1	52817872	52817912	1:52817872-52817912	beta 2-globulin level
99	encompass	S88	1	52771696	52831354	beta 2-globulin level QTL (65857)	1	52817872	52817912	1:52817872-52817912	beta 2-globulin level
100	encompass	S88	1	52771696	52831354	beta 2-globulin level QTL (65857)	1	52817872	52817912	1:52817872-52817912	beta 2-globulin level
101	inside	S89	1	52831752	52852904	Body weight (9 days) QTL (96626)	1	45630160	54663171	1:45630160-54663171	Body weight (9 days)
102	inside	S89	1	52831752	52852904	Body weight (9 days) QTL (96626)	1	45630160	54663171	1:45630160-54663171	Body weight (9 days)
103	inside	S89	1	52831752	52852904	Body weight (9 days) QTL (96626)	1	45630160	54663171	1:45630160-54663171	Body weight (9 days)
104	inside	S89	1	52831752	52852904	Duodenum weight QTL (96627)	1	51249128	55259649	1:51249128-55259649	Duodenum weight
105	inside	S89	1	52831752	52852904	Duodenum weight QTL (96627)	1	51249128	55259649	1:51249128-55259649	Duodenum weight
106	inside	S89	1	52831752	52852904	Duodenum weight QTL (96627)	1	51249128	55259649	1:51249128-55259649	Duodenum weight
107	encompass	S89	1	52831752	52852904	beta 2-globulin level QTL (65858)	1	52841071	52841111	1:52841071-52841111	beta 2-globulin level
108	encompass	S89	1	52831752	52852904	beta 2-globulin level QTL (65858)	1	52841071	52841111	1:52841071-52841111	beta 2-globulin level
109	encompass	S89	1	52831752	52852904	beta 2-globulin level QTL (65858)	1	52841071	52841111	1:52841071-52841111	beta 2-globulin level
110	inside	S90	1	53311731	53351128	Body weight (9 days) QTL (96626)	1	45630160	54663171	1:45630160-54663171	Body weight (9 days)
111	inside	S90	1	53311731	53351128	Body weight (9 days) QTL (96626)	1	45630160	54663171	1:45630160-54663171	Body weight (9 days)
112	inside	S90	1	53311731	53351128	Body weight (9 days) QTL (96626)	1	45630160	54663171	1:45630160-54663171	Body weight (9 days)
113	inside	S90	1	53311731	53351128	Duodenum weight QTL (96627)	1	51249128	55259649	1:51249128-55259649	Duodenum weight
114	inside	S90	1	53311731	53351128	Duodenum weight QTL (96627)	1	51249128	55259649	1:51249128-55259649	Duodenum weight
115	inside	S90	1	53311731	53351128	Duodenum weight QTL (96627)	1	51249128	55259649	1:51249128-55259649	Duodenum weight
116	inside	S106	1	27657812	27827141	Breast muscle pH QTL (157158)	1	18755135	29764967	1:18755135-29764967	Breast muscle pH
117	inside	S106	1	27657812	27827141	Breast muscle pH QTL (157158)	1	18755135	29764967	1:18755135-29764967	Breast muscle pH
118	inside	S106	1	27657812	27827141	Breast muscle pH QTL (157158)	1	18755135	29764967	1:18755135-29764967	Breast muscle pH
119	inside	S107	1	52587152	52730005	Body weight (9 days) QTL (96626)	1	45630160	54663171	1:45630160-54663171	Body weight (9 days)
120	inside	S107	1	52587152	52730005	Body weight (9 days) QTL (96626)	1	45630160	54663171	1:45630160-54663171	Body weight (9 days)
121	inside	S107	1	52587152	52730005	Body weight (9 days) QTL (96626)	1	45630160	54663171	1:45630160-54663171	Body weight (9 days)
122	inside	S107	1	52587152	52730005	Duodenum weight QTL (96627)	1	51249128	55259649	1:51249128-55259649	Duodenum weight
123	inside	S107	1	52587152	52730005	Duodenum weight QTL (96627)	1	51249128	55259649	1:51249128-55259649	Duodenum weight
124	inside	S107	1	52587152	52730005	Duodenum weight QTL (96627)	1	51249128	55259649	1:51249128-55259649	Duodenum weight
125	inside	S108	1	54392796	54419094	Body weight (9 days) QTL (96626)	1	45630160	54663171	1:45630160-54663171	Body weight (9 days)
126	inside	S108	1	54392796	54419094	Body weight (9 days) QTL (96626)	1	45630160	54663171	1:45630160-54663171	Body weight (9 days)
127	inside	S108	1	54392796	54419094	Body weight (9 days) QTL (96626)	1	45630160	54663171	1:45630160-54663171	Body weight (9 days)
128	inside	S108	1	54392796	54419094	Duodenum weight QTL (96627)	1	51249128	55259649	1:51249128-55259649	Duodenum weight
129	inside	S108	1	54392796	54419094	Duodenum weight QTL (96627)	1	51249128	55259649	1:51249128-55259649	Duodenum weight
130	inside	S108	1	54392796	54419094	Duodenum weight QTL (96627)	1	51249128	55259649	1:51249128-55259649	Duodenum weight
131	inside	S109	1	55047781	55086989	Duodenum weight QTL (96627)	1	51249128	55259649	1:51249128-55259649	Duodenum weight
132	inside	S109	1	55047781	55086989	Duodenum weight QTL (96627)	1	51249128	55259649	1:51249128-55259649	Duodenum weight
133	inside	S109	1	55047781	55086989	Duodenum weight QTL (96627)	1	51249128	55259649	1:51249128-55259649	Duodenum weight
134	inside	S110	1	62719101	62719887	Eggshell strength QTL (57888)	1	57193340	70233817	1:57193340-70233817	Eggshell strength
135	inside	S110	1	62719101	62719887	Eggshell strength QTL (57888)	1	57193340	70233817	1:57193340-70233817	Eggshell strength
136	inside	S110	1	62719101	62719887	Eggshell strength QTL (57888)	1	57193340	70233817	1:57193340-70233817	Eggshell strength
137	inside	S110	1	62719101	62719887	Eggshell strength QTL (57887)	1	59582719	71312275	1:59582719-71312275	Eggshell strength
138	inside	S110	1	62719101	62719887	Eggshell strength QTL (57887)	1	59582719	71312275	1:59582719-71312275	Eggshell strength
139	inside	S110	1	62719101	62719887	Eggshell strength QTL (57887)	1	59582719	71312275	1:59582719-71312275	Eggshell strength
140	inside	S110	1	62719101	62719887	Eggshell thickness QTL (57895)	1	59603682	67710826	1:59603682-67710826	Eggshell thickness
141	inside	S110	1	62719101	62719887	Eggshell thickness QTL (57895)	1	59603682	67710826	1:59603682-67710826	Eggshell thickness
142	inside	S110	1	62719101	62719887	Eggshell thickness QTL (57895)	1	59603682	67710826	1:59603682-67710826	Eggshell thickness
143	inside	S110	1	62719101	62719887	Eggshell strength QTL (57882)	1	60016984	67515526	1:60016984-67515526	Eggshell strength
144	inside	S110	1	62719101	62719887	Eggshell strength QTL (57882)	1	60016984	67515526	1:60016984-67515526	Eggshell strength
145	inside	S110	1	62719101	62719887	Eggshell strength QTL (57882)	1	60016984	67515526	1:60016984-67515526	Eggshell strength
146	inside	S110	1	62719101	62719887	Eggshell thickness QTL (57893)	1	60050566	67585590	1:60050566-67585590	Eggshell thickness
147	inside	S110	1	62719101	62719887	Eggshell thickness QTL (57893)	1	60050566	67585590	1:60050566-67585590	Eggshell thickness
148	inside	S110	1	62719101	62719887	Eggshell thickness QTL (57893)	1	60050566	67585590	1:60050566-67585590	Eggshell thickness
149	inside	S110	1	62719101	62719887	Eggshell weight QTL (57904)	1	60050566	68042798	1:60050566-68042798	Eggshell weight
150	inside	S110	1	62719101	62719887	Eggshell weight QTL (57904)	1	60050566	68042798	1:60050566-68042798	Eggshell weight
151	inside	S110	1	62719101	62719887	Eggshell weight QTL (57904)	1	60050566	68042798	1:60050566-68042798	Eggshell weight
152	inside	S110	1	62719101	62719887	Eggshell thickness QTL (57894)	1	60283799	67819536	1:60283799-67819536	Eggshell thickness
153	inside	S110	1	62719101	62719887	Eggshell thickness QTL (57894)	1	60283799	67819536	1:60283799-67819536	Eggshell thickness
154	inside	S110	1	62719101	62719887	Eggshell thickness QTL (57894)	1	60283799	67819536	1:60283799-67819536	Eggshell thickness
155	inside	S110	1	62719101	62719887	Eggshell weight QTL (57909)	1	60283799	68873827	1:60283799-68873827	Eggshell weight
156	inside	S110	1	62719101	62719887	Eggshell weight QTL (57909)	1	60283799	68873827	1:60283799-68873827	Eggshell weight
157	inside	S110	1	62719101	62719887	Eggshell weight QTL (57909)	1	60283799	68873827	1:60283799-68873827	Eggshell weight
158	inside	S110	1	62719101	62719887	Eggshell thickness QTL (57896)	1	60283799	70298736	1:60283799-70298736	Eggshell thickness
159	inside	S110	1	62719101	62719887	Eggshell thickness QTL (57896)	1	60283799	70298736	1:60283799-70298736	Eggshell thickness
160	inside	S110	1	62719101	62719887	Eggshell thickness QTL (57896)	1	60283799	70298736	1:60283799-70298736	Eggshell thickness
161	inside	S110	1	62719101	62719887	Eggshell thickness QTL (57892)	1	60391118	66459798	1:60391118-66459798	Eggshell thickness
162	inside	S110	1	62719101	62719887	Eggshell thickness QTL (57892)	1	60391118	66459798	1:60391118-66459798	Eggshell thickness
163	inside	S110	1	62719101	62719887	Eggshell thickness QTL (57892)	1	60391118	66459798	1:60391118-66459798	Eggshell thickness
164	inside	S110	1	62719101	62719887	Eggshell strength QTL (57886)	1	60391118	67819536	1:60391118-67819536	Eggshell strength
165	inside	S110	1	62719101	62719887	Eggshell strength QTL (57886)	1	60391118	67819536	1:60391118-67819536	Eggshell strength
166	inside	S110	1	62719101	62719887	Eggshell strength QTL (57886)	1	60391118	67819536	1:60391118-67819536	Eggshell strength
167	inside	S110	1	62719101	62719887	Eggshell weight QTL (57907)	1	60391118	67872964	1:60391118-67872964	Eggshell weight
168	inside	S110	1	62719101	62719887	Eggshell weight QTL (57907)	1	60391118	67872964	1:60391118-67872964	Eggshell weight
169	inside	S110	1	62719101	62719887	Eggshell weight QTL (57907)	1	60391118	67872964	1:60391118-67872964	Eggshell weight
170	inside	S110	1	62719101	62719887	Eggshell strength QTL (57911)	1	60422421	66871253	1:60422421-66871253	Eggshell strength
171	inside	S110	1	62719101	62719887	Eggshell strength QTL (57911)	1	60422421	66871253	1:60422421-66871253	Eggshell strength
172	inside	S110	1	62719101	62719887	Eggshell strength QTL (57911)	1	60422421	66871253	1:60422421-66871253	Eggshell strength
173	inside	S110	1	62719101	62719887	Eggshell strength QTL (57881)	1	60445838	68274419	1:60445838-68274419	Eggshell strength
174	inside	S110	1	62719101	62719887	Eggshell strength QTL (57881)	1	60445838	68274419	1:60445838-68274419	Eggshell strength
175	inside	S110	1	62719101	62719887	Eggshell strength QTL (57881)	1	60445838	68274419	1:60445838-68274419	Eggshell strength
176	inside	S110	1	62719101	62719887	Eggshell strength QTL (57885)	1	60528020	67823720	1:60528020-67823720	Eggshell strength
177	inside	S110	1	62719101	62719887	Eggshell strength QTL (57885)	1	60528020	67823720	1:60528020-67823720	Eggshell strength
178	inside	S110	1	62719101	62719887	Eggshell strength QTL (57885)	1	60528020	67823720	1:60528020-67823720	Eggshell strength
179	inside	S110	1	62719101	62719887	Eggshell strength QTL (57883)	1	60549759	66961582	1:60549759-66961582	Eggshell strength
180	inside	S110	1	62719101	62719887	Eggshell strength QTL (57883)	1	60549759	66961582	1:60549759-66961582	Eggshell strength
181	inside	S110	1	62719101	62719887	Eggshell strength QTL (57883)	1	60549759	66961582	1:60549759-66961582	Eggshell strength
182	inside	S110	1	62719101	62719887	Eggshell thickness QTL (57912)	1	60690154	67671657	1:60690154-67671657	Eggshell thickness
183	inside	S110	1	62719101	62719887	Eggshell thickness QTL (57912)	1	60690154	67671657	1:60690154-67671657	Eggshell thickness
184	inside	S110	1	62719101	62719887	Eggshell thickness QTL (57912)	1	60690154	67671657	1:60690154-67671657	Eggshell thickness
185	inside	S110	1	62719101	62719887	Eggshell thickness QTL (57890)	1	60690154	68012763	1:60690154-68012763	Eggshell thickness
186	inside	S110	1	62719101	62719887	Eggshell thickness QTL (57890)	1	60690154	68012763	1:60690154-68012763	Eggshell thickness
187	inside	S110	1	62719101	62719887	Eggshell thickness QTL (57890)	1	60690154	68012763	1:60690154-68012763	Eggshell thickness
188	inside	S110	1	62719101	62719887	Eggshell weight QTL (57905)	1	60716847	68252598	1:60716847-68252598	Eggshell weight
189	inside	S110	1	62719101	62719887	Eggshell weight QTL (57905)	1	60716847	68252598	1:60716847-68252598	Eggshell weight
190	inside	S110	1	62719101	62719887	Eggshell weight QTL (57905)	1	60716847	68252598	1:60716847-68252598	Eggshell weight
191	inside	S110	1	62719101	62719887	Eggshell strength QTL (57884)	1	60904933	67819536	1:60904933-67819536	Eggshell strength
192	inside	S110	1	62719101	62719887	Eggshell strength QTL (57884)	1	60904933	67819536	1:60904933-67819536	Eggshell strength
193	inside	S110	1	62719101	62719887	Eggshell strength QTL (57884)	1	60904933	67819536	1:60904933-67819536	Eggshell strength
194	inside	S110	1	62719101	62719887	Eggshell weight QTL (57910)	1	60919162	68453587	1:60919162-68453587	Eggshell weight
195	inside	S110	1	62719101	62719887	Eggshell weight QTL (57910)	1	60919162	68453587	1:60919162-68453587	Eggshell weight
196	inside	S110	1	62719101	62719887	Eggshell weight QTL (57910)	1	60919162	68453587	1:60919162-68453587	Eggshell weight
197	inside	S110	1	62719101	62719887	Eggshell weight QTL (57906)	1	61037405	68341652	1:61037405-68341652	Eggshell weight
198	inside	S110	1	62719101	62719887	Eggshell weight QTL (57906)	1	61037405	68341652	1:61037405-68341652	Eggshell weight
199	inside	S110	1	62719101	62719887	Eggshell weight QTL (57906)	1	61037405	68341652	1:61037405-68341652	Eggshell weight
200	inside	S110	1	62719101	62719887	Eggshell weight QTL (57908)	1	61037405	68341652	1:61037405-68341652	Eggshell weight
201	inside	S110	1	62719101	62719887	Eggshell weight QTL (57908)	1	61037405	68341652	1:61037405-68341652	Eggshell weight
202	inside	S110	1	62719101	62719887	Eggshell weight QTL (57908)	1	61037405	68341652	1:61037405-68341652	Eggshell weight
203	inside	S110	1	62719101	62719887	Eggshell thickness QTL (57891)	1	61069026	67370280	1:61069026-67370280	Eggshell thickness
204	inside	S110	1	62719101	62719887	Eggshell thickness QTL (57891)	1	61069026	67370280	1:61069026-67370280	Eggshell thickness
205	inside	S110	1	62719101	62719887	Eggshell thickness QTL (57891)	1	61069026	67370280	1:61069026-67370280	Eggshell thickness
206	inside	S110	1	62719101	62719887	Eggshell weight QTL (57902)	1	61276286	68584125	1:61276286-68584125	Eggshell weight
207	inside	S110	1	62719101	62719887	Eggshell weight QTL (57902)	1	61276286	68584125	1:61276286-68584125	Eggshell weight
208	inside	S110	1	62719101	62719887	Eggshell weight QTL (57902)	1	61276286	68584125	1:61276286-68584125	Eggshell weight
209	inside	S110	1	62719101	62719887	Eggshell weight QTL (57898)	1	61817137	67417984	1:61817137-67417984	Eggshell weight
210	inside	S110	1	62719101	62719887	Eggshell weight QTL (57898)	1	61817137	67417984	1:61817137-67417984	Eggshell weight
211	inside	S110	1	62719101	62719887	Eggshell weight QTL (57898)	1	61817137	67417984	1:61817137-67417984	Eggshell weight
212	inside	S110	1	62719101	62719887	Eggshell thickness QTL (57889)	1	61845777	67819536	1:61845777-67819536	Eggshell thickness
213	inside	S110	1	62719101	62719887	Eggshell thickness QTL (57889)	1	61845777	67819536	1:61845777-67819536	Eggshell thickness
214	inside	S110	1	62719101	62719887	Eggshell thickness QTL (57889)	1	61845777	67819536	1:61845777-67819536	Eggshell thickness
215	inside	S110	1	62719101	62719887	Body weight (112 days) QTL (62163)	1	62297345	67819536	1:62297345-67819536	Body weight (112 days)
216	inside	S110	1	62719101	62719887	Body weight (112 days) QTL (62163)	1	62297345	67819536	1:62297345-67819536	Body weight (112 days)
217	inside	S110	1	62719101	62719887	Body weight (112 days) QTL (62163)	1	62297345	67819536	1:62297345-67819536	Body weight (112 days)
218	inside	S110	1	62719101	62719887	Body weight (70 days) QTL (62153)	1	62297345	67819536	1:62297345-67819536	Body weight (70 days)
219	inside	S110	1	62719101	62719887	Body weight (70 days) QTL (62153)	1	62297345	67819536	1:62297345-67819536	Body weight (70 days)
220	inside	S110	1	62719101	62719887	Body weight (70 days) QTL (62153)	1	62297345	67819536	1:62297345-67819536	Body weight (70 days)
221	inside	S110	1	62719101	62719887	Body weight (84 days) QTL (62158)	1	62297345	67819536	1:62297345-67819536	Body weight (84 days)
222	inside	S110	1	62719101	62719887	Body weight (84 days) QTL (62158)	1	62297345	67819536	1:62297345-67819536	Body weight (84 days)
223	inside	S110	1	62719101	62719887	Body weight (84 days) QTL (62158)	1	62297345	67819536	1:62297345-67819536	Body weight (84 days)
224	inside	S110	1	62719101	62719887	Body weight (98 days) QTL (62161)	1	62297345	67819536	1:62297345-67819536	Body weight (98 days)
225	inside	S110	1	62719101	62719887	Body weight (98 days) QTL (62161)	1	62297345	67819536	1:62297345-67819536	Body weight (98 days)
226	inside	S110	1	62719101	62719887	Body weight (98 days) QTL (62161)	1	62297345	67819536	1:62297345-67819536	Body weight (98 days)
227	inside	S110	1	62719101	62719887	Egg number QTL (64486)	1	62297345	67819536	1:62297345-67819536	Egg number
228	inside	S110	1	62719101	62719887	Egg number QTL (64486)	1	62297345	67819536	1:62297345-67819536	Egg number
229	inside	S110	1	62719101	62719887	Egg number QTL (64486)	1	62297345	67819536	1:62297345-67819536	Egg number
230	inside	S110	1	62719101	62719887	Egg weight QTL (63771)	1	62297345	67819536	1:62297345-67819536	Egg weight
231	inside	S110	1	62719101	62719887	Egg weight QTL (63771)	1	62297345	67819536	1:62297345-67819536	Egg weight
232	inside	S110	1	62719101	62719887	Egg weight QTL (63771)	1	62297345	67819536	1:62297345-67819536	Egg weight
233	inside	S110	1	62719101	62719887	Egg weight QTL (63772)	1	62297345	67819536	1:62297345-67819536	Egg weight
234	inside	S110	1	62719101	62719887	Egg weight QTL (63772)	1	62297345	67819536	1:62297345-67819536	Egg weight
235	inside	S110	1	62719101	62719887	Egg weight QTL (63772)	1	62297345	67819536	1:62297345-67819536	Egg weight
236	inside	S110	1	62719101	62719887	Egg weight QTL (63773)	1	62297345	67819536	1:62297345-67819536	Egg weight
237	inside	S110	1	62719101	62719887	Egg weight QTL (63773)	1	62297345	67819536	1:62297345-67819536	Egg weight
238	inside	S110	1	62719101	62719887	Egg weight QTL (63773)	1	62297345	67819536	1:62297345-67819536	Egg weight
239	inside	S110	1	62719101	62719887	Egg weight QTL (63774)	1	62297345	67819536	1:62297345-67819536	Egg weight
240	inside	S110	1	62719101	62719887	Egg weight QTL (63774)	1	62297345	67819536	1:62297345-67819536	Egg weight
241	inside	S110	1	62719101	62719887	Egg weight QTL (63774)	1	62297345	67819536	1:62297345-67819536	Egg weight
242	inside	S110	1	62719101	62719887	Egg weight QTL (63775)	1	62297345	67819536	1:62297345-67819536	Egg weight
243	inside	S110	1	62719101	62719887	Egg weight QTL (63775)	1	62297345	67819536	1:62297345-67819536	Egg weight
244	inside	S110	1	62719101	62719887	Egg weight QTL (63775)	1	62297345	67819536	1:62297345-67819536	Egg weight
245	inside	S110	1	62719101	62719887	Egg weight QTL (63776)	1	62297345	67819536	1:62297345-67819536	Egg weight
246	inside	S110	1	62719101	62719887	Egg weight QTL (63776)	1	62297345	67819536	1:62297345-67819536	Egg weight
247	inside	S110	1	62719101	62719887	Egg weight QTL (63776)	1	62297345	67819536	1:62297345-67819536	Egg weight
248	inside	S110	1	62719101	62719887	Egg weight QTL (63777)	1	62297345	67819536	1:62297345-67819536	Egg weight
249	inside	S110	1	62719101	62719887	Egg weight QTL (63777)	1	62297345	67819536	1:62297345-67819536	Egg weight
250	inside	S110	1	62719101	62719887	Egg weight QTL (63777)	1	62297345	67819536	1:62297345-67819536	Egg weight
251	inside	S110	1	62719101	62719887	Egg weight QTL (63778)	1	62297345	67819536	1:62297345-67819536	Egg weight
252	inside	S110	1	62719101	62719887	Egg weight QTL (63778)	1	62297345	67819536	1:62297345-67819536	Egg weight
253	inside	S110	1	62719101	62719887	Egg weight QTL (63778)	1	62297345	67819536	1:62297345-67819536	Egg weight
254	inside	S110	1	62719101	62719887	Egg weight QTL (63779)	1	62297345	67819536	1:62297345-67819536	Egg weight
255	inside	S110	1	62719101	62719887	Egg weight QTL (63779)	1	62297345	67819536	1:62297345-67819536	Egg weight
256	inside	S110	1	62719101	62719887	Egg weight QTL (63779)	1	62297345	67819536	1:62297345-67819536	Egg weight
257	inside	S110	1	62719101	62719887	Egg weight QTL (63780)	1	62297345	67819536	1:62297345-67819536	Egg weight
258	inside	S110	1	62719101	62719887	Egg weight QTL (63780)	1	62297345	67819536	1:62297345-67819536	Egg weight
259	inside	S110	1	62719101	62719887	Egg weight QTL (63780)	1	62297345	67819536	1:62297345-67819536	Egg weight
260	inside	S110	1	62719101	62719887	Egg weight QTL (63781)	1	62297345	67819536	1:62297345-67819536	Egg weight
261	inside	S110	1	62719101	62719887	Egg weight QTL (63781)	1	62297345	67819536	1:62297345-67819536	Egg weight
262	inside	S110	1	62719101	62719887	Egg weight QTL (63781)	1	62297345	67819536	1:62297345-67819536	Egg weight
263	inside	S110	1	62719101	62719887	Egg weight QTL (63782)	1	62297345	67819536	1:62297345-67819536	Egg weight
264	inside	S110	1	62719101	62719887	Egg weight QTL (63782)	1	62297345	67819536	1:62297345-67819536	Egg weight
265	inside	S110	1	62719101	62719887	Egg weight QTL (63782)	1	62297345	67819536	1:62297345-67819536	Egg weight
266	inside	S110	1	62719101	62719887	Egg weight QTL (63783)	1	62297345	67819536	1:62297345-67819536	Egg weight
267	inside	S110	1	62719101	62719887	Egg weight QTL (63783)	1	62297345	67819536	1:62297345-67819536	Egg weight
268	inside	S110	1	62719101	62719887	Egg weight QTL (63783)	1	62297345	67819536	1:62297345-67819536	Egg weight
269	inside	S110	1	62719101	62719887	Egg weight QTL (63784)	1	62297345	67819536	1:62297345-67819536	Egg weight
270	inside	S110	1	62719101	62719887	Egg weight QTL (63784)	1	62297345	67819536	1:62297345-67819536	Egg weight
271	inside	S110	1	62719101	62719887	Egg weight QTL (63784)	1	62297345	67819536	1:62297345-67819536	Egg weight
272	inside	S110	1	62719101	62719887	Egg weight QTL (63785)	1	62297345	67819536	1:62297345-67819536	Egg weight
273	inside	S110	1	62719101	62719887	Egg weight QTL (63785)	1	62297345	67819536	1:62297345-67819536	Egg weight
274	inside	S110	1	62719101	62719887	Egg weight QTL (63785)	1	62297345	67819536	1:62297345-67819536	Egg weight
275	inside	S110	1	62719101	62719887	Egg weight QTL (63786)	1	62297345	67819536	1:62297345-67819536	Egg weight
276	inside	S110	1	62719101	62719887	Egg weight QTL (63786)	1	62297345	67819536	1:62297345-67819536	Egg weight
277	inside	S110	1	62719101	62719887	Egg weight QTL (63786)	1	62297345	67819536	1:62297345-67819536	Egg weight
278	inside	S110	1	62719101	62719887	Egg weight QTL (63787)	1	62297345	67819536	1:62297345-67819536	Egg weight
279	inside	S110	1	62719101	62719887	Egg weight QTL (63787)	1	62297345	67819536	1:62297345-67819536	Egg weight
280	inside	S110	1	62719101	62719887	Egg weight QTL (63787)	1	62297345	67819536	1:62297345-67819536	Egg weight
281	inside	S110	1	62719101	62719887	Egg weight QTL (63788)	1	62297345	67819536	1:62297345-67819536	Egg weight
282	inside	S110	1	62719101	62719887	Egg weight QTL (63788)	1	62297345	67819536	1:62297345-67819536	Egg weight
283	inside	S110	1	62719101	62719887	Egg weight QTL (63788)	1	62297345	67819536	1:62297345-67819536	Egg weight
284	inside	S110	1	62719101	62719887	Egg weight QTL (63789)	1	62297345	67819536	1:62297345-67819536	Egg weight
285	inside	S110	1	62719101	62719887	Egg weight QTL (63789)	1	62297345	67819536	1:62297345-67819536	Egg weight
286	inside	S110	1	62719101	62719887	Egg weight QTL (63789)	1	62297345	67819536	1:62297345-67819536	Egg weight
287	inside	S110	1	62719101	62719887	Egg weight QTL (63790)	1	62297345	67819536	1:62297345-67819536	Egg weight
288	inside	S110	1	62719101	62719887	Egg weight QTL (63790)	1	62297345	67819536	1:62297345-67819536	Egg weight
289	inside	S110	1	62719101	62719887	Egg weight QTL (63790)	1	62297345	67819536	1:62297345-67819536	Egg weight
290	inside	S110	1	62719101	62719887	Egg weight QTL (63791)	1	62297345	67819536	1:62297345-67819536	Egg weight
291	inside	S110	1	62719101	62719887	Egg weight QTL (63791)	1	62297345	67819536	1:62297345-67819536	Egg weight
292	inside	S110	1	62719101	62719887	Egg weight QTL (63791)	1	62297345	67819536	1:62297345-67819536	Egg weight
293	inside	S110	1	62719101	62719887	Egg weight QTL (63792)	1	62297345	67819536	1:62297345-67819536	Egg weight
294	inside	S110	1	62719101	62719887	Egg weight QTL (63792)	1	62297345	67819536	1:62297345-67819536	Egg weight
295	inside	S110	1	62719101	62719887	Egg weight QTL (63792)	1	62297345	67819536	1:62297345-67819536	Egg weight
296	inside	S110	1	62719101	62719887	Egg weight QTL (63793)	1	62297345	67819536	1:62297345-67819536	Egg weight
297	inside	S110	1	62719101	62719887	Egg weight QTL (63793)	1	62297345	67819536	1:62297345-67819536	Egg weight
298	inside	S110	1	62719101	62719887	Egg weight QTL (63793)	1	62297345	67819536	1:62297345-67819536	Egg weight
299	inside	S110	1	62719101	62719887	Egg weight QTL (63794)	1	62297345	67819536	1:62297345-67819536	Egg weight
300	inside	S110	1	62719101	62719887	Egg weight QTL (63794)	1	62297345	67819536	1:62297345-67819536	Egg weight
301	inside	S110	1	62719101	62719887	Egg weight QTL (63794)	1	62297345	67819536	1:62297345-67819536	Egg weight
302	inside	S110	1	62719101	62719887	Egg weight QTL (63795)	1	62297345	67819536	1:62297345-67819536	Egg weight
303	inside	S110	1	62719101	62719887	Egg weight QTL (63795)	1	62297345	67819536	1:62297345-67819536	Egg weight
304	inside	S110	1	62719101	62719887	Egg weight QTL (63795)	1	62297345	67819536	1:62297345-67819536	Egg weight
305	inside	S110	1	62719101	62719887	Egg weight QTL (63796)	1	62297345	67819536	1:62297345-67819536	Egg weight
306	inside	S110	1	62719101	62719887	Egg weight QTL (63796)	1	62297345	67819536	1:62297345-67819536	Egg weight
307	inside	S110	1	62719101	62719887	Egg weight QTL (63796)	1	62297345	67819536	1:62297345-67819536	Egg weight
308	inside	S110	1	62719101	62719887	Egg weight QTL (63797)	1	62297345	67819536	1:62297345-67819536	Egg weight
309	inside	S110	1	62719101	62719887	Egg weight QTL (63797)	1	62297345	67819536	1:62297345-67819536	Egg weight
310	inside	S110	1	62719101	62719887	Egg weight QTL (63797)	1	62297345	67819536	1:62297345-67819536	Egg weight
311	inside	S110	1	62719101	62719887	Egg weight QTL (63798)	1	62297345	67819536	1:62297345-67819536	Egg weight
312	inside	S110	1	62719101	62719887	Egg weight QTL (63798)	1	62297345	67819536	1:62297345-67819536	Egg weight
313	inside	S110	1	62719101	62719887	Egg weight QTL (63798)	1	62297345	67819536	1:62297345-67819536	Egg weight
314	inside	S110	1	62719101	62719887	Egg weight QTL (63799)	1	62297345	67819536	1:62297345-67819536	Egg weight
315	inside	S110	1	62719101	62719887	Egg weight QTL (63799)	1	62297345	67819536	1:62297345-67819536	Egg weight
316	inside	S110	1	62719101	62719887	Egg weight QTL (63799)	1	62297345	67819536	1:62297345-67819536	Egg weight
317	inside	S110	1	62719101	62719887	Egg weight QTL (63800)	1	62297345	67819536	1:62297345-67819536	Egg weight
318	inside	S110	1	62719101	62719887	Egg weight QTL (63800)	1	62297345	67819536	1:62297345-67819536	Egg weight
319	inside	S110	1	62719101	62719887	Egg weight QTL (63800)	1	62297345	67819536	1:62297345-67819536	Egg weight
320	inside	S110	1	62719101	62719887	Egg weight QTL (63801)	1	62297345	67819536	1:62297345-67819536	Egg weight
321	inside	S110	1	62719101	62719887	Egg weight QTL (63801)	1	62297345	67819536	1:62297345-67819536	Egg weight
322	inside	S110	1	62719101	62719887	Egg weight QTL (63801)	1	62297345	67819536	1:62297345-67819536	Egg weight
323	inside	S110	1	62719101	62719887	Egg weight QTL (63802)	1	62297345	67819536	1:62297345-67819536	Egg weight
324	inside	S110	1	62719101	62719887	Egg weight QTL (63802)	1	62297345	67819536	1:62297345-67819536	Egg weight
325	inside	S110	1	62719101	62719887	Egg weight QTL (63802)	1	62297345	67819536	1:62297345-67819536	Egg weight
326	inside	S110	1	62719101	62719887	Egg weight QTL (63803)	1	62297345	67819536	1:62297345-67819536	Egg weight
327	inside	S110	1	62719101	62719887	Egg weight QTL (63803)	1	62297345	67819536	1:62297345-67819536	Egg weight
328	inside	S110	1	62719101	62719887	Egg weight QTL (63803)	1	62297345	67819536	1:62297345-67819536	Egg weight
329	inside	S110	1	62719101	62719887	Egg weight QTL (63804)	1	62297345	67819536	1:62297345-67819536	Egg weight
330	inside	S110	1	62719101	62719887	Egg weight QTL (63804)	1	62297345	67819536	1:62297345-67819536	Egg weight
331	inside	S110	1	62719101	62719887	Egg weight QTL (63804)	1	62297345	67819536	1:62297345-67819536	Egg weight
332	inside	S110	1	62719101	62719887	Egg weight QTL (63805)	1	62297345	67819536	1:62297345-67819536	Egg weight
333	inside	S110	1	62719101	62719887	Egg weight QTL (63805)	1	62297345	67819536	1:62297345-67819536	Egg weight
334	inside	S110	1	62719101	62719887	Egg weight QTL (63805)	1	62297345	67819536	1:62297345-67819536	Egg weight
335	inside	S110	1	62719101	62719887	Egg weight QTL (63806)	1	62297345	67819536	1:62297345-67819536	Egg weight
336	inside	S110	1	62719101	62719887	Egg weight QTL (63806)	1	62297345	67819536	1:62297345-67819536	Egg weight
337	inside	S110	1	62719101	62719887	Egg weight QTL (63806)	1	62297345	67819536	1:62297345-67819536	Egg weight
338	inside	S110	1	62719101	62719887	Egg weight QTL (63807)	1	62297345	67819536	1:62297345-67819536	Egg weight
339	inside	S110	1	62719101	62719887	Egg weight QTL (63807)	1	62297345	67819536	1:62297345-67819536	Egg weight
340	inside	S110	1	62719101	62719887	Egg weight QTL (63807)	1	62297345	67819536	1:62297345-67819536	Egg weight
341	inside	S110	1	62719101	62719887	Egg weight QTL (63808)	1	62297345	67819536	1:62297345-67819536	Egg weight
342	inside	S110	1	62719101	62719887	Egg weight QTL (63808)	1	62297345	67819536	1:62297345-67819536	Egg weight
343	inside	S110	1	62719101	62719887	Egg weight QTL (63808)	1	62297345	67819536	1:62297345-67819536	Egg weight
344	inside	S110	1	62719101	62719887	Egg weight QTL (63809)	1	62297345	67819536	1:62297345-67819536	Egg weight
345	inside	S110	1	62719101	62719887	Egg weight QTL (63809)	1	62297345	67819536	1:62297345-67819536	Egg weight
346	inside	S110	1	62719101	62719887	Egg weight QTL (63809)	1	62297345	67819536	1:62297345-67819536	Egg weight
347	inside	S110	1	62719101	62719887	Egg weight QTL (63810)	1	62297345	67819536	1:62297345-67819536	Egg weight
348	inside	S110	1	62719101	62719887	Egg weight QTL (63810)	1	62297345	67819536	1:62297345-67819536	Egg weight
349	inside	S110	1	62719101	62719887	Egg weight QTL (63810)	1	62297345	67819536	1:62297345-67819536	Egg weight
350	inside	S110	1	62719101	62719887	Egg weight QTL (63811)	1	62297345	67819536	1:62297345-67819536	Egg weight
351	inside	S110	1	62719101	62719887	Egg weight QTL (63811)	1	62297345	67819536	1:62297345-67819536	Egg weight
352	inside	S110	1	62719101	62719887	Egg weight QTL (63811)	1	62297345	67819536	1:62297345-67819536	Egg weight
353	inside	S110	1	62719101	62719887	Egg weight QTL (63812)	1	62297345	67819536	1:62297345-67819536	Egg weight
354	inside	S110	1	62719101	62719887	Egg weight QTL (63812)	1	62297345	67819536	1:62297345-67819536	Egg weight
355	inside	S110	1	62719101	62719887	Egg weight QTL (63812)	1	62297345	67819536	1:62297345-67819536	Egg weight
356	inside	S110	1	62719101	62719887	Egg weight QTL (63813)	1	62297345	67819536	1:62297345-67819536	Egg weight
357	inside	S110	1	62719101	62719887	Egg weight QTL (63813)	1	62297345	67819536	1:62297345-67819536	Egg weight
358	inside	S110	1	62719101	62719887	Egg weight QTL (63813)	1	62297345	67819536	1:62297345-67819536	Egg weight
359	inside	S110	1	62719101	62719887	Egg weight QTL (63814)	1	62297345	67819536	1:62297345-67819536	Egg weight
360	inside	S110	1	62719101	62719887	Egg weight QTL (63814)	1	62297345	67819536	1:62297345-67819536	Egg weight
361	inside	S110	1	62719101	62719887	Egg weight QTL (63814)	1	62297345	67819536	1:62297345-67819536	Egg weight
362	inside	S110	1	62719101	62719887	Egg weight QTL (63815)	1	62297345	67819536	1:62297345-67819536	Egg weight
363	inside	S110	1	62719101	62719887	Egg weight QTL (63815)	1	62297345	67819536	1:62297345-67819536	Egg weight
364	inside	S110	1	62719101	62719887	Egg weight QTL (63815)	1	62297345	67819536	1:62297345-67819536	Egg weight
365	inside	S110	1	62719101	62719887	Egg weight QTL (63816)	1	62297345	67819536	1:62297345-67819536	Egg weight
366	inside	S110	1	62719101	62719887	Egg weight QTL (63816)	1	62297345	67819536	1:62297345-67819536	Egg weight
367	inside	S110	1	62719101	62719887	Egg weight QTL (63816)	1	62297345	67819536	1:62297345-67819536	Egg weight
368	inside	S110	1	62719101	62719887	Egg weight QTL (63817)	1	62297345	67819536	1:62297345-67819536	Egg weight
369	inside	S110	1	62719101	62719887	Egg weight QTL (63817)	1	62297345	67819536	1:62297345-67819536	Egg weight
370	inside	S110	1	62719101	62719887	Egg weight QTL (63817)	1	62297345	67819536	1:62297345-67819536	Egg weight
371	inside	S110	1	62719101	62719887	Egg weight QTL (63818)	1	62297345	67819536	1:62297345-67819536	Egg weight
372	inside	S110	1	62719101	62719887	Egg weight QTL (63818)	1	62297345	67819536	1:62297345-67819536	Egg weight
373	inside	S110	1	62719101	62719887	Egg weight QTL (63818)	1	62297345	67819536	1:62297345-67819536	Egg weight
374	inside	S110	1	62719101	62719887	Egg weight QTL (63819)	1	62297345	67819536	1:62297345-67819536	Egg weight
375	inside	S110	1	62719101	62719887	Egg weight QTL (63819)	1	62297345	67819536	1:62297345-67819536	Egg weight
376	inside	S110	1	62719101	62719887	Egg weight QTL (63819)	1	62297345	67819536	1:62297345-67819536	Egg weight
377	inside	S110	1	62719101	62719887	Egg weight QTL (63820)	1	62297345	67819536	1:62297345-67819536	Egg weight
378	inside	S110	1	62719101	62719887	Egg weight QTL (63820)	1	62297345	67819536	1:62297345-67819536	Egg weight
379	inside	S110	1	62719101	62719887	Egg weight QTL (63820)	1	62297345	67819536	1:62297345-67819536	Egg weight
380	inside	S110	1	62719101	62719887	Egg weight QTL (63821)	1	62297345	67819536	1:62297345-67819536	Egg weight
381	inside	S110	1	62719101	62719887	Egg weight QTL (63821)	1	62297345	67819536	1:62297345-67819536	Egg weight
382	inside	S110	1	62719101	62719887	Egg weight QTL (63821)	1	62297345	67819536	1:62297345-67819536	Egg weight
383	inside	S110	1	62719101	62719887	Egg weight QTL (63822)	1	62297345	67819536	1:62297345-67819536	Egg weight
384	inside	S110	1	62719101	62719887	Egg weight QTL (63822)	1	62297345	67819536	1:62297345-67819536	Egg weight
385	inside	S110	1	62719101	62719887	Egg weight QTL (63822)	1	62297345	67819536	1:62297345-67819536	Egg weight
386	inside	S110	1	62719101	62719887	Egg weight QTL (63823)	1	62297345	67819536	1:62297345-67819536	Egg weight
387	inside	S110	1	62719101	62719887	Egg weight QTL (63823)	1	62297345	67819536	1:62297345-67819536	Egg weight
388	inside	S110	1	62719101	62719887	Egg weight QTL (63823)	1	62297345	67819536	1:62297345-67819536	Egg weight
389	inside	S110	1	62719101	62719887	Egg weight QTL (63824)	1	62297345	67819536	1:62297345-67819536	Egg weight
390	inside	S110	1	62719101	62719887	Egg weight QTL (63824)	1	62297345	67819536	1:62297345-67819536	Egg weight
391	inside	S110	1	62719101	62719887	Egg weight QTL (63824)	1	62297345	67819536	1:62297345-67819536	Egg weight
392	inside	S110	1	62719101	62719887	Egg weight QTL (63825)	1	62297345	67819536	1:62297345-67819536	Egg weight
393	inside	S110	1	62719101	62719887	Egg weight QTL (63825)	1	62297345	67819536	1:62297345-67819536	Egg weight
394	inside	S110	1	62719101	62719887	Egg weight QTL (63825)	1	62297345	67819536	1:62297345-67819536	Egg weight
395	inside	S110	1	62719101	62719887	Egg weight QTL (63826)	1	62297345	67819536	1:62297345-67819536	Egg weight
396	inside	S110	1	62719101	62719887	Egg weight QTL (63826)	1	62297345	67819536	1:62297345-67819536	Egg weight
397	inside	S110	1	62719101	62719887	Egg weight QTL (63826)	1	62297345	67819536	1:62297345-67819536	Egg weight
398	inside	S110	1	62719101	62719887	Egg weight QTL (63827)	1	62297345	67819536	1:62297345-67819536	Egg weight
399	inside	S110	1	62719101	62719887	Egg weight QTL (63827)	1	62297345	67819536	1:62297345-67819536	Egg weight
400	inside	S110	1	62719101	62719887	Egg weight QTL (63827)	1	62297345	67819536	1:62297345-67819536	Egg weight
401	inside	S110	1	62719101	62719887	Egg weight QTL (63828)	1	62297345	67819536	1:62297345-67819536	Egg weight
402	inside	S110	1	62719101	62719887	Egg weight QTL (63828)	1	62297345	67819536	1:62297345-67819536	Egg weight
403	inside	S110	1	62719101	62719887	Egg weight QTL (63828)	1	62297345	67819536	1:62297345-67819536	Egg weight
404	inside	S110	1	62719101	62719887	Egg weight QTL (63829)	1	62297345	67819536	1:62297345-67819536	Egg weight
405	inside	S110	1	62719101	62719887	Egg weight QTL (63829)	1	62297345	67819536	1:62297345-67819536	Egg weight
406	inside	S110	1	62719101	62719887	Egg weight QTL (63829)	1	62297345	67819536	1:62297345-67819536	Egg weight
407	inside	S110	1	62719101	62719887	Egg weight QTL (63925)	1	62297345	67819536	1:62297345-67819536	Egg weight
408	inside	S110	1	62719101	62719887	Egg weight QTL (63925)	1	62297345	67819536	1:62297345-67819536	Egg weight
409	inside	S110	1	62719101	62719887	Egg weight QTL (63925)	1	62297345	67819536	1:62297345-67819536	Egg weight
410	inside	S110	1	62719101	62719887	Egg weight QTL (63927)	1	62297345	67819536	1:62297345-67819536	Egg weight
411	inside	S110	1	62719101	62719887	Egg weight QTL (63927)	1	62297345	67819536	1:62297345-67819536	Egg weight
412	inside	S110	1	62719101	62719887	Egg weight QTL (63927)	1	62297345	67819536	1:62297345-67819536	Egg weight
413	inside	S110	1	62719101	62719887	Egg weight QTL (63928)	1	62297345	67819536	1:62297345-67819536	Egg weight
414	inside	S110	1	62719101	62719887	Egg weight QTL (63928)	1	62297345	67819536	1:62297345-67819536	Egg weight
415	inside	S110	1	62719101	62719887	Egg weight QTL (63928)	1	62297345	67819536	1:62297345-67819536	Egg weight
416	inside	S110	1	62719101	62719887	Egg weight QTL (63929)	1	62297345	67819536	1:62297345-67819536	Egg weight
417	inside	S110	1	62719101	62719887	Egg weight QTL (63929)	1	62297345	67819536	1:62297345-67819536	Egg weight
418	inside	S110	1	62719101	62719887	Egg weight QTL (63929)	1	62297345	67819536	1:62297345-67819536	Egg weight
419	inside	S110	1	62719101	62719887	Eggshell weight QTL (57913)	1	62297345	67819536	1:62297345-67819536	Eggshell weight
420	inside	S110	1	62719101	62719887	Eggshell weight QTL (57913)	1	62297345	67819536	1:62297345-67819536	Eggshell weight
421	inside	S110	1	62719101	62719887	Eggshell weight QTL (57913)	1	62297345	67819536	1:62297345-67819536	Eggshell weight
422	inside	S110	1	62719101	62719887	Intramuscular fat percentage QTL (62096)	1	62297345	67819536	1:62297345-67819536	Intramuscular fat percentage
423	inside	S110	1	62719101	62719887	Intramuscular fat percentage QTL (62096)	1	62297345	67819536	1:62297345-67819536	Intramuscular fat percentage
424	inside	S110	1	62719101	62719887	Intramuscular fat percentage QTL (62096)	1	62297345	67819536	1:62297345-67819536	Intramuscular fat percentage
425	inside	S110	1	62719101	62719887	Intramuscular fat percentage QTL (62097)	1	62297345	67819536	1:62297345-67819536	Intramuscular fat percentage
426	inside	S110	1	62719101	62719887	Intramuscular fat percentage QTL (62097)	1	62297345	67819536	1:62297345-67819536	Intramuscular fat percentage
427	inside	S110	1	62719101	62719887	Intramuscular fat percentage QTL (62097)	1	62297345	67819536	1:62297345-67819536	Intramuscular fat percentage
428	inside	S110	1	62719101	62719887	Ovarian follicle weight QTL (62014)	1	62297345	67819536	1:62297345-67819536	Ovarian follicle weight
429	inside	S110	1	62719101	62719887	Ovarian follicle weight QTL (62014)	1	62297345	67819536	1:62297345-67819536	Ovarian follicle weight
430	inside	S110	1	62719101	62719887	Ovarian follicle weight QTL (62014)	1	62297345	67819536	1:62297345-67819536	Ovarian follicle weight
431	inside	S110	1	62719101	62719887	Ovarian follicle weight QTL (62015)	1	62297345	67819536	1:62297345-67819536	Ovarian follicle weight
432	inside	S110	1	62719101	62719887	Ovarian follicle weight QTL (62015)	1	62297345	67819536	1:62297345-67819536	Ovarian follicle weight
433	inside	S110	1	62719101	62719887	Ovarian follicle weight QTL (62015)	1	62297345	67819536	1:62297345-67819536	Ovarian follicle weight
434	inside	S110	1	62719101	62719887	Ovarian follicle weight QTL (62016)	1	62297345	67819536	1:62297345-67819536	Ovarian follicle weight
435	inside	S110	1	62719101	62719887	Ovarian follicle weight QTL (62016)	1	62297345	67819536	1:62297345-67819536	Ovarian follicle weight
436	inside	S110	1	62719101	62719887	Ovarian follicle weight QTL (62016)	1	62297345	67819536	1:62297345-67819536	Ovarian follicle weight
437	inside	S110	1	62719101	62719887	Ovary weight QTL (62017)	1	62297345	67819536	1:62297345-67819536	Ovary weight
438	inside	S110	1	62719101	62719887	Ovary weight QTL (62017)	1	62297345	67819536	1:62297345-67819536	Ovary weight
439	inside	S110	1	62719101	62719887	Ovary weight QTL (62017)	1	62297345	67819536	1:62297345-67819536	Ovary weight
440	inside	S110	1	62719101	62719887	Ovary weight QTL (62018)	1	62297345	67819536	1:62297345-67819536	Ovary weight
441	inside	S110	1	62719101	62719887	Ovary weight QTL (62018)	1	62297345	67819536	1:62297345-67819536	Ovary weight
442	inside	S110	1	62719101	62719887	Ovary weight QTL (62018)	1	62297345	67819536	1:62297345-67819536	Ovary weight
443	inside	S110	1	62719101	62719887	Ovary weight QTL (62019)	1	62297345	67819536	1:62297345-67819536	Ovary weight
444	inside	S110	1	62719101	62719887	Ovary weight QTL (62019)	1	62297345	67819536	1:62297345-67819536	Ovary weight
445	inside	S110	1	62719101	62719887	Ovary weight QTL (62019)	1	62297345	67819536	1:62297345-67819536	Ovary weight
446	inside	S110	1	62719101	62719887	Ovary weight QTL (62020)	1	62297345	67819536	1:62297345-67819536	Ovary weight
447	inside	S110	1	62719101	62719887	Ovary weight QTL (62020)	1	62297345	67819536	1:62297345-67819536	Ovary weight
448	inside	S110	1	62719101	62719887	Ovary weight QTL (62020)	1	62297345	67819536	1:62297345-67819536	Ovary weight
449	inside	S110	1	62719101	62719887	Ovary weight QTL (62021)	1	62297345	67819536	1:62297345-67819536	Ovary weight
450	inside	S110	1	62719101	62719887	Ovary weight QTL (62021)	1	62297345	67819536	1:62297345-67819536	Ovary weight
451	inside	S110	1	62719101	62719887	Ovary weight QTL (62021)	1	62297345	67819536	1:62297345-67819536	Ovary weight
452	inside	S110	1	62719101	62719887	Ovary weight QTL (62022)	1	62297345	67819536	1:62297345-67819536	Ovary weight
453	inside	S110	1	62719101	62719887	Ovary weight QTL (62022)	1	62297345	67819536	1:62297345-67819536	Ovary weight
454	inside	S110	1	62719101	62719887	Ovary weight QTL (62022)	1	62297345	67819536	1:62297345-67819536	Ovary weight
455	inside	S110	1	62719101	62719887	Ovary weight QTL (62023)	1	62297345	67819536	1:62297345-67819536	Ovary weight
456	inside	S110	1	62719101	62719887	Ovary weight QTL (62023)	1	62297345	67819536	1:62297345-67819536	Ovary weight
457	inside	S110	1	62719101	62719887	Ovary weight QTL (62023)	1	62297345	67819536	1:62297345-67819536	Ovary weight
458	inside	S110	1	62719101	62719887	Yolk weight QTL (62007)	1	62297345	67819536	1:62297345-67819536	Yolk weight
459	inside	S110	1	62719101	62719887	Yolk weight QTL (62007)	1	62297345	67819536	1:62297345-67819536	Yolk weight
460	inside	S110	1	62719101	62719887	Yolk weight QTL (62007)	1	62297345	67819536	1:62297345-67819536	Yolk weight
461	inside	S111	1	66118024	66119374	Eggshell strength QTL (57888)	1	57193340	70233817	1:57193340-70233817	Eggshell strength
462	inside	S111	1	66118024	66119374	Eggshell strength QTL (57888)	1	57193340	70233817	1:57193340-70233817	Eggshell strength
463	inside	S111	1	66118024	66119374	Eggshell strength QTL (57888)	1	57193340	70233817	1:57193340-70233817	Eggshell strength
464	inside	S111	1	66118024	66119374	Eggshell strength QTL (57887)	1	59582719	71312275	1:59582719-71312275	Eggshell strength
465	inside	S111	1	66118024	66119374	Eggshell strength QTL (57887)	1	59582719	71312275	1:59582719-71312275	Eggshell strength
466	inside	S111	1	66118024	66119374	Eggshell strength QTL (57887)	1	59582719	71312275	1:59582719-71312275	Eggshell strength
467	inside	S111	1	66118024	66119374	Eggshell thickness QTL (57895)	1	59603682	67710826	1:59603682-67710826	Eggshell thickness
468	inside	S111	1	66118024	66119374	Eggshell thickness QTL (57895)	1	59603682	67710826	1:59603682-67710826	Eggshell thickness
469	inside	S111	1	66118024	66119374	Eggshell thickness QTL (57895)	1	59603682	67710826	1:59603682-67710826	Eggshell thickness
470	inside	S111	1	66118024	66119374	Eggshell strength QTL (57882)	1	60016984	67515526	1:60016984-67515526	Eggshell strength
471	inside	S111	1	66118024	66119374	Eggshell strength QTL (57882)	1	60016984	67515526	1:60016984-67515526	Eggshell strength
472	inside	S111	1	66118024	66119374	Eggshell strength QTL (57882)	1	60016984	67515526	1:60016984-67515526	Eggshell strength
473	inside	S111	1	66118024	66119374	Eggshell thickness QTL (57893)	1	60050566	67585590	1:60050566-67585590	Eggshell thickness
474	inside	S111	1	66118024	66119374	Eggshell thickness QTL (57893)	1	60050566	67585590	1:60050566-67585590	Eggshell thickness
475	inside	S111	1	66118024	66119374	Eggshell thickness QTL (57893)	1	60050566	67585590	1:60050566-67585590	Eggshell thickness
476	inside	S111	1	66118024	66119374	Eggshell weight QTL (57904)	1	60050566	68042798	1:60050566-68042798	Eggshell weight
477	inside	S111	1	66118024	66119374	Eggshell weight QTL (57904)	1	60050566	68042798	1:60050566-68042798	Eggshell weight
478	inside	S111	1	66118024	66119374	Eggshell weight QTL (57904)	1	60050566	68042798	1:60050566-68042798	Eggshell weight
479	inside	S111	1	66118024	66119374	Eggshell thickness QTL (57894)	1	60283799	67819536	1:60283799-67819536	Eggshell thickness
480	inside	S111	1	66118024	66119374	Eggshell thickness QTL (57894)	1	60283799	67819536	1:60283799-67819536	Eggshell thickness
481	inside	S111	1	66118024	66119374	Eggshell thickness QTL (57894)	1	60283799	67819536	1:60283799-67819536	Eggshell thickness
482	inside	S111	1	66118024	66119374	Eggshell weight QTL (57909)	1	60283799	68873827	1:60283799-68873827	Eggshell weight
483	inside	S111	1	66118024	66119374	Eggshell weight QTL (57909)	1	60283799	68873827	1:60283799-68873827	Eggshell weight
484	inside	S111	1	66118024	66119374	Eggshell weight QTL (57909)	1	60283799	68873827	1:60283799-68873827	Eggshell weight
485	inside	S111	1	66118024	66119374	Eggshell thickness QTL (57896)	1	60283799	70298736	1:60283799-70298736	Eggshell thickness
486	inside	S111	1	66118024	66119374	Eggshell thickness QTL (57896)	1	60283799	70298736	1:60283799-70298736	Eggshell thickness
487	inside	S111	1	66118024	66119374	Eggshell thickness QTL (57896)	1	60283799	70298736	1:60283799-70298736	Eggshell thickness
488	inside	S111	1	66118024	66119374	Eggshell thickness QTL (57892)	1	60391118	66459798	1:60391118-66459798	Eggshell thickness
489	inside	S111	1	66118024	66119374	Eggshell thickness QTL (57892)	1	60391118	66459798	1:60391118-66459798	Eggshell thickness
490	inside	S111	1	66118024	66119374	Eggshell thickness QTL (57892)	1	60391118	66459798	1:60391118-66459798	Eggshell thickness
491	inside	S111	1	66118024	66119374	Eggshell strength QTL (57886)	1	60391118	67819536	1:60391118-67819536	Eggshell strength
492	inside	S111	1	66118024	66119374	Eggshell strength QTL (57886)	1	60391118	67819536	1:60391118-67819536	Eggshell strength
493	inside	S111	1	66118024	66119374	Eggshell strength QTL (57886)	1	60391118	67819536	1:60391118-67819536	Eggshell strength
494	inside	S111	1	66118024	66119374	Eggshell weight QTL (57907)	1	60391118	67872964	1:60391118-67872964	Eggshell weight
495	inside	S111	1	66118024	66119374	Eggshell weight QTL (57907)	1	60391118	67872964	1:60391118-67872964	Eggshell weight
496	inside	S111	1	66118024	66119374	Eggshell weight QTL (57907)	1	60391118	67872964	1:60391118-67872964	Eggshell weight
497	inside	S111	1	66118024	66119374	Eggshell strength QTL (57911)	1	60422421	66871253	1:60422421-66871253	Eggshell strength
498	inside	S111	1	66118024	66119374	Eggshell strength QTL (57911)	1	60422421	66871253	1:60422421-66871253	Eggshell strength
499	inside	S111	1	66118024	66119374	Eggshell strength QTL (57911)	1	60422421	66871253	1:60422421-66871253	Eggshell strength
500	inside	S111	1	66118024	66119374	Eggshell strength QTL (57881)	1	60445838	68274419	1:60445838-68274419	Eggshell strength
501	inside	S111	1	66118024	66119374	Eggshell strength QTL (57881)	1	60445838	68274419	1:60445838-68274419	Eggshell strength
502	inside	S111	1	66118024	66119374	Eggshell strength QTL (57881)	1	60445838	68274419	1:60445838-68274419	Eggshell strength
503	inside	S111	1	66118024	66119374	Eggshell strength QTL (57885)	1	60528020	67823720	1:60528020-67823720	Eggshell strength
504	inside	S111	1	66118024	66119374	Eggshell strength QTL (57885)	1	60528020	67823720	1:60528020-67823720	Eggshell strength
505	inside	S111	1	66118024	66119374	Eggshell strength QTL (57885)	1	60528020	67823720	1:60528020-67823720	Eggshell strength
506	inside	S111	1	66118024	66119374	Eggshell strength QTL (57883)	1	60549759	66961582	1:60549759-66961582	Eggshell strength
507	inside	S111	1	66118024	66119374	Eggshell strength QTL (57883)	1	60549759	66961582	1:60549759-66961582	Eggshell strength
508	inside	S111	1	66118024	66119374	Eggshell strength QTL (57883)	1	60549759	66961582	1:60549759-66961582	Eggshell strength
509	inside	S111	1	66118024	66119374	Eggshell thickness QTL (57912)	1	60690154	67671657	1:60690154-67671657	Eggshell thickness
510	inside	S111	1	66118024	66119374	Eggshell thickness QTL (57912)	1	60690154	67671657	1:60690154-67671657	Eggshell thickness
511	inside	S111	1	66118024	66119374	Eggshell thickness QTL (57912)	1	60690154	67671657	1:60690154-67671657	Eggshell thickness
512	inside	S111	1	66118024	66119374	Eggshell thickness QTL (57890)	1	60690154	68012763	1:60690154-68012763	Eggshell thickness
513	inside	S111	1	66118024	66119374	Eggshell thickness QTL (57890)	1	60690154	68012763	1:60690154-68012763	Eggshell thickness
514	inside	S111	1	66118024	66119374	Eggshell thickness QTL (57890)	1	60690154	68012763	1:60690154-68012763	Eggshell thickness
515	inside	S111	1	66118024	66119374	Eggshell weight QTL (57905)	1	60716847	68252598	1:60716847-68252598	Eggshell weight
516	inside	S111	1	66118024	66119374	Eggshell weight QTL (57905)	1	60716847	68252598	1:60716847-68252598	Eggshell weight
517	inside	S111	1	66118024	66119374	Eggshell weight QTL (57905)	1	60716847	68252598	1:60716847-68252598	Eggshell weight
518	inside	S111	1	66118024	66119374	Eggshell strength QTL (57884)	1	60904933	67819536	1:60904933-67819536	Eggshell strength
519	inside	S111	1	66118024	66119374	Eggshell strength QTL (57884)	1	60904933	67819536	1:60904933-67819536	Eggshell strength
520	inside	S111	1	66118024	66119374	Eggshell strength QTL (57884)	1	60904933	67819536	1:60904933-67819536	Eggshell strength
521	inside	S111	1	66118024	66119374	Eggshell weight QTL (57910)	1	60919162	68453587	1:60919162-68453587	Eggshell weight
522	inside	S111	1	66118024	66119374	Eggshell weight QTL (57910)	1	60919162	68453587	1:60919162-68453587	Eggshell weight
523	inside	S111	1	66118024	66119374	Eggshell weight QTL (57910)	1	60919162	68453587	1:60919162-68453587	Eggshell weight
524	inside	S111	1	66118024	66119374	Eggshell weight QTL (57906)	1	61037405	68341652	1:61037405-68341652	Eggshell weight
525	inside	S111	1	66118024	66119374	Eggshell weight QTL (57906)	1	61037405	68341652	1:61037405-68341652	Eggshell weight
526	inside	S111	1	66118024	66119374	Eggshell weight QTL (57906)	1	61037405	68341652	1:61037405-68341652	Eggshell weight
527	inside	S111	1	66118024	66119374	Eggshell weight QTL (57908)	1	61037405	68341652	1:61037405-68341652	Eggshell weight
528	inside	S111	1	66118024	66119374	Eggshell weight QTL (57908)	1	61037405	68341652	1:61037405-68341652	Eggshell weight
529	inside	S111	1	66118024	66119374	Eggshell weight QTL (57908)	1	61037405	68341652	1:61037405-68341652	Eggshell weight
530	inside	S111	1	66118024	66119374	Eggshell thickness QTL (57891)	1	61069026	67370280	1:61069026-67370280	Eggshell thickness
531	inside	S111	1	66118024	66119374	Eggshell thickness QTL (57891)	1	61069026	67370280	1:61069026-67370280	Eggshell thickness
532	inside	S111	1	66118024	66119374	Eggshell thickness QTL (57891)	1	61069026	67370280	1:61069026-67370280	Eggshell thickness
533	inside	S111	1	66118024	66119374	Eggshell weight QTL (57902)	1	61276286	68584125	1:61276286-68584125	Eggshell weight
534	inside	S111	1	66118024	66119374	Eggshell weight QTL (57902)	1	61276286	68584125	1:61276286-68584125	Eggshell weight
535	inside	S111	1	66118024	66119374	Eggshell weight QTL (57902)	1	61276286	68584125	1:61276286-68584125	Eggshell weight
536	inside	S111	1	66118024	66119374	Eggshell weight QTL (57898)	1	61817137	67417984	1:61817137-67417984	Eggshell weight
537	inside	S111	1	66118024	66119374	Eggshell weight QTL (57898)	1	61817137	67417984	1:61817137-67417984	Eggshell weight
538	inside	S111	1	66118024	66119374	Eggshell weight QTL (57898)	1	61817137	67417984	1:61817137-67417984	Eggshell weight
539	inside	S111	1	66118024	66119374	Eggshell thickness QTL (57889)	1	61845777	67819536	1:61845777-67819536	Eggshell thickness
540	inside	S111	1	66118024	66119374	Eggshell thickness QTL (57889)	1	61845777	67819536	1:61845777-67819536	Eggshell thickness
541	inside	S111	1	66118024	66119374	Eggshell thickness QTL (57889)	1	61845777	67819536	1:61845777-67819536	Eggshell thickness
542	inside	S111	1	66118024	66119374	Body weight (112 days) QTL (62163)	1	62297345	67819536	1:62297345-67819536	Body weight (112 days)
543	inside	S111	1	66118024	66119374	Body weight (112 days) QTL (62163)	1	62297345	67819536	1:62297345-67819536	Body weight (112 days)
544	inside	S111	1	66118024	66119374	Body weight (112 days) QTL (62163)	1	62297345	67819536	1:62297345-67819536	Body weight (112 days)
545	inside	S111	1	66118024	66119374	Body weight (70 days) QTL (62153)	1	62297345	67819536	1:62297345-67819536	Body weight (70 days)
546	inside	S111	1	66118024	66119374	Body weight (70 days) QTL (62153)	1	62297345	67819536	1:62297345-67819536	Body weight (70 days)
547	inside	S111	1	66118024	66119374	Body weight (70 days) QTL (62153)	1	62297345	67819536	1:62297345-67819536	Body weight (70 days)
548	inside	S111	1	66118024	66119374	Body weight (84 days) QTL (62158)	1	62297345	67819536	1:62297345-67819536	Body weight (84 days)
549	inside	S111	1	66118024	66119374	Body weight (84 days) QTL (62158)	1	62297345	67819536	1:62297345-67819536	Body weight (84 days)
550	inside	S111	1	66118024	66119374	Body weight (84 days) QTL (62158)	1	62297345	67819536	1:62297345-67819536	Body weight (84 days)
551	inside	S111	1	66118024	66119374	Body weight (98 days) QTL (62161)	1	62297345	67819536	1:62297345-67819536	Body weight (98 days)
552	inside	S111	1	66118024	66119374	Body weight (98 days) QTL (62161)	1	62297345	67819536	1:62297345-67819536	Body weight (98 days)
553	inside	S111	1	66118024	66119374	Body weight (98 days) QTL (62161)	1	62297345	67819536	1:62297345-67819536	Body weight (98 days)
554	inside	S111	1	66118024	66119374	Egg number QTL (64486)	1	62297345	67819536	1:62297345-67819536	Egg number
555	inside	S111	1	66118024	66119374	Egg number QTL (64486)	1	62297345	67819536	1:62297345-67819536	Egg number
556	inside	S111	1	66118024	66119374	Egg number QTL (64486)	1	62297345	67819536	1:62297345-67819536	Egg number
557	inside	S111	1	66118024	66119374	Egg weight QTL (63771)	1	62297345	67819536	1:62297345-67819536	Egg weight
558	inside	S111	1	66118024	66119374	Egg weight QTL (63771)	1	62297345	67819536	1:62297345-67819536	Egg weight
559	inside	S111	1	66118024	66119374	Egg weight QTL (63771)	1	62297345	67819536	1:62297345-67819536	Egg weight
560	inside	S111	1	66118024	66119374	Egg weight QTL (63772)	1	62297345	67819536	1:62297345-67819536	Egg weight
561	inside	S111	1	66118024	66119374	Egg weight QTL (63772)	1	62297345	67819536	1:62297345-67819536	Egg weight
562	inside	S111	1	66118024	66119374	Egg weight QTL (63772)	1	62297345	67819536	1:62297345-67819536	Egg weight
563	inside	S111	1	66118024	66119374	Egg weight QTL (63773)	1	62297345	67819536	1:62297345-67819536	Egg weight
564	inside	S111	1	66118024	66119374	Egg weight QTL (63773)	1	62297345	67819536	1:62297345-67819536	Egg weight
565	inside	S111	1	66118024	66119374	Egg weight QTL (63773)	1	62297345	67819536	1:62297345-67819536	Egg weight
566	inside	S111	1	66118024	66119374	Egg weight QTL (63774)	1	62297345	67819536	1:62297345-67819536	Egg weight
567	inside	S111	1	66118024	66119374	Egg weight QTL (63774)	1	62297345	67819536	1:62297345-67819536	Egg weight
568	inside	S111	1	66118024	66119374	Egg weight QTL (63774)	1	62297345	67819536	1:62297345-67819536	Egg weight
569	inside	S111	1	66118024	66119374	Egg weight QTL (63775)	1	62297345	67819536	1:62297345-67819536	Egg weight
570	inside	S111	1	66118024	66119374	Egg weight QTL (63775)	1	62297345	67819536	1:62297345-67819536	Egg weight
571	inside	S111	1	66118024	66119374	Egg weight QTL (63775)	1	62297345	67819536	1:62297345-67819536	Egg weight
572	inside	S111	1	66118024	66119374	Egg weight QTL (63776)	1	62297345	67819536	1:62297345-67819536	Egg weight
573	inside	S111	1	66118024	66119374	Egg weight QTL (63776)	1	62297345	67819536	1:62297345-67819536	Egg weight
574	inside	S111	1	66118024	66119374	Egg weight QTL (63776)	1	62297345	67819536	1:62297345-67819536	Egg weight
575	inside	S111	1	66118024	66119374	Egg weight QTL (63777)	1	62297345	67819536	1:62297345-67819536	Egg weight
576	inside	S111	1	66118024	66119374	Egg weight QTL (63777)	1	62297345	67819536	1:62297345-67819536	Egg weight
577	inside	S111	1	66118024	66119374	Egg weight QTL (63777)	1	62297345	67819536	1:62297345-67819536	Egg weight
578	inside	S111	1	66118024	66119374	Egg weight QTL (63778)	1	62297345	67819536	1:62297345-67819536	Egg weight
579	inside	S111	1	66118024	66119374	Egg weight QTL (63778)	1	62297345	67819536	1:62297345-67819536	Egg weight
580	inside	S111	1	66118024	66119374	Egg weight QTL (63778)	1	62297345	67819536	1:62297345-67819536	Egg weight
581	inside	S111	1	66118024	66119374	Egg weight QTL (63779)	1	62297345	67819536	1:62297345-67819536	Egg weight
582	inside	S111	1	66118024	66119374	Egg weight QTL (63779)	1	62297345	67819536	1:62297345-67819536	Egg weight
583	inside	S111	1	66118024	66119374	Egg weight QTL (63779)	1	62297345	67819536	1:62297345-67819536	Egg weight
584	inside	S111	1	66118024	66119374	Egg weight QTL (63780)	1	62297345	67819536	1:62297345-67819536	Egg weight
585	inside	S111	1	66118024	66119374	Egg weight QTL (63780)	1	62297345	67819536	1:62297345-67819536	Egg weight
586	inside	S111	1	66118024	66119374	Egg weight QTL (63780)	1	62297345	67819536	1:62297345-67819536	Egg weight
587	inside	S111	1	66118024	66119374	Egg weight QTL (63781)	1	62297345	67819536	1:62297345-67819536	Egg weight
588	inside	S111	1	66118024	66119374	Egg weight QTL (63781)	1	62297345	67819536	1:62297345-67819536	Egg weight
589	inside	S111	1	66118024	66119374	Egg weight QTL (63781)	1	62297345	67819536	1:62297345-67819536	Egg weight
590	inside	S111	1	66118024	66119374	Egg weight QTL (63782)	1	62297345	67819536	1:62297345-67819536	Egg weight
591	inside	S111	1	66118024	66119374	Egg weight QTL (63782)	1	62297345	67819536	1:62297345-67819536	Egg weight
592	inside	S111	1	66118024	66119374	Egg weight QTL (63782)	1	62297345	67819536	1:62297345-67819536	Egg weight
593	inside	S111	1	66118024	66119374	Egg weight QTL (63783)	1	62297345	67819536	1:62297345-67819536	Egg weight
594	inside	S111	1	66118024	66119374	Egg weight QTL (63783)	1	62297345	67819536	1:62297345-67819536	Egg weight
595	inside	S111	1	66118024	66119374	Egg weight QTL (63783)	1	62297345	67819536	1:62297345-67819536	Egg weight
596	inside	S111	1	66118024	66119374	Egg weight QTL (63784)	1	62297345	67819536	1:62297345-67819536	Egg weight
597	inside	S111	1	66118024	66119374	Egg weight QTL (63784)	1	62297345	67819536	1:62297345-67819536	Egg weight
598	inside	S111	1	66118024	66119374	Egg weight QTL (63784)	1	62297345	67819536	1:62297345-67819536	Egg weight
599	inside	S111	1	66118024	66119374	Egg weight QTL (63785)	1	62297345	67819536	1:62297345-67819536	Egg weight
600	inside	S111	1	66118024	66119374	Egg weight QTL (63785)	1	62297345	67819536	1:62297345-67819536	Egg weight
601	inside	S111	1	66118024	66119374	Egg weight QTL (63785)	1	62297345	67819536	1:62297345-67819536	Egg weight
602	inside	S111	1	66118024	66119374	Egg weight QTL (63786)	1	62297345	67819536	1:62297345-67819536	Egg weight
603	inside	S111	1	66118024	66119374	Egg weight QTL (63786)	1	62297345	67819536	1:62297345-67819536	Egg weight
604	inside	S111	1	66118024	66119374	Egg weight QTL (63786)	1	62297345	67819536	1:62297345-67819536	Egg weight
605	inside	S111	1	66118024	66119374	Egg weight QTL (63787)	1	62297345	67819536	1:62297345-67819536	Egg weight
606	inside	S111	1	66118024	66119374	Egg weight QTL (63787)	1	62297345	67819536	1:62297345-67819536	Egg weight
607	inside	S111	1	66118024	66119374	Egg weight QTL (63787)	1	62297345	67819536	1:62297345-67819536	Egg weight
608	inside	S111	1	66118024	66119374	Egg weight QTL (63788)	1	62297345	67819536	1:62297345-67819536	Egg weight
609	inside	S111	1	66118024	66119374	Egg weight QTL (63788)	1	62297345	67819536	1:62297345-67819536	Egg weight
610	inside	S111	1	66118024	66119374	Egg weight QTL (63788)	1	62297345	67819536	1:62297345-67819536	Egg weight
611	inside	S111	1	66118024	66119374	Egg weight QTL (63789)	1	62297345	67819536	1:62297345-67819536	Egg weight
612	inside	S111	1	66118024	66119374	Egg weight QTL (63789)	1	62297345	67819536	1:62297345-67819536	Egg weight
613	inside	S111	1	66118024	66119374	Egg weight QTL (63789)	1	62297345	67819536	1:62297345-67819536	Egg weight
614	inside	S111	1	66118024	66119374	Egg weight QTL (63790)	1	62297345	67819536	1:62297345-67819536	Egg weight
615	inside	S111	1	66118024	66119374	Egg weight QTL (63790)	1	62297345	67819536	1:62297345-67819536	Egg weight
616	inside	S111	1	66118024	66119374	Egg weight QTL (63790)	1	62297345	67819536	1:62297345-67819536	Egg weight
617	inside	S111	1	66118024	66119374	Egg weight QTL (63791)	1	62297345	67819536	1:62297345-67819536	Egg weight
618	inside	S111	1	66118024	66119374	Egg weight QTL (63791)	1	62297345	67819536	1:62297345-67819536	Egg weight
619	inside	S111	1	66118024	66119374	Egg weight QTL (63791)	1	62297345	67819536	1:62297345-67819536	Egg weight
620	inside	S111	1	66118024	66119374	Egg weight QTL (63792)	1	62297345	67819536	1:62297345-67819536	Egg weight
621	inside	S111	1	66118024	66119374	Egg weight QTL (63792)	1	62297345	67819536	1:62297345-67819536	Egg weight
622	inside	S111	1	66118024	66119374	Egg weight QTL (63792)	1	62297345	67819536	1:62297345-67819536	Egg weight
623	inside	S111	1	66118024	66119374	Egg weight QTL (63793)	1	62297345	67819536	1:62297345-67819536	Egg weight
624	inside	S111	1	66118024	66119374	Egg weight QTL (63793)	1	62297345	67819536	1:62297345-67819536	Egg weight
625	inside	S111	1	66118024	66119374	Egg weight QTL (63793)	1	62297345	67819536	1:62297345-67819536	Egg weight
626	inside	S111	1	66118024	66119374	Egg weight QTL (63794)	1	62297345	67819536	1:62297345-67819536	Egg weight
627	inside	S111	1	66118024	66119374	Egg weight QTL (63794)	1	62297345	67819536	1:62297345-67819536	Egg weight
628	inside	S111	1	66118024	66119374	Egg weight QTL (63794)	1	62297345	67819536	1:62297345-67819536	Egg weight
629	inside	S111	1	66118024	66119374	Egg weight QTL (63795)	1	62297345	67819536	1:62297345-67819536	Egg weight
630	inside	S111	1	66118024	66119374	Egg weight QTL (63795)	1	62297345	67819536	1:62297345-67819536	Egg weight
631	inside	S111	1	66118024	66119374	Egg weight QTL (63795)	1	62297345	67819536	1:62297345-67819536	Egg weight
632	inside	S111	1	66118024	66119374	Egg weight QTL (63796)	1	62297345	67819536	1:62297345-67819536	Egg weight
633	inside	S111	1	66118024	66119374	Egg weight QTL (63796)	1	62297345	67819536	1:62297345-67819536	Egg weight
634	inside	S111	1	66118024	66119374	Egg weight QTL (63796)	1	62297345	67819536	1:62297345-67819536	Egg weight
635	inside	S111	1	66118024	66119374	Egg weight QTL (63797)	1	62297345	67819536	1:62297345-67819536	Egg weight
636	inside	S111	1	66118024	66119374	Egg weight QTL (63797)	1	62297345	67819536	1:62297345-67819536	Egg weight
637	inside	S111	1	66118024	66119374	Egg weight QTL (63797)	1	62297345	67819536	1:62297345-67819536	Egg weight
638	inside	S111	1	66118024	66119374	Egg weight QTL (63798)	1	62297345	67819536	1:62297345-67819536	Egg weight
639	inside	S111	1	66118024	66119374	Egg weight QTL (63798)	1	62297345	67819536	1:62297345-67819536	Egg weight
640	inside	S111	1	66118024	66119374	Egg weight QTL (63798)	1	62297345	67819536	1:62297345-67819536	Egg weight
641	inside	S111	1	66118024	66119374	Egg weight QTL (63799)	1	62297345	67819536	1:62297345-67819536	Egg weight
642	inside	S111	1	66118024	66119374	Egg weight QTL (63799)	1	62297345	67819536	1:62297345-67819536	Egg weight
643	inside	S111	1	66118024	66119374	Egg weight QTL (63799)	1	62297345	67819536	1:62297345-67819536	Egg weight
644	inside	S111	1	66118024	66119374	Egg weight QTL (63800)	1	62297345	67819536	1:62297345-67819536	Egg weight
645	inside	S111	1	66118024	66119374	Egg weight QTL (63800)	1	62297345	67819536	1:62297345-67819536	Egg weight
646	inside	S111	1	66118024	66119374	Egg weight QTL (63800)	1	62297345	67819536	1:62297345-67819536	Egg weight
647	inside	S111	1	66118024	66119374	Egg weight QTL (63801)	1	62297345	67819536	1:62297345-67819536	Egg weight
648	inside	S111	1	66118024	66119374	Egg weight QTL (63801)	1	62297345	67819536	1:62297345-67819536	Egg weight
649	inside	S111	1	66118024	66119374	Egg weight QTL (63801)	1	62297345	67819536	1:62297345-67819536	Egg weight
650	inside	S111	1	66118024	66119374	Egg weight QTL (63802)	1	62297345	67819536	1:62297345-67819536	Egg weight
651	inside	S111	1	66118024	66119374	Egg weight QTL (63802)	1	62297345	67819536	1:62297345-67819536	Egg weight
652	inside	S111	1	66118024	66119374	Egg weight QTL (63802)	1	62297345	67819536	1:62297345-67819536	Egg weight
653	inside	S111	1	66118024	66119374	Egg weight QTL (63803)	1	62297345	67819536	1:62297345-67819536	Egg weight
654	inside	S111	1	66118024	66119374	Egg weight QTL (63803)	1	62297345	67819536	1:62297345-67819536	Egg weight
655	inside	S111	1	66118024	66119374	Egg weight QTL (63803)	1	62297345	67819536	1:62297345-67819536	Egg weight
656	inside	S111	1	66118024	66119374	Egg weight QTL (63804)	1	62297345	67819536	1:62297345-67819536	Egg weight
657	inside	S111	1	66118024	66119374	Egg weight QTL (63804)	1	62297345	67819536	1:62297345-67819536	Egg weight
658	inside	S111	1	66118024	66119374	Egg weight QTL (63804)	1	62297345	67819536	1:62297345-67819536	Egg weight
659	inside	S111	1	66118024	66119374	Egg weight QTL (63805)	1	62297345	67819536	1:62297345-67819536	Egg weight
660	inside	S111	1	66118024	66119374	Egg weight QTL (63805)	1	62297345	67819536	1:62297345-67819536	Egg weight
661	inside	S111	1	66118024	66119374	Egg weight QTL (63805)	1	62297345	67819536	1:62297345-67819536	Egg weight
662	inside	S111	1	66118024	66119374	Egg weight QTL (63806)	1	62297345	67819536	1:62297345-67819536	Egg weight
663	inside	S111	1	66118024	66119374	Egg weight QTL (63806)	1	62297345	67819536	1:62297345-67819536	Egg weight
664	inside	S111	1	66118024	66119374	Egg weight QTL (63806)	1	62297345	67819536	1:62297345-67819536	Egg weight
665	inside	S111	1	66118024	66119374	Egg weight QTL (63807)	1	62297345	67819536	1:62297345-67819536	Egg weight
666	inside	S111	1	66118024	66119374	Egg weight QTL (63807)	1	62297345	67819536	1:62297345-67819536	Egg weight
667	inside	S111	1	66118024	66119374	Egg weight QTL (63807)	1	62297345	67819536	1:62297345-67819536	Egg weight
668	inside	S111	1	66118024	66119374	Egg weight QTL (63808)	1	62297345	67819536	1:62297345-67819536	Egg weight
669	inside	S111	1	66118024	66119374	Egg weight QTL (63808)	1	62297345	67819536	1:62297345-67819536	Egg weight
670	inside	S111	1	66118024	66119374	Egg weight QTL (63808)	1	62297345	67819536	1:62297345-67819536	Egg weight
671	inside	S111	1	66118024	66119374	Egg weight QTL (63809)	1	62297345	67819536	1:62297345-67819536	Egg weight
672	inside	S111	1	66118024	66119374	Egg weight QTL (63809)	1	62297345	67819536	1:62297345-67819536	Egg weight
673	inside	S111	1	66118024	66119374	Egg weight QTL (63809)	1	62297345	67819536	1:62297345-67819536	Egg weight
674	inside	S111	1	66118024	66119374	Egg weight QTL (63810)	1	62297345	67819536	1:62297345-67819536	Egg weight
675	inside	S111	1	66118024	66119374	Egg weight QTL (63810)	1	62297345	67819536	1:62297345-67819536	Egg weight
676	inside	S111	1	66118024	66119374	Egg weight QTL (63810)	1	62297345	67819536	1:62297345-67819536	Egg weight
677	inside	S111	1	66118024	66119374	Egg weight QTL (63811)	1	62297345	67819536	1:62297345-67819536	Egg weight
678	inside	S111	1	66118024	66119374	Egg weight QTL (63811)	1	62297345	67819536	1:62297345-67819536	Egg weight
679	inside	S111	1	66118024	66119374	Egg weight QTL (63811)	1	62297345	67819536	1:62297345-67819536	Egg weight
680	inside	S111	1	66118024	66119374	Egg weight QTL (63812)	1	62297345	67819536	1:62297345-67819536	Egg weight
681	inside	S111	1	66118024	66119374	Egg weight QTL (63812)	1	62297345	67819536	1:62297345-67819536	Egg weight
682	inside	S111	1	66118024	66119374	Egg weight QTL (63812)	1	62297345	67819536	1:62297345-67819536	Egg weight
683	inside	S111	1	66118024	66119374	Egg weight QTL (63813)	1	62297345	67819536	1:62297345-67819536	Egg weight
684	inside	S111	1	66118024	66119374	Egg weight QTL (63813)	1	62297345	67819536	1:62297345-67819536	Egg weight
685	inside	S111	1	66118024	66119374	Egg weight QTL (63813)	1	62297345	67819536	1:62297345-67819536	Egg weight
686	inside	S111	1	66118024	66119374	Egg weight QTL (63814)	1	62297345	67819536	1:62297345-67819536	Egg weight
687	inside	S111	1	66118024	66119374	Egg weight QTL (63814)	1	62297345	67819536	1:62297345-67819536	Egg weight
688	inside	S111	1	66118024	66119374	Egg weight QTL (63814)	1	62297345	67819536	1:62297345-67819536	Egg weight
689	inside	S111	1	66118024	66119374	Egg weight QTL (63815)	1	62297345	67819536	1:62297345-67819536	Egg weight
690	inside	S111	1	66118024	66119374	Egg weight QTL (63815)	1	62297345	67819536	1:62297345-67819536	Egg weight
691	inside	S111	1	66118024	66119374	Egg weight QTL (63815)	1	62297345	67819536	1:62297345-67819536	Egg weight
692	inside	S111	1	66118024	66119374	Egg weight QTL (63816)	1	62297345	67819536	1:62297345-67819536	Egg weight
693	inside	S111	1	66118024	66119374	Egg weight QTL (63816)	1	62297345	67819536	1:62297345-67819536	Egg weight
694	inside	S111	1	66118024	66119374	Egg weight QTL (63816)	1	62297345	67819536	1:62297345-67819536	Egg weight
695	inside	S111	1	66118024	66119374	Egg weight QTL (63817)	1	62297345	67819536	1:62297345-67819536	Egg weight
696	inside	S111	1	66118024	66119374	Egg weight QTL (63817)	1	62297345	67819536	1:62297345-67819536	Egg weight
697	inside	S111	1	66118024	66119374	Egg weight QTL (63817)	1	62297345	67819536	1:62297345-67819536	Egg weight
698	inside	S111	1	66118024	66119374	Egg weight QTL (63818)	1	62297345	67819536	1:62297345-67819536	Egg weight
699	inside	S111	1	66118024	66119374	Egg weight QTL (63818)	1	62297345	67819536	1:62297345-67819536	Egg weight
700	inside	S111	1	66118024	66119374	Egg weight QTL (63818)	1	62297345	67819536	1:62297345-67819536	Egg weight
701	inside	S111	1	66118024	66119374	Egg weight QTL (63819)	1	62297345	67819536	1:62297345-67819536	Egg weight
702	inside	S111	1	66118024	66119374	Egg weight QTL (63819)	1	62297345	67819536	1:62297345-67819536	Egg weight
703	inside	S111	1	66118024	66119374	Egg weight QTL (63819)	1	62297345	67819536	1:62297345-67819536	Egg weight
704	inside	S111	1	66118024	66119374	Egg weight QTL (63820)	1	62297345	67819536	1:62297345-67819536	Egg weight
705	inside	S111	1	66118024	66119374	Egg weight QTL (63820)	1	62297345	67819536	1:62297345-67819536	Egg weight
706	inside	S111	1	66118024	66119374	Egg weight QTL (63820)	1	62297345	67819536	1:62297345-67819536	Egg weight
707	inside	S111	1	66118024	66119374	Egg weight QTL (63821)	1	62297345	67819536	1:62297345-67819536	Egg weight
708	inside	S111	1	66118024	66119374	Egg weight QTL (63821)	1	62297345	67819536	1:62297345-67819536	Egg weight
709	inside	S111	1	66118024	66119374	Egg weight QTL (63821)	1	62297345	67819536	1:62297345-67819536	Egg weight
710	inside	S111	1	66118024	66119374	Egg weight QTL (63822)	1	62297345	67819536	1:62297345-67819536	Egg weight
711	inside	S111	1	66118024	66119374	Egg weight QTL (63822)	1	62297345	67819536	1:62297345-67819536	Egg weight
712	inside	S111	1	66118024	66119374	Egg weight QTL (63822)	1	62297345	67819536	1:62297345-67819536	Egg weight
713	inside	S111	1	66118024	66119374	Egg weight QTL (63823)	1	62297345	67819536	1:62297345-67819536	Egg weight
714	inside	S111	1	66118024	66119374	Egg weight QTL (63823)	1	62297345	67819536	1:62297345-67819536	Egg weight
715	inside	S111	1	66118024	66119374	Egg weight QTL (63823)	1	62297345	67819536	1:62297345-67819536	Egg weight
716	inside	S111	1	66118024	66119374	Egg weight QTL (63824)	1	62297345	67819536	1:62297345-67819536	Egg weight
717	inside	S111	1	66118024	66119374	Egg weight QTL (63824)	1	62297345	67819536	1:62297345-67819536	Egg weight
718	inside	S111	1	66118024	66119374	Egg weight QTL (63824)	1	62297345	67819536	1:62297345-67819536	Egg weight
719	inside	S111	1	66118024	66119374	Egg weight QTL (63825)	1	62297345	67819536	1:62297345-67819536	Egg weight
720	inside	S111	1	66118024	66119374	Egg weight QTL (63825)	1	62297345	67819536	1:62297345-67819536	Egg weight
721	inside	S111	1	66118024	66119374	Egg weight QTL (63825)	1	62297345	67819536	1:62297345-67819536	Egg weight
722	inside	S111	1	66118024	66119374	Egg weight QTL (63826)	1	62297345	67819536	1:62297345-67819536	Egg weight
723	inside	S111	1	66118024	66119374	Egg weight QTL (63826)	1	62297345	67819536	1:62297345-67819536	Egg weight
724	inside	S111	1	66118024	66119374	Egg weight QTL (63826)	1	62297345	67819536	1:62297345-67819536	Egg weight
725	inside	S111	1	66118024	66119374	Egg weight QTL (63827)	1	62297345	67819536	1:62297345-67819536	Egg weight
726	inside	S111	1	66118024	66119374	Egg weight QTL (63827)	1	62297345	67819536	1:62297345-67819536	Egg weight
727	inside	S111	1	66118024	66119374	Egg weight QTL (63827)	1	62297345	67819536	1:62297345-67819536	Egg weight
728	inside	S111	1	66118024	66119374	Egg weight QTL (63828)	1	62297345	67819536	1:62297345-67819536	Egg weight
729	inside	S111	1	66118024	66119374	Egg weight QTL (63828)	1	62297345	67819536	1:62297345-67819536	Egg weight
730	inside	S111	1	66118024	66119374	Egg weight QTL (63828)	1	62297345	67819536	1:62297345-67819536	Egg weight
731	inside	S111	1	66118024	66119374	Egg weight QTL (63829)	1	62297345	67819536	1:62297345-67819536	Egg weight
732	inside	S111	1	66118024	66119374	Egg weight QTL (63829)	1	62297345	67819536	1:62297345-67819536	Egg weight
733	inside	S111	1	66118024	66119374	Egg weight QTL (63829)	1	62297345	67819536	1:62297345-67819536	Egg weight
734	inside	S111	1	66118024	66119374	Egg weight QTL (63925)	1	62297345	67819536	1:62297345-67819536	Egg weight
735	inside	S111	1	66118024	66119374	Egg weight QTL (63925)	1	62297345	67819536	1:62297345-67819536	Egg weight
736	inside	S111	1	66118024	66119374	Egg weight QTL (63925)	1	62297345	67819536	1:62297345-67819536	Egg weight
737	inside	S111	1	66118024	66119374	Egg weight QTL (63927)	1	62297345	67819536	1:62297345-67819536	Egg weight
738	inside	S111	1	66118024	66119374	Egg weight QTL (63927)	1	62297345	67819536	1:62297345-67819536	Egg weight
739	inside	S111	1	66118024	66119374	Egg weight QTL (63927)	1	62297345	67819536	1:62297345-67819536	Egg weight
740	inside	S111	1	66118024	66119374	Egg weight QTL (63928)	1	62297345	67819536	1:62297345-67819536	Egg weight
741	inside	S111	1	66118024	66119374	Egg weight QTL (63928)	1	62297345	67819536	1:62297345-67819536	Egg weight
742	inside	S111	1	66118024	66119374	Egg weight QTL (63928)	1	62297345	67819536	1:62297345-67819536	Egg weight
743	inside	S111	1	66118024	66119374	Egg weight QTL (63929)	1	62297345	67819536	1:62297345-67819536	Egg weight
744	inside	S111	1	66118024	66119374	Egg weight QTL (63929)	1	62297345	67819536	1:62297345-67819536	Egg weight
745	inside	S111	1	66118024	66119374	Egg weight QTL (63929)	1	62297345	67819536	1:62297345-67819536	Egg weight
746	inside	S111	1	66118024	66119374	Eggshell weight QTL (57913)	1	62297345	67819536	1:62297345-67819536	Eggshell weight
747	inside	S111	1	66118024	66119374	Eggshell weight QTL (57913)	1	62297345	67819536	1:62297345-67819536	Eggshell weight
748	inside	S111	1	66118024	66119374	Eggshell weight QTL (57913)	1	62297345	67819536	1:62297345-67819536	Eggshell weight
749	inside	S111	1	66118024	66119374	Intramuscular fat percentage QTL (62096)	1	62297345	67819536	1:62297345-67819536	Intramuscular fat percentage
750	inside	S111	1	66118024	66119374	Intramuscular fat percentage QTL (62096)	1	62297345	67819536	1:62297345-67819536	Intramuscular fat percentage
751	inside	S111	1	66118024	66119374	Intramuscular fat percentage QTL (62096)	1	62297345	67819536	1:62297345-67819536	Intramuscular fat percentage
752	inside	S111	1	66118024	66119374	Intramuscular fat percentage QTL (62097)	1	62297345	67819536	1:62297345-67819536	Intramuscular fat percentage
753	inside	S111	1	66118024	66119374	Intramuscular fat percentage QTL (62097)	1	62297345	67819536	1:62297345-67819536	Intramuscular fat percentage
754	inside	S111	1	66118024	66119374	Intramuscular fat percentage QTL (62097)	1	62297345	67819536	1:62297345-67819536	Intramuscular fat percentage
755	inside	S111	1	66118024	66119374	Ovarian follicle weight QTL (62014)	1	62297345	67819536	1:62297345-67819536	Ovarian follicle weight
756	inside	S111	1	66118024	66119374	Ovarian follicle weight QTL (62014)	1	62297345	67819536	1:62297345-67819536	Ovarian follicle weight
757	inside	S111	1	66118024	66119374	Ovarian follicle weight QTL (62014)	1	62297345	67819536	1:62297345-67819536	Ovarian follicle weight
758	inside	S111	1	66118024	66119374	Ovarian follicle weight QTL (62015)	1	62297345	67819536	1:62297345-67819536	Ovarian follicle weight
759	inside	S111	1	66118024	66119374	Ovarian follicle weight QTL (62015)	1	62297345	67819536	1:62297345-67819536	Ovarian follicle weight
760	inside	S111	1	66118024	66119374	Ovarian follicle weight QTL (62015)	1	62297345	67819536	1:62297345-67819536	Ovarian follicle weight
761	inside	S111	1	66118024	66119374	Ovarian follicle weight QTL (62016)	1	62297345	67819536	1:62297345-67819536	Ovarian follicle weight
762	inside	S111	1	66118024	66119374	Ovarian follicle weight QTL (62016)	1	62297345	67819536	1:62297345-67819536	Ovarian follicle weight
763	inside	S111	1	66118024	66119374	Ovarian follicle weight QTL (62016)	1	62297345	67819536	1:62297345-67819536	Ovarian follicle weight
764	inside	S111	1	66118024	66119374	Ovary weight QTL (62017)	1	62297345	67819536	1:62297345-67819536	Ovary weight
765	inside	S111	1	66118024	66119374	Ovary weight QTL (62017)	1	62297345	67819536	1:62297345-67819536	Ovary weight
766	inside	S111	1	66118024	66119374	Ovary weight QTL (62017)	1	62297345	67819536	1:62297345-67819536	Ovary weight
767	inside	S111	1	66118024	66119374	Ovary weight QTL (62018)	1	62297345	67819536	1:62297345-67819536	Ovary weight
768	inside	S111	1	66118024	66119374	Ovary weight QTL (62018)	1	62297345	67819536	1:62297345-67819536	Ovary weight
769	inside	S111	1	66118024	66119374	Ovary weight QTL (62018)	1	62297345	67819536	1:62297345-67819536	Ovary weight
770	inside	S111	1	66118024	66119374	Ovary weight QTL (62019)	1	62297345	67819536	1:62297345-67819536	Ovary weight
771	inside	S111	1	66118024	66119374	Ovary weight QTL (62019)	1	62297345	67819536	1:62297345-67819536	Ovary weight
772	inside	S111	1	66118024	66119374	Ovary weight QTL (62019)	1	62297345	67819536	1:62297345-67819536	Ovary weight
773	inside	S111	1	66118024	66119374	Ovary weight QTL (62020)	1	62297345	67819536	1:62297345-67819536	Ovary weight
774	inside	S111	1	66118024	66119374	Ovary weight QTL (62020)	1	62297345	67819536	1:62297345-67819536	Ovary weight
775	inside	S111	1	66118024	66119374	Ovary weight QTL (62020)	1	62297345	67819536	1:62297345-67819536	Ovary weight
776	inside	S111	1	66118024	66119374	Ovary weight QTL (62021)	1	62297345	67819536	1:62297345-67819536	Ovary weight
777	inside	S111	1	66118024	66119374	Ovary weight QTL (62021)	1	62297345	67819536	1:62297345-67819536	Ovary weight
778	inside	S111	1	66118024	66119374	Ovary weight QTL (62021)	1	62297345	67819536	1:62297345-67819536	Ovary weight
779	inside	S111	1	66118024	66119374	Ovary weight QTL (62022)	1	62297345	67819536	1:62297345-67819536	Ovary weight
780	inside	S111	1	66118024	66119374	Ovary weight QTL (62022)	1	62297345	67819536	1:62297345-67819536	Ovary weight
781	inside	S111	1	66118024	66119374	Ovary weight QTL (62022)	1	62297345	67819536	1:62297345-67819536	Ovary weight
782	inside	S111	1	66118024	66119374	Ovary weight QTL (62023)	1	62297345	67819536	1:62297345-67819536	Ovary weight
783	inside	S111	1	66118024	66119374	Ovary weight QTL (62023)	1	62297345	67819536	1:62297345-67819536	Ovary weight
784	inside	S111	1	66118024	66119374	Ovary weight QTL (62023)	1	62297345	67819536	1:62297345-67819536	Ovary weight
785	inside	S111	1	66118024	66119374	Yolk weight QTL (62007)	1	62297345	67819536	1:62297345-67819536	Yolk weight
786	inside	S111	1	66118024	66119374	Yolk weight QTL (62007)	1	62297345	67819536	1:62297345-67819536	Yolk weight
787	inside	S111	1	66118024	66119374	Yolk weight QTL (62007)	1	62297345	67819536	1:62297345-67819536	Yolk weight
788	inside	S111	1	66118024	66119374	Eggshell strength QTL (57880)	1	64274224	66670836	1:64274224-66670836	Eggshell strength
789	inside	S111	1	66118024	66119374	Eggshell strength QTL (57880)	1	64274224	66670836	1:64274224-66670836	Eggshell strength
790	inside	S111	1	66118024	66119374	Eggshell strength QTL (57880)	1	64274224	66670836	1:64274224-66670836	Eggshell strength
791	inside	S111	1	66118024	66119374	Eggshell weight QTL (57900)	1	64817043	67411534	1:64817043-67411534	Eggshell weight
792	inside	S111	1	66118024	66119374	Eggshell weight QTL (57900)	1	64817043	67411534	1:64817043-67411534	Eggshell weight
793	inside	S111	1	66118024	66119374	Eggshell weight QTL (57900)	1	64817043	67411534	1:64817043-67411534	Eggshell weight
794	inside	S130	1	52136297	52353383	Body weight (9 days) QTL (96626)	1	45630160	54663171	1:45630160-54663171	Body weight (9 days)
795	inside	S130	1	52136297	52353383	Body weight (9 days) QTL (96626)	1	45630160	54663171	1:45630160-54663171	Body weight (9 days)
796	inside	S130	1	52136297	52353383	Body weight (9 days) QTL (96626)	1	45630160	54663171	1:45630160-54663171	Body weight (9 days)
797	inside	S130	1	52136297	52353383	Duodenum weight QTL (96627)	1	51249128	55259649	1:51249128-55259649	Duodenum weight
798	inside	S130	1	52136297	52353383	Duodenum weight QTL (96627)	1	51249128	55259649	1:51249128-55259649	Duodenum weight
799	inside	S130	1	52136297	52353383	Duodenum weight QTL (96627)	1	51249128	55259649	1:51249128-55259649	Duodenum weight
800	encompass	S130	1	52136297	52353383	Abdominal fat percentage QTL (14476)	1	52197540	52197580	1:52197540-52197580	Abdominal fat percentage
801	encompass	S130	1	52136297	52353383	Abdominal fat percentage QTL (14476)	1	52197540	52197580	1:52197540-52197580	Abdominal fat percentage
802	encompass	S130	1	52136297	52353383	Abdominal fat percentage QTL (14476)	1	52197540	52197580	1:52197540-52197580	Abdominal fat percentage
803	inside	S131	1	52389007	52439963	Body weight (9 days) QTL (96626)	1	45630160	54663171	1:45630160-54663171	Body weight (9 days)
804	inside	S131	1	52389007	52439963	Body weight (9 days) QTL (96626)	1	45630160	54663171	1:45630160-54663171	Body weight (9 days)
805	inside	S131	1	52389007	52439963	Body weight (9 days) QTL (96626)	1	45630160	54663171	1:45630160-54663171	Body weight (9 days)
806	inside	S131	1	52389007	52439963	Duodenum weight QTL (96627)	1	51249128	55259649	1:51249128-55259649	Duodenum weight
807	inside	S131	1	52389007	52439963	Duodenum weight QTL (96627)	1	51249128	55259649	1:51249128-55259649	Duodenum weight
808	inside	S131	1	52389007	52439963	Duodenum weight QTL (96627)	1	51249128	55259649	1:51249128-55259649	Duodenum weight
809	inside	S132	1	52457323	52509045	Body weight (9 days) QTL (96626)	1	45630160	54663171	1:45630160-54663171	Body weight (9 days)
810	inside	S132	1	52457323	52509045	Body weight (9 days) QTL (96626)	1	45630160	54663171	1:45630160-54663171	Body weight (9 days)
811	inside	S132	1	52457323	52509045	Body weight (9 days) QTL (96626)	1	45630160	54663171	1:45630160-54663171	Body weight (9 days)
812	inside	S132	1	52457323	52509045	Duodenum weight QTL (96627)	1	51249128	55259649	1:51249128-55259649	Duodenum weight
813	inside	S132	1	52457323	52509045	Duodenum weight QTL (96627)	1	51249128	55259649	1:51249128-55259649	Duodenum weight
814	inside	S132	1	52457323	52509045	Duodenum weight QTL (96627)	1	51249128	55259649	1:51249128-55259649	Duodenum weight
815	inside	S133	1	52509341	52540834	Body weight (9 days) QTL (96626)	1	45630160	54663171	1:45630160-54663171	Body weight (9 days)
816	inside	S133	1	52509341	52540834	Body weight (9 days) QTL (96626)	1	45630160	54663171	1:45630160-54663171	Body weight (9 days)
817	inside	S133	1	52509341	52540834	Body weight (9 days) QTL (96626)	1	45630160	54663171	1:45630160-54663171	Body weight (9 days)
818	inside	S133	1	52509341	52540834	Duodenum weight QTL (96627)	1	51249128	55259649	1:51249128-55259649	Duodenum weight
819	inside	S133	1	52509341	52540834	Duodenum weight QTL (96627)	1	51249128	55259649	1:51249128-55259649	Duodenum weight
820	inside	S133	1	52509341	52540834	Duodenum weight QTL (96627)	1	51249128	55259649	1:51249128-55259649	Duodenum weight
821	encompass	S133	1	52509341	52540834	beta 2-globulin level QTL (65844)	1	52522238	52522278	1:52522238-52522278	beta 2-globulin level
822	encompass	S133	1	52509341	52540834	beta 2-globulin level QTL (65844)	1	52522238	52522278	1:52522238-52522278	beta 2-globulin level
823	encompass	S133	1	52509341	52540834	beta 2-globulin level QTL (65844)	1	52522238	52522278	1:52522238-52522278	beta 2-globulin level
824	encompass	S133	1	52509341	52540834	beta 2-globulin level QTL (65845)	1	52531365	52531405	1:52531365-52531405	beta 2-globulin level
825	encompass	S133	1	52509341	52540834	beta 2-globulin level QTL (65845)	1	52531365	52531405	1:52531365-52531405	beta 2-globulin level
826	encompass	S133	1	52509341	52540834	beta 2-globulin level QTL (65845)	1	52531365	52531405	1:52531365-52531405	beta 2-globulin level
827	inside	S134	1	52540892	52542137	Body weight (9 days) QTL (96626)	1	45630160	54663171	1:45630160-54663171	Body weight (9 days)
828	inside	S134	1	52540892	52542137	Body weight (9 days) QTL (96626)	1	45630160	54663171	1:45630160-54663171	Body weight (9 days)
829	inside	S134	1	52540892	52542137	Body weight (9 days) QTL (96626)	1	45630160	54663171	1:45630160-54663171	Body weight (9 days)
830	inside	S134	1	52540892	52542137	Duodenum weight QTL (96627)	1	51249128	55259649	1:51249128-55259649	Duodenum weight
831	inside	S134	1	52540892	52542137	Duodenum weight QTL (96627)	1	51249128	55259649	1:51249128-55259649	Duodenum weight
832	inside	S134	1	52540892	52542137	Duodenum weight QTL (96627)	1	51249128	55259649	1:51249128-55259649	Duodenum weight
833	inside	S135	1	66154668	66404409	Eggshell strength QTL (57888)	1	57193340	70233817	1:57193340-70233817	Eggshell strength
834	inside	S135	1	66154668	66404409	Eggshell strength QTL (57888)	1	57193340	70233817	1:57193340-70233817	Eggshell strength
835	inside	S135	1	66154668	66404409	Eggshell strength QTL (57888)	1	57193340	70233817	1:57193340-70233817	Eggshell strength
836	inside	S135	1	66154668	66404409	Eggshell strength QTL (57887)	1	59582719	71312275	1:59582719-71312275	Eggshell strength
837	inside	S135	1	66154668	66404409	Eggshell strength QTL (57887)	1	59582719	71312275	1:59582719-71312275	Eggshell strength
838	inside	S135	1	66154668	66404409	Eggshell strength QTL (57887)	1	59582719	71312275	1:59582719-71312275	Eggshell strength
839	inside	S135	1	66154668	66404409	Eggshell thickness QTL (57895)	1	59603682	67710826	1:59603682-67710826	Eggshell thickness
840	inside	S135	1	66154668	66404409	Eggshell thickness QTL (57895)	1	59603682	67710826	1:59603682-67710826	Eggshell thickness
841	inside	S135	1	66154668	66404409	Eggshell thickness QTL (57895)	1	59603682	67710826	1:59603682-67710826	Eggshell thickness
842	inside	S135	1	66154668	66404409	Eggshell strength QTL (57882)	1	60016984	67515526	1:60016984-67515526	Eggshell strength
843	inside	S135	1	66154668	66404409	Eggshell strength QTL (57882)	1	60016984	67515526	1:60016984-67515526	Eggshell strength
844	inside	S135	1	66154668	66404409	Eggshell strength QTL (57882)	1	60016984	67515526	1:60016984-67515526	Eggshell strength
845	inside	S135	1	66154668	66404409	Eggshell thickness QTL (57893)	1	60050566	67585590	1:60050566-67585590	Eggshell thickness
846	inside	S135	1	66154668	66404409	Eggshell thickness QTL (57893)	1	60050566	67585590	1:60050566-67585590	Eggshell thickness
847	inside	S135	1	66154668	66404409	Eggshell thickness QTL (57893)	1	60050566	67585590	1:60050566-67585590	Eggshell thickness
848	inside	S135	1	66154668	66404409	Eggshell weight QTL (57904)	1	60050566	68042798	1:60050566-68042798	Eggshell weight
849	inside	S135	1	66154668	66404409	Eggshell weight QTL (57904)	1	60050566	68042798	1:60050566-68042798	Eggshell weight
850	inside	S135	1	66154668	66404409	Eggshell weight QTL (57904)	1	60050566	68042798	1:60050566-68042798	Eggshell weight
851	inside	S135	1	66154668	66404409	Eggshell thickness QTL (57894)	1	60283799	67819536	1:60283799-67819536	Eggshell thickness
852	inside	S135	1	66154668	66404409	Eggshell thickness QTL (57894)	1	60283799	67819536	1:60283799-67819536	Eggshell thickness
853	inside	S135	1	66154668	66404409	Eggshell thickness QTL (57894)	1	60283799	67819536	1:60283799-67819536	Eggshell thickness
854	inside	S135	1	66154668	66404409	Eggshell weight QTL (57909)	1	60283799	68873827	1:60283799-68873827	Eggshell weight
855	inside	S135	1	66154668	66404409	Eggshell weight QTL (57909)	1	60283799	68873827	1:60283799-68873827	Eggshell weight
856	inside	S135	1	66154668	66404409	Eggshell weight QTL (57909)	1	60283799	68873827	1:60283799-68873827	Eggshell weight
857	inside	S135	1	66154668	66404409	Eggshell thickness QTL (57896)	1	60283799	70298736	1:60283799-70298736	Eggshell thickness
858	inside	S135	1	66154668	66404409	Eggshell thickness QTL (57896)	1	60283799	70298736	1:60283799-70298736	Eggshell thickness
859	inside	S135	1	66154668	66404409	Eggshell thickness QTL (57896)	1	60283799	70298736	1:60283799-70298736	Eggshell thickness
860	inside	S135	1	66154668	66404409	Eggshell thickness QTL (57892)	1	60391118	66459798	1:60391118-66459798	Eggshell thickness
861	inside	S135	1	66154668	66404409	Eggshell thickness QTL (57892)	1	60391118	66459798	1:60391118-66459798	Eggshell thickness
862	inside	S135	1	66154668	66404409	Eggshell thickness QTL (57892)	1	60391118	66459798	1:60391118-66459798	Eggshell thickness
863	inside	S135	1	66154668	66404409	Eggshell strength QTL (57886)	1	60391118	67819536	1:60391118-67819536	Eggshell strength
864	inside	S135	1	66154668	66404409	Eggshell strength QTL (57886)	1	60391118	67819536	1:60391118-67819536	Eggshell strength
865	inside	S135	1	66154668	66404409	Eggshell strength QTL (57886)	1	60391118	67819536	1:60391118-67819536	Eggshell strength
866	inside	S135	1	66154668	66404409	Eggshell weight QTL (57907)	1	60391118	67872964	1:60391118-67872964	Eggshell weight
867	inside	S135	1	66154668	66404409	Eggshell weight QTL (57907)	1	60391118	67872964	1:60391118-67872964	Eggshell weight
868	inside	S135	1	66154668	66404409	Eggshell weight QTL (57907)	1	60391118	67872964	1:60391118-67872964	Eggshell weight
869	inside	S135	1	66154668	66404409	Eggshell strength QTL (57911)	1	60422421	66871253	1:60422421-66871253	Eggshell strength
870	inside	S135	1	66154668	66404409	Eggshell strength QTL (57911)	1	60422421	66871253	1:60422421-66871253	Eggshell strength
871	inside	S135	1	66154668	66404409	Eggshell strength QTL (57911)	1	60422421	66871253	1:60422421-66871253	Eggshell strength
872	inside	S135	1	66154668	66404409	Eggshell strength QTL (57881)	1	60445838	68274419	1:60445838-68274419	Eggshell strength
873	inside	S135	1	66154668	66404409	Eggshell strength QTL (57881)	1	60445838	68274419	1:60445838-68274419	Eggshell strength
874	inside	S135	1	66154668	66404409	Eggshell strength QTL (57881)	1	60445838	68274419	1:60445838-68274419	Eggshell strength
875	inside	S135	1	66154668	66404409	Eggshell strength QTL (57885)	1	60528020	67823720	1:60528020-67823720	Eggshell strength
876	inside	S135	1	66154668	66404409	Eggshell strength QTL (57885)	1	60528020	67823720	1:60528020-67823720	Eggshell strength
877	inside	S135	1	66154668	66404409	Eggshell strength QTL (57885)	1	60528020	67823720	1:60528020-67823720	Eggshell strength
878	inside	S135	1	66154668	66404409	Eggshell strength QTL (57883)	1	60549759	66961582	1:60549759-66961582	Eggshell strength
879	inside	S135	1	66154668	66404409	Eggshell strength QTL (57883)	1	60549759	66961582	1:60549759-66961582	Eggshell strength
880	inside	S135	1	66154668	66404409	Eggshell strength QTL (57883)	1	60549759	66961582	1:60549759-66961582	Eggshell strength
881	inside	S135	1	66154668	66404409	Eggshell thickness QTL (57912)	1	60690154	67671657	1:60690154-67671657	Eggshell thickness
882	inside	S135	1	66154668	66404409	Eggshell thickness QTL (57912)	1	60690154	67671657	1:60690154-67671657	Eggshell thickness
883	inside	S135	1	66154668	66404409	Eggshell thickness QTL (57912)	1	60690154	67671657	1:60690154-67671657	Eggshell thickness
884	inside	S135	1	66154668	66404409	Eggshell thickness QTL (57890)	1	60690154	68012763	1:60690154-68012763	Eggshell thickness
885	inside	S135	1	66154668	66404409	Eggshell thickness QTL (57890)	1	60690154	68012763	1:60690154-68012763	Eggshell thickness
886	inside	S135	1	66154668	66404409	Eggshell thickness QTL (57890)	1	60690154	68012763	1:60690154-68012763	Eggshell thickness
887	inside	S135	1	66154668	66404409	Eggshell weight QTL (57905)	1	60716847	68252598	1:60716847-68252598	Eggshell weight
888	inside	S135	1	66154668	66404409	Eggshell weight QTL (57905)	1	60716847	68252598	1:60716847-68252598	Eggshell weight
889	inside	S135	1	66154668	66404409	Eggshell weight QTL (57905)	1	60716847	68252598	1:60716847-68252598	Eggshell weight
890	inside	S135	1	66154668	66404409	Eggshell strength QTL (57884)	1	60904933	67819536	1:60904933-67819536	Eggshell strength
891	inside	S135	1	66154668	66404409	Eggshell strength QTL (57884)	1	60904933	67819536	1:60904933-67819536	Eggshell strength
892	inside	S135	1	66154668	66404409	Eggshell strength QTL (57884)	1	60904933	67819536	1:60904933-67819536	Eggshell strength
893	inside	S135	1	66154668	66404409	Eggshell weight QTL (57910)	1	60919162	68453587	1:60919162-68453587	Eggshell weight
894	inside	S135	1	66154668	66404409	Eggshell weight QTL (57910)	1	60919162	68453587	1:60919162-68453587	Eggshell weight
895	inside	S135	1	66154668	66404409	Eggshell weight QTL (57910)	1	60919162	68453587	1:60919162-68453587	Eggshell weight
896	inside	S135	1	66154668	66404409	Eggshell weight QTL (57906)	1	61037405	68341652	1:61037405-68341652	Eggshell weight
897	inside	S135	1	66154668	66404409	Eggshell weight QTL (57906)	1	61037405	68341652	1:61037405-68341652	Eggshell weight
898	inside	S135	1	66154668	66404409	Eggshell weight QTL (57906)	1	61037405	68341652	1:61037405-68341652	Eggshell weight
899	inside	S135	1	66154668	66404409	Eggshell weight QTL (57908)	1	61037405	68341652	1:61037405-68341652	Eggshell weight
900	inside	S135	1	66154668	66404409	Eggshell weight QTL (57908)	1	61037405	68341652	1:61037405-68341652	Eggshell weight
901	inside	S135	1	66154668	66404409	Eggshell weight QTL (57908)	1	61037405	68341652	1:61037405-68341652	Eggshell weight
902	inside	S135	1	66154668	66404409	Eggshell thickness QTL (57891)	1	61069026	67370280	1:61069026-67370280	Eggshell thickness
903	inside	S135	1	66154668	66404409	Eggshell thickness QTL (57891)	1	61069026	67370280	1:61069026-67370280	Eggshell thickness
904	inside	S135	1	66154668	66404409	Eggshell thickness QTL (57891)	1	61069026	67370280	1:61069026-67370280	Eggshell thickness
905	inside	S135	1	66154668	66404409	Eggshell weight QTL (57902)	1	61276286	68584125	1:61276286-68584125	Eggshell weight
906	inside	S135	1	66154668	66404409	Eggshell weight QTL (57902)	1	61276286	68584125	1:61276286-68584125	Eggshell weight
907	inside	S135	1	66154668	66404409	Eggshell weight QTL (57902)	1	61276286	68584125	1:61276286-68584125	Eggshell weight
908	inside	S135	1	66154668	66404409	Eggshell weight QTL (57898)	1	61817137	67417984	1:61817137-67417984	Eggshell weight
909	inside	S135	1	66154668	66404409	Eggshell weight QTL (57898)	1	61817137	67417984	1:61817137-67417984	Eggshell weight
910	inside	S135	1	66154668	66404409	Eggshell weight QTL (57898)	1	61817137	67417984	1:61817137-67417984	Eggshell weight
911	inside	S135	1	66154668	66404409	Eggshell thickness QTL (57889)	1	61845777	67819536	1:61845777-67819536	Eggshell thickness
912	inside	S135	1	66154668	66404409	Eggshell thickness QTL (57889)	1	61845777	67819536	1:61845777-67819536	Eggshell thickness
913	inside	S135	1	66154668	66404409	Eggshell thickness QTL (57889)	1	61845777	67819536	1:61845777-67819536	Eggshell thickness
914	inside	S135	1	66154668	66404409	Body weight (112 days) QTL (62163)	1	62297345	67819536	1:62297345-67819536	Body weight (112 days)
915	inside	S135	1	66154668	66404409	Body weight (112 days) QTL (62163)	1	62297345	67819536	1:62297345-67819536	Body weight (112 days)
916	inside	S135	1	66154668	66404409	Body weight (112 days) QTL (62163)	1	62297345	67819536	1:62297345-67819536	Body weight (112 days)
917	inside	S135	1	66154668	66404409	Body weight (70 days) QTL (62153)	1	62297345	67819536	1:62297345-67819536	Body weight (70 days)
918	inside	S135	1	66154668	66404409	Body weight (70 days) QTL (62153)	1	62297345	67819536	1:62297345-67819536	Body weight (70 days)
919	inside	S135	1	66154668	66404409	Body weight (70 days) QTL (62153)	1	62297345	67819536	1:62297345-67819536	Body weight (70 days)
920	inside	S135	1	66154668	66404409	Body weight (84 days) QTL (62158)	1	62297345	67819536	1:62297345-67819536	Body weight (84 days)
921	inside	S135	1	66154668	66404409	Body weight (84 days) QTL (62158)	1	62297345	67819536	1:62297345-67819536	Body weight (84 days)
922	inside	S135	1	66154668	66404409	Body weight (84 days) QTL (62158)	1	62297345	67819536	1:62297345-67819536	Body weight (84 days)
923	inside	S135	1	66154668	66404409	Body weight (98 days) QTL (62161)	1	62297345	67819536	1:62297345-67819536	Body weight (98 days)
924	inside	S135	1	66154668	66404409	Body weight (98 days) QTL (62161)	1	62297345	67819536	1:62297345-67819536	Body weight (98 days)
925	inside	S135	1	66154668	66404409	Body weight (98 days) QTL (62161)	1	62297345	67819536	1:62297345-67819536	Body weight (98 days)
926	inside	S135	1	66154668	66404409	Egg number QTL (64486)	1	62297345	67819536	1:62297345-67819536	Egg number
927	inside	S135	1	66154668	66404409	Egg number QTL (64486)	1	62297345	67819536	1:62297345-67819536	Egg number
928	inside	S135	1	66154668	66404409	Egg number QTL (64486)	1	62297345	67819536	1:62297345-67819536	Egg number
929	inside	S135	1	66154668	66404409	Egg weight QTL (63771)	1	62297345	67819536	1:62297345-67819536	Egg weight
930	inside	S135	1	66154668	66404409	Egg weight QTL (63771)	1	62297345	67819536	1:62297345-67819536	Egg weight
931	inside	S135	1	66154668	66404409	Egg weight QTL (63771)	1	62297345	67819536	1:62297345-67819536	Egg weight
932	inside	S135	1	66154668	66404409	Egg weight QTL (63772)	1	62297345	67819536	1:62297345-67819536	Egg weight
933	inside	S135	1	66154668	66404409	Egg weight QTL (63772)	1	62297345	67819536	1:62297345-67819536	Egg weight
934	inside	S135	1	66154668	66404409	Egg weight QTL (63772)	1	62297345	67819536	1:62297345-67819536	Egg weight
935	inside	S135	1	66154668	66404409	Egg weight QTL (63773)	1	62297345	67819536	1:62297345-67819536	Egg weight
936	inside	S135	1	66154668	66404409	Egg weight QTL (63773)	1	62297345	67819536	1:62297345-67819536	Egg weight
937	inside	S135	1	66154668	66404409	Egg weight QTL (63773)	1	62297345	67819536	1:62297345-67819536	Egg weight
938	inside	S135	1	66154668	66404409	Egg weight QTL (63774)	1	62297345	67819536	1:62297345-67819536	Egg weight
939	inside	S135	1	66154668	66404409	Egg weight QTL (63774)	1	62297345	67819536	1:62297345-67819536	Egg weight
940	inside	S135	1	66154668	66404409	Egg weight QTL (63774)	1	62297345	67819536	1:62297345-67819536	Egg weight
941	inside	S135	1	66154668	66404409	Egg weight QTL (63775)	1	62297345	67819536	1:62297345-67819536	Egg weight
942	inside	S135	1	66154668	66404409	Egg weight QTL (63775)	1	62297345	67819536	1:62297345-67819536	Egg weight
943	inside	S135	1	66154668	66404409	Egg weight QTL (63775)	1	62297345	67819536	1:62297345-67819536	Egg weight
944	inside	S135	1	66154668	66404409	Egg weight QTL (63776)	1	62297345	67819536	1:62297345-67819536	Egg weight
945	inside	S135	1	66154668	66404409	Egg weight QTL (63776)	1	62297345	67819536	1:62297345-67819536	Egg weight
946	inside	S135	1	66154668	66404409	Egg weight QTL (63776)	1	62297345	67819536	1:62297345-67819536	Egg weight
947	inside	S135	1	66154668	66404409	Egg weight QTL (63777)	1	62297345	67819536	1:62297345-67819536	Egg weight
948	inside	S135	1	66154668	66404409	Egg weight QTL (63777)	1	62297345	67819536	1:62297345-67819536	Egg weight
949	inside	S135	1	66154668	66404409	Egg weight QTL (63777)	1	62297345	67819536	1:62297345-67819536	Egg weight
950	inside	S135	1	66154668	66404409	Egg weight QTL (63778)	1	62297345	67819536	1:62297345-67819536	Egg weight
951	inside	S135	1	66154668	66404409	Egg weight QTL (63778)	1	62297345	67819536	1:62297345-67819536	Egg weight
952	inside	S135	1	66154668	66404409	Egg weight QTL (63778)	1	62297345	67819536	1:62297345-67819536	Egg weight
953	inside	S135	1	66154668	66404409	Egg weight QTL (63779)	1	62297345	67819536	1:62297345-67819536	Egg weight
954	inside	S135	1	66154668	66404409	Egg weight QTL (63779)	1	62297345	67819536	1:62297345-67819536	Egg weight
955	inside	S135	1	66154668	66404409	Egg weight QTL (63779)	1	62297345	67819536	1:62297345-67819536	Egg weight
956	inside	S135	1	66154668	66404409	Egg weight QTL (63780)	1	62297345	67819536	1:62297345-67819536	Egg weight
957	inside	S135	1	66154668	66404409	Egg weight QTL (63780)	1	62297345	67819536	1:62297345-67819536	Egg weight
958	inside	S135	1	66154668	66404409	Egg weight QTL (63780)	1	62297345	67819536	1:62297345-67819536	Egg weight
959	inside	S135	1	66154668	66404409	Egg weight QTL (63781)	1	62297345	67819536	1:62297345-67819536	Egg weight
960	inside	S135	1	66154668	66404409	Egg weight QTL (63781)	1	62297345	67819536	1:62297345-67819536	Egg weight
961	inside	S135	1	66154668	66404409	Egg weight QTL (63781)	1	62297345	67819536	1:62297345-67819536	Egg weight
962	inside	S135	1	66154668	66404409	Egg weight QTL (63782)	1	62297345	67819536	1:62297345-67819536	Egg weight
963	inside	S135	1	66154668	66404409	Egg weight QTL (63782)	1	62297345	67819536	1:62297345-67819536	Egg weight
964	inside	S135	1	66154668	66404409	Egg weight QTL (63782)	1	62297345	67819536	1:62297345-67819536	Egg weight
965	inside	S135	1	66154668	66404409	Egg weight QTL (63783)	1	62297345	67819536	1:62297345-67819536	Egg weight
966	inside	S135	1	66154668	66404409	Egg weight QTL (63783)	1	62297345	67819536	1:62297345-67819536	Egg weight
967	inside	S135	1	66154668	66404409	Egg weight QTL (63783)	1	62297345	67819536	1:62297345-67819536	Egg weight
968	inside	S135	1	66154668	66404409	Egg weight QTL (63784)	1	62297345	67819536	1:62297345-67819536	Egg weight
969	inside	S135	1	66154668	66404409	Egg weight QTL (63784)	1	62297345	67819536	1:62297345-67819536	Egg weight
970	inside	S135	1	66154668	66404409	Egg weight QTL (63784)	1	62297345	67819536	1:62297345-67819536	Egg weight
971	inside	S135	1	66154668	66404409	Egg weight QTL (63785)	1	62297345	67819536	1:62297345-67819536	Egg weight
972	inside	S135	1	66154668	66404409	Egg weight QTL (63785)	1	62297345	67819536	1:62297345-67819536	Egg weight
973	inside	S135	1	66154668	66404409	Egg weight QTL (63785)	1	62297345	67819536	1:62297345-67819536	Egg weight
974	inside	S135	1	66154668	66404409	Egg weight QTL (63786)	1	62297345	67819536	1:62297345-67819536	Egg weight
975	inside	S135	1	66154668	66404409	Egg weight QTL (63786)	1	62297345	67819536	1:62297345-67819536	Egg weight
976	inside	S135	1	66154668	66404409	Egg weight QTL (63786)	1	62297345	67819536	1:62297345-67819536	Egg weight
977	inside	S135	1	66154668	66404409	Egg weight QTL (63787)	1	62297345	67819536	1:62297345-67819536	Egg weight
978	inside	S135	1	66154668	66404409	Egg weight QTL (63787)	1	62297345	67819536	1:62297345-67819536	Egg weight
979	inside	S135	1	66154668	66404409	Egg weight QTL (63787)	1	62297345	67819536	1:62297345-67819536	Egg weight
980	inside	S135	1	66154668	66404409	Egg weight QTL (63788)	1	62297345	67819536	1:62297345-67819536	Egg weight
981	inside	S135	1	66154668	66404409	Egg weight QTL (63788)	1	62297345	67819536	1:62297345-67819536	Egg weight
982	inside	S135	1	66154668	66404409	Egg weight QTL (63788)	1	62297345	67819536	1:62297345-67819536	Egg weight
983	inside	S135	1	66154668	66404409	Egg weight QTL (63789)	1	62297345	67819536	1:62297345-67819536	Egg weight
984	inside	S135	1	66154668	66404409	Egg weight QTL (63789)	1	62297345	67819536	1:62297345-67819536	Egg weight
985	inside	S135	1	66154668	66404409	Egg weight QTL (63789)	1	62297345	67819536	1:62297345-67819536	Egg weight
986	inside	S135	1	66154668	66404409	Egg weight QTL (63790)	1	62297345	67819536	1:62297345-67819536	Egg weight
987	inside	S135	1	66154668	66404409	Egg weight QTL (63790)	1	62297345	67819536	1:62297345-67819536	Egg weight
988	inside	S135	1	66154668	66404409	Egg weight QTL (63790)	1	62297345	67819536	1:62297345-67819536	Egg weight
989	inside	S135	1	66154668	66404409	Egg weight QTL (63791)	1	62297345	67819536	1:62297345-67819536	Egg weight
990	inside	S135	1	66154668	66404409	Egg weight QTL (63791)	1	62297345	67819536	1:62297345-67819536	Egg weight
991	inside	S135	1	66154668	66404409	Egg weight QTL (63791)	1	62297345	67819536	1:62297345-67819536	Egg weight
992	inside	S135	1	66154668	66404409	Egg weight QTL (63792)	1	62297345	67819536	1:62297345-67819536	Egg weight
993	inside	S135	1	66154668	66404409	Egg weight QTL (63792)	1	62297345	67819536	1:62297345-67819536	Egg weight
994	inside	S135	1	66154668	66404409	Egg weight QTL (63792)	1	62297345	67819536	1:62297345-67819536	Egg weight
995	inside	S135	1	66154668	66404409	Egg weight QTL (63793)	1	62297345	67819536	1:62297345-67819536	Egg weight
996	inside	S135	1	66154668	66404409	Egg weight QTL (63793)	1	62297345	67819536	1:62297345-67819536	Egg weight
997	inside	S135	1	66154668	66404409	Egg weight QTL (63793)	1	62297345	67819536	1:62297345-67819536	Egg weight
998	inside	S135	1	66154668	66404409	Egg weight QTL (63794)	1	62297345	67819536	1:62297345-67819536	Egg weight
999	inside	S135	1	66154668	66404409	Egg weight QTL (63794)	1	62297345	67819536	1:62297345-67819536	Egg weight
1000	inside	S135	1	66154668	66404409	Egg weight QTL (63794)	1	62297345	67819536	1:62297345-67819536	Egg weight
1001	inside	S135	1	66154668	66404409	Egg weight QTL (63795)	1	62297345	67819536	1:62297345-67819536	Egg weight
1002	inside	S135	1	66154668	66404409	Egg weight QTL (63795)	1	62297345	67819536	1:62297345-67819536	Egg weight
1003	inside	S135	1	66154668	66404409	Egg weight QTL (63795)	1	62297345	67819536	1:62297345-67819536	Egg weight
1004	inside	S135	1	66154668	66404409	Egg weight QTL (63796)	1	62297345	67819536	1:62297345-67819536	Egg weight
1005	inside	S135	1	66154668	66404409	Egg weight QTL (63796)	1	62297345	67819536	1:62297345-67819536	Egg weight
1006	inside	S135	1	66154668	66404409	Egg weight QTL (63796)	1	62297345	67819536	1:62297345-67819536	Egg weight
1007	inside	S135	1	66154668	66404409	Egg weight QTL (63797)	1	62297345	67819536	1:62297345-67819536	Egg weight
1008	inside	S135	1	66154668	66404409	Egg weight QTL (63797)	1	62297345	67819536	1:62297345-67819536	Egg weight
1009	inside	S135	1	66154668	66404409	Egg weight QTL (63797)	1	62297345	67819536	1:62297345-67819536	Egg weight
1010	inside	S135	1	66154668	66404409	Egg weight QTL (63798)	1	62297345	67819536	1:62297345-67819536	Egg weight
1011	inside	S135	1	66154668	66404409	Egg weight QTL (63798)	1	62297345	67819536	1:62297345-67819536	Egg weight
1012	inside	S135	1	66154668	66404409	Egg weight QTL (63798)	1	62297345	67819536	1:62297345-67819536	Egg weight
1013	inside	S135	1	66154668	66404409	Egg weight QTL (63799)	1	62297345	67819536	1:62297345-67819536	Egg weight
1014	inside	S135	1	66154668	66404409	Egg weight QTL (63799)	1	62297345	67819536	1:62297345-67819536	Egg weight
1015	inside	S135	1	66154668	66404409	Egg weight QTL (63799)	1	62297345	67819536	1:62297345-67819536	Egg weight
1016	inside	S135	1	66154668	66404409	Egg weight QTL (63800)	1	62297345	67819536	1:62297345-67819536	Egg weight
1017	inside	S135	1	66154668	66404409	Egg weight QTL (63800)	1	62297345	67819536	1:62297345-67819536	Egg weight
1018	inside	S135	1	66154668	66404409	Egg weight QTL (63800)	1	62297345	67819536	1:62297345-67819536	Egg weight
1019	inside	S135	1	66154668	66404409	Egg weight QTL (63801)	1	62297345	67819536	1:62297345-67819536	Egg weight
1020	inside	S135	1	66154668	66404409	Egg weight QTL (63801)	1	62297345	67819536	1:62297345-67819536	Egg weight
1021	inside	S135	1	66154668	66404409	Egg weight QTL (63801)	1	62297345	67819536	1:62297345-67819536	Egg weight
1022	inside	S135	1	66154668	66404409	Egg weight QTL (63802)	1	62297345	67819536	1:62297345-67819536	Egg weight
1023	inside	S135	1	66154668	66404409	Egg weight QTL (63802)	1	62297345	67819536	1:62297345-67819536	Egg weight
1024	inside	S135	1	66154668	66404409	Egg weight QTL (63802)	1	62297345	67819536	1:62297345-67819536	Egg weight
1025	inside	S135	1	66154668	66404409	Egg weight QTL (63803)	1	62297345	67819536	1:62297345-67819536	Egg weight
1026	inside	S135	1	66154668	66404409	Egg weight QTL (63803)	1	62297345	67819536	1:62297345-67819536	Egg weight
1027	inside	S135	1	66154668	66404409	Egg weight QTL (63803)	1	62297345	67819536	1:62297345-67819536	Egg weight
1028	inside	S135	1	66154668	66404409	Egg weight QTL (63804)	1	62297345	67819536	1:62297345-67819536	Egg weight
1029	inside	S135	1	66154668	66404409	Egg weight QTL (63804)	1	62297345	67819536	1:62297345-67819536	Egg weight
1030	inside	S135	1	66154668	66404409	Egg weight QTL (63804)	1	62297345	67819536	1:62297345-67819536	Egg weight
1031	inside	S135	1	66154668	66404409	Egg weight QTL (63805)	1	62297345	67819536	1:62297345-67819536	Egg weight
1032	inside	S135	1	66154668	66404409	Egg weight QTL (63805)	1	62297345	67819536	1:62297345-67819536	Egg weight
1033	inside	S135	1	66154668	66404409	Egg weight QTL (63805)	1	62297345	67819536	1:62297345-67819536	Egg weight
1034	inside	S135	1	66154668	66404409	Egg weight QTL (63806)	1	62297345	67819536	1:62297345-67819536	Egg weight
1035	inside	S135	1	66154668	66404409	Egg weight QTL (63806)	1	62297345	67819536	1:62297345-67819536	Egg weight
1036	inside	S135	1	66154668	66404409	Egg weight QTL (63806)	1	62297345	67819536	1:62297345-67819536	Egg weight
1037	inside	S135	1	66154668	66404409	Egg weight QTL (63807)	1	62297345	67819536	1:62297345-67819536	Egg weight
1038	inside	S135	1	66154668	66404409	Egg weight QTL (63807)	1	62297345	67819536	1:62297345-67819536	Egg weight
1039	inside	S135	1	66154668	66404409	Egg weight QTL (63807)	1	62297345	67819536	1:62297345-67819536	Egg weight
1040	inside	S135	1	66154668	66404409	Egg weight QTL (63808)	1	62297345	67819536	1:62297345-67819536	Egg weight
1041	inside	S135	1	66154668	66404409	Egg weight QTL (63808)	1	62297345	67819536	1:62297345-67819536	Egg weight
1042	inside	S135	1	66154668	66404409	Egg weight QTL (63808)	1	62297345	67819536	1:62297345-67819536	Egg weight
1043	inside	S135	1	66154668	66404409	Egg weight QTL (63809)	1	62297345	67819536	1:62297345-67819536	Egg weight
1044	inside	S135	1	66154668	66404409	Egg weight QTL (63809)	1	62297345	67819536	1:62297345-67819536	Egg weight
1045	inside	S135	1	66154668	66404409	Egg weight QTL (63809)	1	62297345	67819536	1:62297345-67819536	Egg weight
1046	inside	S135	1	66154668	66404409	Egg weight QTL (63810)	1	62297345	67819536	1:62297345-67819536	Egg weight
1047	inside	S135	1	66154668	66404409	Egg weight QTL (63810)	1	62297345	67819536	1:62297345-67819536	Egg weight
1048	inside	S135	1	66154668	66404409	Egg weight QTL (63810)	1	62297345	67819536	1:62297345-67819536	Egg weight
1049	inside	S135	1	66154668	66404409	Egg weight QTL (63811)	1	62297345	67819536	1:62297345-67819536	Egg weight
1050	inside	S135	1	66154668	66404409	Egg weight QTL (63811)	1	62297345	67819536	1:62297345-67819536	Egg weight
1051	inside	S135	1	66154668	66404409	Egg weight QTL (63811)	1	62297345	67819536	1:62297345-67819536	Egg weight
1052	inside	S135	1	66154668	66404409	Egg weight QTL (63812)	1	62297345	67819536	1:62297345-67819536	Egg weight
1053	inside	S135	1	66154668	66404409	Egg weight QTL (63812)	1	62297345	67819536	1:62297345-67819536	Egg weight
1054	inside	S135	1	66154668	66404409	Egg weight QTL (63812)	1	62297345	67819536	1:62297345-67819536	Egg weight
1055	inside	S135	1	66154668	66404409	Egg weight QTL (63813)	1	62297345	67819536	1:62297345-67819536	Egg weight
1056	inside	S135	1	66154668	66404409	Egg weight QTL (63813)	1	62297345	67819536	1:62297345-67819536	Egg weight
1057	inside	S135	1	66154668	66404409	Egg weight QTL (63813)	1	62297345	67819536	1:62297345-67819536	Egg weight
1058	inside	S135	1	66154668	66404409	Egg weight QTL (63814)	1	62297345	67819536	1:62297345-67819536	Egg weight
1059	inside	S135	1	66154668	66404409	Egg weight QTL (63814)	1	62297345	67819536	1:62297345-67819536	Egg weight
1060	inside	S135	1	66154668	66404409	Egg weight QTL (63814)	1	62297345	67819536	1:62297345-67819536	Egg weight
1061	inside	S135	1	66154668	66404409	Egg weight QTL (63815)	1	62297345	67819536	1:62297345-67819536	Egg weight
1062	inside	S135	1	66154668	66404409	Egg weight QTL (63815)	1	62297345	67819536	1:62297345-67819536	Egg weight
1063	inside	S135	1	66154668	66404409	Egg weight QTL (63815)	1	62297345	67819536	1:62297345-67819536	Egg weight
1064	inside	S135	1	66154668	66404409	Egg weight QTL (63816)	1	62297345	67819536	1:62297345-67819536	Egg weight
1065	inside	S135	1	66154668	66404409	Egg weight QTL (63816)	1	62297345	67819536	1:62297345-67819536	Egg weight
1066	inside	S135	1	66154668	66404409	Egg weight QTL (63816)	1	62297345	67819536	1:62297345-67819536	Egg weight
1067	inside	S135	1	66154668	66404409	Egg weight QTL (63817)	1	62297345	67819536	1:62297345-67819536	Egg weight
1068	inside	S135	1	66154668	66404409	Egg weight QTL (63817)	1	62297345	67819536	1:62297345-67819536	Egg weight
1069	inside	S135	1	66154668	66404409	Egg weight QTL (63817)	1	62297345	67819536	1:62297345-67819536	Egg weight
1070	inside	S135	1	66154668	66404409	Egg weight QTL (63818)	1	62297345	67819536	1:62297345-67819536	Egg weight
1071	inside	S135	1	66154668	66404409	Egg weight QTL (63818)	1	62297345	67819536	1:62297345-67819536	Egg weight
1072	inside	S135	1	66154668	66404409	Egg weight QTL (63818)	1	62297345	67819536	1:62297345-67819536	Egg weight
1073	inside	S135	1	66154668	66404409	Egg weight QTL (63819)	1	62297345	67819536	1:62297345-67819536	Egg weight
1074	inside	S135	1	66154668	66404409	Egg weight QTL (63819)	1	62297345	67819536	1:62297345-67819536	Egg weight
1075	inside	S135	1	66154668	66404409	Egg weight QTL (63819)	1	62297345	67819536	1:62297345-67819536	Egg weight
1076	inside	S135	1	66154668	66404409	Egg weight QTL (63820)	1	62297345	67819536	1:62297345-67819536	Egg weight
1077	inside	S135	1	66154668	66404409	Egg weight QTL (63820)	1	62297345	67819536	1:62297345-67819536	Egg weight
1078	inside	S135	1	66154668	66404409	Egg weight QTL (63820)	1	62297345	67819536	1:62297345-67819536	Egg weight
1079	inside	S135	1	66154668	66404409	Egg weight QTL (63821)	1	62297345	67819536	1:62297345-67819536	Egg weight
1080	inside	S135	1	66154668	66404409	Egg weight QTL (63821)	1	62297345	67819536	1:62297345-67819536	Egg weight
1081	inside	S135	1	66154668	66404409	Egg weight QTL (63821)	1	62297345	67819536	1:62297345-67819536	Egg weight
1082	inside	S135	1	66154668	66404409	Egg weight QTL (63822)	1	62297345	67819536	1:62297345-67819536	Egg weight
1083	inside	S135	1	66154668	66404409	Egg weight QTL (63822)	1	62297345	67819536	1:62297345-67819536	Egg weight
1084	inside	S135	1	66154668	66404409	Egg weight QTL (63822)	1	62297345	67819536	1:62297345-67819536	Egg weight
1085	inside	S135	1	66154668	66404409	Egg weight QTL (63823)	1	62297345	67819536	1:62297345-67819536	Egg weight
1086	inside	S135	1	66154668	66404409	Egg weight QTL (63823)	1	62297345	67819536	1:62297345-67819536	Egg weight
1087	inside	S135	1	66154668	66404409	Egg weight QTL (63823)	1	62297345	67819536	1:62297345-67819536	Egg weight
1088	inside	S135	1	66154668	66404409	Egg weight QTL (63824)	1	62297345	67819536	1:62297345-67819536	Egg weight
1089	inside	S135	1	66154668	66404409	Egg weight QTL (63824)	1	62297345	67819536	1:62297345-67819536	Egg weight
1090	inside	S135	1	66154668	66404409	Egg weight QTL (63824)	1	62297345	67819536	1:62297345-67819536	Egg weight
1091	inside	S135	1	66154668	66404409	Egg weight QTL (63825)	1	62297345	67819536	1:62297345-67819536	Egg weight
1092	inside	S135	1	66154668	66404409	Egg weight QTL (63825)	1	62297345	67819536	1:62297345-67819536	Egg weight
1093	inside	S135	1	66154668	66404409	Egg weight QTL (63825)	1	62297345	67819536	1:62297345-67819536	Egg weight
1094	inside	S135	1	66154668	66404409	Egg weight QTL (63826)	1	62297345	67819536	1:62297345-67819536	Egg weight
1095	inside	S135	1	66154668	66404409	Egg weight QTL (63826)	1	62297345	67819536	1:62297345-67819536	Egg weight
1096	inside	S135	1	66154668	66404409	Egg weight QTL (63826)	1	62297345	67819536	1:62297345-67819536	Egg weight
1097	inside	S135	1	66154668	66404409	Egg weight QTL (63827)	1	62297345	67819536	1:62297345-67819536	Egg weight
1098	inside	S135	1	66154668	66404409	Egg weight QTL (63827)	1	62297345	67819536	1:62297345-67819536	Egg weight
1099	inside	S135	1	66154668	66404409	Egg weight QTL (63827)	1	62297345	67819536	1:62297345-67819536	Egg weight
1100	inside	S135	1	66154668	66404409	Egg weight QTL (63828)	1	62297345	67819536	1:62297345-67819536	Egg weight
1101	inside	S135	1	66154668	66404409	Egg weight QTL (63828)	1	62297345	67819536	1:62297345-67819536	Egg weight
1102	inside	S135	1	66154668	66404409	Egg weight QTL (63828)	1	62297345	67819536	1:62297345-67819536	Egg weight
1103	inside	S135	1	66154668	66404409	Egg weight QTL (63829)	1	62297345	67819536	1:62297345-67819536	Egg weight
1104	inside	S135	1	66154668	66404409	Egg weight QTL (63829)	1	62297345	67819536	1:62297345-67819536	Egg weight
1105	inside	S135	1	66154668	66404409	Egg weight QTL (63829)	1	62297345	67819536	1:62297345-67819536	Egg weight
1106	inside	S135	1	66154668	66404409	Egg weight QTL (63925)	1	62297345	67819536	1:62297345-67819536	Egg weight
1107	inside	S135	1	66154668	66404409	Egg weight QTL (63925)	1	62297345	67819536	1:62297345-67819536	Egg weight
1108	inside	S135	1	66154668	66404409	Egg weight QTL (63925)	1	62297345	67819536	1:62297345-67819536	Egg weight
1109	inside	S135	1	66154668	66404409	Egg weight QTL (63927)	1	62297345	67819536	1:62297345-67819536	Egg weight
1110	inside	S135	1	66154668	66404409	Egg weight QTL (63927)	1	62297345	67819536	1:62297345-67819536	Egg weight
1111	inside	S135	1	66154668	66404409	Egg weight QTL (63927)	1	62297345	67819536	1:62297345-67819536	Egg weight
1112	inside	S135	1	66154668	66404409	Egg weight QTL (63928)	1	62297345	67819536	1:62297345-67819536	Egg weight
1113	inside	S135	1	66154668	66404409	Egg weight QTL (63928)	1	62297345	67819536	1:62297345-67819536	Egg weight
1114	inside	S135	1	66154668	66404409	Egg weight QTL (63928)	1	62297345	67819536	1:62297345-67819536	Egg weight
1115	inside	S135	1	66154668	66404409	Egg weight QTL (63929)	1	62297345	67819536	1:62297345-67819536	Egg weight
1116	inside	S135	1	66154668	66404409	Egg weight QTL (63929)	1	62297345	67819536	1:62297345-67819536	Egg weight
1117	inside	S135	1	66154668	66404409	Egg weight QTL (63929)	1	62297345	67819536	1:62297345-67819536	Egg weight
1118	inside	S135	1	66154668	66404409	Eggshell weight QTL (57913)	1	62297345	67819536	1:62297345-67819536	Eggshell weight
1119	inside	S135	1	66154668	66404409	Eggshell weight QTL (57913)	1	62297345	67819536	1:62297345-67819536	Eggshell weight
1120	inside	S135	1	66154668	66404409	Eggshell weight QTL (57913)	1	62297345	67819536	1:62297345-67819536	Eggshell weight
1121	inside	S135	1	66154668	66404409	Intramuscular fat percentage QTL (62096)	1	62297345	67819536	1:62297345-67819536	Intramuscular fat percentage
1122	inside	S135	1	66154668	66404409	Intramuscular fat percentage QTL (62096)	1	62297345	67819536	1:62297345-67819536	Intramuscular fat percentage
1123	inside	S135	1	66154668	66404409	Intramuscular fat percentage QTL (62096)	1	62297345	67819536	1:62297345-67819536	Intramuscular fat percentage
1124	inside	S135	1	66154668	66404409	Intramuscular fat percentage QTL (62097)	1	62297345	67819536	1:62297345-67819536	Intramuscular fat percentage
1125	inside	S135	1	66154668	66404409	Intramuscular fat percentage QTL (62097)	1	62297345	67819536	1:62297345-67819536	Intramuscular fat percentage
1126	inside	S135	1	66154668	66404409	Intramuscular fat percentage QTL (62097)	1	62297345	67819536	1:62297345-67819536	Intramuscular fat percentage
1127	inside	S135	1	66154668	66404409	Ovarian follicle weight QTL (62014)	1	62297345	67819536	1:62297345-67819536	Ovarian follicle weight
1128	inside	S135	1	66154668	66404409	Ovarian follicle weight QTL (62014)	1	62297345	67819536	1:62297345-67819536	Ovarian follicle weight
1129	inside	S135	1	66154668	66404409	Ovarian follicle weight QTL (62014)	1	62297345	67819536	1:62297345-67819536	Ovarian follicle weight
1130	inside	S135	1	66154668	66404409	Ovarian follicle weight QTL (62015)	1	62297345	67819536	1:62297345-67819536	Ovarian follicle weight
1131	inside	S135	1	66154668	66404409	Ovarian follicle weight QTL (62015)	1	62297345	67819536	1:62297345-67819536	Ovarian follicle weight
1132	inside	S135	1	66154668	66404409	Ovarian follicle weight QTL (62015)	1	62297345	67819536	1:62297345-67819536	Ovarian follicle weight
1133	inside	S135	1	66154668	66404409	Ovarian follicle weight QTL (62016)	1	62297345	67819536	1:62297345-67819536	Ovarian follicle weight
1134	inside	S135	1	66154668	66404409	Ovarian follicle weight QTL (62016)	1	62297345	67819536	1:62297345-67819536	Ovarian follicle weight
1135	inside	S135	1	66154668	66404409	Ovarian follicle weight QTL (62016)	1	62297345	67819536	1:62297345-67819536	Ovarian follicle weight
1136	inside	S135	1	66154668	66404409	Ovary weight QTL (62017)	1	62297345	67819536	1:62297345-67819536	Ovary weight
1137	inside	S135	1	66154668	66404409	Ovary weight QTL (62017)	1	62297345	67819536	1:62297345-67819536	Ovary weight
1138	inside	S135	1	66154668	66404409	Ovary weight QTL (62017)	1	62297345	67819536	1:62297345-67819536	Ovary weight
1139	inside	S135	1	66154668	66404409	Ovary weight QTL (62018)	1	62297345	67819536	1:62297345-67819536	Ovary weight
1140	inside	S135	1	66154668	66404409	Ovary weight QTL (62018)	1	62297345	67819536	1:62297345-67819536	Ovary weight
1141	inside	S135	1	66154668	66404409	Ovary weight QTL (62018)	1	62297345	67819536	1:62297345-67819536	Ovary weight
1142	inside	S135	1	66154668	66404409	Ovary weight QTL (62019)	1	62297345	67819536	1:62297345-67819536	Ovary weight
1143	inside	S135	1	66154668	66404409	Ovary weight QTL (62019)	1	62297345	67819536	1:62297345-67819536	Ovary weight
1144	inside	S135	1	66154668	66404409	Ovary weight QTL (62019)	1	62297345	67819536	1:62297345-67819536	Ovary weight
1145	inside	S135	1	66154668	66404409	Ovary weight QTL (62020)	1	62297345	67819536	1:62297345-67819536	Ovary weight
1146	inside	S135	1	66154668	66404409	Ovary weight QTL (62020)	1	62297345	67819536	1:62297345-67819536	Ovary weight
1147	inside	S135	1	66154668	66404409	Ovary weight QTL (62020)	1	62297345	67819536	1:62297345-67819536	Ovary weight
1148	inside	S135	1	66154668	66404409	Ovary weight QTL (62021)	1	62297345	67819536	1:62297345-67819536	Ovary weight
1149	inside	S135	1	66154668	66404409	Ovary weight QTL (62021)	1	62297345	67819536	1:62297345-67819536	Ovary weight
1150	inside	S135	1	66154668	66404409	Ovary weight QTL (62021)	1	62297345	67819536	1:62297345-67819536	Ovary weight
1151	inside	S135	1	66154668	66404409	Ovary weight QTL (62022)	1	62297345	67819536	1:62297345-67819536	Ovary weight
1152	inside	S135	1	66154668	66404409	Ovary weight QTL (62022)	1	62297345	67819536	1:62297345-67819536	Ovary weight
1153	inside	S135	1	66154668	66404409	Ovary weight QTL (62022)	1	62297345	67819536	1:62297345-67819536	Ovary weight
1154	inside	S135	1	66154668	66404409	Ovary weight QTL (62023)	1	62297345	67819536	1:62297345-67819536	Ovary weight
1155	inside	S135	1	66154668	66404409	Ovary weight QTL (62023)	1	62297345	67819536	1:62297345-67819536	Ovary weight
1156	inside	S135	1	66154668	66404409	Ovary weight QTL (62023)	1	62297345	67819536	1:62297345-67819536	Ovary weight
1157	inside	S135	1	66154668	66404409	Yolk weight QTL (62007)	1	62297345	67819536	1:62297345-67819536	Yolk weight
1158	inside	S135	1	66154668	66404409	Yolk weight QTL (62007)	1	62297345	67819536	1:62297345-67819536	Yolk weight
1159	inside	S135	1	66154668	66404409	Yolk weight QTL (62007)	1	62297345	67819536	1:62297345-67819536	Yolk weight
1160	inside	S135	1	66154668	66404409	Eggshell strength QTL (57880)	1	64274224	66670836	1:64274224-66670836	Eggshell strength
1161	inside	S135	1	66154668	66404409	Eggshell strength QTL (57880)	1	64274224	66670836	1:64274224-66670836	Eggshell strength
1162	inside	S135	1	66154668	66404409	Eggshell strength QTL (57880)	1	64274224	66670836	1:64274224-66670836	Eggshell strength
1163	inside	S135	1	66154668	66404409	Eggshell weight QTL (57900)	1	64817043	67411534	1:64817043-67411534	Eggshell weight
1164	inside	S135	1	66154668	66404409	Eggshell weight QTL (57900)	1	64817043	67411534	1:64817043-67411534	Eggshell weight
1165	inside	S135	1	66154668	66404409	Eggshell weight QTL (57900)	1	64817043	67411534	1:64817043-67411534	Eggshell weight
1166	encompass	S135	1	66154668	66404409	Eggshell effective layer thickness QTL (158776)	1	66162204	66162244	1:66162204-66162244	Eggshell effective layer thickness
1167	encompass	S135	1	66154668	66404409	Eggshell effective layer thickness QTL (158776)	1	66162204	66162244	1:66162204-66162244	Eggshell effective layer thickness
1168	encompass	S135	1	66154668	66404409	Eggshell effective layer thickness QTL (158776)	1	66162204	66162244	1:66162204-66162244	Eggshell effective layer thickness
1169	encompass	S135	1	66154668	66404409	Eggshell thickness QTL (158949)	1	66162204	66162244	1:66162204-66162244	Eggshell thickness
1170	encompass	S135	1	66154668	66404409	Eggshell thickness QTL (158949)	1	66162204	66162244	1:66162204-66162244	Eggshell thickness
1171	encompass	S135	1	66154668	66404409	Eggshell thickness QTL (158949)	1	66162204	66162244	1:66162204-66162244	Eggshell thickness
1172	encompass	S135	1	66154668	66404409	Eggshell effective layer thickness QTL (158613)	1	66162530	66162570	1:66162530-66162570	Eggshell effective layer thickness
1173	encompass	S135	1	66154668	66404409	Eggshell effective layer thickness QTL (158613)	1	66162530	66162570	1:66162530-66162570	Eggshell effective layer thickness
1174	encompass	S135	1	66154668	66404409	Eggshell effective layer thickness QTL (158613)	1	66162530	66162570	1:66162530-66162570	Eggshell effective layer thickness
1175	encompass	S135	1	66154668	66404409	Eggshell thickness QTL (158768)	1	66162530	66162570	1:66162530-66162570	Eggshell thickness
1176	encompass	S135	1	66154668	66404409	Eggshell thickness QTL (158768)	1	66162530	66162570	1:66162530-66162570	Eggshell thickness
1177	encompass	S135	1	66154668	66404409	Eggshell thickness QTL (158768)	1	66162530	66162570	1:66162530-66162570	Eggshell thickness
1178	encompass	S135	1	66154668	66404409	Eggshell effective layer thickness QTL (159492)	1	66191516	66191556	1:66191516-66191556	Eggshell effective layer thickness
1179	encompass	S135	1	66154668	66404409	Eggshell effective layer thickness QTL (159492)	1	66191516	66191556	1:66191516-66191556	Eggshell effective layer thickness
1180	encompass	S135	1	66154668	66404409	Eggshell effective layer thickness QTL (159492)	1	66191516	66191556	1:66191516-66191556	Eggshell effective layer thickness
1181	encompass	S135	1	66154668	66404409	Eggshell thickness QTL (159811)	1	66191516	66191556	1:66191516-66191556	Eggshell thickness
1182	encompass	S135	1	66154668	66404409	Eggshell thickness QTL (159811)	1	66191516	66191556	1:66191516-66191556	Eggshell thickness
1183	encompass	S135	1	66154668	66404409	Eggshell thickness QTL (159811)	1	66191516	66191556	1:66191516-66191556	Eggshell thickness
1184	encompass	S135	1	66154668	66404409	Eggshell effective layer thickness QTL (159382)	1	66203124	66203164	1:66203124-66203164	Eggshell effective layer thickness
1185	encompass	S135	1	66154668	66404409	Eggshell effective layer thickness QTL (159382)	1	66203124	66203164	1:66203124-66203164	Eggshell effective layer thickness
1186	encompass	S135	1	66154668	66404409	Eggshell effective layer thickness QTL (159382)	1	66203124	66203164	1:66203124-66203164	Eggshell effective layer thickness
1187	encompass	S135	1	66154668	66404409	Eggshell thickness QTL (159681)	1	66203124	66203164	1:66203124-66203164	Eggshell thickness
1188	encompass	S135	1	66154668	66404409	Eggshell thickness QTL (159681)	1	66203124	66203164	1:66203124-66203164	Eggshell thickness
1189	encompass	S135	1	66154668	66404409	Eggshell thickness QTL (159681)	1	66203124	66203164	1:66203124-66203164	Eggshell thickness
1190	encompass	S135	1	66154668	66404409	Eggshell effective layer thickness QTL (159358)	1	66203568	66203608	1:66203568-66203608	Eggshell effective layer thickness
1191	encompass	S135	1	66154668	66404409	Eggshell effective layer thickness QTL (159358)	1	66203568	66203608	1:66203568-66203608	Eggshell effective layer thickness
1192	encompass	S135	1	66154668	66404409	Eggshell effective layer thickness QTL (159358)	1	66203568	66203608	1:66203568-66203608	Eggshell effective layer thickness
1193	encompass	S135	1	66154668	66404409	Eggshell thickness QTL (159645)	1	66203568	66203608	1:66203568-66203608	Eggshell thickness
1194	encompass	S135	1	66154668	66404409	Eggshell thickness QTL (159645)	1	66203568	66203608	1:66203568-66203608	Eggshell thickness
1195	encompass	S135	1	66154668	66404409	Eggshell thickness QTL (159645)	1	66203568	66203608	1:66203568-66203608	Eggshell thickness
1196	encompass	S135	1	66154668	66404409	Eggshell effective layer thickness QTL (159392)	1	66215025	66215065	1:66215025-66215065	Eggshell effective layer thickness
1197	encompass	S135	1	66154668	66404409	Eggshell effective layer thickness QTL (159392)	1	66215025	66215065	1:66215025-66215065	Eggshell effective layer thickness
1198	encompass	S135	1	66154668	66404409	Eggshell effective layer thickness QTL (159392)	1	66215025	66215065	1:66215025-66215065	Eggshell effective layer thickness
1199	encompass	S135	1	66154668	66404409	Eggshell thickness QTL (159694)	1	66215025	66215065	1:66215025-66215065	Eggshell thickness
1200	encompass	S135	1	66154668	66404409	Eggshell thickness QTL (159694)	1	66215025	66215065	1:66215025-66215065	Eggshell thickness
1201	encompass	S135	1	66154668	66404409	Eggshell thickness QTL (159694)	1	66215025	66215065	1:66215025-66215065	Eggshell thickness
1202	encompass	S135	1	66154668	66404409	Eggshell effective layer thickness QTL (159606)	1	66217527	66217567	1:66217527-66217567	Eggshell effective layer thickness
1203	encompass	S135	1	66154668	66404409	Eggshell effective layer thickness QTL (159606)	1	66217527	66217567	1:66217527-66217567	Eggshell effective layer thickness
1204	encompass	S135	1	66154668	66404409	Eggshell effective layer thickness QTL (159606)	1	66217527	66217567	1:66217527-66217567	Eggshell effective layer thickness
1205	encompass	S135	1	66154668	66404409	Eggshell thickness QTL (159518)	1	66217527	66217567	1:66217527-66217567	Eggshell thickness
1206	encompass	S135	1	66154668	66404409	Eggshell thickness QTL (159518)	1	66217527	66217567	1:66217527-66217567	Eggshell thickness
1207	encompass	S135	1	66154668	66404409	Eggshell thickness QTL (159518)	1	66217527	66217567	1:66217527-66217567	Eggshell thickness
1208	encompass	S135	1	66154668	66404409	Eggshell effective layer thickness QTL (159889)	1	66220217	66220257	1:66220217-66220257	Eggshell effective layer thickness
1209	encompass	S135	1	66154668	66404409	Eggshell effective layer thickness QTL (159889)	1	66220217	66220257	1:66220217-66220257	Eggshell effective layer thickness
1210	encompass	S135	1	66154668	66404409	Eggshell effective layer thickness QTL (159889)	1	66220217	66220257	1:66220217-66220257	Eggshell effective layer thickness
1211	encompass	S135	1	66154668	66404409	Eggshell thickness QTL (159858)	1	66220217	66220257	1:66220217-66220257	Eggshell thickness
1212	encompass	S135	1	66154668	66404409	Eggshell thickness QTL (159858)	1	66220217	66220257	1:66220217-66220257	Eggshell thickness
1213	encompass	S135	1	66154668	66404409	Eggshell thickness QTL (159858)	1	66220217	66220257	1:66220217-66220257	Eggshell thickness
1214	encompass	S135	1	66154668	66404409	Eggshell effective layer thickness QTL (158623)	1	66228972	66229012	1:66228972-66229012	Eggshell effective layer thickness
1215	encompass	S135	1	66154668	66404409	Eggshell effective layer thickness QTL (158623)	1	66228972	66229012	1:66228972-66229012	Eggshell effective layer thickness
1216	encompass	S135	1	66154668	66404409	Eggshell effective layer thickness QTL (158623)	1	66228972	66229012	1:66228972-66229012	Eggshell effective layer thickness
1217	encompass	S135	1	66154668	66404409	Eggshell thickness QTL (158751)	1	66228972	66229012	1:66228972-66229012	Eggshell thickness
1218	encompass	S135	1	66154668	66404409	Eggshell thickness QTL (158751)	1	66228972	66229012	1:66228972-66229012	Eggshell thickness
1219	encompass	S135	1	66154668	66404409	Eggshell thickness QTL (158751)	1	66228972	66229012	1:66228972-66229012	Eggshell thickness
1220	encompass	S135	1	66154668	66404409	Eggshell effective layer thickness QTL (159445)	1	66233324	66233364	1:66233324-66233364	Eggshell effective layer thickness
1221	encompass	S135	1	66154668	66404409	Eggshell effective layer thickness QTL (159445)	1	66233324	66233364	1:66233324-66233364	Eggshell effective layer thickness
1222	encompass	S135	1	66154668	66404409	Eggshell effective layer thickness QTL (159445)	1	66233324	66233364	1:66233324-66233364	Eggshell effective layer thickness
1223	encompass	S135	1	66154668	66404409	Eggshell thickness QTL (159673)	1	66233324	66233364	1:66233324-66233364	Eggshell thickness
1224	encompass	S135	1	66154668	66404409	Eggshell thickness QTL (159673)	1	66233324	66233364	1:66233324-66233364	Eggshell thickness
1225	encompass	S135	1	66154668	66404409	Eggshell thickness QTL (159673)	1	66233324	66233364	1:66233324-66233364	Eggshell thickness
1226	encompass	S135	1	66154668	66404409	Eggshell effective layer thickness QTL (159388)	1	66241911	66241951	1:66241911-66241951	Eggshell effective layer thickness
1227	encompass	S135	1	66154668	66404409	Eggshell effective layer thickness QTL (159388)	1	66241911	66241951	1:66241911-66241951	Eggshell effective layer thickness
1228	encompass	S135	1	66154668	66404409	Eggshell effective layer thickness QTL (159388)	1	66241911	66241951	1:66241911-66241951	Eggshell effective layer thickness
1229	encompass	S135	1	66154668	66404409	Eggshell thickness QTL (159619)	1	66241911	66241951	1:66241911-66241951	Eggshell thickness
1230	encompass	S135	1	66154668	66404409	Eggshell thickness QTL (159619)	1	66241911	66241951	1:66241911-66241951	Eggshell thickness
1231	encompass	S135	1	66154668	66404409	Eggshell thickness QTL (159619)	1	66241911	66241951	1:66241911-66241951	Eggshell thickness
1232	encompass	S135	1	66154668	66404409	Eggshell effective layer thickness QTL (159501)	1	66246426	66246466	1:66246426-66246466	Eggshell effective layer thickness
1233	encompass	S135	1	66154668	66404409	Eggshell effective layer thickness QTL (159501)	1	66246426	66246466	1:66246426-66246466	Eggshell effective layer thickness
1234	encompass	S135	1	66154668	66404409	Eggshell effective layer thickness QTL (159501)	1	66246426	66246466	1:66246426-66246466	Eggshell effective layer thickness
1235	encompass	S135	1	66154668	66404409	Eggshell thickness QTL (159742)	1	66246426	66246466	1:66246426-66246466	Eggshell thickness
1236	encompass	S135	1	66154668	66404409	Eggshell thickness QTL (159742)	1	66246426	66246466	1:66246426-66246466	Eggshell thickness
1237	encompass	S135	1	66154668	66404409	Eggshell thickness QTL (159742)	1	66246426	66246466	1:66246426-66246466	Eggshell thickness
1238	encompass	S135	1	66154668	66404409	Eggshell effective layer thickness QTL (158813)	1	66277006	66277046	1:66277006-66277046	Eggshell effective layer thickness
1239	encompass	S135	1	66154668	66404409	Eggshell effective layer thickness QTL (158813)	1	66277006	66277046	1:66277006-66277046	Eggshell effective layer thickness
1240	encompass	S135	1	66154668	66404409	Eggshell effective layer thickness QTL (158813)	1	66277006	66277046	1:66277006-66277046	Eggshell effective layer thickness
1241	encompass	S135	1	66154668	66404409	Eggshell thickness QTL (158998)	1	66277006	66277046	1:66277006-66277046	Eggshell thickness
1242	encompass	S135	1	66154668	66404409	Eggshell thickness QTL (158998)	1	66277006	66277046	1:66277006-66277046	Eggshell thickness
1243	encompass	S135	1	66154668	66404409	Eggshell thickness QTL (158998)	1	66277006	66277046	1:66277006-66277046	Eggshell thickness
1244	encompass	S135	1	66154668	66404409	Eggshell effective layer thickness QTL (158755)	1	66286030	66286070	1:66286030-66286070	Eggshell effective layer thickness
1245	encompass	S135	1	66154668	66404409	Eggshell effective layer thickness QTL (158755)	1	66286030	66286070	1:66286030-66286070	Eggshell effective layer thickness
1246	encompass	S135	1	66154668	66404409	Eggshell effective layer thickness QTL (158755)	1	66286030	66286070	1:66286030-66286070	Eggshell effective layer thickness
1247	encompass	S135	1	66154668	66404409	Eggshell thickness QTL (159001)	1	66286030	66286070	1:66286030-66286070	Eggshell thickness
1248	encompass	S135	1	66154668	66404409	Eggshell thickness QTL (159001)	1	66286030	66286070	1:66286030-66286070	Eggshell thickness
1249	encompass	S135	1	66154668	66404409	Eggshell thickness QTL (159001)	1	66286030	66286070	1:66286030-66286070	Eggshell thickness
1250	encompass	S135	1	66154668	66404409	Eggshell effective layer thickness QTL (158570)	1	66288719	66288759	1:66288719-66288759	Eggshell effective layer thickness
1251	encompass	S135	1	66154668	66404409	Eggshell effective layer thickness QTL (158570)	1	66288719	66288759	1:66288719-66288759	Eggshell effective layer thickness
1252	encompass	S135	1	66154668	66404409	Eggshell effective layer thickness QTL (158570)	1	66288719	66288759	1:66288719-66288759	Eggshell effective layer thickness
1253	encompass	S135	1	66154668	66404409	Eggshell thickness QTL (158859)	1	66288719	66288759	1:66288719-66288759	Eggshell thickness
1254	encompass	S135	1	66154668	66404409	Eggshell thickness QTL (158859)	1	66288719	66288759	1:66288719-66288759	Eggshell thickness
1255	encompass	S135	1	66154668	66404409	Eggshell thickness QTL (158859)	1	66288719	66288759	1:66288719-66288759	Eggshell thickness
1256	encompass	S135	1	66154668	66404409	Eggshell effective layer thickness QTL (158704)	1	66288748	66288788	1:66288748-66288788	Eggshell effective layer thickness
1257	encompass	S135	1	66154668	66404409	Eggshell effective layer thickness QTL (158704)	1	66288748	66288788	1:66288748-66288788	Eggshell effective layer thickness
1258	encompass	S135	1	66154668	66404409	Eggshell effective layer thickness QTL (158704)	1	66288748	66288788	1:66288748-66288788	Eggshell effective layer thickness
1259	encompass	S135	1	66154668	66404409	Eggshell thickness QTL (158945)	1	66288748	66288788	1:66288748-66288788	Eggshell thickness
1260	encompass	S135	1	66154668	66404409	Eggshell thickness QTL (158945)	1	66288748	66288788	1:66288748-66288788	Eggshell thickness
1261	encompass	S135	1	66154668	66404409	Eggshell thickness QTL (158945)	1	66288748	66288788	1:66288748-66288788	Eggshell thickness
1262	encompass	S135	1	66154668	66404409	Eggshell effective layer thickness QTL (159387)	1	66293429	66293469	1:66293429-66293469	Eggshell effective layer thickness
1263	encompass	S135	1	66154668	66404409	Eggshell effective layer thickness QTL (159387)	1	66293429	66293469	1:66293429-66293469	Eggshell effective layer thickness
1264	encompass	S135	1	66154668	66404409	Eggshell effective layer thickness QTL (159387)	1	66293429	66293469	1:66293429-66293469	Eggshell effective layer thickness
1265	encompass	S135	1	66154668	66404409	Eggshell thickness QTL (159628)	1	66293429	66293469	1:66293429-66293469	Eggshell thickness
1266	encompass	S135	1	66154668	66404409	Eggshell thickness QTL (159628)	1	66293429	66293469	1:66293429-66293469	Eggshell thickness
1267	encompass	S135	1	66154668	66404409	Eggshell thickness QTL (159628)	1	66293429	66293469	1:66293429-66293469	Eggshell thickness
1268	encompass	S135	1	66154668	66404409	Eggshell effective layer thickness QTL (159448)	1	66296880	66296920	1:66296880-66296920	Eggshell effective layer thickness
1269	encompass	S135	1	66154668	66404409	Eggshell effective layer thickness QTL (159448)	1	66296880	66296920	1:66296880-66296920	Eggshell effective layer thickness
1270	encompass	S135	1	66154668	66404409	Eggshell effective layer thickness QTL (159448)	1	66296880	66296920	1:66296880-66296920	Eggshell effective layer thickness
1271	encompass	S135	1	66154668	66404409	Eggshell thickness QTL (159672)	1	66296880	66296920	1:66296880-66296920	Eggshell thickness
1272	encompass	S135	1	66154668	66404409	Eggshell thickness QTL (159672)	1	66296880	66296920	1:66296880-66296920	Eggshell thickness
1273	encompass	S135	1	66154668	66404409	Eggshell thickness QTL (159672)	1	66296880	66296920	1:66296880-66296920	Eggshell thickness
1274	encompass	S135	1	66154668	66404409	Eggshell effective layer thickness QTL (159745)	1	66305158	66305198	1:66305158-66305198	Eggshell effective layer thickness
1275	encompass	S135	1	66154668	66404409	Eggshell effective layer thickness QTL (159745)	1	66305158	66305198	1:66305158-66305198	Eggshell effective layer thickness
1276	encompass	S135	1	66154668	66404409	Eggshell effective layer thickness QTL (159745)	1	66305158	66305198	1:66305158-66305198	Eggshell effective layer thickness
1277	encompass	S135	1	66154668	66404409	Eggshell thickness QTL (159752)	1	66305158	66305198	1:66305158-66305198	Eggshell thickness
1278	encompass	S135	1	66154668	66404409	Eggshell thickness QTL (159752)	1	66305158	66305198	1:66305158-66305198	Eggshell thickness
1279	encompass	S135	1	66154668	66404409	Eggshell thickness QTL (159752)	1	66305158	66305198	1:66305158-66305198	Eggshell thickness
1280	encompass	S135	1	66154668	66404409	Eggshell effective layer thickness QTL (159436)	1	66312375	66312415	1:66312375-66312415	Eggshell effective layer thickness
1281	encompass	S135	1	66154668	66404409	Eggshell effective layer thickness QTL (159436)	1	66312375	66312415	1:66312375-66312415	Eggshell effective layer thickness
1282	encompass	S135	1	66154668	66404409	Eggshell effective layer thickness QTL (159436)	1	66312375	66312415	1:66312375-66312415	Eggshell effective layer thickness
1283	encompass	S135	1	66154668	66404409	Eggshell thickness QTL (159665)	1	66312375	66312415	1:66312375-66312415	Eggshell thickness
1284	encompass	S135	1	66154668	66404409	Eggshell thickness QTL (159665)	1	66312375	66312415	1:66312375-66312415	Eggshell thickness
1285	encompass	S135	1	66154668	66404409	Eggshell thickness QTL (159665)	1	66312375	66312415	1:66312375-66312415	Eggshell thickness
1286	encompass	S135	1	66154668	66404409	Eggshell effective layer thickness QTL (158814)	1	66314624	66314664	1:66314624-66314664	Eggshell effective layer thickness
1287	encompass	S135	1	66154668	66404409	Eggshell effective layer thickness QTL (158814)	1	66314624	66314664	1:66314624-66314664	Eggshell effective layer thickness
1288	encompass	S135	1	66154668	66404409	Eggshell effective layer thickness QTL (158814)	1	66314624	66314664	1:66314624-66314664	Eggshell effective layer thickness
1289	encompass	S135	1	66154668	66404409	Eggshell thickness QTL (158999)	1	66314624	66314664	1:66314624-66314664	Eggshell thickness
1290	encompass	S135	1	66154668	66404409	Eggshell thickness QTL (158999)	1	66314624	66314664	1:66314624-66314664	Eggshell thickness
1291	encompass	S135	1	66154668	66404409	Eggshell thickness QTL (158999)	1	66314624	66314664	1:66314624-66314664	Eggshell thickness
1292	encompass	S135	1	66154668	66404409	Eggshell effective layer thickness QTL (159869)	1	66319994	66320034	1:66319994-66320034	Eggshell effective layer thickness
1293	encompass	S135	1	66154668	66404409	Eggshell effective layer thickness QTL (159869)	1	66319994	66320034	1:66319994-66320034	Eggshell effective layer thickness
1294	encompass	S135	1	66154668	66404409	Eggshell effective layer thickness QTL (159869)	1	66319994	66320034	1:66319994-66320034	Eggshell effective layer thickness
1295	encompass	S135	1	66154668	66404409	Eggshell thickness QTL (159864)	1	66319994	66320034	1:66319994-66320034	Eggshell thickness
1296	encompass	S135	1	66154668	66404409	Eggshell thickness QTL (159864)	1	66319994	66320034	1:66319994-66320034	Eggshell thickness
1297	encompass	S135	1	66154668	66404409	Eggshell thickness QTL (159864)	1	66319994	66320034	1:66319994-66320034	Eggshell thickness
1298	encompass	S135	1	66154668	66404409	Eggshell effective layer thickness QTL (159879)	1	66323680	66323720	1:66323680-66323720	Eggshell effective layer thickness
1299	encompass	S135	1	66154668	66404409	Eggshell effective layer thickness QTL (159879)	1	66323680	66323720	1:66323680-66323720	Eggshell effective layer thickness
1300	encompass	S135	1	66154668	66404409	Eggshell effective layer thickness QTL (159879)	1	66323680	66323720	1:66323680-66323720	Eggshell effective layer thickness
1301	encompass	S135	1	66154668	66404409	Eggshell thickness QTL (159874)	1	66323680	66323720	1:66323680-66323720	Eggshell thickness
1302	encompass	S135	1	66154668	66404409	Eggshell thickness QTL (159874)	1	66323680	66323720	1:66323680-66323720	Eggshell thickness
1303	encompass	S135	1	66154668	66404409	Eggshell thickness QTL (159874)	1	66323680	66323720	1:66323680-66323720	Eggshell thickness
1304	encompass	S135	1	66154668	66404409	Eggshell effective layer thickness QTL (159555)	1	66335918	66335958	1:66335918-66335958	Eggshell effective layer thickness
1305	encompass	S135	1	66154668	66404409	Eggshell effective layer thickness QTL (159555)	1	66335918	66335958	1:66335918-66335958	Eggshell effective layer thickness
1306	encompass	S135	1	66154668	66404409	Eggshell effective layer thickness QTL (159555)	1	66335918	66335958	1:66335918-66335958	Eggshell effective layer thickness
1307	encompass	S135	1	66154668	66404409	Eggshell thickness QTL (159886)	1	66335918	66335958	1:66335918-66335958	Eggshell thickness
1308	encompass	S135	1	66154668	66404409	Eggshell thickness QTL (159886)	1	66335918	66335958	1:66335918-66335958	Eggshell thickness
1309	encompass	S135	1	66154668	66404409	Eggshell thickness QTL (159886)	1	66335918	66335958	1:66335918-66335958	Eggshell thickness
1310	encompass	S135	1	66154668	66404409	Eggshell effective layer thickness QTL (159086)	1	66351009	66351049	1:66351009-66351049	Eggshell effective layer thickness
1311	encompass	S135	1	66154668	66404409	Eggshell effective layer thickness QTL (159086)	1	66351009	66351049	1:66351009-66351049	Eggshell effective layer thickness
1312	encompass	S135	1	66154668	66404409	Eggshell effective layer thickness QTL (159086)	1	66351009	66351049	1:66351009-66351049	Eggshell effective layer thickness
1313	encompass	S135	1	66154668	66404409	Eggshell thickness QTL (159245)	1	66351009	66351049	1:66351009-66351049	Eggshell thickness
1314	encompass	S135	1	66154668	66404409	Eggshell thickness QTL (159245)	1	66351009	66351049	1:66351009-66351049	Eggshell thickness
1315	encompass	S135	1	66154668	66404409	Eggshell thickness QTL (159245)	1	66351009	66351049	1:66351009-66351049	Eggshell thickness
1316	encompass	S135	1	66154668	66404409	Eggshell effective layer thickness QTL (159558)	1	66353998	66354038	1:66353998-66354038	Eggshell effective layer thickness
1317	encompass	S135	1	66154668	66404409	Eggshell effective layer thickness QTL (159558)	1	66353998	66354038	1:66353998-66354038	Eggshell effective layer thickness
1318	encompass	S135	1	66154668	66404409	Eggshell effective layer thickness QTL (159558)	1	66353998	66354038	1:66353998-66354038	Eggshell effective layer thickness
1319	encompass	S135	1	66154668	66404409	Eggshell thickness QTL (159855)	1	66353998	66354038	1:66353998-66354038	Eggshell thickness
1320	encompass	S135	1	66154668	66404409	Eggshell thickness QTL (159855)	1	66353998	66354038	1:66353998-66354038	Eggshell thickness
1321	encompass	S135	1	66154668	66404409	Eggshell thickness QTL (159855)	1	66353998	66354038	1:66353998-66354038	Eggshell thickness
1322	encompass	S135	1	66154668	66404409	Eggshell effective layer thickness QTL (159911)	1	66356316	66356356	1:66356316-66356356	Eggshell effective layer thickness
1323	encompass	S135	1	66154668	66404409	Eggshell effective layer thickness QTL (159911)	1	66356316	66356356	1:66356316-66356356	Eggshell effective layer thickness
1324	encompass	S135	1	66154668	66404409	Eggshell effective layer thickness QTL (159911)	1	66356316	66356356	1:66356316-66356356	Eggshell effective layer thickness
1325	encompass	S135	1	66154668	66404409	Eggshell effective layer thickness QTL (159930)	1	66365535	66365575	1:66365535-66365575	Eggshell effective layer thickness
1326	encompass	S135	1	66154668	66404409	Eggshell effective layer thickness QTL (159930)	1	66365535	66365575	1:66365535-66365575	Eggshell effective layer thickness
1327	encompass	S135	1	66154668	66404409	Eggshell effective layer thickness QTL (159930)	1	66365535	66365575	1:66365535-66365575	Eggshell effective layer thickness
1328	encompass	S135	1	66154668	66404409	Eggshell effective layer thickness QTL (159464)	1	66368723	66368763	1:66368723-66368763	Eggshell effective layer thickness
1329	encompass	S135	1	66154668	66404409	Eggshell effective layer thickness QTL (159464)	1	66368723	66368763	1:66368723-66368763	Eggshell effective layer thickness
1330	encompass	S135	1	66154668	66404409	Eggshell effective layer thickness QTL (159464)	1	66368723	66368763	1:66368723-66368763	Eggshell effective layer thickness
1331	encompass	S135	1	66154668	66404409	Eggshell thickness QTL (159721)	1	66368723	66368763	1:66368723-66368763	Eggshell thickness
1332	encompass	S135	1	66154668	66404409	Eggshell thickness QTL (159721)	1	66368723	66368763	1:66368723-66368763	Eggshell thickness
1333	encompass	S135	1	66154668	66404409	Eggshell thickness QTL (159721)	1	66368723	66368763	1:66368723-66368763	Eggshell thickness
1334	encompass	S135	1	66154668	66404409	Eggshell effective layer thickness QTL (159931)	1	66395615	66395655	1:66395615-66395655	Eggshell effective layer thickness
1335	encompass	S135	1	66154668	66404409	Eggshell effective layer thickness QTL (159931)	1	66395615	66395655	1:66395615-66395655	Eggshell effective layer thickness
1336	encompass	S135	1	66154668	66404409	Eggshell effective layer thickness QTL (159931)	1	66395615	66395655	1:66395615-66395655	Eggshell effective layer thickness
1337	encompass	S135	1	66154668	66404409	Eggshell effective layer thickness QTL (159465)	1	66396112	66396152	1:66396112-66396152	Eggshell effective layer thickness
1338	encompass	S135	1	66154668	66404409	Eggshell effective layer thickness QTL (159465)	1	66396112	66396152	1:66396112-66396152	Eggshell effective layer thickness
1339	encompass	S135	1	66154668	66404409	Eggshell effective layer thickness QTL (159465)	1	66396112	66396152	1:66396112-66396152	Eggshell effective layer thickness
1340	encompass	S135	1	66154668	66404409	Eggshell thickness QTL (159722)	1	66396112	66396152	1:66396112-66396152	Eggshell thickness
1341	encompass	S135	1	66154668	66404409	Eggshell thickness QTL (159722)	1	66396112	66396152	1:66396112-66396152	Eggshell thickness
1342	encompass	S135	1	66154668	66404409	Eggshell thickness QTL (159722)	1	66396112	66396152	1:66396112-66396152	Eggshell thickness
1343	encompass	S135	1	66154668	66404409	Eggshell effective layer thickness QTL (159466)	1	66401861	66401901	1:66401861-66401901	Eggshell effective layer thickness
1344	encompass	S135	1	66154668	66404409	Eggshell effective layer thickness QTL (159466)	1	66401861	66401901	1:66401861-66401901	Eggshell effective layer thickness
1345	encompass	S135	1	66154668	66404409	Eggshell effective layer thickness QTL (159466)	1	66401861	66401901	1:66401861-66401901	Eggshell effective layer thickness
1346	encompass	S135	1	66154668	66404409	Eggshell thickness QTL (159723)	1	66401861	66401901	1:66401861-66401901	Eggshell thickness
1347	encompass	S135	1	66154668	66404409	Eggshell thickness QTL (159723)	1	66401861	66401901	1:66401861-66401901	Eggshell thickness
1348	encompass	S135	1	66154668	66404409	Eggshell thickness QTL (159723)	1	66401861	66401901	1:66401861-66401901	Eggshell thickness
1349	inside	S184	1	11097710	11319151	Breast muscle pH QTL (157157)	1	7050235	16305108	1:7050235-16305108	Breast muscle pH
1350	inside	S184	1	11097710	11319151	Breast muscle pH QTL (157157)	1	7050235	16305108	1:7050235-16305108	Breast muscle pH
1351	inside	S184	1	11097710	11319151	Breast muscle pH QTL (157157)	1	7050235	16305108	1:7050235-16305108	Breast muscle pH
1352	inside	S185	1	14517630	14539109	Breast muscle pH QTL (157157)	1	7050235	16305108	1:7050235-16305108	Breast muscle pH
1353	inside	S185	1	14517630	14539109	Breast muscle pH QTL (157157)	1	7050235	16305108	1:7050235-16305108	Breast muscle pH
1354	inside	S185	1	14517630	14539109	Breast muscle pH QTL (157157)	1	7050235	16305108	1:7050235-16305108	Breast muscle pH
1355	inside	S186	1	27008067	27009822	Breast muscle pH QTL (157158)	1	18755135	29764967	1:18755135-29764967	Breast muscle pH
1356	inside	S186	1	27008067	27009822	Breast muscle pH QTL (157158)	1	18755135	29764967	1:18755135-29764967	Breast muscle pH
1357	inside	S186	1	27008067	27009822	Breast muscle pH QTL (157158)	1	18755135	29764967	1:18755135-29764967	Breast muscle pH
1358	inside	S187	1	51579931	51594807	Body weight (9 days) QTL (96626)	1	45630160	54663171	1:45630160-54663171	Body weight (9 days)
1359	inside	S187	1	51579931	51594807	Body weight (9 days) QTL (96626)	1	45630160	54663171	1:45630160-54663171	Body weight (9 days)
1360	inside	S187	1	51579931	51594807	Body weight (9 days) QTL (96626)	1	45630160	54663171	1:45630160-54663171	Body weight (9 days)
1361	inside	S187	1	51579931	51594807	Duodenum weight QTL (96627)	1	51249128	55259649	1:51249128-55259649	Duodenum weight
1362	inside	S187	1	51579931	51594807	Duodenum weight QTL (96627)	1	51249128	55259649	1:51249128-55259649	Duodenum weight
1363	inside	S187	1	51579931	51594807	Duodenum weight QTL (96627)	1	51249128	55259649	1:51249128-55259649	Duodenum weight
1364	inside	S188	1	51594852	51642954	Body weight (9 days) QTL (96626)	1	45630160	54663171	1:45630160-54663171	Body weight (9 days)
1365	inside	S188	1	51594852	51642954	Body weight (9 days) QTL (96626)	1	45630160	54663171	1:45630160-54663171	Body weight (9 days)
1366	inside	S188	1	51594852	51642954	Body weight (9 days) QTL (96626)	1	45630160	54663171	1:45630160-54663171	Body weight (9 days)
1367	inside	S188	1	51594852	51642954	Duodenum weight QTL (96627)	1	51249128	55259649	1:51249128-55259649	Duodenum weight
1368	inside	S188	1	51594852	51642954	Duodenum weight QTL (96627)	1	51249128	55259649	1:51249128-55259649	Duodenum weight
1369	inside	S188	1	51594852	51642954	Duodenum weight QTL (96627)	1	51249128	55259649	1:51249128-55259649	Duodenum weight
1370	inside	S189	1	51643039	51751174	Body weight (9 days) QTL (96626)	1	45630160	54663171	1:45630160-54663171	Body weight (9 days)
1371	inside	S189	1	51643039	51751174	Body weight (9 days) QTL (96626)	1	45630160	54663171	1:45630160-54663171	Body weight (9 days)
1372	inside	S189	1	51643039	51751174	Body weight (9 days) QTL (96626)	1	45630160	54663171	1:45630160-54663171	Body weight (9 days)
1373	inside	S189	1	51643039	51751174	Duodenum weight QTL (96627)	1	51249128	55259649	1:51249128-55259649	Duodenum weight
1374	inside	S189	1	51643039	51751174	Duodenum weight QTL (96627)	1	51249128	55259649	1:51249128-55259649	Duodenum weight
1375	inside	S189	1	51643039	51751174	Duodenum weight QTL (96627)	1	51249128	55259649	1:51249128-55259649	Duodenum weight
1376	inside	S190	1	66404488	66534354	Eggshell strength QTL (57888)	1	57193340	70233817	1:57193340-70233817	Eggshell strength
1377	inside	S190	1	66404488	66534354	Eggshell strength QTL (57888)	1	57193340	70233817	1:57193340-70233817	Eggshell strength
1378	inside	S190	1	66404488	66534354	Eggshell strength QTL (57888)	1	57193340	70233817	1:57193340-70233817	Eggshell strength
1379	inside	S190	1	66404488	66534354	Eggshell strength QTL (57887)	1	59582719	71312275	1:59582719-71312275	Eggshell strength
1380	inside	S190	1	66404488	66534354	Eggshell strength QTL (57887)	1	59582719	71312275	1:59582719-71312275	Eggshell strength
1381	inside	S190	1	66404488	66534354	Eggshell strength QTL (57887)	1	59582719	71312275	1:59582719-71312275	Eggshell strength
1382	inside	S190	1	66404488	66534354	Eggshell thickness QTL (57895)	1	59603682	67710826	1:59603682-67710826	Eggshell thickness
1383	inside	S190	1	66404488	66534354	Eggshell thickness QTL (57895)	1	59603682	67710826	1:59603682-67710826	Eggshell thickness
1384	inside	S190	1	66404488	66534354	Eggshell thickness QTL (57895)	1	59603682	67710826	1:59603682-67710826	Eggshell thickness
1385	inside	S190	1	66404488	66534354	Eggshell strength QTL (57882)	1	60016984	67515526	1:60016984-67515526	Eggshell strength
1386	inside	S190	1	66404488	66534354	Eggshell strength QTL (57882)	1	60016984	67515526	1:60016984-67515526	Eggshell strength
1387	inside	S190	1	66404488	66534354	Eggshell strength QTL (57882)	1	60016984	67515526	1:60016984-67515526	Eggshell strength
1388	inside	S190	1	66404488	66534354	Eggshell thickness QTL (57893)	1	60050566	67585590	1:60050566-67585590	Eggshell thickness
1389	inside	S190	1	66404488	66534354	Eggshell thickness QTL (57893)	1	60050566	67585590	1:60050566-67585590	Eggshell thickness
1390	inside	S190	1	66404488	66534354	Eggshell thickness QTL (57893)	1	60050566	67585590	1:60050566-67585590	Eggshell thickness
1391	inside	S190	1	66404488	66534354	Eggshell weight QTL (57904)	1	60050566	68042798	1:60050566-68042798	Eggshell weight
1392	inside	S190	1	66404488	66534354	Eggshell weight QTL (57904)	1	60050566	68042798	1:60050566-68042798	Eggshell weight
1393	inside	S190	1	66404488	66534354	Eggshell weight QTL (57904)	1	60050566	68042798	1:60050566-68042798	Eggshell weight
1394	inside	S190	1	66404488	66534354	Eggshell thickness QTL (57894)	1	60283799	67819536	1:60283799-67819536	Eggshell thickness
1395	inside	S190	1	66404488	66534354	Eggshell thickness QTL (57894)	1	60283799	67819536	1:60283799-67819536	Eggshell thickness
1396	inside	S190	1	66404488	66534354	Eggshell thickness QTL (57894)	1	60283799	67819536	1:60283799-67819536	Eggshell thickness
1397	inside	S190	1	66404488	66534354	Eggshell weight QTL (57909)	1	60283799	68873827	1:60283799-68873827	Eggshell weight
1398	inside	S190	1	66404488	66534354	Eggshell weight QTL (57909)	1	60283799	68873827	1:60283799-68873827	Eggshell weight
1399	inside	S190	1	66404488	66534354	Eggshell weight QTL (57909)	1	60283799	68873827	1:60283799-68873827	Eggshell weight
1400	inside	S190	1	66404488	66534354	Eggshell thickness QTL (57896)	1	60283799	70298736	1:60283799-70298736	Eggshell thickness
1401	inside	S190	1	66404488	66534354	Eggshell thickness QTL (57896)	1	60283799	70298736	1:60283799-70298736	Eggshell thickness
1402	inside	S190	1	66404488	66534354	Eggshell thickness QTL (57896)	1	60283799	70298736	1:60283799-70298736	Eggshell thickness
1403	downstream	S190	1	66404488	66534354	Eggshell thickness QTL (57892)	1	60391118	66459798	1:60391118-66459798	Eggshell thickness
1404	inside	S190	1	66404488	66534354	Eggshell strength QTL (57886)	1	60391118	67819536	1:60391118-67819536	Eggshell strength
1405	inside	S190	1	66404488	66534354	Eggshell strength QTL (57886)	1	60391118	67819536	1:60391118-67819536	Eggshell strength
1406	inside	S190	1	66404488	66534354	Eggshell strength QTL (57886)	1	60391118	67819536	1:60391118-67819536	Eggshell strength
1407	inside	S190	1	66404488	66534354	Eggshell weight QTL (57907)	1	60391118	67872964	1:60391118-67872964	Eggshell weight
1408	inside	S190	1	66404488	66534354	Eggshell weight QTL (57907)	1	60391118	67872964	1:60391118-67872964	Eggshell weight
1409	inside	S190	1	66404488	66534354	Eggshell weight QTL (57907)	1	60391118	67872964	1:60391118-67872964	Eggshell weight
1410	inside	S190	1	66404488	66534354	Eggshell strength QTL (57911)	1	60422421	66871253	1:60422421-66871253	Eggshell strength
1411	inside	S190	1	66404488	66534354	Eggshell strength QTL (57911)	1	60422421	66871253	1:60422421-66871253	Eggshell strength
1412	inside	S190	1	66404488	66534354	Eggshell strength QTL (57911)	1	60422421	66871253	1:60422421-66871253	Eggshell strength
1413	inside	S190	1	66404488	66534354	Eggshell strength QTL (57881)	1	60445838	68274419	1:60445838-68274419	Eggshell strength
1414	inside	S190	1	66404488	66534354	Eggshell strength QTL (57881)	1	60445838	68274419	1:60445838-68274419	Eggshell strength
1415	inside	S190	1	66404488	66534354	Eggshell strength QTL (57881)	1	60445838	68274419	1:60445838-68274419	Eggshell strength
1416	inside	S190	1	66404488	66534354	Eggshell strength QTL (57885)	1	60528020	67823720	1:60528020-67823720	Eggshell strength
1417	inside	S190	1	66404488	66534354	Eggshell strength QTL (57885)	1	60528020	67823720	1:60528020-67823720	Eggshell strength
1418	inside	S190	1	66404488	66534354	Eggshell strength QTL (57885)	1	60528020	67823720	1:60528020-67823720	Eggshell strength
1419	inside	S190	1	66404488	66534354	Eggshell strength QTL (57883)	1	60549759	66961582	1:60549759-66961582	Eggshell strength
1420	inside	S190	1	66404488	66534354	Eggshell strength QTL (57883)	1	60549759	66961582	1:60549759-66961582	Eggshell strength
1421	inside	S190	1	66404488	66534354	Eggshell strength QTL (57883)	1	60549759	66961582	1:60549759-66961582	Eggshell strength
1422	inside	S190	1	66404488	66534354	Eggshell thickness QTL (57912)	1	60690154	67671657	1:60690154-67671657	Eggshell thickness
1423	inside	S190	1	66404488	66534354	Eggshell thickness QTL (57912)	1	60690154	67671657	1:60690154-67671657	Eggshell thickness
1424	inside	S190	1	66404488	66534354	Eggshell thickness QTL (57912)	1	60690154	67671657	1:60690154-67671657	Eggshell thickness
1425	inside	S190	1	66404488	66534354	Eggshell thickness QTL (57890)	1	60690154	68012763	1:60690154-68012763	Eggshell thickness
1426	inside	S190	1	66404488	66534354	Eggshell thickness QTL (57890)	1	60690154	68012763	1:60690154-68012763	Eggshell thickness
1427	inside	S190	1	66404488	66534354	Eggshell thickness QTL (57890)	1	60690154	68012763	1:60690154-68012763	Eggshell thickness
1428	inside	S190	1	66404488	66534354	Eggshell weight QTL (57905)	1	60716847	68252598	1:60716847-68252598	Eggshell weight
1429	inside	S190	1	66404488	66534354	Eggshell weight QTL (57905)	1	60716847	68252598	1:60716847-68252598	Eggshell weight
1430	inside	S190	1	66404488	66534354	Eggshell weight QTL (57905)	1	60716847	68252598	1:60716847-68252598	Eggshell weight
1431	inside	S190	1	66404488	66534354	Eggshell strength QTL (57884)	1	60904933	67819536	1:60904933-67819536	Eggshell strength
1432	inside	S190	1	66404488	66534354	Eggshell strength QTL (57884)	1	60904933	67819536	1:60904933-67819536	Eggshell strength
1433	inside	S190	1	66404488	66534354	Eggshell strength QTL (57884)	1	60904933	67819536	1:60904933-67819536	Eggshell strength
1434	inside	S190	1	66404488	66534354	Eggshell weight QTL (57910)	1	60919162	68453587	1:60919162-68453587	Eggshell weight
1435	inside	S190	1	66404488	66534354	Eggshell weight QTL (57910)	1	60919162	68453587	1:60919162-68453587	Eggshell weight
1436	inside	S190	1	66404488	66534354	Eggshell weight QTL (57910)	1	60919162	68453587	1:60919162-68453587	Eggshell weight
1437	inside	S190	1	66404488	66534354	Eggshell weight QTL (57906)	1	61037405	68341652	1:61037405-68341652	Eggshell weight
1438	inside	S190	1	66404488	66534354	Eggshell weight QTL (57906)	1	61037405	68341652	1:61037405-68341652	Eggshell weight
1439	inside	S190	1	66404488	66534354	Eggshell weight QTL (57906)	1	61037405	68341652	1:61037405-68341652	Eggshell weight
1440	inside	S190	1	66404488	66534354	Eggshell weight QTL (57908)	1	61037405	68341652	1:61037405-68341652	Eggshell weight
1441	inside	S190	1	66404488	66534354	Eggshell weight QTL (57908)	1	61037405	68341652	1:61037405-68341652	Eggshell weight
1442	inside	S190	1	66404488	66534354	Eggshell weight QTL (57908)	1	61037405	68341652	1:61037405-68341652	Eggshell weight
1443	inside	S190	1	66404488	66534354	Eggshell thickness QTL (57891)	1	61069026	67370280	1:61069026-67370280	Eggshell thickness
1444	inside	S190	1	66404488	66534354	Eggshell thickness QTL (57891)	1	61069026	67370280	1:61069026-67370280	Eggshell thickness
1445	inside	S190	1	66404488	66534354	Eggshell thickness QTL (57891)	1	61069026	67370280	1:61069026-67370280	Eggshell thickness
1446	inside	S190	1	66404488	66534354	Eggshell weight QTL (57902)	1	61276286	68584125	1:61276286-68584125	Eggshell weight
1447	inside	S190	1	66404488	66534354	Eggshell weight QTL (57902)	1	61276286	68584125	1:61276286-68584125	Eggshell weight
1448	inside	S190	1	66404488	66534354	Eggshell weight QTL (57902)	1	61276286	68584125	1:61276286-68584125	Eggshell weight
1449	inside	S190	1	66404488	66534354	Eggshell weight QTL (57898)	1	61817137	67417984	1:61817137-67417984	Eggshell weight
1450	inside	S190	1	66404488	66534354	Eggshell weight QTL (57898)	1	61817137	67417984	1:61817137-67417984	Eggshell weight
1451	inside	S190	1	66404488	66534354	Eggshell weight QTL (57898)	1	61817137	67417984	1:61817137-67417984	Eggshell weight
1452	inside	S190	1	66404488	66534354	Eggshell thickness QTL (57889)	1	61845777	67819536	1:61845777-67819536	Eggshell thickness
1453	inside	S190	1	66404488	66534354	Eggshell thickness QTL (57889)	1	61845777	67819536	1:61845777-67819536	Eggshell thickness
1454	inside	S190	1	66404488	66534354	Eggshell thickness QTL (57889)	1	61845777	67819536	1:61845777-67819536	Eggshell thickness
1455	inside	S190	1	66404488	66534354	Body weight (112 days) QTL (62163)	1	62297345	67819536	1:62297345-67819536	Body weight (112 days)
1456	inside	S190	1	66404488	66534354	Body weight (112 days) QTL (62163)	1	62297345	67819536	1:62297345-67819536	Body weight (112 days)
1457	inside	S190	1	66404488	66534354	Body weight (112 days) QTL (62163)	1	62297345	67819536	1:62297345-67819536	Body weight (112 days)
1458	inside	S190	1	66404488	66534354	Body weight (70 days) QTL (62153)	1	62297345	67819536	1:62297345-67819536	Body weight (70 days)
1459	inside	S190	1	66404488	66534354	Body weight (70 days) QTL (62153)	1	62297345	67819536	1:62297345-67819536	Body weight (70 days)
1460	inside	S190	1	66404488	66534354	Body weight (70 days) QTL (62153)	1	62297345	67819536	1:62297345-67819536	Body weight (70 days)
1461	inside	S190	1	66404488	66534354	Body weight (84 days) QTL (62158)	1	62297345	67819536	1:62297345-67819536	Body weight (84 days)
1462	inside	S190	1	66404488	66534354	Body weight (84 days) QTL (62158)	1	62297345	67819536	1:62297345-67819536	Body weight (84 days)
1463	inside	S190	1	66404488	66534354	Body weight (84 days) QTL (62158)	1	62297345	67819536	1:62297345-67819536	Body weight (84 days)
1464	inside	S190	1	66404488	66534354	Body weight (98 days) QTL (62161)	1	62297345	67819536	1:62297345-67819536	Body weight (98 days)
1465	inside	S190	1	66404488	66534354	Body weight (98 days) QTL (62161)	1	62297345	67819536	1:62297345-67819536	Body weight (98 days)
1466	inside	S190	1	66404488	66534354	Body weight (98 days) QTL (62161)	1	62297345	67819536	1:62297345-67819536	Body weight (98 days)
1467	inside	S190	1	66404488	66534354	Egg number QTL (64486)	1	62297345	67819536	1:62297345-67819536	Egg number
1468	inside	S190	1	66404488	66534354	Egg number QTL (64486)	1	62297345	67819536	1:62297345-67819536	Egg number
1469	inside	S190	1	66404488	66534354	Egg number QTL (64486)	1	62297345	67819536	1:62297345-67819536	Egg number
1470	inside	S190	1	66404488	66534354	Egg weight QTL (63771)	1	62297345	67819536	1:62297345-67819536	Egg weight
1471	inside	S190	1	66404488	66534354	Egg weight QTL (63771)	1	62297345	67819536	1:62297345-67819536	Egg weight
1472	inside	S190	1	66404488	66534354	Egg weight QTL (63771)	1	62297345	67819536	1:62297345-67819536	Egg weight
1473	inside	S190	1	66404488	66534354	Egg weight QTL (63772)	1	62297345	67819536	1:62297345-67819536	Egg weight
1474	inside	S190	1	66404488	66534354	Egg weight QTL (63772)	1	62297345	67819536	1:62297345-67819536	Egg weight
1475	inside	S190	1	66404488	66534354	Egg weight QTL (63772)	1	62297345	67819536	1:62297345-67819536	Egg weight
1476	inside	S190	1	66404488	66534354	Egg weight QTL (63773)	1	62297345	67819536	1:62297345-67819536	Egg weight
1477	inside	S190	1	66404488	66534354	Egg weight QTL (63773)	1	62297345	67819536	1:62297345-67819536	Egg weight
1478	inside	S190	1	66404488	66534354	Egg weight QTL (63773)	1	62297345	67819536	1:62297345-67819536	Egg weight
1479	inside	S190	1	66404488	66534354	Egg weight QTL (63774)	1	62297345	67819536	1:62297345-67819536	Egg weight
1480	inside	S190	1	66404488	66534354	Egg weight QTL (63774)	1	62297345	67819536	1:62297345-67819536	Egg weight
1481	inside	S190	1	66404488	66534354	Egg weight QTL (63774)	1	62297345	67819536	1:62297345-67819536	Egg weight
1482	inside	S190	1	66404488	66534354	Egg weight QTL (63775)	1	62297345	67819536	1:62297345-67819536	Egg weight
1483	inside	S190	1	66404488	66534354	Egg weight QTL (63775)	1	62297345	67819536	1:62297345-67819536	Egg weight
1484	inside	S190	1	66404488	66534354	Egg weight QTL (63775)	1	62297345	67819536	1:62297345-67819536	Egg weight
1485	inside	S190	1	66404488	66534354	Egg weight QTL (63776)	1	62297345	67819536	1:62297345-67819536	Egg weight
1486	inside	S190	1	66404488	66534354	Egg weight QTL (63776)	1	62297345	67819536	1:62297345-67819536	Egg weight
1487	inside	S190	1	66404488	66534354	Egg weight QTL (63776)	1	62297345	67819536	1:62297345-67819536	Egg weight
1488	inside	S190	1	66404488	66534354	Egg weight QTL (63777)	1	62297345	67819536	1:62297345-67819536	Egg weight
1489	inside	S190	1	66404488	66534354	Egg weight QTL (63777)	1	62297345	67819536	1:62297345-67819536	Egg weight
1490	inside	S190	1	66404488	66534354	Egg weight QTL (63777)	1	62297345	67819536	1:62297345-67819536	Egg weight
1491	inside	S190	1	66404488	66534354	Egg weight QTL (63778)	1	62297345	67819536	1:62297345-67819536	Egg weight
1492	inside	S190	1	66404488	66534354	Egg weight QTL (63778)	1	62297345	67819536	1:62297345-67819536	Egg weight
1493	inside	S190	1	66404488	66534354	Egg weight QTL (63778)	1	62297345	67819536	1:62297345-67819536	Egg weight
1494	inside	S190	1	66404488	66534354	Egg weight QTL (63779)	1	62297345	67819536	1:62297345-67819536	Egg weight
1495	inside	S190	1	66404488	66534354	Egg weight QTL (63779)	1	62297345	67819536	1:62297345-67819536	Egg weight
1496	inside	S190	1	66404488	66534354	Egg weight QTL (63779)	1	62297345	67819536	1:62297345-67819536	Egg weight
1497	inside	S190	1	66404488	66534354	Egg weight QTL (63780)	1	62297345	67819536	1:62297345-67819536	Egg weight
1498	inside	S190	1	66404488	66534354	Egg weight QTL (63780)	1	62297345	67819536	1:62297345-67819536	Egg weight
1499	inside	S190	1	66404488	66534354	Egg weight QTL (63780)	1	62297345	67819536	1:62297345-67819536	Egg weight
1500	inside	S190	1	66404488	66534354	Egg weight QTL (63781)	1	62297345	67819536	1:62297345-67819536	Egg weight
1501	inside	S190	1	66404488	66534354	Egg weight QTL (63781)	1	62297345	67819536	1:62297345-67819536	Egg weight
1502	inside	S190	1	66404488	66534354	Egg weight QTL (63781)	1	62297345	67819536	1:62297345-67819536	Egg weight
1503	inside	S190	1	66404488	66534354	Egg weight QTL (63782)	1	62297345	67819536	1:62297345-67819536	Egg weight
1504	inside	S190	1	66404488	66534354	Egg weight QTL (63782)	1	62297345	67819536	1:62297345-67819536	Egg weight
1505	inside	S190	1	66404488	66534354	Egg weight QTL (63782)	1	62297345	67819536	1:62297345-67819536	Egg weight
1506	inside	S190	1	66404488	66534354	Egg weight QTL (63783)	1	62297345	67819536	1:62297345-67819536	Egg weight
1507	inside	S190	1	66404488	66534354	Egg weight QTL (63783)	1	62297345	67819536	1:62297345-67819536	Egg weight
1508	inside	S190	1	66404488	66534354	Egg weight QTL (63783)	1	62297345	67819536	1:62297345-67819536	Egg weight
1509	inside	S190	1	66404488	66534354	Egg weight QTL (63784)	1	62297345	67819536	1:62297345-67819536	Egg weight
1510	inside	S190	1	66404488	66534354	Egg weight QTL (63784)	1	62297345	67819536	1:62297345-67819536	Egg weight
1511	inside	S190	1	66404488	66534354	Egg weight QTL (63784)	1	62297345	67819536	1:62297345-67819536	Egg weight
1512	inside	S190	1	66404488	66534354	Egg weight QTL (63785)	1	62297345	67819536	1:62297345-67819536	Egg weight
1513	inside	S190	1	66404488	66534354	Egg weight QTL (63785)	1	62297345	67819536	1:62297345-67819536	Egg weight
1514	inside	S190	1	66404488	66534354	Egg weight QTL (63785)	1	62297345	67819536	1:62297345-67819536	Egg weight
1515	inside	S190	1	66404488	66534354	Egg weight QTL (63786)	1	62297345	67819536	1:62297345-67819536	Egg weight
1516	inside	S190	1	66404488	66534354	Egg weight QTL (63786)	1	62297345	67819536	1:62297345-67819536	Egg weight
1517	inside	S190	1	66404488	66534354	Egg weight QTL (63786)	1	62297345	67819536	1:62297345-67819536	Egg weight
1518	inside	S190	1	66404488	66534354	Egg weight QTL (63787)	1	62297345	67819536	1:62297345-67819536	Egg weight
1519	inside	S190	1	66404488	66534354	Egg weight QTL (63787)	1	62297345	67819536	1:62297345-67819536	Egg weight
1520	inside	S190	1	66404488	66534354	Egg weight QTL (63787)	1	62297345	67819536	1:62297345-67819536	Egg weight
1521	inside	S190	1	66404488	66534354	Egg weight QTL (63788)	1	62297345	67819536	1:62297345-67819536	Egg weight
1522	inside	S190	1	66404488	66534354	Egg weight QTL (63788)	1	62297345	67819536	1:62297345-67819536	Egg weight
1523	inside	S190	1	66404488	66534354	Egg weight QTL (63788)	1	62297345	67819536	1:62297345-67819536	Egg weight
1524	inside	S190	1	66404488	66534354	Egg weight QTL (63789)	1	62297345	67819536	1:62297345-67819536	Egg weight
1525	inside	S190	1	66404488	66534354	Egg weight QTL (63789)	1	62297345	67819536	1:62297345-67819536	Egg weight
1526	inside	S190	1	66404488	66534354	Egg weight QTL (63789)	1	62297345	67819536	1:62297345-67819536	Egg weight
1527	inside	S190	1	66404488	66534354	Egg weight QTL (63790)	1	62297345	67819536	1:62297345-67819536	Egg weight
1528	inside	S190	1	66404488	66534354	Egg weight QTL (63790)	1	62297345	67819536	1:62297345-67819536	Egg weight
1529	inside	S190	1	66404488	66534354	Egg weight QTL (63790)	1	62297345	67819536	1:62297345-67819536	Egg weight
1530	inside	S190	1	66404488	66534354	Egg weight QTL (63791)	1	62297345	67819536	1:62297345-67819536	Egg weight
1531	inside	S190	1	66404488	66534354	Egg weight QTL (63791)	1	62297345	67819536	1:62297345-67819536	Egg weight
1532	inside	S190	1	66404488	66534354	Egg weight QTL (63791)	1	62297345	67819536	1:62297345-67819536	Egg weight
1533	inside	S190	1	66404488	66534354	Egg weight QTL (63792)	1	62297345	67819536	1:62297345-67819536	Egg weight
1534	inside	S190	1	66404488	66534354	Egg weight QTL (63792)	1	62297345	67819536	1:62297345-67819536	Egg weight
1535	inside	S190	1	66404488	66534354	Egg weight QTL (63792)	1	62297345	67819536	1:62297345-67819536	Egg weight
1536	inside	S190	1	66404488	66534354	Egg weight QTL (63793)	1	62297345	67819536	1:62297345-67819536	Egg weight
1537	inside	S190	1	66404488	66534354	Egg weight QTL (63793)	1	62297345	67819536	1:62297345-67819536	Egg weight
1538	inside	S190	1	66404488	66534354	Egg weight QTL (63793)	1	62297345	67819536	1:62297345-67819536	Egg weight
1539	inside	S190	1	66404488	66534354	Egg weight QTL (63794)	1	62297345	67819536	1:62297345-67819536	Egg weight
1540	inside	S190	1	66404488	66534354	Egg weight QTL (63794)	1	62297345	67819536	1:62297345-67819536	Egg weight
1541	inside	S190	1	66404488	66534354	Egg weight QTL (63794)	1	62297345	67819536	1:62297345-67819536	Egg weight
1542	inside	S190	1	66404488	66534354	Egg weight QTL (63795)	1	62297345	67819536	1:62297345-67819536	Egg weight
1543	inside	S190	1	66404488	66534354	Egg weight QTL (63795)	1	62297345	67819536	1:62297345-67819536	Egg weight
1544	inside	S190	1	66404488	66534354	Egg weight QTL (63795)	1	62297345	67819536	1:62297345-67819536	Egg weight
1545	inside	S190	1	66404488	66534354	Egg weight QTL (63796)	1	62297345	67819536	1:62297345-67819536	Egg weight
1546	inside	S190	1	66404488	66534354	Egg weight QTL (63796)	1	62297345	67819536	1:62297345-67819536	Egg weight
1547	inside	S190	1	66404488	66534354	Egg weight QTL (63796)	1	62297345	67819536	1:62297345-67819536	Egg weight
1548	inside	S190	1	66404488	66534354	Egg weight QTL (63797)	1	62297345	67819536	1:62297345-67819536	Egg weight
1549	inside	S190	1	66404488	66534354	Egg weight QTL (63797)	1	62297345	67819536	1:62297345-67819536	Egg weight
1550	inside	S190	1	66404488	66534354	Egg weight QTL (63797)	1	62297345	67819536	1:62297345-67819536	Egg weight
1551	inside	S190	1	66404488	66534354	Egg weight QTL (63798)	1	62297345	67819536	1:62297345-67819536	Egg weight
1552	inside	S190	1	66404488	66534354	Egg weight QTL (63798)	1	62297345	67819536	1:62297345-67819536	Egg weight
1553	inside	S190	1	66404488	66534354	Egg weight QTL (63798)	1	62297345	67819536	1:62297345-67819536	Egg weight
1554	inside	S190	1	66404488	66534354	Egg weight QTL (63799)	1	62297345	67819536	1:62297345-67819536	Egg weight
1555	inside	S190	1	66404488	66534354	Egg weight QTL (63799)	1	62297345	67819536	1:62297345-67819536	Egg weight
1556	inside	S190	1	66404488	66534354	Egg weight QTL (63799)	1	62297345	67819536	1:62297345-67819536	Egg weight
1557	inside	S190	1	66404488	66534354	Egg weight QTL (63800)	1	62297345	67819536	1:62297345-67819536	Egg weight
1558	inside	S190	1	66404488	66534354	Egg weight QTL (63800)	1	62297345	67819536	1:62297345-67819536	Egg weight
1559	inside	S190	1	66404488	66534354	Egg weight QTL (63800)	1	62297345	67819536	1:62297345-67819536	Egg weight
1560	inside	S190	1	66404488	66534354	Egg weight QTL (63801)	1	62297345	67819536	1:62297345-67819536	Egg weight
1561	inside	S190	1	66404488	66534354	Egg weight QTL (63801)	1	62297345	67819536	1:62297345-67819536	Egg weight
1562	inside	S190	1	66404488	66534354	Egg weight QTL (63801)	1	62297345	67819536	1:62297345-67819536	Egg weight
1563	inside	S190	1	66404488	66534354	Egg weight QTL (63802)	1	62297345	67819536	1:62297345-67819536	Egg weight
1564	inside	S190	1	66404488	66534354	Egg weight QTL (63802)	1	62297345	67819536	1:62297345-67819536	Egg weight
1565	inside	S190	1	66404488	66534354	Egg weight QTL (63802)	1	62297345	67819536	1:62297345-67819536	Egg weight
1566	inside	S190	1	66404488	66534354	Egg weight QTL (63803)	1	62297345	67819536	1:62297345-67819536	Egg weight
1567	inside	S190	1	66404488	66534354	Egg weight QTL (63803)	1	62297345	67819536	1:62297345-67819536	Egg weight
1568	inside	S190	1	66404488	66534354	Egg weight QTL (63803)	1	62297345	67819536	1:62297345-67819536	Egg weight
1569	inside	S190	1	66404488	66534354	Egg weight QTL (63804)	1	62297345	67819536	1:62297345-67819536	Egg weight
1570	inside	S190	1	66404488	66534354	Egg weight QTL (63804)	1	62297345	67819536	1:62297345-67819536	Egg weight
1571	inside	S190	1	66404488	66534354	Egg weight QTL (63804)	1	62297345	67819536	1:62297345-67819536	Egg weight
1572	inside	S190	1	66404488	66534354	Egg weight QTL (63805)	1	62297345	67819536	1:62297345-67819536	Egg weight
1573	inside	S190	1	66404488	66534354	Egg weight QTL (63805)	1	62297345	67819536	1:62297345-67819536	Egg weight
1574	inside	S190	1	66404488	66534354	Egg weight QTL (63805)	1	62297345	67819536	1:62297345-67819536	Egg weight
1575	inside	S190	1	66404488	66534354	Egg weight QTL (63806)	1	62297345	67819536	1:62297345-67819536	Egg weight
1576	inside	S190	1	66404488	66534354	Egg weight QTL (63806)	1	62297345	67819536	1:62297345-67819536	Egg weight
1577	inside	S190	1	66404488	66534354	Egg weight QTL (63806)	1	62297345	67819536	1:62297345-67819536	Egg weight
1578	inside	S190	1	66404488	66534354	Egg weight QTL (63807)	1	62297345	67819536	1:62297345-67819536	Egg weight
1579	inside	S190	1	66404488	66534354	Egg weight QTL (63807)	1	62297345	67819536	1:62297345-67819536	Egg weight
1580	inside	S190	1	66404488	66534354	Egg weight QTL (63807)	1	62297345	67819536	1:62297345-67819536	Egg weight
1581	inside	S190	1	66404488	66534354	Egg weight QTL (63808)	1	62297345	67819536	1:62297345-67819536	Egg weight
1582	inside	S190	1	66404488	66534354	Egg weight QTL (63808)	1	62297345	67819536	1:62297345-67819536	Egg weight
1583	inside	S190	1	66404488	66534354	Egg weight QTL (63808)	1	62297345	67819536	1:62297345-67819536	Egg weight
1584	inside	S190	1	66404488	66534354	Egg weight QTL (63809)	1	62297345	67819536	1:62297345-67819536	Egg weight
1585	inside	S190	1	66404488	66534354	Egg weight QTL (63809)	1	62297345	67819536	1:62297345-67819536	Egg weight
1586	inside	S190	1	66404488	66534354	Egg weight QTL (63809)	1	62297345	67819536	1:62297345-67819536	Egg weight
1587	inside	S190	1	66404488	66534354	Egg weight QTL (63810)	1	62297345	67819536	1:62297345-67819536	Egg weight
1588	inside	S190	1	66404488	66534354	Egg weight QTL (63810)	1	62297345	67819536	1:62297345-67819536	Egg weight
1589	inside	S190	1	66404488	66534354	Egg weight QTL (63810)	1	62297345	67819536	1:62297345-67819536	Egg weight
1590	inside	S190	1	66404488	66534354	Egg weight QTL (63811)	1	62297345	67819536	1:62297345-67819536	Egg weight
1591	inside	S190	1	66404488	66534354	Egg weight QTL (63811)	1	62297345	67819536	1:62297345-67819536	Egg weight
1592	inside	S190	1	66404488	66534354	Egg weight QTL (63811)	1	62297345	67819536	1:62297345-67819536	Egg weight
1593	inside	S190	1	66404488	66534354	Egg weight QTL (63812)	1	62297345	67819536	1:62297345-67819536	Egg weight
1594	inside	S190	1	66404488	66534354	Egg weight QTL (63812)	1	62297345	67819536	1:62297345-67819536	Egg weight
1595	inside	S190	1	66404488	66534354	Egg weight QTL (63812)	1	62297345	67819536	1:62297345-67819536	Egg weight
1596	inside	S190	1	66404488	66534354	Egg weight QTL (63813)	1	62297345	67819536	1:62297345-67819536	Egg weight
1597	inside	S190	1	66404488	66534354	Egg weight QTL (63813)	1	62297345	67819536	1:62297345-67819536	Egg weight
1598	inside	S190	1	66404488	66534354	Egg weight QTL (63813)	1	62297345	67819536	1:62297345-67819536	Egg weight
1599	inside	S190	1	66404488	66534354	Egg weight QTL (63814)	1	62297345	67819536	1:62297345-67819536	Egg weight
1600	inside	S190	1	66404488	66534354	Egg weight QTL (63814)	1	62297345	67819536	1:62297345-67819536	Egg weight
1601	inside	S190	1	66404488	66534354	Egg weight QTL (63814)	1	62297345	67819536	1:62297345-67819536	Egg weight
1602	inside	S190	1	66404488	66534354	Egg weight QTL (63815)	1	62297345	67819536	1:62297345-67819536	Egg weight
1603	inside	S190	1	66404488	66534354	Egg weight QTL (63815)	1	62297345	67819536	1:62297345-67819536	Egg weight
1604	inside	S190	1	66404488	66534354	Egg weight QTL (63815)	1	62297345	67819536	1:62297345-67819536	Egg weight
1605	inside	S190	1	66404488	66534354	Egg weight QTL (63816)	1	62297345	67819536	1:62297345-67819536	Egg weight
1606	inside	S190	1	66404488	66534354	Egg weight QTL (63816)	1	62297345	67819536	1:62297345-67819536	Egg weight
1607	inside	S190	1	66404488	66534354	Egg weight QTL (63816)	1	62297345	67819536	1:62297345-67819536	Egg weight
1608	inside	S190	1	66404488	66534354	Egg weight QTL (63817)	1	62297345	67819536	1:62297345-67819536	Egg weight
1609	inside	S190	1	66404488	66534354	Egg weight QTL (63817)	1	62297345	67819536	1:62297345-67819536	Egg weight
1610	inside	S190	1	66404488	66534354	Egg weight QTL (63817)	1	62297345	67819536	1:62297345-67819536	Egg weight
1611	inside	S190	1	66404488	66534354	Egg weight QTL (63818)	1	62297345	67819536	1:62297345-67819536	Egg weight
1612	inside	S190	1	66404488	66534354	Egg weight QTL (63818)	1	62297345	67819536	1:62297345-67819536	Egg weight
1613	inside	S190	1	66404488	66534354	Egg weight QTL (63818)	1	62297345	67819536	1:62297345-67819536	Egg weight
1614	inside	S190	1	66404488	66534354	Egg weight QTL (63819)	1	62297345	67819536	1:62297345-67819536	Egg weight
1615	inside	S190	1	66404488	66534354	Egg weight QTL (63819)	1	62297345	67819536	1:62297345-67819536	Egg weight
1616	inside	S190	1	66404488	66534354	Egg weight QTL (63819)	1	62297345	67819536	1:62297345-67819536	Egg weight
1617	inside	S190	1	66404488	66534354	Egg weight QTL (63820)	1	62297345	67819536	1:62297345-67819536	Egg weight
1618	inside	S190	1	66404488	66534354	Egg weight QTL (63820)	1	62297345	67819536	1:62297345-67819536	Egg weight
1619	inside	S190	1	66404488	66534354	Egg weight QTL (63820)	1	62297345	67819536	1:62297345-67819536	Egg weight
1620	inside	S190	1	66404488	66534354	Egg weight QTL (63821)	1	62297345	67819536	1:62297345-67819536	Egg weight
1621	inside	S190	1	66404488	66534354	Egg weight QTL (63821)	1	62297345	67819536	1:62297345-67819536	Egg weight
1622	inside	S190	1	66404488	66534354	Egg weight QTL (63821)	1	62297345	67819536	1:62297345-67819536	Egg weight
1623	inside	S190	1	66404488	66534354	Egg weight QTL (63822)	1	62297345	67819536	1:62297345-67819536	Egg weight
1624	inside	S190	1	66404488	66534354	Egg weight QTL (63822)	1	62297345	67819536	1:62297345-67819536	Egg weight
1625	inside	S190	1	66404488	66534354	Egg weight QTL (63822)	1	62297345	67819536	1:62297345-67819536	Egg weight
1626	inside	S190	1	66404488	66534354	Egg weight QTL (63823)	1	62297345	67819536	1:62297345-67819536	Egg weight
1627	inside	S190	1	66404488	66534354	Egg weight QTL (63823)	1	62297345	67819536	1:62297345-67819536	Egg weight
1628	inside	S190	1	66404488	66534354	Egg weight QTL (63823)	1	62297345	67819536	1:62297345-67819536	Egg weight
1629	inside	S190	1	66404488	66534354	Egg weight QTL (63824)	1	62297345	67819536	1:62297345-67819536	Egg weight
1630	inside	S190	1	66404488	66534354	Egg weight QTL (63824)	1	62297345	67819536	1:62297345-67819536	Egg weight
1631	inside	S190	1	66404488	66534354	Egg weight QTL (63824)	1	62297345	67819536	1:62297345-67819536	Egg weight
1632	inside	S190	1	66404488	66534354	Egg weight QTL (63825)	1	62297345	67819536	1:62297345-67819536	Egg weight
1633	inside	S190	1	66404488	66534354	Egg weight QTL (63825)	1	62297345	67819536	1:62297345-67819536	Egg weight
1634	inside	S190	1	66404488	66534354	Egg weight QTL (63825)	1	62297345	67819536	1:62297345-67819536	Egg weight
1635	inside	S190	1	66404488	66534354	Egg weight QTL (63826)	1	62297345	67819536	1:62297345-67819536	Egg weight
1636	inside	S190	1	66404488	66534354	Egg weight QTL (63826)	1	62297345	67819536	1:62297345-67819536	Egg weight
1637	inside	S190	1	66404488	66534354	Egg weight QTL (63826)	1	62297345	67819536	1:62297345-67819536	Egg weight
1638	inside	S190	1	66404488	66534354	Egg weight QTL (63827)	1	62297345	67819536	1:62297345-67819536	Egg weight
1639	inside	S190	1	66404488	66534354	Egg weight QTL (63827)	1	62297345	67819536	1:62297345-67819536	Egg weight
1640	inside	S190	1	66404488	66534354	Egg weight QTL (63827)	1	62297345	67819536	1:62297345-67819536	Egg weight
1641	inside	S190	1	66404488	66534354	Egg weight QTL (63828)	1	62297345	67819536	1:62297345-67819536	Egg weight
1642	inside	S190	1	66404488	66534354	Egg weight QTL (63828)	1	62297345	67819536	1:62297345-67819536	Egg weight
1643	inside	S190	1	66404488	66534354	Egg weight QTL (63828)	1	62297345	67819536	1:62297345-67819536	Egg weight
1644	inside	S190	1	66404488	66534354	Egg weight QTL (63829)	1	62297345	67819536	1:62297345-67819536	Egg weight
1645	inside	S190	1	66404488	66534354	Egg weight QTL (63829)	1	62297345	67819536	1:62297345-67819536	Egg weight
1646	inside	S190	1	66404488	66534354	Egg weight QTL (63829)	1	62297345	67819536	1:62297345-67819536	Egg weight
1647	inside	S190	1	66404488	66534354	Egg weight QTL (63925)	1	62297345	67819536	1:62297345-67819536	Egg weight
1648	inside	S190	1	66404488	66534354	Egg weight QTL (63925)	1	62297345	67819536	1:62297345-67819536	Egg weight
1649	inside	S190	1	66404488	66534354	Egg weight QTL (63925)	1	62297345	67819536	1:62297345-67819536	Egg weight
1650	inside	S190	1	66404488	66534354	Egg weight QTL (63927)	1	62297345	67819536	1:62297345-67819536	Egg weight
1651	inside	S190	1	66404488	66534354	Egg weight QTL (63927)	1	62297345	67819536	1:62297345-67819536	Egg weight
1652	inside	S190	1	66404488	66534354	Egg weight QTL (63927)	1	62297345	67819536	1:62297345-67819536	Egg weight
1653	inside	S190	1	66404488	66534354	Egg weight QTL (63928)	1	62297345	67819536	1:62297345-67819536	Egg weight
1654	inside	S190	1	66404488	66534354	Egg weight QTL (63928)	1	62297345	67819536	1:62297345-67819536	Egg weight
1655	inside	S190	1	66404488	66534354	Egg weight QTL (63928)	1	62297345	67819536	1:62297345-67819536	Egg weight
1656	inside	S190	1	66404488	66534354	Egg weight QTL (63929)	1	62297345	67819536	1:62297345-67819536	Egg weight
1657	inside	S190	1	66404488	66534354	Egg weight QTL (63929)	1	62297345	67819536	1:62297345-67819536	Egg weight
1658	inside	S190	1	66404488	66534354	Egg weight QTL (63929)	1	62297345	67819536	1:62297345-67819536	Egg weight
1659	inside	S190	1	66404488	66534354	Eggshell weight QTL (57913)	1	62297345	67819536	1:62297345-67819536	Eggshell weight
1660	inside	S190	1	66404488	66534354	Eggshell weight QTL (57913)	1	62297345	67819536	1:62297345-67819536	Eggshell weight
1661	inside	S190	1	66404488	66534354	Eggshell weight QTL (57913)	1	62297345	67819536	1:62297345-67819536	Eggshell weight
1662	inside	S190	1	66404488	66534354	Intramuscular fat percentage QTL (62096)	1	62297345	67819536	1:62297345-67819536	Intramuscular fat percentage
1663	inside	S190	1	66404488	66534354	Intramuscular fat percentage QTL (62096)	1	62297345	67819536	1:62297345-67819536	Intramuscular fat percentage
1664	inside	S190	1	66404488	66534354	Intramuscular fat percentage QTL (62096)	1	62297345	67819536	1:62297345-67819536	Intramuscular fat percentage
1665	inside	S190	1	66404488	66534354	Intramuscular fat percentage QTL (62097)	1	62297345	67819536	1:62297345-67819536	Intramuscular fat percentage
1666	inside	S190	1	66404488	66534354	Intramuscular fat percentage QTL (62097)	1	62297345	67819536	1:62297345-67819536	Intramuscular fat percentage
1667	inside	S190	1	66404488	66534354	Intramuscular fat percentage QTL (62097)	1	62297345	67819536	1:62297345-67819536	Intramuscular fat percentage
1668	inside	S190	1	66404488	66534354	Ovarian follicle weight QTL (62014)	1	62297345	67819536	1:62297345-67819536	Ovarian follicle weight
1669	inside	S190	1	66404488	66534354	Ovarian follicle weight QTL (62014)	1	62297345	67819536	1:62297345-67819536	Ovarian follicle weight
1670	inside	S190	1	66404488	66534354	Ovarian follicle weight QTL (62014)	1	62297345	67819536	1:62297345-67819536	Ovarian follicle weight
1671	inside	S190	1	66404488	66534354	Ovarian follicle weight QTL (62015)	1	62297345	67819536	1:62297345-67819536	Ovarian follicle weight
1672	inside	S190	1	66404488	66534354	Ovarian follicle weight QTL (62015)	1	62297345	67819536	1:62297345-67819536	Ovarian follicle weight
1673	inside	S190	1	66404488	66534354	Ovarian follicle weight QTL (62015)	1	62297345	67819536	1:62297345-67819536	Ovarian follicle weight
1674	inside	S190	1	66404488	66534354	Ovarian follicle weight QTL (62016)	1	62297345	67819536	1:62297345-67819536	Ovarian follicle weight
1675	inside	S190	1	66404488	66534354	Ovarian follicle weight QTL (62016)	1	62297345	67819536	1:62297345-67819536	Ovarian follicle weight
1676	inside	S190	1	66404488	66534354	Ovarian follicle weight QTL (62016)	1	62297345	67819536	1:62297345-67819536	Ovarian follicle weight
1677	inside	S190	1	66404488	66534354	Ovary weight QTL (62017)	1	62297345	67819536	1:62297345-67819536	Ovary weight
1678	inside	S190	1	66404488	66534354	Ovary weight QTL (62017)	1	62297345	67819536	1:62297345-67819536	Ovary weight
1679	inside	S190	1	66404488	66534354	Ovary weight QTL (62017)	1	62297345	67819536	1:62297345-67819536	Ovary weight
1680	inside	S190	1	66404488	66534354	Ovary weight QTL (62018)	1	62297345	67819536	1:62297345-67819536	Ovary weight
1681	inside	S190	1	66404488	66534354	Ovary weight QTL (62018)	1	62297345	67819536	1:62297345-67819536	Ovary weight
1682	inside	S190	1	66404488	66534354	Ovary weight QTL (62018)	1	62297345	67819536	1:62297345-67819536	Ovary weight
1683	inside	S190	1	66404488	66534354	Ovary weight QTL (62019)	1	62297345	67819536	1:62297345-67819536	Ovary weight
1684	inside	S190	1	66404488	66534354	Ovary weight QTL (62019)	1	62297345	67819536	1:62297345-67819536	Ovary weight
1685	inside	S190	1	66404488	66534354	Ovary weight QTL (62019)	1	62297345	67819536	1:62297345-67819536	Ovary weight
1686	inside	S190	1	66404488	66534354	Ovary weight QTL (62020)	1	62297345	67819536	1:62297345-67819536	Ovary weight
1687	inside	S190	1	66404488	66534354	Ovary weight QTL (62020)	1	62297345	67819536	1:62297345-67819536	Ovary weight
1688	inside	S190	1	66404488	66534354	Ovary weight QTL (62020)	1	62297345	67819536	1:62297345-67819536	Ovary weight
1689	inside	S190	1	66404488	66534354	Ovary weight QTL (62021)	1	62297345	67819536	1:62297345-67819536	Ovary weight
1690	inside	S190	1	66404488	66534354	Ovary weight QTL (62021)	1	62297345	67819536	1:62297345-67819536	Ovary weight
1691	inside	S190	1	66404488	66534354	Ovary weight QTL (62021)	1	62297345	67819536	1:62297345-67819536	Ovary weight
1692	inside	S190	1	66404488	66534354	Ovary weight QTL (62022)	1	62297345	67819536	1:62297345-67819536	Ovary weight
1693	inside	S190	1	66404488	66534354	Ovary weight QTL (62022)	1	62297345	67819536	1:62297345-67819536	Ovary weight
1694	inside	S190	1	66404488	66534354	Ovary weight QTL (62022)	1	62297345	67819536	1:62297345-67819536	Ovary weight
1695	inside	S190	1	66404488	66534354	Ovary weight QTL (62023)	1	62297345	67819536	1:62297345-67819536	Ovary weight
1696	inside	S190	1	66404488	66534354	Ovary weight QTL (62023)	1	62297345	67819536	1:62297345-67819536	Ovary weight
1697	inside	S190	1	66404488	66534354	Ovary weight QTL (62023)	1	62297345	67819536	1:62297345-67819536	Ovary weight
1698	inside	S190	1	66404488	66534354	Yolk weight QTL (62007)	1	62297345	67819536	1:62297345-67819536	Yolk weight
1699	inside	S190	1	66404488	66534354	Yolk weight QTL (62007)	1	62297345	67819536	1:62297345-67819536	Yolk weight
1700	inside	S190	1	66404488	66534354	Yolk weight QTL (62007)	1	62297345	67819536	1:62297345-67819536	Yolk weight
1701	inside	S190	1	66404488	66534354	Eggshell strength QTL (57880)	1	64274224	66670836	1:64274224-66670836	Eggshell strength
1702	inside	S190	1	66404488	66534354	Eggshell strength QTL (57880)	1	64274224	66670836	1:64274224-66670836	Eggshell strength
1703	inside	S190	1	66404488	66534354	Eggshell strength QTL (57880)	1	64274224	66670836	1:64274224-66670836	Eggshell strength
1704	inside	S190	1	66404488	66534354	Eggshell weight QTL (57900)	1	64817043	67411534	1:64817043-67411534	Eggshell weight
1705	inside	S190	1	66404488	66534354	Eggshell weight QTL (57900)	1	64817043	67411534	1:64817043-67411534	Eggshell weight
1706	inside	S190	1	66404488	66534354	Eggshell weight QTL (57900)	1	64817043	67411534	1:64817043-67411534	Eggshell weight
1707	encompass	S190	1	66404488	66534354	Eggshell effective layer thickness QTL (159598)	1	66404987	66405027	1:66404987-66405027	Eggshell effective layer thickness
1708	encompass	S190	1	66404488	66534354	Eggshell effective layer thickness QTL (159598)	1	66404987	66405027	1:66404987-66405027	Eggshell effective layer thickness
1709	encompass	S190	1	66404488	66534354	Eggshell effective layer thickness QTL (159598)	1	66404987	66405027	1:66404987-66405027	Eggshell effective layer thickness
1710	encompass	S190	1	66404488	66534354	Eggshell thickness QTL (159860)	1	66404987	66405027	1:66404987-66405027	Eggshell thickness
1711	encompass	S190	1	66404488	66534354	Eggshell thickness QTL (159860)	1	66404987	66405027	1:66404987-66405027	Eggshell thickness
1712	encompass	S190	1	66404488	66534354	Eggshell thickness QTL (159860)	1	66404987	66405027	1:66404987-66405027	Eggshell thickness
1713	encompass	S190	1	66404488	66534354	Eggshell thickness QTL (159936)	1	66428812	66428852	1:66428812-66428852	Eggshell thickness
1714	encompass	S190	1	66404488	66534354	Eggshell thickness QTL (159936)	1	66428812	66428852	1:66428812-66428852	Eggshell thickness
1715	encompass	S190	1	66404488	66534354	Eggshell thickness QTL (159936)	1	66428812	66428852	1:66428812-66428852	Eggshell thickness
1716	encompass	S190	1	66404488	66534354	Eggshell effective layer thickness QTL (159467)	1	66453306	66453346	1:66453306-66453346	Eggshell effective layer thickness
1717	encompass	S190	1	66404488	66534354	Eggshell effective layer thickness QTL (159467)	1	66453306	66453346	1:66453306-66453346	Eggshell effective layer thickness
1718	encompass	S190	1	66404488	66534354	Eggshell effective layer thickness QTL (159467)	1	66453306	66453346	1:66453306-66453346	Eggshell effective layer thickness
1719	encompass	S190	1	66404488	66534354	Eggshell thickness QTL (159724)	1	66453306	66453346	1:66453306-66453346	Eggshell thickness
1720	encompass	S190	1	66404488	66534354	Eggshell thickness QTL (159724)	1	66453306	66453346	1:66453306-66453346	Eggshell thickness
1721	encompass	S190	1	66404488	66534354	Eggshell thickness QTL (159724)	1	66453306	66453346	1:66453306-66453346	Eggshell thickness
1722	encompass	S190	1	66404488	66534354	Eggshell effective layer thickness QTL (158838)	1	66459778	66459818	1:66459778-66459818	Eggshell effective layer thickness
1723	encompass	S190	1	66404488	66534354	Eggshell effective layer thickness QTL (158838)	1	66459778	66459818	1:66459778-66459818	Eggshell effective layer thickness
1724	encompass	S190	1	66404488	66534354	Eggshell effective layer thickness QTL (158838)	1	66459778	66459818	1:66459778-66459818	Eggshell effective layer thickness
1725	encompass	S190	1	66404488	66534354	Eggshell thickness QTL (159002)	1	66459778	66459818	1:66459778-66459818	Eggshell thickness
1726	encompass	S190	1	66404488	66534354	Eggshell thickness QTL (159002)	1	66459778	66459818	1:66459778-66459818	Eggshell thickness
1727	encompass	S190	1	66404488	66534354	Eggshell thickness QTL (159002)	1	66459778	66459818	1:66459778-66459818	Eggshell thickness
1728	encompass	S190	1	66404488	66534354	Eggshell effective layer thickness QTL (159468)	1	66466103	66466143	1:66466103-66466143	Eggshell effective layer thickness
1729	encompass	S190	1	66404488	66534354	Eggshell effective layer thickness QTL (159468)	1	66466103	66466143	1:66466103-66466143	Eggshell effective layer thickness
1730	encompass	S190	1	66404488	66534354	Eggshell effective layer thickness QTL (159468)	1	66466103	66466143	1:66466103-66466143	Eggshell effective layer thickness
1731	encompass	S190	1	66404488	66534354	Eggshell thickness QTL (159725)	1	66466103	66466143	1:66466103-66466143	Eggshell thickness
1732	encompass	S190	1	66404488	66534354	Eggshell thickness QTL (159725)	1	66466103	66466143	1:66466103-66466143	Eggshell thickness
1733	encompass	S190	1	66404488	66534354	Eggshell thickness QTL (159725)	1	66466103	66466143	1:66466103-66466143	Eggshell thickness
1734	downstream	S195	1	147431629	147739475	Breast muscle pH QTL (157161)	1	145728258	147459365	1:145728258-147459365	Breast muscle pH
1735	inside	S253	1	9823112	10029646	Breast muscle pH QTL (157157)	1	7050235	16305108	1:7050235-16305108	Breast muscle pH
1736	inside	S253	1	9823112	10029646	Breast muscle pH QTL (157157)	1	7050235	16305108	1:7050235-16305108	Breast muscle pH
1737	inside	S253	1	9823112	10029646	Breast muscle pH QTL (157157)	1	7050235	16305108	1:7050235-16305108	Breast muscle pH
1738	inside	S254	1	10029801	10278676	Breast muscle pH QTL (157157)	1	7050235	16305108	1:7050235-16305108	Breast muscle pH
1739	inside	S254	1	10029801	10278676	Breast muscle pH QTL (157157)	1	7050235	16305108	1:7050235-16305108	Breast muscle pH
1740	inside	S254	1	10029801	10278676	Breast muscle pH QTL (157157)	1	7050235	16305108	1:7050235-16305108	Breast muscle pH
1741	inside	S255	1	10278714	10495848	Breast muscle pH QTL (157157)	1	7050235	16305108	1:7050235-16305108	Breast muscle pH
1742	inside	S255	1	10278714	10495848	Breast muscle pH QTL (157157)	1	7050235	16305108	1:7050235-16305108	Breast muscle pH
1743	inside	S255	1	10278714	10495848	Breast muscle pH QTL (157157)	1	7050235	16305108	1:7050235-16305108	Breast muscle pH
1744	inside	S256	1	11945433	11961839	Breast muscle pH QTL (157157)	1	7050235	16305108	1:7050235-16305108	Breast muscle pH
1745	inside	S256	1	11945433	11961839	Breast muscle pH QTL (157157)	1	7050235	16305108	1:7050235-16305108	Breast muscle pH
1746	inside	S256	1	11945433	11961839	Breast muscle pH QTL (157157)	1	7050235	16305108	1:7050235-16305108	Breast muscle pH
1747	inside	S257	1	14848060	15108662	Breast muscle pH QTL (157157)	1	7050235	16305108	1:7050235-16305108	Breast muscle pH
1748	inside	S257	1	14848060	15108662	Breast muscle pH QTL (157157)	1	7050235	16305108	1:7050235-16305108	Breast muscle pH
1749	inside	S257	1	14848060	15108662	Breast muscle pH QTL (157157)	1	7050235	16305108	1:7050235-16305108	Breast muscle pH
1750	inside	S258	1	21410936	21731395	Breast muscle pH QTL (157158)	1	18755135	29764967	1:18755135-29764967	Breast muscle pH
1751	inside	S258	1	21410936	21731395	Breast muscle pH QTL (157158)	1	18755135	29764967	1:18755135-29764967	Breast muscle pH
1752	inside	S258	1	21410936	21731395	Breast muscle pH QTL (157158)	1	18755135	29764967	1:18755135-29764967	Breast muscle pH
1753	inside	S259	1	22581457	22696841	Breast muscle pH QTL (157158)	1	18755135	29764967	1:18755135-29764967	Breast muscle pH
1754	inside	S259	1	22581457	22696841	Breast muscle pH QTL (157158)	1	18755135	29764967	1:18755135-29764967	Breast muscle pH
1755	inside	S259	1	22581457	22696841	Breast muscle pH QTL (157158)	1	18755135	29764967	1:18755135-29764967	Breast muscle pH
1756	inside	S260	1	28512941	28840452	Breast muscle pH QTL (157158)	1	18755135	29764967	1:18755135-29764967	Breast muscle pH
1757	inside	S260	1	28512941	28840452	Breast muscle pH QTL (157158)	1	18755135	29764967	1:18755135-29764967	Breast muscle pH
1758	inside	S260	1	28512941	28840452	Breast muscle pH QTL (157158)	1	18755135	29764967	1:18755135-29764967	Breast muscle pH
1759	inside	S260	1	28512941	28840452	Shank diameter QTL (30849)	1	28039417	30171759	1:28039417-30171759	Shank diameter
1760	inside	S260	1	28512941	28840452	Shank diameter QTL (30849)	1	28039417	30171759	1:28039417-30171759	Shank diameter
1761	inside	S260	1	28512941	28840452	Shank diameter QTL (30849)	1	28039417	30171759	1:28039417-30171759	Shank diameter
1762	inside	S261	1	29014936	29275443	Breast muscle pH QTL (157158)	1	18755135	29764967	1:18755135-29764967	Breast muscle pH
1763	inside	S261	1	29014936	29275443	Breast muscle pH QTL (157158)	1	18755135	29764967	1:18755135-29764967	Breast muscle pH
1764	inside	S261	1	29014936	29275443	Breast muscle pH QTL (157158)	1	18755135	29764967	1:18755135-29764967	Breast muscle pH
1765	inside	S261	1	29014936	29275443	Shank diameter QTL (30849)	1	28039417	30171759	1:28039417-30171759	Shank diameter
1766	inside	S261	1	29014936	29275443	Shank diameter QTL (30849)	1	28039417	30171759	1:28039417-30171759	Shank diameter
1767	inside	S261	1	29014936	29275443	Shank diameter QTL (30849)	1	28039417	30171759	1:28039417-30171759	Shank diameter
1768	inside	S265	1	42420982	42557704	Yolk weight QTL (24938)	1	42161807	43108156	1:42161807-43108156	Yolk weight
1769	inside	S265	1	42420982	42557704	Yolk weight QTL (24938)	1	42161807	43108156	1:42161807-43108156	Yolk weight
1770	inside	S265	1	42420982	42557704	Yolk weight QTL (24938)	1	42161807	43108156	1:42161807-43108156	Yolk weight
1771	inside	S265	1	42420982	42557704	Yolk weight QTL (24939)	1	42161807	43108156	1:42161807-43108156	Yolk weight
1772	inside	S265	1	42420982	42557704	Yolk weight QTL (24939)	1	42161807	43108156	1:42161807-43108156	Yolk weight
1773	inside	S265	1	42420982	42557704	Yolk weight QTL (24939)	1	42161807	43108156	1:42161807-43108156	Yolk weight
1774	inside	S265	1	42420982	42557704	Yolk weight QTL (24940)	1	42161807	43108156	1:42161807-43108156	Yolk weight
1775	inside	S265	1	42420982	42557704	Yolk weight QTL (24940)	1	42161807	43108156	1:42161807-43108156	Yolk weight
1776	inside	S265	1	42420982	42557704	Yolk weight QTL (24940)	1	42161807	43108156	1:42161807-43108156	Yolk weight
1777	upstream	S265	1	42420982	42557704	Breast muscle percentage QTL (95427)	1	42487597	47177056	1:42487597-47177056	Breast muscle percentage
1778	encompass	S265	1	42420982	42557704	Growth (post-challenge) QTL (65829)	1	42535510	42535550	1:42535510-42535550	Growth (post-challenge)
1779	encompass	S265	1	42420982	42557704	Growth (post-challenge) QTL (65829)	1	42535510	42535550	1:42535510-42535550	Growth (post-challenge)
1780	encompass	S265	1	42420982	42557704	Growth (post-challenge) QTL (65829)	1	42535510	42535550	1:42535510-42535550	Growth (post-challenge)
1781	inside	S266	1	42558328	42754589	Yolk weight QTL (24938)	1	42161807	43108156	1:42161807-43108156	Yolk weight
1782	inside	S266	1	42558328	42754589	Yolk weight QTL (24938)	1	42161807	43108156	1:42161807-43108156	Yolk weight
1783	inside	S266	1	42558328	42754589	Yolk weight QTL (24938)	1	42161807	43108156	1:42161807-43108156	Yolk weight
1784	inside	S266	1	42558328	42754589	Yolk weight QTL (24939)	1	42161807	43108156	1:42161807-43108156	Yolk weight
1785	inside	S266	1	42558328	42754589	Yolk weight QTL (24939)	1	42161807	43108156	1:42161807-43108156	Yolk weight
1786	inside	S266	1	42558328	42754589	Yolk weight QTL (24939)	1	42161807	43108156	1:42161807-43108156	Yolk weight
1787	inside	S266	1	42558328	42754589	Yolk weight QTL (24940)	1	42161807	43108156	1:42161807-43108156	Yolk weight
1788	inside	S266	1	42558328	42754589	Yolk weight QTL (24940)	1	42161807	43108156	1:42161807-43108156	Yolk weight
1789	inside	S266	1	42558328	42754589	Yolk weight QTL (24940)	1	42161807	43108156	1:42161807-43108156	Yolk weight
1790	inside	S266	1	42558328	42754589	Breast muscle percentage QTL (95427)	1	42487597	47177056	1:42487597-47177056	Breast muscle percentage
1791	inside	S266	1	42558328	42754589	Breast muscle percentage QTL (95427)	1	42487597	47177056	1:42487597-47177056	Breast muscle percentage
1792	inside	S266	1	42558328	42754589	Breast muscle percentage QTL (95427)	1	42487597	47177056	1:42487597-47177056	Breast muscle percentage
1793	inside	S267	1	51291336	51321998	Body weight (9 days) QTL (96626)	1	45630160	54663171	1:45630160-54663171	Body weight (9 days)
1794	inside	S267	1	51291336	51321998	Body weight (9 days) QTL (96626)	1	45630160	54663171	1:45630160-54663171	Body weight (9 days)
1795	inside	S267	1	51291336	51321998	Body weight (9 days) QTL (96626)	1	45630160	54663171	1:45630160-54663171	Body weight (9 days)
1796	inside	S267	1	51291336	51321998	Duodenum weight QTL (96627)	1	51249128	55259649	1:51249128-55259649	Duodenum weight
1797	inside	S267	1	51291336	51321998	Duodenum weight QTL (96627)	1	51249128	55259649	1:51249128-55259649	Duodenum weight
1798	inside	S267	1	51291336	51321998	Duodenum weight QTL (96627)	1	51249128	55259649	1:51249128-55259649	Duodenum weight
1799	inside	S268	1	51878823	51919114	Body weight (9 days) QTL (96626)	1	45630160	54663171	1:45630160-54663171	Body weight (9 days)
1800	inside	S268	1	51878823	51919114	Body weight (9 days) QTL (96626)	1	45630160	54663171	1:45630160-54663171	Body weight (9 days)
1801	inside	S268	1	51878823	51919114	Body weight (9 days) QTL (96626)	1	45630160	54663171	1:45630160-54663171	Body weight (9 days)
1802	inside	S268	1	51878823	51919114	Duodenum weight QTL (96627)	1	51249128	55259649	1:51249128-55259649	Duodenum weight
1803	inside	S268	1	51878823	51919114	Duodenum weight QTL (96627)	1	51249128	55259649	1:51249128-55259649	Duodenum weight
1804	inside	S268	1	51878823	51919114	Duodenum weight QTL (96627)	1	51249128	55259649	1:51249128-55259649	Duodenum weight
1805	inside	S269	1	51919404	51960914	Body weight (9 days) QTL (96626)	1	45630160	54663171	1:45630160-54663171	Body weight (9 days)
1806	inside	S269	1	51919404	51960914	Body weight (9 days) QTL (96626)	1	45630160	54663171	1:45630160-54663171	Body weight (9 days)
1807	inside	S269	1	51919404	51960914	Body weight (9 days) QTL (96626)	1	45630160	54663171	1:45630160-54663171	Body weight (9 days)
1808	inside	S269	1	51919404	51960914	Duodenum weight QTL (96627)	1	51249128	55259649	1:51249128-55259649	Duodenum weight
1809	inside	S269	1	51919404	51960914	Duodenum weight QTL (96627)	1	51249128	55259649	1:51249128-55259649	Duodenum weight
1810	inside	S269	1	51919404	51960914	Duodenum weight QTL (96627)	1	51249128	55259649	1:51249128-55259649	Duodenum weight
1811	inside	S270	1	53589992	53709852	Body weight (9 days) QTL (96626)	1	45630160	54663171	1:45630160-54663171	Body weight (9 days)
1812	inside	S270	1	53589992	53709852	Body weight (9 days) QTL (96626)	1	45630160	54663171	1:45630160-54663171	Body weight (9 days)
1813	inside	S270	1	53589992	53709852	Body weight (9 days) QTL (96626)	1	45630160	54663171	1:45630160-54663171	Body weight (9 days)
1814	inside	S270	1	53589992	53709852	Duodenum weight QTL (96627)	1	51249128	55259649	1:51249128-55259649	Duodenum weight
1815	inside	S270	1	53589992	53709852	Duodenum weight QTL (96627)	1	51249128	55259649	1:51249128-55259649	Duodenum weight
1816	inside	S270	1	53589992	53709852	Duodenum weight QTL (96627)	1	51249128	55259649	1:51249128-55259649	Duodenum weight
1817	encompass	S270	1	53589992	53709852	Aggressive behavior QTL (119901)	1	53671521	53671561	1:53671521-53671561	Aggressive behavior
1818	encompass	S270	1	53589992	53709852	Aggressive behavior QTL (119901)	1	53671521	53671561	1:53671521-53671561	Aggressive behavior
1819	encompass	S270	1	53589992	53709852	Aggressive behavior QTL (119901)	1	53671521	53671561	1:53671521-53671561	Aggressive behavior
1820	encompass	S270	1	53589992	53709852	Aggressive behavior QTL (119902)	1	53693562	53693602	1:53693562-53693602	Aggressive behavior
1821	encompass	S270	1	53589992	53709852	Aggressive behavior QTL (119902)	1	53693562	53693602	1:53693562-53693602	Aggressive behavior
1822	encompass	S270	1	53589992	53709852	Aggressive behavior QTL (119902)	1	53693562	53693602	1:53693562-53693602	Aggressive behavior
1823	inside	S271	1	53709883	53709907	Body weight (9 days) QTL (96626)	1	45630160	54663171	1:45630160-54663171	Body weight (9 days)
1824	inside	S271	1	53709883	53709907	Body weight (9 days) QTL (96626)	1	45630160	54663171	1:45630160-54663171	Body weight (9 days)
1825	inside	S271	1	53709883	53709907	Body weight (9 days) QTL (96626)	1	45630160	54663171	1:45630160-54663171	Body weight (9 days)
1826	inside	S271	1	53709883	53709907	Duodenum weight QTL (96627)	1	51249128	55259649	1:51249128-55259649	Duodenum weight
1827	inside	S271	1	53709883	53709907	Duodenum weight QTL (96627)	1	51249128	55259649	1:51249128-55259649	Duodenum weight
1828	inside	S271	1	53709883	53709907	Duodenum weight QTL (96627)	1	51249128	55259649	1:51249128-55259649	Duodenum weight
1829	inside	S272	1	53718408	53775866	Body weight (9 days) QTL (96626)	1	45630160	54663171	1:45630160-54663171	Body weight (9 days)
1830	inside	S272	1	53718408	53775866	Body weight (9 days) QTL (96626)	1	45630160	54663171	1:45630160-54663171	Body weight (9 days)
1831	inside	S272	1	53718408	53775866	Body weight (9 days) QTL (96626)	1	45630160	54663171	1:45630160-54663171	Body weight (9 days)
1832	inside	S272	1	53718408	53775866	Duodenum weight QTL (96627)	1	51249128	55259649	1:51249128-55259649	Duodenum weight
1833	inside	S272	1	53718408	53775866	Duodenum weight QTL (96627)	1	51249128	55259649	1:51249128-55259649	Duodenum weight
1834	inside	S272	1	53718408	53775866	Duodenum weight QTL (96627)	1	51249128	55259649	1:51249128-55259649	Duodenum weight
1835	inside	S273	1	54722478	54724015	Duodenum weight QTL (96627)	1	51249128	55259649	1:51249128-55259649	Duodenum weight
1836	inside	S273	1	54722478	54724015	Duodenum weight QTL (96627)	1	51249128	55259649	1:51249128-55259649	Duodenum weight
1837	inside	S273	1	54722478	54724015	Duodenum weight QTL (96627)	1	51249128	55259649	1:51249128-55259649	Duodenum weight
1838	inside	S275	1	63616001	63771216	Eggshell strength QTL (57888)	1	57193340	70233817	1:57193340-70233817	Eggshell strength
1839	inside	S275	1	63616001	63771216	Eggshell strength QTL (57888)	1	57193340	70233817	1:57193340-70233817	Eggshell strength
1840	inside	S275	1	63616001	63771216	Eggshell strength QTL (57888)	1	57193340	70233817	1:57193340-70233817	Eggshell strength
1841	inside	S275	1	63616001	63771216	Eggshell strength QTL (57887)	1	59582719	71312275	1:59582719-71312275	Eggshell strength
1842	inside	S275	1	63616001	63771216	Eggshell strength QTL (57887)	1	59582719	71312275	1:59582719-71312275	Eggshell strength
1843	inside	S275	1	63616001	63771216	Eggshell strength QTL (57887)	1	59582719	71312275	1:59582719-71312275	Eggshell strength
1844	inside	S275	1	63616001	63771216	Eggshell thickness QTL (57895)	1	59603682	67710826	1:59603682-67710826	Eggshell thickness
1845	inside	S275	1	63616001	63771216	Eggshell thickness QTL (57895)	1	59603682	67710826	1:59603682-67710826	Eggshell thickness
1846	inside	S275	1	63616001	63771216	Eggshell thickness QTL (57895)	1	59603682	67710826	1:59603682-67710826	Eggshell thickness
1847	inside	S275	1	63616001	63771216	Eggshell strength QTL (57882)	1	60016984	67515526	1:60016984-67515526	Eggshell strength
1848	inside	S275	1	63616001	63771216	Eggshell strength QTL (57882)	1	60016984	67515526	1:60016984-67515526	Eggshell strength
1849	inside	S275	1	63616001	63771216	Eggshell strength QTL (57882)	1	60016984	67515526	1:60016984-67515526	Eggshell strength
1850	inside	S275	1	63616001	63771216	Eggshell thickness QTL (57893)	1	60050566	67585590	1:60050566-67585590	Eggshell thickness
1851	inside	S275	1	63616001	63771216	Eggshell thickness QTL (57893)	1	60050566	67585590	1:60050566-67585590	Eggshell thickness
1852	inside	S275	1	63616001	63771216	Eggshell thickness QTL (57893)	1	60050566	67585590	1:60050566-67585590	Eggshell thickness
1853	inside	S275	1	63616001	63771216	Eggshell weight QTL (57904)	1	60050566	68042798	1:60050566-68042798	Eggshell weight
1854	inside	S275	1	63616001	63771216	Eggshell weight QTL (57904)	1	60050566	68042798	1:60050566-68042798	Eggshell weight
1855	inside	S275	1	63616001	63771216	Eggshell weight QTL (57904)	1	60050566	68042798	1:60050566-68042798	Eggshell weight
1856	inside	S275	1	63616001	63771216	Eggshell thickness QTL (57894)	1	60283799	67819536	1:60283799-67819536	Eggshell thickness
1857	inside	S275	1	63616001	63771216	Eggshell thickness QTL (57894)	1	60283799	67819536	1:60283799-67819536	Eggshell thickness
1858	inside	S275	1	63616001	63771216	Eggshell thickness QTL (57894)	1	60283799	67819536	1:60283799-67819536	Eggshell thickness
1859	inside	S275	1	63616001	63771216	Eggshell weight QTL (57909)	1	60283799	68873827	1:60283799-68873827	Eggshell weight
1860	inside	S275	1	63616001	63771216	Eggshell weight QTL (57909)	1	60283799	68873827	1:60283799-68873827	Eggshell weight
1861	inside	S275	1	63616001	63771216	Eggshell weight QTL (57909)	1	60283799	68873827	1:60283799-68873827	Eggshell weight
1862	inside	S275	1	63616001	63771216	Eggshell thickness QTL (57896)	1	60283799	70298736	1:60283799-70298736	Eggshell thickness
1863	inside	S275	1	63616001	63771216	Eggshell thickness QTL (57896)	1	60283799	70298736	1:60283799-70298736	Eggshell thickness
1864	inside	S275	1	63616001	63771216	Eggshell thickness QTL (57896)	1	60283799	70298736	1:60283799-70298736	Eggshell thickness
1865	inside	S275	1	63616001	63771216	Eggshell thickness QTL (57892)	1	60391118	66459798	1:60391118-66459798	Eggshell thickness
1866	inside	S275	1	63616001	63771216	Eggshell thickness QTL (57892)	1	60391118	66459798	1:60391118-66459798	Eggshell thickness
1867	inside	S275	1	63616001	63771216	Eggshell thickness QTL (57892)	1	60391118	66459798	1:60391118-66459798	Eggshell thickness
1868	inside	S275	1	63616001	63771216	Eggshell strength QTL (57886)	1	60391118	67819536	1:60391118-67819536	Eggshell strength
1869	inside	S275	1	63616001	63771216	Eggshell strength QTL (57886)	1	60391118	67819536	1:60391118-67819536	Eggshell strength
1870	inside	S275	1	63616001	63771216	Eggshell strength QTL (57886)	1	60391118	67819536	1:60391118-67819536	Eggshell strength
1871	inside	S275	1	63616001	63771216	Eggshell weight QTL (57907)	1	60391118	67872964	1:60391118-67872964	Eggshell weight
1872	inside	S275	1	63616001	63771216	Eggshell weight QTL (57907)	1	60391118	67872964	1:60391118-67872964	Eggshell weight
1873	inside	S275	1	63616001	63771216	Eggshell weight QTL (57907)	1	60391118	67872964	1:60391118-67872964	Eggshell weight
1874	inside	S275	1	63616001	63771216	Eggshell strength QTL (57911)	1	60422421	66871253	1:60422421-66871253	Eggshell strength
1875	inside	S275	1	63616001	63771216	Eggshell strength QTL (57911)	1	60422421	66871253	1:60422421-66871253	Eggshell strength
1876	inside	S275	1	63616001	63771216	Eggshell strength QTL (57911)	1	60422421	66871253	1:60422421-66871253	Eggshell strength
1877	inside	S275	1	63616001	63771216	Eggshell strength QTL (57881)	1	60445838	68274419	1:60445838-68274419	Eggshell strength
1878	inside	S275	1	63616001	63771216	Eggshell strength QTL (57881)	1	60445838	68274419	1:60445838-68274419	Eggshell strength
1879	inside	S275	1	63616001	63771216	Eggshell strength QTL (57881)	1	60445838	68274419	1:60445838-68274419	Eggshell strength
1880	inside	S275	1	63616001	63771216	Eggshell strength QTL (57885)	1	60528020	67823720	1:60528020-67823720	Eggshell strength
1881	inside	S275	1	63616001	63771216	Eggshell strength QTL (57885)	1	60528020	67823720	1:60528020-67823720	Eggshell strength
1882	inside	S275	1	63616001	63771216	Eggshell strength QTL (57885)	1	60528020	67823720	1:60528020-67823720	Eggshell strength
1883	inside	S275	1	63616001	63771216	Eggshell strength QTL (57883)	1	60549759	66961582	1:60549759-66961582	Eggshell strength
1884	inside	S275	1	63616001	63771216	Eggshell strength QTL (57883)	1	60549759	66961582	1:60549759-66961582	Eggshell strength
1885	inside	S275	1	63616001	63771216	Eggshell strength QTL (57883)	1	60549759	66961582	1:60549759-66961582	Eggshell strength
1886	inside	S275	1	63616001	63771216	Eggshell thickness QTL (57912)	1	60690154	67671657	1:60690154-67671657	Eggshell thickness
1887	inside	S275	1	63616001	63771216	Eggshell thickness QTL (57912)	1	60690154	67671657	1:60690154-67671657	Eggshell thickness
1888	inside	S275	1	63616001	63771216	Eggshell thickness QTL (57912)	1	60690154	67671657	1:60690154-67671657	Eggshell thickness
1889	inside	S275	1	63616001	63771216	Eggshell thickness QTL (57890)	1	60690154	68012763	1:60690154-68012763	Eggshell thickness
1890	inside	S275	1	63616001	63771216	Eggshell thickness QTL (57890)	1	60690154	68012763	1:60690154-68012763	Eggshell thickness
1891	inside	S275	1	63616001	63771216	Eggshell thickness QTL (57890)	1	60690154	68012763	1:60690154-68012763	Eggshell thickness
1892	inside	S275	1	63616001	63771216	Eggshell weight QTL (57905)	1	60716847	68252598	1:60716847-68252598	Eggshell weight
1893	inside	S275	1	63616001	63771216	Eggshell weight QTL (57905)	1	60716847	68252598	1:60716847-68252598	Eggshell weight
1894	inside	S275	1	63616001	63771216	Eggshell weight QTL (57905)	1	60716847	68252598	1:60716847-68252598	Eggshell weight
1895	inside	S275	1	63616001	63771216	Eggshell strength QTL (57884)	1	60904933	67819536	1:60904933-67819536	Eggshell strength
1896	inside	S275	1	63616001	63771216	Eggshell strength QTL (57884)	1	60904933	67819536	1:60904933-67819536	Eggshell strength
1897	inside	S275	1	63616001	63771216	Eggshell strength QTL (57884)	1	60904933	67819536	1:60904933-67819536	Eggshell strength
1898	inside	S275	1	63616001	63771216	Eggshell weight QTL (57910)	1	60919162	68453587	1:60919162-68453587	Eggshell weight
1899	inside	S275	1	63616001	63771216	Eggshell weight QTL (57910)	1	60919162	68453587	1:60919162-68453587	Eggshell weight
1900	inside	S275	1	63616001	63771216	Eggshell weight QTL (57910)	1	60919162	68453587	1:60919162-68453587	Eggshell weight
1901	inside	S275	1	63616001	63771216	Eggshell weight QTL (57906)	1	61037405	68341652	1:61037405-68341652	Eggshell weight
1902	inside	S275	1	63616001	63771216	Eggshell weight QTL (57906)	1	61037405	68341652	1:61037405-68341652	Eggshell weight
1903	inside	S275	1	63616001	63771216	Eggshell weight QTL (57906)	1	61037405	68341652	1:61037405-68341652	Eggshell weight
1904	inside	S275	1	63616001	63771216	Eggshell weight QTL (57908)	1	61037405	68341652	1:61037405-68341652	Eggshell weight
1905	inside	S275	1	63616001	63771216	Eggshell weight QTL (57908)	1	61037405	68341652	1:61037405-68341652	Eggshell weight
1906	inside	S275	1	63616001	63771216	Eggshell weight QTL (57908)	1	61037405	68341652	1:61037405-68341652	Eggshell weight
1907	inside	S275	1	63616001	63771216	Eggshell thickness QTL (57891)	1	61069026	67370280	1:61069026-67370280	Eggshell thickness
1908	inside	S275	1	63616001	63771216	Eggshell thickness QTL (57891)	1	61069026	67370280	1:61069026-67370280	Eggshell thickness
1909	inside	S275	1	63616001	63771216	Eggshell thickness QTL (57891)	1	61069026	67370280	1:61069026-67370280	Eggshell thickness
1910	inside	S275	1	63616001	63771216	Eggshell weight QTL (57902)	1	61276286	68584125	1:61276286-68584125	Eggshell weight
1911	inside	S275	1	63616001	63771216	Eggshell weight QTL (57902)	1	61276286	68584125	1:61276286-68584125	Eggshell weight
1912	inside	S275	1	63616001	63771216	Eggshell weight QTL (57902)	1	61276286	68584125	1:61276286-68584125	Eggshell weight
1913	inside	S275	1	63616001	63771216	Eggshell weight QTL (57898)	1	61817137	67417984	1:61817137-67417984	Eggshell weight
1914	inside	S275	1	63616001	63771216	Eggshell weight QTL (57898)	1	61817137	67417984	1:61817137-67417984	Eggshell weight
1915	inside	S275	1	63616001	63771216	Eggshell weight QTL (57898)	1	61817137	67417984	1:61817137-67417984	Eggshell weight
1916	inside	S275	1	63616001	63771216	Eggshell thickness QTL (57889)	1	61845777	67819536	1:61845777-67819536	Eggshell thickness
1917	inside	S275	1	63616001	63771216	Eggshell thickness QTL (57889)	1	61845777	67819536	1:61845777-67819536	Eggshell thickness
1918	inside	S275	1	63616001	63771216	Eggshell thickness QTL (57889)	1	61845777	67819536	1:61845777-67819536	Eggshell thickness
1919	inside	S275	1	63616001	63771216	Body weight (112 days) QTL (62163)	1	62297345	67819536	1:62297345-67819536	Body weight (112 days)
1920	inside	S275	1	63616001	63771216	Body weight (112 days) QTL (62163)	1	62297345	67819536	1:62297345-67819536	Body weight (112 days)
1921	inside	S275	1	63616001	63771216	Body weight (112 days) QTL (62163)	1	62297345	67819536	1:62297345-67819536	Body weight (112 days)
1922	inside	S275	1	63616001	63771216	Body weight (70 days) QTL (62153)	1	62297345	67819536	1:62297345-67819536	Body weight (70 days)
1923	inside	S275	1	63616001	63771216	Body weight (70 days) QTL (62153)	1	62297345	67819536	1:62297345-67819536	Body weight (70 days)
1924	inside	S275	1	63616001	63771216	Body weight (70 days) QTL (62153)	1	62297345	67819536	1:62297345-67819536	Body weight (70 days)
1925	inside	S275	1	63616001	63771216	Body weight (84 days) QTL (62158)	1	62297345	67819536	1:62297345-67819536	Body weight (84 days)
1926	inside	S275	1	63616001	63771216	Body weight (84 days) QTL (62158)	1	62297345	67819536	1:62297345-67819536	Body weight (84 days)
1927	inside	S275	1	63616001	63771216	Body weight (84 days) QTL (62158)	1	62297345	67819536	1:62297345-67819536	Body weight (84 days)
1928	inside	S275	1	63616001	63771216	Body weight (98 days) QTL (62161)	1	62297345	67819536	1:62297345-67819536	Body weight (98 days)
1929	inside	S275	1	63616001	63771216	Body weight (98 days) QTL (62161)	1	62297345	67819536	1:62297345-67819536	Body weight (98 days)
1930	inside	S275	1	63616001	63771216	Body weight (98 days) QTL (62161)	1	62297345	67819536	1:62297345-67819536	Body weight (98 days)
1931	inside	S275	1	63616001	63771216	Egg number QTL (64486)	1	62297345	67819536	1:62297345-67819536	Egg number
1932	inside	S275	1	63616001	63771216	Egg number QTL (64486)	1	62297345	67819536	1:62297345-67819536	Egg number
1933	inside	S275	1	63616001	63771216	Egg number QTL (64486)	1	62297345	67819536	1:62297345-67819536	Egg number
1934	inside	S275	1	63616001	63771216	Egg weight QTL (63771)	1	62297345	67819536	1:62297345-67819536	Egg weight
1935	inside	S275	1	63616001	63771216	Egg weight QTL (63771)	1	62297345	67819536	1:62297345-67819536	Egg weight
1936	inside	S275	1	63616001	63771216	Egg weight QTL (63771)	1	62297345	67819536	1:62297345-67819536	Egg weight
1937	inside	S275	1	63616001	63771216	Egg weight QTL (63772)	1	62297345	67819536	1:62297345-67819536	Egg weight
1938	inside	S275	1	63616001	63771216	Egg weight QTL (63772)	1	62297345	67819536	1:62297345-67819536	Egg weight
1939	inside	S275	1	63616001	63771216	Egg weight QTL (63772)	1	62297345	67819536	1:62297345-67819536	Egg weight
1940	inside	S275	1	63616001	63771216	Egg weight QTL (63773)	1	62297345	67819536	1:62297345-67819536	Egg weight
1941	inside	S275	1	63616001	63771216	Egg weight QTL (63773)	1	62297345	67819536	1:62297345-67819536	Egg weight
1942	inside	S275	1	63616001	63771216	Egg weight QTL (63773)	1	62297345	67819536	1:62297345-67819536	Egg weight
1943	inside	S275	1	63616001	63771216	Egg weight QTL (63774)	1	62297345	67819536	1:62297345-67819536	Egg weight
1944	inside	S275	1	63616001	63771216	Egg weight QTL (63774)	1	62297345	67819536	1:62297345-67819536	Egg weight
1945	inside	S275	1	63616001	63771216	Egg weight QTL (63774)	1	62297345	67819536	1:62297345-67819536	Egg weight
1946	inside	S275	1	63616001	63771216	Egg weight QTL (63775)	1	62297345	67819536	1:62297345-67819536	Egg weight
1947	inside	S275	1	63616001	63771216	Egg weight QTL (63775)	1	62297345	67819536	1:62297345-67819536	Egg weight
1948	inside	S275	1	63616001	63771216	Egg weight QTL (63775)	1	62297345	67819536	1:62297345-67819536	Egg weight
1949	inside	S275	1	63616001	63771216	Egg weight QTL (63776)	1	62297345	67819536	1:62297345-67819536	Egg weight
1950	inside	S275	1	63616001	63771216	Egg weight QTL (63776)	1	62297345	67819536	1:62297345-67819536	Egg weight
1951	inside	S275	1	63616001	63771216	Egg weight QTL (63776)	1	62297345	67819536	1:62297345-67819536	Egg weight
1952	inside	S275	1	63616001	63771216	Egg weight QTL (63777)	1	62297345	67819536	1:62297345-67819536	Egg weight
1953	inside	S275	1	63616001	63771216	Egg weight QTL (63777)	1	62297345	67819536	1:62297345-67819536	Egg weight
1954	inside	S275	1	63616001	63771216	Egg weight QTL (63777)	1	62297345	67819536	1:62297345-67819536	Egg weight
1955	inside	S275	1	63616001	63771216	Egg weight QTL (63778)	1	62297345	67819536	1:62297345-67819536	Egg weight
1956	inside	S275	1	63616001	63771216	Egg weight QTL (63778)	1	62297345	67819536	1:62297345-67819536	Egg weight
1957	inside	S275	1	63616001	63771216	Egg weight QTL (63778)	1	62297345	67819536	1:62297345-67819536	Egg weight
1958	inside	S275	1	63616001	63771216	Egg weight QTL (63779)	1	62297345	67819536	1:62297345-67819536	Egg weight
1959	inside	S275	1	63616001	63771216	Egg weight QTL (63779)	1	62297345	67819536	1:62297345-67819536	Egg weight
1960	inside	S275	1	63616001	63771216	Egg weight QTL (63779)	1	62297345	67819536	1:62297345-67819536	Egg weight
1961	inside	S275	1	63616001	63771216	Egg weight QTL (63780)	1	62297345	67819536	1:62297345-67819536	Egg weight
1962	inside	S275	1	63616001	63771216	Egg weight QTL (63780)	1	62297345	67819536	1:62297345-67819536	Egg weight
1963	inside	S275	1	63616001	63771216	Egg weight QTL (63780)	1	62297345	67819536	1:62297345-67819536	Egg weight
1964	inside	S275	1	63616001	63771216	Egg weight QTL (63781)	1	62297345	67819536	1:62297345-67819536	Egg weight
1965	inside	S275	1	63616001	63771216	Egg weight QTL (63781)	1	62297345	67819536	1:62297345-67819536	Egg weight
1966	inside	S275	1	63616001	63771216	Egg weight QTL (63781)	1	62297345	67819536	1:62297345-67819536	Egg weight
1967	inside	S275	1	63616001	63771216	Egg weight QTL (63782)	1	62297345	67819536	1:62297345-67819536	Egg weight
1968	inside	S275	1	63616001	63771216	Egg weight QTL (63782)	1	62297345	67819536	1:62297345-67819536	Egg weight
1969	inside	S275	1	63616001	63771216	Egg weight QTL (63782)	1	62297345	67819536	1:62297345-67819536	Egg weight
1970	inside	S275	1	63616001	63771216	Egg weight QTL (63783)	1	62297345	67819536	1:62297345-67819536	Egg weight
1971	inside	S275	1	63616001	63771216	Egg weight QTL (63783)	1	62297345	67819536	1:62297345-67819536	Egg weight
1972	inside	S275	1	63616001	63771216	Egg weight QTL (63783)	1	62297345	67819536	1:62297345-67819536	Egg weight
1973	inside	S275	1	63616001	63771216	Egg weight QTL (63784)	1	62297345	67819536	1:62297345-67819536	Egg weight
1974	inside	S275	1	63616001	63771216	Egg weight QTL (63784)	1	62297345	67819536	1:62297345-67819536	Egg weight
1975	inside	S275	1	63616001	63771216	Egg weight QTL (63784)	1	62297345	67819536	1:62297345-67819536	Egg weight
1976	inside	S275	1	63616001	63771216	Egg weight QTL (63785)	1	62297345	67819536	1:62297345-67819536	Egg weight
1977	inside	S275	1	63616001	63771216	Egg weight QTL (63785)	1	62297345	67819536	1:62297345-67819536	Egg weight
1978	inside	S275	1	63616001	63771216	Egg weight QTL (63785)	1	62297345	67819536	1:62297345-67819536	Egg weight
1979	inside	S275	1	63616001	63771216	Egg weight QTL (63786)	1	62297345	67819536	1:62297345-67819536	Egg weight
1980	inside	S275	1	63616001	63771216	Egg weight QTL (63786)	1	62297345	67819536	1:62297345-67819536	Egg weight
1981	inside	S275	1	63616001	63771216	Egg weight QTL (63786)	1	62297345	67819536	1:62297345-67819536	Egg weight
1982	inside	S275	1	63616001	63771216	Egg weight QTL (63787)	1	62297345	67819536	1:62297345-67819536	Egg weight
1983	inside	S275	1	63616001	63771216	Egg weight QTL (63787)	1	62297345	67819536	1:62297345-67819536	Egg weight
1984	inside	S275	1	63616001	63771216	Egg weight QTL (63787)	1	62297345	67819536	1:62297345-67819536	Egg weight
1985	inside	S275	1	63616001	63771216	Egg weight QTL (63788)	1	62297345	67819536	1:62297345-67819536	Egg weight
1986	inside	S275	1	63616001	63771216	Egg weight QTL (63788)	1	62297345	67819536	1:62297345-67819536	Egg weight
1987	inside	S275	1	63616001	63771216	Egg weight QTL (63788)	1	62297345	67819536	1:62297345-67819536	Egg weight
1988	inside	S275	1	63616001	63771216	Egg weight QTL (63789)	1	62297345	67819536	1:62297345-67819536	Egg weight
1989	inside	S275	1	63616001	63771216	Egg weight QTL (63789)	1	62297345	67819536	1:62297345-67819536	Egg weight
1990	inside	S275	1	63616001	63771216	Egg weight QTL (63789)	1	62297345	67819536	1:62297345-67819536	Egg weight
1991	inside	S275	1	63616001	63771216	Egg weight QTL (63790)	1	62297345	67819536	1:62297345-67819536	Egg weight
1992	inside	S275	1	63616001	63771216	Egg weight QTL (63790)	1	62297345	67819536	1:62297345-67819536	Egg weight
1993	inside	S275	1	63616001	63771216	Egg weight QTL (63790)	1	62297345	67819536	1:62297345-67819536	Egg weight
1994	inside	S275	1	63616001	63771216	Egg weight QTL (63791)	1	62297345	67819536	1:62297345-67819536	Egg weight
1995	inside	S275	1	63616001	63771216	Egg weight QTL (63791)	1	62297345	67819536	1:62297345-67819536	Egg weight
1996	inside	S275	1	63616001	63771216	Egg weight QTL (63791)	1	62297345	67819536	1:62297345-67819536	Egg weight
1997	inside	S275	1	63616001	63771216	Egg weight QTL (63792)	1	62297345	67819536	1:62297345-67819536	Egg weight
1998	inside	S275	1	63616001	63771216	Egg weight QTL (63792)	1	62297345	67819536	1:62297345-67819536	Egg weight
1999	inside	S275	1	63616001	63771216	Egg weight QTL (63792)	1	62297345	67819536	1:62297345-67819536	Egg weight
[truncated: 18,417 more rows]

## Sheet: SNP
	V1	id	chr	start	end	QTL_ID	chr	start	end	string	nameQTL
1	inside	7	1	182760001	182780000	Tibia length QTL (135878)	1	182044905	190080186	1:182044905-190080186	Tibia length
2	inside	7	1	182760001	182780000	Tibia length QTL (135878)	1	182044905	190080186	1:182044905-190080186	Tibia length
3	inside	7	1	182760001	182780000	Tibia length QTL (135878)	1	182044905	190080186	1:182044905-190080186	Tibia length
4	inside	7	1	182760001	182780000	Feed intake QTL (64551)	1	182315579	189013023	1:182315579-189013023	Feed intake
5	inside	7	1	182760001	182780000	Feed intake QTL (64551)	1	182315579	189013023	1:182315579-189013023	Feed intake
6	inside	7	1	182760001	182780000	Feed intake QTL (64551)	1	182315579	189013023	1:182315579-189013023	Feed intake
7	inside	7	1	182760001	182780000	Dry matter intake QTL (64554)	1	182315579	190080186	1:182315579-190080186	Dry matter intake
8	inside	7	1	182760001	182780000	Dry matter intake QTL (64554)	1	182315579	190080186	1:182315579-190080186	Dry matter intake
9	inside	7	1	182760001	182780000	Dry matter intake QTL (64554)	1	182315579	190080186	1:182315579-190080186	Dry matter intake
10	inside	8	1	9280001	9300000	Breast muscle pH QTL (157157)	1	7050235	16305108	1:7050235-16305108	Breast muscle pH
11	inside	8	1	9280001	9300000	Breast muscle pH QTL (157157)	1	7050235	16305108	1:7050235-16305108	Breast muscle pH
12	inside	8	1	9280001	9300000	Breast muscle pH QTL (157157)	1	7050235	16305108	1:7050235-16305108	Breast muscle pH
13	inside	15	1	25260001	25280000	Breast muscle pH QTL (157158)	1	18755135	29764967	1:18755135-29764967	Breast muscle pH
14	inside	15	1	25260001	25280000	Breast muscle pH QTL (157158)	1	18755135	29764967	1:18755135-29764967	Breast muscle pH
15	inside	15	1	25260001	25280000	Breast muscle pH QTL (157158)	1	18755135	29764967	1:18755135-29764967	Breast muscle pH
16	inside	23	1	9040001	9060000	Breast muscle pH QTL (157157)	1	7050235	16305108	1:7050235-16305108	Breast muscle pH
17	inside	23	1	9040001	9060000	Breast muscle pH QTL (157157)	1	7050235	16305108	1:7050235-16305108	Breast muscle pH
18	inside	23	1	9040001	9060000	Breast muscle pH QTL (157157)	1	7050235	16305108	1:7050235-16305108	Breast muscle pH
19	inside	44	1	9210001	9230000	Breast muscle pH QTL (157157)	1	7050235	16305108	1:7050235-16305108	Breast muscle pH
20	inside	44	1	9210001	9230000	Breast muscle pH QTL (157157)	1	7050235	16305108	1:7050235-16305108	Breast muscle pH
21	inside	44	1	9210001	9230000	Breast muscle pH QTL (157157)	1	7050235	16305108	1:7050235-16305108	Breast muscle pH
22	inside	47	1	9130001	9150000	Breast muscle pH QTL (157157)	1	7050235	16305108	1:7050235-16305108	Breast muscle pH
23	inside	47	1	9130001	9150000	Breast muscle pH QTL (157157)	1	7050235	16305108	1:7050235-16305108	Breast muscle pH
24	inside	47	1	9130001	9150000	Breast muscle pH QTL (157157)	1	7050235	16305108	1:7050235-16305108	Breast muscle pH
25	inside	51	1	52090001	52110000	Body weight (9 days) QTL (96626)	1	45630160	54663171	1:45630160-54663171	Body weight (9 days)
26	inside	51	1	52090001	52110000	Body weight (9 days) QTL (96626)	1	45630160	54663171	1:45630160-54663171	Body weight (9 days)
27	inside	51	1	52090001	52110000	Body weight (9 days) QTL (96626)	1	45630160	54663171	1:45630160-54663171	Body weight (9 days)
28	inside	51	1	52090001	52110000	Duodenum weight QTL (96627)	1	51249128	55259649	1:51249128-55259649	Duodenum weight
29	inside	51	1	52090001	52110000	Duodenum weight QTL (96627)	1	51249128	55259649	1:51249128-55259649	Duodenum weight
30	inside	51	1	52090001	52110000	Duodenum weight QTL (96627)	1	51249128	55259649	1:51249128-55259649	Duodenum weight
31	inside	59	1	182770001	182790000	Tibia length QTL (135878)	1	182044905	190080186	1:182044905-190080186	Tibia length
32	inside	59	1	182770001	182790000	Tibia length QTL (135878)	1	182044905	190080186	1:182044905-190080186	Tibia length
33	inside	59	1	182770001	182790000	Tibia length QTL (135878)	1	182044905	190080186	1:182044905-190080186	Tibia length
34	inside	59	1	182770001	182790000	Feed intake QTL (64551)	1	182315579	189013023	1:182315579-189013023	Feed intake
35	inside	59	1	182770001	182790000	Feed intake QTL (64551)	1	182315579	189013023	1:182315579-189013023	Feed intake
36	inside	59	1	182770001	182790000	Feed intake QTL (64551)	1	182315579	189013023	1:182315579-189013023	Feed intake
37	inside	59	1	182770001	182790000	Dry matter intake QTL (64554)	1	182315579	190080186	1:182315579-190080186	Dry matter intake
38	inside	59	1	182770001	182790000	Dry matter intake QTL (64554)	1	182315579	190080186	1:182315579-190080186	Dry matter intake
39	inside	59	1	182770001	182790000	Dry matter intake QTL (64554)	1	182315579	190080186	1:182315579-190080186	Dry matter intake
40	inside	75	1	9220001	9240000	Breast muscle pH QTL (157157)	1	7050235	16305108	1:7050235-16305108	Breast muscle pH
41	inside	75	1	9220001	9240000	Breast muscle pH QTL (157157)	1	7050235	16305108	1:7050235-16305108	Breast muscle pH
42	inside	75	1	9220001	9240000	Breast muscle pH QTL (157157)	1	7050235	16305108	1:7050235-16305108	Breast muscle pH
43	inside	91	1	14640001	14660000	Breast muscle pH QTL (157157)	1	7050235	16305108	1:7050235-16305108	Breast muscle pH
44	inside	91	1	14640001	14660000	Breast muscle pH QTL (157157)	1	7050235	16305108	1:7050235-16305108	Breast muscle pH
45	inside	91	1	14640001	14660000	Breast muscle pH QTL (157157)	1	7050235	16305108	1:7050235-16305108	Breast muscle pH
46	inside	136	1	9050001	9070000	Breast muscle pH QTL (157157)	1	7050235	16305108	1:7050235-16305108	Breast muscle pH
47	inside	136	1	9050001	9070000	Breast muscle pH QTL (157157)	1	7050235	16305108	1:7050235-16305108	Breast muscle pH
48	inside	136	1	9050001	9070000	Breast muscle pH QTL (157157)	1	7050235	16305108	1:7050235-16305108	Breast muscle pH
49	inside	153	1	52080001	52100000	Body weight (9 days) QTL (96626)	1	45630160	54663171	1:45630160-54663171	Body weight (9 days)
50	inside	153	1	52080001	52100000	Body weight (9 days) QTL (96626)	1	45630160	54663171	1:45630160-54663171	Body weight (9 days)
51	inside	153	1	52080001	52100000	Body weight (9 days) QTL (96626)	1	45630160	54663171	1:45630160-54663171	Body weight (9 days)
52	inside	153	1	52080001	52100000	Duodenum weight QTL (96627)	1	51249128	55259649	1:51249128-55259649	Duodenum weight
53	inside	153	1	52080001	52100000	Duodenum weight QTL (96627)	1	51249128	55259649	1:51249128-55259649	Duodenum weight
54	inside	153	1	52080001	52100000	Duodenum weight QTL (96627)	1	51249128	55259649	1:51249128-55259649	Duodenum weight
55	inside	154	1	14650001	14670000	Breast muscle pH QTL (157157)	1	7050235	16305108	1:7050235-16305108	Breast muscle pH
56	inside	154	1	14650001	14670000	Breast muscle pH QTL (157157)	1	7050235	16305108	1:7050235-16305108	Breast muscle pH
57	inside	154	1	14650001	14670000	Breast muscle pH QTL (157157)	1	7050235	16305108	1:7050235-16305108	Breast muscle pH
58	inside	159	1	14680001	14700000	Breast muscle pH QTL (157157)	1	7050235	16305108	1:7050235-16305108	Breast muscle pH
59	inside	159	1	14680001	14700000	Breast muscle pH QTL (157157)	1	7050235	16305108	1:7050235-16305108	Breast muscle pH
60	inside	159	1	14680001	14700000	Breast muscle pH QTL (157157)	1	7050235	16305108	1:7050235-16305108	Breast muscle pH
61	inside	167	1	14660001	14680000	Breast muscle pH QTL (157157)	1	7050235	16305108	1:7050235-16305108	Breast muscle pH
62	inside	167	1	14660001	14680000	Breast muscle pH QTL (157157)	1	7050235	16305108	1:7050235-16305108	Breast muscle pH
63	inside	167	1	14660001	14680000	Breast muscle pH QTL (157157)	1	7050235	16305108	1:7050235-16305108	Breast muscle pH
64	inside	169	1	14670001	14690000	Breast muscle pH QTL (157157)	1	7050235	16305108	1:7050235-16305108	Breast muscle pH
65	inside	169	1	14670001	14690000	Breast muscle pH QTL (157157)	1	7050235	16305108	1:7050235-16305108	Breast muscle pH
66	inside	169	1	14670001	14690000	Breast muscle pH QTL (157157)	1	7050235	16305108	1:7050235-16305108	Breast muscle pH
67	inside	6	2	49320001	49340000	Wattles weight QTL (127117)	2	28673530	147776012	2:28673530-147776012	Wattles weight
68	inside	6	2	49320001	49340000	Wattles weight QTL (127117)	2	28673530	147776012	2:28673530-147776012	Wattles weight
69	inside	6	2	49320001	49340000	Wattles weight QTL (127117)	2	28673530	147776012	2:28673530-147776012	Wattles weight
70	inside	6	2	49320001	49340000	Feather-crested head QTL (127112)	2	56944	130512708	2:56944-130512708	Feather-crested head
71	inside	6	2	49320001	49340000	Feather-crested head QTL (127112)	2	56944	130512708	2:56944-130512708	Feather-crested head
72	inside	6	2	49320001	49340000	Feather-crested head QTL (127112)	2	56944	130512708	2:56944-130512708	Feather-crested head
73	inside	21	2	121480001	121500000	Breast muscle pH QTL (157166)	2	118779538	121679302	2:118779538-121679302	Breast muscle pH
74	inside	21	2	121480001	121500000	Breast muscle pH QTL (157166)	2	118779538	121679302	2:118779538-121679302	Breast muscle pH
75	inside	21	2	121480001	121500000	Breast muscle pH QTL (157166)	2	118779538	121679302	2:118779538-121679302	Breast muscle pH
76	inside	21	2	121480001	121500000	Eggshell color QTL (24962)	2	120735778	121791188	2:120735778-121791188	Eggshell color
77	inside	21	2	121480001	121500000	Eggshell color QTL (24962)	2	120735778	121791188	2:120735778-121791188	Eggshell color
78	inside	21	2	121480001	121500000	Eggshell color QTL (24962)	2	120735778	121791188	2:120735778-121791188	Eggshell color
79	inside	21	2	121480001	121500000	Wattles weight QTL (127117)	2	28673530	147776012	2:28673530-147776012	Wattles weight
80	inside	21	2	121480001	121500000	Wattles weight QTL (127117)	2	28673530	147776012	2:28673530-147776012	Wattles weight
81	inside	21	2	121480001	121500000	Wattles weight QTL (127117)	2	28673530	147776012	2:28673530-147776012	Wattles weight
82	inside	21	2	121480001	121500000	Feather-crested head QTL (127112)	2	56944	130512708	2:56944-130512708	Feather-crested head
83	inside	21	2	121480001	121500000	Feather-crested head QTL (127112)	2	56944	130512708	2:56944-130512708	Feather-crested head
84	inside	21	2	121480001	121500000	Feather-crested head QTL (127112)	2	56944	130512708	2:56944-130512708	Feather-crested head
85	inside	29	2	56000001	56020000	Wattles weight QTL (127117)	2	28673530	147776012	2:28673530-147776012	Wattles weight
86	inside	29	2	56000001	56020000	Wattles weight QTL (127117)	2	28673530	147776012	2:28673530-147776012	Wattles weight
87	inside	29	2	56000001	56020000	Wattles weight QTL (127117)	2	28673530	147776012	2:28673530-147776012	Wattles weight
88	inside	29	2	56000001	56020000	Feather-crested head QTL (127112)	2	56944	130512708	2:56944-130512708	Feather-crested head
89	inside	29	2	56000001	56020000	Feather-crested head QTL (127112)	2	56944	130512708	2:56944-130512708	Feather-crested head
90	inside	29	2	56000001	56020000	Feather-crested head QTL (127112)	2	56944	130512708	2:56944-130512708	Feather-crested head
91	inside	39	2	121430001	121450000	Breast muscle pH QTL (157166)	2	118779538	121679302	2:118779538-121679302	Breast muscle pH
92	inside	39	2	121430001	121450000	Breast muscle pH QTL (157166)	2	118779538	121679302	2:118779538-121679302	Breast muscle pH
93	inside	39	2	121430001	121450000	Breast muscle pH QTL (157166)	2	118779538	121679302	2:118779538-121679302	Breast muscle pH
94	inside	39	2	121430001	121450000	Eggshell color QTL (24962)	2	120735778	121791188	2:120735778-121791188	Eggshell color
95	inside	39	2	121430001	121450000	Eggshell color QTL (24962)	2	120735778	121791188	2:120735778-121791188	Eggshell color
96	inside	39	2	121430001	121450000	Eggshell color QTL (24962)	2	120735778	121791188	2:120735778-121791188	Eggshell color
97	inside	39	2	121430001	121450000	Wattles weight QTL (127117)	2	28673530	147776012	2:28673530-147776012	Wattles weight
98	inside	39	2	121430001	121450000	Wattles weight QTL (127117)	2	28673530	147776012	2:28673530-147776012	Wattles weight
99	inside	39	2	121430001	121450000	Wattles weight QTL (127117)	2	28673530	147776012	2:28673530-147776012	Wattles weight
100	inside	39	2	121430001	121450000	Feather-crested head QTL (127112)	2	56944	130512708	2:56944-130512708	Feather-crested head
101	inside	39	2	121430001	121450000	Feather-crested head QTL (127112)	2	56944	130512708	2:56944-130512708	Feather-crested head
102	inside	39	2	121430001	121450000	Feather-crested head QTL (127112)	2	56944	130512708	2:56944-130512708	Feather-crested head
103	inside	40	2	122750001	122770000	Body temperature QTL (30853)	2	122000238	123952370	2:122000238-123952370	Body temperature
104	inside	40	2	122750001	122770000	Body temperature QTL (30853)	2	122000238	123952370	2:122000238-123952370	Body temperature
105	inside	40	2	122750001	122770000	Body temperature QTL (30853)	2	122000238	123952370	2:122000238-123952370	Body temperature
106	inside	40	2	122750001	122770000	Wattles weight QTL (127117)	2	28673530	147776012	2:28673530-147776012	Wattles weight
107	inside	40	2	122750001	122770000	Wattles weight QTL (127117)	2	28673530	147776012	2:28673530-147776012	Wattles weight
108	inside	40	2	122750001	122770000	Wattles weight QTL (127117)	2	28673530	147776012	2:28673530-147776012	Wattles weight
109	inside	40	2	122750001	122770000	Feather-crested head QTL (127112)	2	56944	130512708	2:56944-130512708	Feather-crested head
110	inside	40	2	122750001	122770000	Feather-crested head QTL (127112)	2	56944	130512708	2:56944-130512708	Feather-crested head
111	inside	40	2	122750001	122770000	Feather-crested head QTL (127112)	2	56944	130512708	2:56944-130512708	Feather-crested head
112	inside	42	2	121400001	121420000	Breast muscle pH QTL (157166)	2	118779538	121679302	2:118779538-121679302	Breast muscle pH
113	inside	42	2	121400001	121420000	Breast muscle pH QTL (157166)	2	118779538	121679302	2:118779538-121679302	Breast muscle pH
114	inside	42	2	121400001	121420000	Breast muscle pH QTL (157166)	2	118779538	121679302	2:118779538-121679302	Breast muscle pH
115	inside	42	2	121400001	121420000	Eggshell color QTL (24962)	2	120735778	121791188	2:120735778-121791188	Eggshell color
116	inside	42	2	121400001	121420000	Eggshell color QTL (24962)	2	120735778	121791188	2:120735778-121791188	Eggshell color
117	inside	42	2	121400001	121420000	Eggshell color QTL (24962)	2	120735778	121791188	2:120735778-121791188	Eggshell color
118	inside	42	2	121400001	121420000	Wattles weight QTL (127117)	2	28673530	147776012	2:28673530-147776012	Wattles weight
119	inside	42	2	121400001	121420000	Wattles weight QTL (127117)	2	28673530	147776012	2:28673530-147776012	Wattles weight
120	inside	42	2	121400001	121420000	Wattles weight QTL (127117)	2	28673530	147776012	2:28673530-147776012	Wattles weight
121	inside	42	2	121400001	121420000	Feather-crested head QTL (127112)	2	56944	130512708	2:56944-130512708	Feather-crested head
122	inside	42	2	121400001	121420000	Feather-crested head QTL (127112)	2	56944	130512708	2:56944-130512708	Feather-crested head
123	inside	42	2	121400001	121420000	Feather-crested head QTL (127112)	2	56944	130512708	2:56944-130512708	Feather-crested head
124	inside	43	2	121220001	121240000	Breast muscle pH QTL (157166)	2	118779538	121679302	2:118779538-121679302	Breast muscle pH
125	inside	43	2	121220001	121240000	Breast muscle pH QTL (157166)	2	118779538	121679302	2:118779538-121679302	Breast muscle pH
126	inside	43	2	121220001	121240000	Breast muscle pH QTL (157166)	2	118779538	121679302	2:118779538-121679302	Breast muscle pH
127	inside	43	2	121220001	121240000	Eggshell color QTL (24962)	2	120735778	121791188	2:120735778-121791188	Eggshell color
128	inside	43	2	121220001	121240000	Eggshell color QTL (24962)	2	120735778	121791188	2:120735778-121791188	Eggshell color
129	inside	43	2	121220001	121240000	Eggshell color QTL (24962)	2	120735778	121791188	2:120735778-121791188	Eggshell color
130	inside	43	2	121220001	121240000	Wattles weight QTL (127117)	2	28673530	147776012	2:28673530-147776012	Wattles weight
131	inside	43	2	121220001	121240000	Wattles weight QTL (127117)	2	28673530	147776012	2:28673530-147776012	Wattles weight
132	inside	43	2	121220001	121240000	Wattles weight QTL (127117)	2	28673530	147776012	2:28673530-147776012	Wattles weight
133	inside	43	2	121220001	121240000	Feather-crested head QTL (127112)	2	56944	130512708	2:56944-130512708	Feather-crested head
134	inside	43	2	121220001	121240000	Feather-crested head QTL (127112)	2	56944	130512708	2:56944-130512708	Feather-crested head
135	inside	43	2	121220001	121240000	Feather-crested head QTL (127112)	2	56944	130512708	2:56944-130512708	Feather-crested head
136	inside	45	2	118650001	118670000	Wattles weight QTL (127117)	2	28673530	147776012	2:28673530-147776012	Wattles weight
137	inside	45	2	118650001	118670000	Wattles weight QTL (127117)	2	28673530	147776012	2:28673530-147776012	Wattles weight
138	inside	45	2	118650001	118670000	Wattles weight QTL (127117)	2	28673530	147776012	2:28673530-147776012	Wattles weight
139	inside	45	2	118650001	118670000	Feather-crested head QTL (127112)	2	56944	130512708	2:56944-130512708	Feather-crested head
140	inside	45	2	118650001	118670000	Feather-crested head QTL (127112)	2	56944	130512708	2:56944-130512708	Feather-crested head
141	inside	45	2	118650001	118670000	Feather-crested head QTL (127112)	2	56944	130512708	2:56944-130512708	Feather-crested head
142	inside	88	2	122350001	122370000	Body temperature QTL (30853)	2	122000238	123952370	2:122000238-123952370	Body temperature
143	inside	88	2	122350001	122370000	Body temperature QTL (30853)	2	122000238	123952370	2:122000238-123952370	Body temperature
144	inside	88	2	122350001	122370000	Body temperature QTL (30853)	2	122000238	123952370	2:122000238-123952370	Body temperature
145	inside	88	2	122350001	122370000	Wattles weight QTL (127117)	2	28673530	147776012	2:28673530-147776012	Wattles weight
146	inside	88	2	122350001	122370000	Wattles weight QTL (127117)	2	28673530	147776012	2:28673530-147776012	Wattles weight
147	inside	88	2	122350001	122370000	Wattles weight QTL (127117)	2	28673530	147776012	2:28673530-147776012	Wattles weight
148	inside	88	2	122350001	122370000	Feather-crested head QTL (127112)	2	56944	130512708	2:56944-130512708	Feather-crested head
149	inside	88	2	122350001	122370000	Feather-crested head QTL (127112)	2	56944	130512708	2:56944-130512708	Feather-crested head
150	inside	88	2	122350001	122370000	Feather-crested head QTL (127112)	2	56944	130512708	2:56944-130512708	Feather-crested head
151	inside	94	2	55340001	55360000	Wattles weight QTL (127117)	2	28673530	147776012	2:28673530-147776012	Wattles weight
152	inside	94	2	55340001	55360000	Wattles weight QTL (127117)	2	28673530	147776012	2:28673530-147776012	Wattles weight
153	inside	94	2	55340001	55360000	Wattles weight QTL (127117)	2	28673530	147776012	2:28673530-147776012	Wattles weight
154	inside	94	2	55340001	55360000	Feather-crested head QTL (127112)	2	56944	130512708	2:56944-130512708	Feather-crested head
155	inside	94	2	55340001	55360000	Feather-crested head QTL (127112)	2	56944	130512708	2:56944-130512708	Feather-crested head
156	inside	94	2	55340001	55360000	Feather-crested head QTL (127112)	2	56944	130512708	2:56944-130512708	Feather-crested head
157	inside	97	2	55320001	55340000	Wattles weight QTL (127117)	2	28673530	147776012	2:28673530-147776012	Wattles weight
158	inside	97	2	55320001	55340000	Wattles weight QTL (127117)	2	28673530	147776012	2:28673530-147776012	Wattles weight
159	inside	97	2	55320001	55340000	Wattles weight QTL (127117)	2	28673530	147776012	2:28673530-147776012	Wattles weight
160	inside	97	2	55320001	55340000	Feather-crested head QTL (127112)	2	56944	130512708	2:56944-130512708	Feather-crested head
161	inside	97	2	55320001	55340000	Feather-crested head QTL (127112)	2	56944	130512708	2:56944-130512708	Feather-crested head
162	inside	97	2	55320001	55340000	Feather-crested head QTL (127112)	2	56944	130512708	2:56944-130512708	Feather-crested head
163	inside	98	2	137250001	137270000	Wattles weight QTL (127117)	2	28673530	147776012	2:28673530-147776012	Wattles weight
164	inside	98	2	137250001	137270000	Wattles weight QTL (127117)	2	28673530	147776012	2:28673530-147776012	Wattles weight
165	inside	98	2	137250001	137270000	Wattles weight QTL (127117)	2	28673530	147776012	2:28673530-147776012	Wattles weight
166	inside	100	2	55330001	55350000	Wattles weight QTL (127117)	2	28673530	147776012	2:28673530-147776012	Wattles weight
167	inside	100	2	55330001	55350000	Wattles weight QTL (127117)	2	28673530	147776012	2:28673530-147776012	Wattles weight
168	inside	100	2	55330001	55350000	Wattles weight QTL (127117)	2	28673530	147776012	2:28673530-147776012	Wattles weight
169	inside	100	2	55330001	55350000	Feather-crested head QTL (127112)	2	56944	130512708	2:56944-130512708	Feather-crested head
170	inside	100	2	55330001	55350000	Feather-crested head QTL (127112)	2	56944	130512708	2:56944-130512708	Feather-crested head
171	inside	100	2	55330001	55350000	Feather-crested head QTL (127112)	2	56944	130512708	2:56944-130512708	Feather-crested head
172	inside	101	2	56010001	56030000	Wattles weight QTL (127117)	2	28673530	147776012	2:28673530-147776012	Wattles weight
173	inside	101	2	56010001	56030000	Wattles weight QTL (127117)	2	28673530	147776012	2:28673530-147776012	Wattles weight
174	inside	101	2	56010001	56030000	Wattles weight QTL (127117)	2	28673530	147776012	2:28673530-147776012	Wattles weight
175	inside	101	2	56010001	56030000	Feather-crested head QTL (127112)	2	56944	130512708	2:56944-130512708	Feather-crested head
176	inside	101	2	56010001	56030000	Feather-crested head QTL (127112)	2	56944	130512708	2:56944-130512708	Feather-crested head
177	inside	101	2	56010001	56030000	Feather-crested head QTL (127112)	2	56944	130512708	2:56944-130512708	Feather-crested head
178	inside	108	2	55980001	56000000	Wattles weight QTL (127117)	2	28673530	147776012	2:28673530-147776012	Wattles weight
179	inside	108	2	55980001	56000000	Wattles weight QTL (127117)	2	28673530	147776012	2:28673530-147776012	Wattles weight
180	inside	108	2	55980001	56000000	Wattles weight QTL (127117)	2	28673530	147776012	2:28673530-147776012	Wattles weight
181	inside	108	2	55980001	56000000	Feather-crested head QTL (127112)	2	56944	130512708	2:56944-130512708	Feather-crested head
182	inside	108	2	55980001	56000000	Feather-crested head QTL (127112)	2	56944	130512708	2:56944-130512708	Feather-crested head
183	inside	108	2	55980001	56000000	Feather-crested head QTL (127112)	2	56944	130512708	2:56944-130512708	Feather-crested head
184	inside	109	2	55370001	55390000	Wattles weight QTL (127117)	2	28673530	147776012	2:28673530-147776012	Wattles weight
185	inside	109	2	55370001	55390000	Wattles weight QTL (127117)	2	28673530	147776012	2:28673530-147776012	Wattles weight
186	inside	109	2	55370001	55390000	Wattles weight QTL (127117)	2	28673530	147776012	2:28673530-147776012	Wattles weight
187	inside	109	2	55370001	55390000	Feather-crested head QTL (127112)	2	56944	130512708	2:56944-130512708	Feather-crested head
188	inside	109	2	55370001	55390000	Feather-crested head QTL (127112)	2	56944	130512708	2:56944-130512708	Feather-crested head
189	inside	109	2	55370001	55390000	Feather-crested head QTL (127112)	2	56944	130512708	2:56944-130512708	Feather-crested head
190	inside	111	2	55300001	55320000	Wattles weight QTL (127117)	2	28673530	147776012	2:28673530-147776012	Wattles weight
191	inside	111	2	55300001	55320000	Wattles weight QTL (127117)	2	28673530	147776012	2:28673530-147776012	Wattles weight
192	inside	111	2	55300001	55320000	Wattles weight QTL (127117)	2	28673530	147776012	2:28673530-147776012	Wattles weight
193	inside	111	2	55300001	55320000	Feather-crested head QTL (127112)	2	56944	130512708	2:56944-130512708	Feather-crested head
194	inside	111	2	55300001	55320000	Feather-crested head QTL (127112)	2	56944	130512708	2:56944-130512708	Feather-crested head
195	inside	111	2	55300001	55320000	Feather-crested head QTL (127112)	2	56944	130512708	2:56944-130512708	Feather-crested head
196	inside	114	2	55350001	55370000	Wattles weight QTL (127117)	2	28673530	147776012	2:28673530-147776012	Wattles weight
197	inside	114	2	55350001	55370000	Wattles weight QTL (127117)	2	28673530	147776012	2:28673530-147776012	Wattles weight
198	inside	114	2	55350001	55370000	Wattles weight QTL (127117)	2	28673530	147776012	2:28673530-147776012	Wattles weight
199	inside	114	2	55350001	55370000	Feather-crested head QTL (127112)	2	56944	130512708	2:56944-130512708	Feather-crested head
200	inside	114	2	55350001	55370000	Feather-crested head QTL (127112)	2	56944	130512708	2:56944-130512708	Feather-crested head
201	inside	114	2	55350001	55370000	Feather-crested head QTL (127112)	2	56944	130512708	2:56944-130512708	Feather-crested head
202	inside	117	2	55360001	55380000	Wattles weight QTL (127117)	2	28673530	147776012	2:28673530-147776012	Wattles weight
203	inside	117	2	55360001	55380000	Wattles weight QTL (127117)	2	28673530	147776012	2:28673530-147776012	Wattles weight
204	inside	117	2	55360001	55380000	Wattles weight QTL (127117)	2	28673530	147776012	2:28673530-147776012	Wattles weight
205	inside	117	2	55360001	55380000	Feather-crested head QTL (127112)	2	56944	130512708	2:56944-130512708	Feather-crested head
206	inside	117	2	55360001	55380000	Feather-crested head QTL (127112)	2	56944	130512708	2:56944-130512708	Feather-crested head
207	inside	117	2	55360001	55380000	Feather-crested head QTL (127112)	2	56944	130512708	2:56944-130512708	Feather-crested head
208	inside	118	2	55390001	55410000	Wattles weight QTL (127117)	2	28673530	147776012	2:28673530-147776012	Wattles weight
209	inside	118	2	55390001	55410000	Wattles weight QTL (127117)	2	28673530	147776012	2:28673530-147776012	Wattles weight
210	inside	118	2	55390001	55410000	Wattles weight QTL (127117)	2	28673530	147776012	2:28673530-147776012	Wattles weight
211	inside	118	2	55390001	55410000	Feather-crested head QTL (127112)	2	56944	130512708	2:56944-130512708	Feather-crested head
212	inside	118	2	55390001	55410000	Feather-crested head QTL (127112)	2	56944	130512708	2:56944-130512708	Feather-crested head
213	inside	118	2	55390001	55410000	Feather-crested head QTL (127112)	2	56944	130512708	2:56944-130512708	Feather-crested head
214	inside	122	2	122340001	122360000	Body temperature QTL (30853)	2	122000238	123952370	2:122000238-123952370	Body temperature
215	inside	122	2	122340001	122360000	Body temperature QTL (30853)	2	122000238	123952370	2:122000238-123952370	Body temperature
216	inside	122	2	122340001	122360000	Body temperature QTL (30853)	2	122000238	123952370	2:122000238-123952370	Body temperature
217	inside	122	2	122340001	122360000	Wattles weight QTL (127117)	2	28673530	147776012	2:28673530-147776012	Wattles weight
218	inside	122	2	122340001	122360000	Wattles weight QTL (127117)	2	28673530	147776012	2:28673530-147776012	Wattles weight
219	inside	122	2	122340001	122360000	Wattles weight QTL (127117)	2	28673530	147776012	2:28673530-147776012	Wattles weight
220	inside	122	2	122340001	122360000	Feather-crested head QTL (127112)	2	56944	130512708	2:56944-130512708	Feather-crested head
221	inside	122	2	122340001	122360000	Feather-crested head QTL (127112)	2	56944	130512708	2:56944-130512708	Feather-crested head
222	inside	122	2	122340001	122360000	Feather-crested head QTL (127112)	2	56944	130512708	2:56944-130512708	Feather-crested head
223	inside	123	2	121490001	121510000	Breast muscle pH QTL (157166)	2	118779538	121679302	2:118779538-121679302	Breast muscle pH
224	inside	123	2	121490001	121510000	Breast muscle pH QTL (157166)	2	118779538	121679302	2:118779538-121679302	Breast muscle pH
225	inside	123	2	121490001	121510000	Breast muscle pH QTL (157166)	2	118779538	121679302	2:118779538-121679302	Breast muscle pH
226	inside	123	2	121490001	121510000	Eggshell color QTL (24962)	2	120735778	121791188	2:120735778-121791188	Eggshell color
227	inside	123	2	121490001	121510000	Eggshell color QTL (24962)	2	120735778	121791188	2:120735778-121791188	Eggshell color
228	inside	123	2	121490001	121510000	Eggshell color QTL (24962)	2	120735778	121791188	2:120735778-121791188	Eggshell color
229	inside	123	2	121490001	121510000	Wattles weight QTL (127117)	2	28673530	147776012	2:28673530-147776012	Wattles weight
230	inside	123	2	121490001	121510000	Wattles weight QTL (127117)	2	28673530	147776012	2:28673530-147776012	Wattles weight
231	inside	123	2	121490001	121510000	Wattles weight QTL (127117)	2	28673530	147776012	2:28673530-147776012	Wattles weight
232	inside	123	2	121490001	121510000	Feather-crested head QTL (127112)	2	56944	130512708	2:56944-130512708	Feather-crested head
233	inside	123	2	121490001	121510000	Feather-crested head QTL (127112)	2	56944	130512708	2:56944-130512708	Feather-crested head
234	inside	123	2	121490001	121510000	Feather-crested head QTL (127112)	2	56944	130512708	2:56944-130512708	Feather-crested head
235	inside	133	2	55380001	55400000	Wattles weight QTL (127117)	2	28673530	147776012	2:28673530-147776012	Wattles weight
236	inside	133	2	55380001	55400000	Wattles weight QTL (127117)	2	28673530	147776012	2:28673530-147776012	Wattles weight
237	inside	133	2	55380001	55400000	Wattles weight QTL (127117)	2	28673530	147776012	2:28673530-147776012	Wattles weight
238	inside	133	2	55380001	55400000	Feather-crested head QTL (127112)	2	56944	130512708	2:56944-130512708	Feather-crested head
239	inside	133	2	55380001	55400000	Feather-crested head QTL (127112)	2	56944	130512708	2:56944-130512708	Feather-crested head
240	inside	133	2	55380001	55400000	Feather-crested head QTL (127112)	2	56944	130512708	2:56944-130512708	Feather-crested head
241	inside	135	2	55940001	55960000	Wattles weight QTL (127117)	2	28673530	147776012	2:28673530-147776012	Wattles weight
242	inside	135	2	55940001	55960000	Wattles weight QTL (127117)	2	28673530	147776012	2:28673530-147776012	Wattles weight
243	inside	135	2	55940001	55960000	Wattles weight QTL (127117)	2	28673530	147776012	2:28673530-147776012	Wattles weight
244	inside	135	2	55940001	55960000	Feather-crested head QTL (127112)	2	56944	130512708	2:56944-130512708	Feather-crested head
245	inside	135	2	55940001	55960000	Feather-crested head QTL (127112)	2	56944	130512708	2:56944-130512708	Feather-crested head
246	inside	135	2	55940001	55960000	Feather-crested head QTL (127112)	2	56944	130512708	2:56944-130512708	Feather-crested head
247	inside	143	2	55310001	55330000	Wattles weight QTL (127117)	2	28673530	147776012	2:28673530-147776012	Wattles weight
248	inside	143	2	55310001	55330000	Wattles weight QTL (127117)	2	28673530	147776012	2:28673530-147776012	Wattles weight
249	inside	143	2	55310001	55330000	Wattles weight QTL (127117)	2	28673530	147776012	2:28673530-147776012	Wattles weight
250	inside	143	2	55310001	55330000	Feather-crested head QTL (127112)	2	56944	130512708	2:56944-130512708	Feather-crested head
251	inside	143	2	55310001	55330000	Feather-crested head QTL (127112)	2	56944	130512708	2:56944-130512708	Feather-crested head
252	inside	143	2	55310001	55330000	Feather-crested head QTL (127112)	2	56944	130512708	2:56944-130512708	Feather-crested head
253	inside	170	2	55950001	55970000	Wattles weight QTL (127117)	2	28673530	147776012	2:28673530-147776012	Wattles weight
254	inside	170	2	55950001	55970000	Wattles weight QTL (127117)	2	28673530	147776012	2:28673530-147776012	Wattles weight
255	inside	170	2	55950001	55970000	Wattles weight QTL (127117)	2	28673530	147776012	2:28673530-147776012	Wattles weight
256	inside	170	2	55950001	55970000	Feather-crested head QTL (127112)	2	56944	130512708	2:56944-130512708	Feather-crested head
257	inside	170	2	55950001	55970000	Feather-crested head QTL (127112)	2	56944	130512708	2:56944-130512708	Feather-crested head
258	inside	170	2	55950001	55970000	Feather-crested head QTL (127112)	2	56944	130512708	2:56944-130512708	Feather-crested head
259	inside	173	2	55970001	55990000	Wattles weight QTL (127117)	2	28673530	147776012	2:28673530-147776012	Wattles weight
260	inside	173	2	55970001	55990000	Wattles weight QTL (127117)	2	28673530	147776012	2:28673530-147776012	Wattles weight
261	inside	173	2	55970001	55990000	Wattles weight QTL (127117)	2	28673530	147776012	2:28673530-147776012	Wattles weight
262	inside	173	2	55970001	55990000	Feather-crested head QTL (127112)	2	56944	130512708	2:56944-130512708	Feather-crested head
263	inside	173	2	55970001	55990000	Feather-crested head QTL (127112)	2	56944	130512708	2:56944-130512708	Feather-crested head
264	inside	173	2	55970001	55990000	Feather-crested head QTL (127112)	2	56944	130512708	2:56944-130512708	Feather-crested head
265	inside	176	2	55960001	55980000	Wattles weight QTL (127117)	2	28673530	147776012	2:28673530-147776012	Wattles weight
266	inside	176	2	55960001	55980000	Wattles weight QTL (127117)	2	28673530	147776012	2:28673530-147776012	Wattles weight
267	inside	176	2	55960001	55980000	Wattles weight QTL (127117)	2	28673530	147776012	2:28673530-147776012	Wattles weight
268	inside	176	2	55960001	55980000	Feather-crested head QTL (127112)	2	56944	130512708	2:56944-130512708	Feather-crested head
269	inside	176	2	55960001	55980000	Feather-crested head QTL (127112)	2	56944	130512708	2:56944-130512708	Feather-crested head
270	inside	176	2	55960001	55980000	Feather-crested head QTL (127112)	2	56944	130512708	2:56944-130512708	Feather-crested head
271	inside	2	3	72560001	72580000	Body weight (49 days) QTL (30854)	3	31943614	105852321	3:31943614-105852321	Body weight (49 days)
272	inside	2	3	72560001	72580000	Body weight (49 days) QTL (30854)	3	31943614	105852321	3:31943614-105852321	Body weight (49 days)
273	inside	2	3	72560001	72580000	Body weight (49 days) QTL (30854)	3	31943614	105852321	3:31943614-105852321	Body weight (49 days)
274	inside	2	3	72560001	72580000	Comb weight QTL (127114)	3	4691681	104134971	3:4691681-104134971	Comb weight
275	inside	2	3	72560001	72580000	Comb weight QTL (127114)	3	4691681	104134971	3:4691681-104134971	Comb weight
276	inside	2	3	72560001	72580000	Comb weight QTL (127114)	3	4691681	104134971	3:4691681-104134971	Comb weight
277	inside	10	3	72530001	72550000	Body weight (49 days) QTL (30854)	3	31943614	105852321	3:31943614-105852321	Body weight (49 days)
278	inside	10	3	72530001	72550000	Body weight (49 days) QTL (30854)	3	31943614	105852321	3:31943614-105852321	Body weight (49 days)
279	inside	10	3	72530001	72550000	Body weight (49 days) QTL (30854)	3	31943614	105852321	3:31943614-105852321	Body weight (49 days)
280	inside	10	3	72530001	72550000	Comb weight QTL (127114)	3	4691681	104134971	3:4691681-104134971	Comb weight
281	inside	10	3	72530001	72550000	Comb weight QTL (127114)	3	4691681	104134971	3:4691681-104134971	Comb weight
282	inside	10	3	72530001	72550000	Comb weight QTL (127114)	3	4691681	104134971	3:4691681-104134971	Comb weight
283	inside	12	3	72510001	72530000	Body weight (49 days) QTL (30854)	3	31943614	105852321	3:31943614-105852321	Body weight (49 days)
284	inside	12	3	72510001	72530000	Body weight (49 days) QTL (30854)	3	31943614	105852321	3:31943614-105852321	Body weight (49 days)
285	inside	12	3	72510001	72530000	Body weight (49 days) QTL (30854)	3	31943614	105852321	3:31943614-105852321	Body weight (49 days)
286	inside	12	3	72510001	72530000	Comb weight QTL (127114)	3	4691681	104134971	3:4691681-104134971	Comb weight
287	inside	12	3	72510001	72530000	Comb weight QTL (127114)	3	4691681	104134971	3:4691681-104134971	Comb weight
288	inside	12	3	72510001	72530000	Comb weight QTL (127114)	3	4691681	104134971	3:4691681-104134971	Comb weight
289	inside	16	3	72960001	72980000	Body weight (49 days) QTL (30854)	3	31943614	105852321	3:31943614-105852321	Body weight (49 days)
290	inside	16	3	72960001	72980000	Body weight (49 days) QTL (30854)	3	31943614	105852321	3:31943614-105852321	Body weight (49 days)
291	inside	16	3	72960001	72980000	Body weight (49 days) QTL (30854)	3	31943614	105852321	3:31943614-105852321	Body weight (49 days)
292	inside	16	3	72960001	72980000	Comb weight QTL (127114)	3	4691681	104134971	3:4691681-104134971	Comb weight
293	inside	16	3	72960001	72980000	Comb weight QTL (127114)	3	4691681	104134971	3:4691681-104134971	Comb weight
294	inside	16	3	72960001	72980000	Comb weight QTL (127114)	3	4691681	104134971	3:4691681-104134971	Comb weight
295	inside	20	3	73030001	73050000	Body weight (49 days) QTL (30854)	3	31943614	105852321	3:31943614-105852321	Body weight (49 days)
296	inside	20	3	73030001	73050000	Body weight (49 days) QTL (30854)	3	31943614	105852321	3:31943614-105852321	Body weight (49 days)
297	inside	20	3	73030001	73050000	Body weight (49 days) QTL (30854)	3	31943614	105852321	3:31943614-105852321	Body weight (49 days)
298	inside	20	3	73030001	73050000	Comb weight QTL (127114)	3	4691681	104134971	3:4691681-104134971	Comb weight
299	inside	20	3	73030001	73050000	Comb weight QTL (127114)	3	4691681	104134971	3:4691681-104134971	Comb weight
300	inside	20	3	73030001	73050000	Comb weight QTL (127114)	3	4691681	104134971	3:4691681-104134971	Comb weight
301	inside	50	3	72580001	72600000	Body weight (49 days) QTL (30854)	3	31943614	105852321	3:31943614-105852321	Body weight (49 days)
302	inside	50	3	72580001	72600000	Body weight (49 days) QTL (30854)	3	31943614	105852321	3:31943614-105852321	Body weight (49 days)
303	inside	50	3	72580001	72600000	Body weight (49 days) QTL (30854)	3	31943614	105852321	3:31943614-105852321	Body weight (49 days)
304	inside	50	3	72580001	72600000	Comb weight QTL (127114)	3	4691681	104134971	3:4691681-104134971	Comb weight
305	inside	50	3	72580001	72600000	Comb weight QTL (127114)	3	4691681	104134971	3:4691681-104134971	Comb weight
306	inside	50	3	72580001	72600000	Comb weight QTL (127114)	3	4691681	104134971	3:4691681-104134971	Comb weight
307	inside	67	3	73010001	73030000	Body weight (49 days) QTL (30854)	3	31943614	105852321	3:31943614-105852321	Body weight (49 days)
308	inside	67	3	73010001	73030000	Body weight (49 days) QTL (30854)	3	31943614	105852321	3:31943614-105852321	Body weight (49 days)
309	inside	67	3	73010001	73030000	Body weight (49 days) QTL (30854)	3	31943614	105852321	3:31943614-105852321	Body weight (49 days)
310	inside	67	3	73010001	73030000	Comb weight QTL (127114)	3	4691681	104134971	3:4691681-104134971	Comb weight
311	inside	67	3	73010001	73030000	Comb weight QTL (127114)	3	4691681	104134971	3:4691681-104134971	Comb weight
312	inside	67	3	73010001	73030000	Comb weight QTL (127114)	3	4691681	104134971	3:4691681-104134971	Comb weight
313	inside	71	3	72690001	72710000	Body weight (49 days) QTL (30854)	3	31943614	105852321	3:31943614-105852321	Body weight (49 days)
314	inside	71	3	72690001	72710000	Body weight (49 days) QTL (30854)	3	31943614	105852321	3:31943614-105852321	Body weight (49 days)
315	inside	71	3	72690001	72710000	Body weight (49 days) QTL (30854)	3	31943614	105852321	3:31943614-105852321	Body weight (49 days)
316	inside	71	3	72690001	72710000	Comb weight QTL (127114)	3	4691681	104134971	3:4691681-104134971	Comb weight
317	inside	71	3	72690001	72710000	Comb weight QTL (127114)	3	4691681	104134971	3:4691681-104134971	Comb weight
318	inside	71	3	72690001	72710000	Comb weight QTL (127114)	3	4691681	104134971	3:4691681-104134971	Comb weight
319	inside	80	3	73020001	73040000	Body weight (49 days) QTL (30854)	3	31943614	105852321	3:31943614-105852321	Body weight (49 days)
320	inside	80	3	73020001	73040000	Body weight (49 days) QTL (30854)	3	31943614	105852321	3:31943614-105852321	Body weight (49 days)
321	inside	80	3	73020001	73040000	Body weight (49 days) QTL (30854)	3	31943614	105852321	3:31943614-105852321	Body weight (49 days)
322	inside	80	3	73020001	73040000	Comb weight QTL (127114)	3	4691681	104134971	3:4691681-104134971	Comb weight
323	inside	80	3	73020001	73040000	Comb weight QTL (127114)	3	4691681	104134971	3:4691681-104134971	Comb weight
324	inside	80	3	73020001	73040000	Comb weight QTL (127114)	3	4691681	104134971	3:4691681-104134971	Comb weight
325	inside	82	3	74330001	74350000	Body weight (49 days) QTL (30854)	3	31943614	105852321	3:31943614-105852321	Body weight (49 days)
326	inside	82	3	74330001	74350000	Body weight (49 days) QTL (30854)	3	31943614	105852321	3:31943614-105852321	Body weight (49 days)
327	inside	82	3	74330001	74350000	Body weight (49 days) QTL (30854)	3	31943614	105852321	3:31943614-105852321	Body weight (49 days)
328	inside	82	3	74330001	74350000	Comb weight QTL (127114)	3	4691681	104134971	3:4691681-104134971	Comb weight
329	inside	82	3	74330001	74350000	Comb weight QTL (127114)	3	4691681	104134971	3:4691681-104134971	Comb weight
330	inside	82	3	74330001	74350000	Comb weight QTL (127114)	3	4691681	104134971	3:4691681-104134971	Comb weight
331	inside	90	3	72620001	72640000	Body weight (49 days) QTL (30854)	3	31943614	105852321	3:31943614-105852321	Body weight (49 days)
332	inside	90	3	72620001	72640000	Body weight (49 days) QTL (30854)	3	31943614	105852321	3:31943614-105852321	Body weight (49 days)
333	inside	90	3	72620001	72640000	Body weight (49 days) QTL (30854)	3	31943614	105852321	3:31943614-105852321	Body weight (49 days)
334	inside	90	3	72620001	72640000	Comb weight QTL (127114)	3	4691681	104134971	3:4691681-104134971	Comb weight
335	inside	90	3	72620001	72640000	Comb weight QTL (127114)	3	4691681	104134971	3:4691681-104134971	Comb weight
336	inside	90	3	72620001	72640000	Comb weight QTL (127114)	3	4691681	104134971	3:4691681-104134971	Comb weight
337	inside	96	3	74340001	74360000	Body weight (49 days) QTL (30854)	3	31943614	105852321	3:31943614-105852321	Body weight (49 days)
338	inside	96	3	74340001	74360000	Body weight (49 days) QTL (30854)	3	31943614	105852321	3:31943614-105852321	Body weight (49 days)
339	inside	96	3	74340001	74360000	Body weight (49 days) QTL (30854)	3	31943614	105852321	3:31943614-105852321	Body weight (49 days)
340	inside	96	3	74340001	74360000	Comb weight QTL (127114)	3	4691681	104134971	3:4691681-104134971	Comb weight
341	inside	96	3	74340001	74360000	Comb weight QTL (127114)	3	4691681	104134971	3:4691681-104134971	Comb weight
342	inside	96	3	74340001	74360000	Comb weight QTL (127114)	3	4691681	104134971	3:4691681-104134971	Comb weight
343	inside	110	3	73000001	73020000	Body weight (49 days) QTL (30854)	3	31943614	105852321	3:31943614-105852321	Body weight (49 days)
344	inside	110	3	73000001	73020000	Body weight (49 days) QTL (30854)	3	31943614	105852321	3:31943614-105852321	Body weight (49 days)
345	inside	110	3	73000001	73020000	Body weight (49 days) QTL (30854)	3	31943614	105852321	3:31943614-105852321	Body weight (49 days)
346	inside	110	3	73000001	73020000	Comb weight QTL (127114)	3	4691681	104134971	3:4691681-104134971	Comb weight
347	inside	110	3	73000001	73020000	Comb weight QTL (127114)	3	4691681	104134971	3:4691681-104134971	Comb weight
348	inside	110	3	73000001	73020000	Comb weight QTL (127114)	3	4691681	104134971	3:4691681-104134971	Comb weight
349	inside	112	3	72660001	72680000	Body weight (49 days) QTL (30854)	3	31943614	105852321	3:31943614-105852321	Body weight (49 days)
350	inside	112	3	72660001	72680000	Body weight (49 days) QTL (30854)	3	31943614	105852321	3:31943614-105852321	Body weight (49 days)
351	inside	112	3	72660001	72680000	Body weight (49 days) QTL (30854)	3	31943614	105852321	3:31943614-105852321	Body weight (49 days)
352	inside	112	3	72660001	72680000	Comb weight QTL (127114)	3	4691681	104134971	3:4691681-104134971	Comb weight
353	inside	112	3	72660001	72680000	Comb weight QTL (127114)	3	4691681	104134971	3:4691681-104134971	Comb weight
354	inside	112	3	72660001	72680000	Comb weight QTL (127114)	3	4691681	104134971	3:4691681-104134971	Comb weight
355	inside	115	3	72970001	72990000	Body weight (49 days) QTL (30854)	3	31943614	105852321	3:31943614-105852321	Body weight (49 days)
356	inside	115	3	72970001	72990000	Body weight (49 days) QTL (30854)	3	31943614	105852321	3:31943614-105852321	Body weight (49 days)
357	inside	115	3	72970001	72990000	Body weight (49 days) QTL (30854)	3	31943614	105852321	3:31943614-105852321	Body weight (49 days)
358	inside	115	3	72970001	72990000	Comb weight QTL (127114)	3	4691681	104134971	3:4691681-104134971	Comb weight
359	inside	115	3	72970001	72990000	Comb weight QTL (127114)	3	4691681	104134971	3:4691681-104134971	Comb weight
360	inside	115	3	72970001	72990000	Comb weight QTL (127114)	3	4691681	104134971	3:4691681-104134971	Comb weight
361	inside	121	3	72610001	72630000	Body weight (49 days) QTL (30854)	3	31943614	105852321	3:31943614-105852321	Body weight (49 days)
362	inside	121	3	72610001	72630000	Body weight (49 days) QTL (30854)	3	31943614	105852321	3:31943614-105852321	Body weight (49 days)
363	inside	121	3	72610001	72630000	Body weight (49 days) QTL (30854)	3	31943614	105852321	3:31943614-105852321	Body weight (49 days)
364	inside	121	3	72610001	72630000	Comb weight QTL (127114)	3	4691681	104134971	3:4691681-104134971	Comb weight
365	inside	121	3	72610001	72630000	Comb weight QTL (127114)	3	4691681	104134971	3:4691681-104134971	Comb weight
366	inside	121	3	72610001	72630000	Comb weight QTL (127114)	3	4691681	104134971	3:4691681-104134971	Comb weight
367	inside	124	3	72650001	72670000	Body weight (49 days) QTL (30854)	3	31943614	105852321	3:31943614-105852321	Body weight (49 days)
368	inside	124	3	72650001	72670000	Body weight (49 days) QTL (30854)	3	31943614	105852321	3:31943614-105852321	Body weight (49 days)
369	inside	124	3	72650001	72670000	Body weight (49 days) QTL (30854)	3	31943614	105852321	3:31943614-105852321	Body weight (49 days)
370	inside	124	3	72650001	72670000	Comb weight QTL (127114)	3	4691681	104134971	3:4691681-104134971	Comb weight
371	inside	124	3	72650001	72670000	Comb weight QTL (127114)	3	4691681	104134971	3:4691681-104134971	Comb weight
372	inside	124	3	72650001	72670000	Comb weight QTL (127114)	3	4691681	104134971	3:4691681-104134971	Comb weight
373	inside	125	3	72630001	72650000	Body weight (49 days) QTL (30854)	3	31943614	105852321	3:31943614-105852321	Body weight (49 days)
374	inside	125	3	72630001	72650000	Body weight (49 days) QTL (30854)	3	31943614	105852321	3:31943614-105852321	Body weight (49 days)
375	inside	125	3	72630001	72650000	Body weight (49 days) QTL (30854)	3	31943614	105852321	3:31943614-105852321	Body weight (49 days)
376	inside	125	3	72630001	72650000	Comb weight QTL (127114)	3	4691681	104134971	3:4691681-104134971	Comb weight
377	inside	125	3	72630001	72650000	Comb weight QTL (127114)	3	4691681	104134971	3:4691681-104134971	Comb weight
378	inside	125	3	72630001	72650000	Comb weight QTL (127114)	3	4691681	104134971	3:4691681-104134971	Comb weight
379	inside	129	3	72680001	72700000	Body weight (49 days) QTL (30854)	3	31943614	105852321	3:31943614-105852321	Body weight (49 days)
380	inside	129	3	72680001	72700000	Body weight (49 days) QTL (30854)	3	31943614	105852321	3:31943614-105852321	Body weight (49 days)
381	inside	129	3	72680001	72700000	Body weight (49 days) QTL (30854)	3	31943614	105852321	3:31943614-105852321	Body weight (49 days)
382	inside	129	3	72680001	72700000	Comb weight QTL (127114)	3	4691681	104134971	3:4691681-104134971	Comb weight
383	inside	129	3	72680001	72700000	Comb weight QTL (127114)	3	4691681	104134971	3:4691681-104134971	Comb weight
384	inside	129	3	72680001	72700000	Comb weight QTL (127114)	3	4691681	104134971	3:4691681-104134971	Comb weight
385	inside	145	3	72670001	72690000	Body weight (49 days) QTL (30854)	3	31943614	105852321	3:31943614-105852321	Body weight (49 days)
386	inside	145	3	72670001	72690000	Body weight (49 days) QTL (30854)	3	31943614	105852321	3:31943614-105852321	Body weight (49 days)
387	inside	145	3	72670001	72690000	Body weight (49 days) QTL (30854)	3	31943614	105852321	3:31943614-105852321	Body weight (49 days)
388	inside	145	3	72670001	72690000	Comb weight QTL (127114)	3	4691681	104134971	3:4691681-104134971	Comb weight
389	inside	145	3	72670001	72690000	Comb weight QTL (127114)	3	4691681	104134971	3:4691681-104134971	Comb weight
390	inside	145	3	72670001	72690000	Comb weight QTL (127114)	3	4691681	104134971	3:4691681-104134971	Comb weight
391	inside	147	3	72640001	72660000	Body weight (49 days) QTL (30854)	3	31943614	105852321	3:31943614-105852321	Body weight (49 days)
392	inside	147	3	72640001	72660000	Body weight (49 days) QTL (30854)	3	31943614	105852321	3:31943614-105852321	Body weight (49 days)
393	inside	147	3	72640001	72660000	Body weight (49 days) QTL (30854)	3	31943614	105852321	3:31943614-105852321	Body weight (49 days)
394	inside	147	3	72640001	72660000	Comb weight QTL (127114)	3	4691681	104134971	3:4691681-104134971	Comb weight
395	inside	147	3	72640001	72660000	Comb weight QTL (127114)	3	4691681	104134971	3:4691681-104134971	Comb weight
396	inside	147	3	72640001	72660000	Comb weight QTL (127114)	3	4691681	104134971	3:4691681-104134971	Comb weight
397	inside	161	3	72600001	72620000	Body weight (49 days) QTL (30854)	3	31943614	105852321	3:31943614-105852321	Body weight (49 days)
398	inside	161	3	72600001	72620000	Body weight (49 days) QTL (30854)	3	31943614	105852321	3:31943614-105852321	Body weight (49 days)
399	inside	161	3	72600001	72620000	Body weight (49 days) QTL (30854)	3	31943614	105852321	3:31943614-105852321	Body weight (49 days)
400	inside	161	3	72600001	72620000	Comb weight QTL (127114)	3	4691681	104134971	3:4691681-104134971	Comb weight
401	inside	161	3	72600001	72620000	Comb weight QTL (127114)	3	4691681	104134971	3:4691681-104134971	Comb weight
402	inside	161	3	72600001	72620000	Comb weight QTL (127114)	3	4691681	104134971	3:4691681-104134971	Comb weight
403	inside	171	3	72590001	72610000	Body weight (49 days) QTL (30854)	3	31943614	105852321	3:31943614-105852321	Body weight (49 days)
404	inside	171	3	72590001	72610000	Body weight (49 days) QTL (30854)	3	31943614	105852321	3:31943614-105852321	Body weight (49 days)
405	inside	171	3	72590001	72610000	Body weight (49 days) QTL (30854)	3	31943614	105852321	3:31943614-105852321	Body weight (49 days)
406	inside	171	3	72590001	72610000	Comb weight QTL (127114)	3	4691681	104134971	3:4691681-104134971	Comb weight
407	inside	171	3	72590001	72610000	Comb weight QTL (127114)	3	4691681	104134971	3:4691681-104134971	Comb weight
408	inside	171	3	72590001	72610000	Comb weight QTL (127114)	3	4691681	104134971	3:4691681-104134971	Comb weight
409	inside	36	4	52120001	52140000	Body weight (hatch) QTL (135700)	4	51342673	52275362	4:51342673-52275362	Body weight (hatch)
410	inside	36	4	52120001	52140000	Body weight (hatch) QTL (135700)	4	51342673	52275362	4:51342673-52275362	Body weight (hatch)
411	inside	36	4	52120001	52140000	Body weight (hatch) QTL (135700)	4	51342673	52275362	4:51342673-52275362	Body weight (hatch)
412	inside	56	4	52110001	52130000	Body weight (hatch) QTL (135700)	4	51342673	52275362	4:51342673-52275362	Body weight (hatch)
413	inside	56	4	52110001	52130000	Body weight (hatch) QTL (135700)	4	51342673	52275362	4:51342673-52275362	Body weight (hatch)
414	inside	56	4	52110001	52130000	Body weight (hatch) QTL (135700)	4	51342673	52275362	4:51342673-52275362	Body weight (hatch)
415	encompass	33	5	17530001	17550000	Shank circumference QTL (19212)	5	17534479	17534519	5:17534479-17534519	Shank circumference
416	encompass	33	5	17530001	17550000	Shank circumference QTL (19212)	5	17534479	17534519	5:17534479-17534519	Shank circumference
417	encompass	33	5	17530001	17550000	Shank circumference QTL (19212)	5	17534479	17534519	5:17534479-17534519	Shank circumference
418	encompass	33	5	17530001	17550000	Breast muscle percentage QTL (19211)	5	17537125	17537165	5:17537125-17537165	Breast muscle percentage
419	encompass	33	5	17530001	17550000	Breast muscle percentage QTL (19211)	5	17537125	17537165	5:17537125-17537165	Breast muscle percentage
420	encompass	33	5	17530001	17550000	Breast muscle percentage QTL (19211)	5	17537125	17537165	5:17537125-17537165	Breast muscle percentage
421	encompass	33	5	17530001	17550000	Shank circumference QTL (19213)	5	17538882	17538922	5:17538882-17538922	Shank circumference
422	encompass	33	5	17530001	17550000	Shank circumference QTL (19213)	5	17538882	17538922	5:17538882-17538922	Shank circumference
423	encompass	33	5	17530001	17550000	Shank circumference QTL (19213)	5	17538882	17538922	5:17538882-17538922	Shank circumference
424	inside	11	6	4250001	4270000	Ovary percentage QTL (147745)	6	2038542	33998313	6:2038542-33998313	Ovary percentage
425	inside	11	6	4250001	4270000	Ovary percentage QTL (147745)	6	2038542	33998313	6:2038542-33998313	Ovary percentage
426	inside	11	6	4250001	4270000	Ovary percentage QTL (147745)	6	2038542	33998313	6:2038542-33998313	Ovary percentage
427	inside	11	6	4250001	4270000	Ovary weight QTL (147744)	6	2038542	33998313	6:2038542-33998313	Ovary weight
428	inside	11	6	4250001	4270000	Ovary weight QTL (147744)	6	2038542	33998313	6:2038542-33998313	Ovary weight
429	inside	11	6	4250001	4270000	Ovary weight QTL (147744)	6	2038542	33998313	6:2038542-33998313	Ovary weight
430	inside	65	6	4370001	4390000	Ovary percentage QTL (147745)	6	2038542	33998313	6:2038542-33998313	Ovary percentage
431	inside	65	6	4370001	4390000	Ovary percentage QTL (147745)	6	2038542	33998313	6:2038542-33998313	Ovary percentage
432	inside	65	6	4370001	4390000	Ovary percentage QTL (147745)	6	2038542	33998313	6:2038542-33998313	Ovary percentage
433	inside	65	6	4370001	4390000	Ovary weight QTL (147744)	6	2038542	33998313	6:2038542-33998313	Ovary weight
434	inside	65	6	4370001	4390000	Ovary weight QTL (147744)	6	2038542	33998313	6:2038542-33998313	Ovary weight
435	inside	65	6	4370001	4390000	Ovary weight QTL (147744)	6	2038542	33998313	6:2038542-33998313	Ovary weight
436	inside	73	6	4340001	4360000	Ovary percentage QTL (147745)	6	2038542	33998313	6:2038542-33998313	Ovary percentage
437	inside	73	6	4340001	4360000	Ovary percentage QTL (147745)	6	2038542	33998313	6:2038542-33998313	Ovary percentage
438	inside	73	6	4340001	4360000	Ovary percentage QTL (147745)	6	2038542	33998313	6:2038542-33998313	Ovary percentage
439	inside	73	6	4340001	4360000	Ovary weight QTL (147744)	6	2038542	33998313	6:2038542-33998313	Ovary weight
440	inside	73	6	4340001	4360000	Ovary weight QTL (147744)	6	2038542	33998313	6:2038542-33998313	Ovary weight
441	inside	73	6	4340001	4360000	Ovary weight QTL (147744)	6	2038542	33998313	6:2038542-33998313	Ovary weight
442	inside	130	6	4260001	4280000	Ovary percentage QTL (147745)	6	2038542	33998313	6:2038542-33998313	Ovary percentage
443	inside	130	6	4260001	4280000	Ovary percentage QTL (147745)	6	2038542	33998313	6:2038542-33998313	Ovary percentage
444	inside	130	6	4260001	4280000	Ovary percentage QTL (147745)	6	2038542	33998313	6:2038542-33998313	Ovary percentage
445	inside	130	6	4260001	4280000	Ovary weight QTL (147744)	6	2038542	33998313	6:2038542-33998313	Ovary weight
446	inside	130	6	4260001	4280000	Ovary weight QTL (147744)	6	2038542	33998313	6:2038542-33998313	Ovary weight
447	inside	130	6	4260001	4280000	Ovary weight QTL (147744)	6	2038542	33998313	6:2038542-33998313	Ovary weight
448	inside	137	6	4330001	4350000	Ovary percentage QTL (147745)	6	2038542	33998313	6:2038542-33998313	Ovary percentage
449	inside	137	6	4330001	4350000	Ovary percentage QTL (147745)	6	2038542	33998313	6:2038542-33998313	Ovary percentage
450	inside	137	6	4330001	4350000	Ovary percentage QTL (147745)	6	2038542	33998313	6:2038542-33998313	Ovary percentage
451	inside	137	6	4330001	4350000	Ovary weight QTL (147744)	6	2038542	33998313	6:2038542-33998313	Ovary weight
452	inside	137	6	4330001	4350000	Ovary weight QTL (147744)	6	2038542	33998313	6:2038542-33998313	Ovary weight
453	inside	137	6	4330001	4350000	Ovary weight QTL (147744)	6	2038542	33998313	6:2038542-33998313	Ovary weight
454	inside	3	7	5560001	5580000	Comb weight QTL (127115)	7	3538670	35076031	7:3538670-35076031	Comb weight
455	inside	3	7	5560001	5580000	Comb weight QTL (127115)	7	3538670	35076031	7:3538670-35076031	Comb weight
456	inside	3	7	5560001	5580000	Comb weight QTL (127115)	7	3538670	35076031	7:3538670-35076031	Comb weight
457	inside	3	7	5560001	5580000	Ovary weight QTL (147742)	7	66805	35685813	7:66805-35685813	Ovary weight
458	inside	3	7	5560001	5580000	Ovary weight QTL (147742)	7	66805	35685813	7:66805-35685813	Ovary weight
459	inside	3	7	5560001	5580000	Ovary weight QTL (147742)	7	66805	35685813	7:66805-35685813	Ovary weight
460	inside	19	7	5640001	5660000	Comb weight QTL (127115)	7	3538670	35076031	7:3538670-35076031	Comb weight
461	inside	19	7	5640001	5660000	Comb weight QTL (127115)	7	3538670	35076031	7:3538670-35076031	Comb weight
462	inside	19	7	5640001	5660000	Comb weight QTL (127115)	7	3538670	35076031	7:3538670-35076031	Comb weight
463	inside	19	7	5640001	5660000	Ovary weight QTL (147742)	7	66805	35685813	7:66805-35685813	Ovary weight
464	inside	19	7	5640001	5660000	Ovary weight QTL (147742)	7	66805	35685813	7:66805-35685813	Ovary weight
465	inside	19	7	5640001	5660000	Ovary weight QTL (147742)	7	66805	35685813	7:66805-35685813	Ovary weight
466	inside	22	7	5530001	5550000	Comb weight QTL (127115)	7	3538670	35076031	7:3538670-35076031	Comb weight
467	inside	22	7	5530001	5550000	Comb weight QTL (127115)	7	3538670	35076031	7:3538670-35076031	Comb weight
468	inside	22	7	5530001	5550000	Comb weight QTL (127115)	7	3538670	35076031	7:3538670-35076031	Comb weight
469	inside	22	7	5530001	5550000	Ovary weight QTL (147742)	7	66805	35685813	7:66805-35685813	Ovary weight
470	inside	22	7	5530001	5550000	Ovary weight QTL (147742)	7	66805	35685813	7:66805-35685813	Ovary weight
471	inside	22	7	5530001	5550000	Ovary weight QTL (147742)	7	66805	35685813	7:66805-35685813	Ovary weight
472	inside	25	7	5350001	5370000	Comb weight QTL (127115)	7	3538670	35076031	7:3538670-35076031	Comb weight
473	inside	25	7	5350001	5370000	Comb weight QTL (127115)	7	3538670	35076031	7:3538670-35076031	Comb weight
474	inside	25	7	5350001	5370000	Comb weight QTL (127115)	7	3538670	35076031	7:3538670-35076031	Comb weight
475	inside	25	7	5350001	5370000	Ovary weight QTL (147742)	7	66805	35685813	7:66805-35685813	Ovary weight
476	inside	25	7	5350001	5370000	Ovary weight QTL (147742)	7	66805	35685813	7:66805-35685813	Ovary weight
477	inside	25	7	5350001	5370000	Ovary weight QTL (147742)	7	66805	35685813	7:66805-35685813	Ovary weight
478	inside	26	7	5630001	5650000	Comb weight QTL (127115)	7	3538670	35076031	7:3538670-35076031	Comb weight
479	inside	26	7	5630001	5650000	Comb weight QTL (127115)	7	3538670	35076031	7:3538670-35076031	Comb weight
480	inside	26	7	5630001	5650000	Comb weight QTL (127115)	7	3538670	35076031	7:3538670-35076031	Comb weight
481	inside	26	7	5630001	5650000	Ovary weight QTL (147742)	7	66805	35685813	7:66805-35685813	Ovary weight
482	inside	26	7	5630001	5650000	Ovary weight QTL (147742)	7	66805	35685813	7:66805-35685813	Ovary weight
483	inside	26	7	5630001	5650000	Ovary weight QTL (147742)	7	66805	35685813	7:66805-35685813	Ovary weight
484	inside	30	7	5440001	5460000	Comb weight QTL (127115)	7	3538670	35076031	7:3538670-35076031	Comb weight
485	inside	30	7	5440001	5460000	Comb weight QTL (127115)	7	3538670	35076031	7:3538670-35076031	Comb weight
486	inside	30	7	5440001	5460000	Comb weight QTL (127115)	7	3538670	35076031	7:3538670-35076031	Comb weight
487	inside	30	7	5440001	5460000	Ovary weight QTL (147742)	7	66805	35685813	7:66805-35685813	Ovary weight
488	inside	30	7	5440001	5460000	Ovary weight QTL (147742)	7	66805	35685813	7:66805-35685813	Ovary weight
489	inside	30	7	5440001	5460000	Ovary weight QTL (147742)	7	66805	35685813	7:66805-35685813	Ovary weight
490	inside	38	7	5600001	5620000	Comb weight QTL (127115)	7	3538670	35076031	7:3538670-35076031	Comb weight
491	inside	38	7	5600001	5620000	Comb weight QTL (127115)	7	3538670	35076031	7:3538670-35076031	Comb weight
492	inside	38	7	5600001	5620000	Comb weight QTL (127115)	7	3538670	35076031	7:3538670-35076031	Comb weight
493	inside	38	7	5600001	5620000	Ovary weight QTL (147742)	7	66805	35685813	7:66805-35685813	Ovary weight
494	inside	38	7	5600001	5620000	Ovary weight QTL (147742)	7	66805	35685813	7:66805-35685813	Ovary weight
495	inside	38	7	5600001	5620000	Ovary weight QTL (147742)	7	66805	35685813	7:66805-35685813	Ovary weight
496	inside	49	7	5370001	5390000	Comb weight QTL (127115)	7	3538670	35076031	7:3538670-35076031	Comb weight
497	inside	49	7	5370001	5390000	Comb weight QTL (127115)	7	3538670	35076031	7:3538670-35076031	Comb weight
498	inside	49	7	5370001	5390000	Comb weight QTL (127115)	7	3538670	35076031	7:3538670-35076031	Comb weight
499	inside	49	7	5370001	5390000	Ovary weight QTL (147742)	7	66805	35685813	7:66805-35685813	Ovary weight
500	inside	49	7	5370001	5390000	Ovary weight QTL (147742)	7	66805	35685813	7:66805-35685813	Ovary weight
501	inside	49	7	5370001	5390000	Ovary weight QTL (147742)	7	66805	35685813	7:66805-35685813	Ovary weight
502	inside	58	7	5730001	5750000	Comb weight QTL (127115)	7	3538670	35076031	7:3538670-35076031	Comb weight
503	inside	58	7	5730001	5750000	Comb weight QTL (127115)	7	3538670	35076031	7:3538670-35076031	Comb weight
504	inside	58	7	5730001	5750000	Comb weight QTL (127115)	7	3538670	35076031	7:3538670-35076031	Comb weight
505	inside	58	7	5730001	5750000	Ovary weight QTL (147742)	7	66805	35685813	7:66805-35685813	Ovary weight
506	inside	58	7	5730001	5750000	Ovary weight QTL (147742)	7	66805	35685813	7:66805-35685813	Ovary weight
507	inside	58	7	5730001	5750000	Ovary weight QTL (147742)	7	66805	35685813	7:66805-35685813	Ovary weight
508	inside	62	7	5430001	5450000	Comb weight QTL (127115)	7	3538670	35076031	7:3538670-35076031	Comb weight
509	inside	62	7	5430001	5450000	Comb weight QTL (127115)	7	3538670	35076031	7:3538670-35076031	Comb weight
510	inside	62	7	5430001	5450000	Comb weight QTL (127115)	7	3538670	35076031	7:3538670-35076031	Comb weight
511	inside	62	7	5430001	5450000	Ovary weight QTL (147742)	7	66805	35685813	7:66805-35685813	Ovary weight
512	inside	62	7	5430001	5450000	Ovary weight QTL (147742)	7	66805	35685813	7:66805-35685813	Ovary weight
513	inside	62	7	5430001	5450000	Ovary weight QTL (147742)	7	66805	35685813	7:66805-35685813	Ovary weight
514	inside	70	7	5570001	5590000	Comb weight QTL (127115)	7	3538670	35076031	7:3538670-35076031	Comb weight
515	inside	70	7	5570001	5590000	Comb weight QTL (127115)	7	3538670	35076031	7:3538670-35076031	Comb weight
516	inside	70	7	5570001	5590000	Comb weight QTL (127115)	7	3538670	35076031	7:3538670-35076031	Comb weight
517	inside	70	7	5570001	5590000	Ovary weight QTL (147742)	7	66805	35685813	7:66805-35685813	Ovary weight
518	inside	70	7	5570001	5590000	Ovary weight QTL (147742)	7	66805	35685813	7:66805-35685813	Ovary weight
519	inside	70	7	5570001	5590000	Ovary weight QTL (147742)	7	66805	35685813	7:66805-35685813	Ovary weight
520	inside	79	7	5360001	5380000	Comb weight QTL (127115)	7	3538670	35076031	7:3538670-35076031	Comb weight
521	inside	79	7	5360001	5380000	Comb weight QTL (127115)	7	3538670	35076031	7:3538670-35076031	Comb weight
522	inside	79	7	5360001	5380000	Comb weight QTL (127115)	7	3538670	35076031	7:3538670-35076031	Comb weight
523	inside	79	7	5360001	5380000	Ovary weight QTL (147742)	7	66805	35685813	7:66805-35685813	Ovary weight
524	inside	79	7	5360001	5380000	Ovary weight QTL (147742)	7	66805	35685813	7:66805-35685813	Ovary weight
525	inside	79	7	5360001	5380000	Ovary weight QTL (147742)	7	66805	35685813	7:66805-35685813	Ovary weight
526	inside	81	7	5340001	5360000	Comb weight QTL (127115)	7	3538670	35076031	7:3538670-35076031	Comb weight
527	inside	81	7	5340001	5360000	Comb weight QTL (127115)	7	3538670	35076031	7:3538670-35076031	Comb weight
528	inside	81	7	5340001	5360000	Comb weight QTL (127115)	7	3538670	35076031	7:3538670-35076031	Comb weight
529	inside	81	7	5340001	5360000	Ovary weight QTL (147742)	7	66805	35685813	7:66805-35685813	Ovary weight
530	inside	81	7	5340001	5360000	Ovary weight QTL (147742)	7	66805	35685813	7:66805-35685813	Ovary weight
531	inside	81	7	5340001	5360000	Ovary weight QTL (147742)	7	66805	35685813	7:66805-35685813	Ovary weight
532	inside	86	7	5420001	5440000	Comb weight QTL (127115)	7	3538670	35076031	7:3538670-35076031	Comb weight
533	inside	86	7	5420001	5440000	Comb weight QTL (127115)	7	3538670	35076031	7:3538670-35076031	Comb weight
534	inside	86	7	5420001	5440000	Comb weight QTL (127115)	7	3538670	35076031	7:3538670-35076031	Comb weight
535	inside	86	7	5420001	5440000	Ovary weight QTL (147742)	7	66805	35685813	7:66805-35685813	Ovary weight
536	inside	86	7	5420001	5440000	Ovary weight QTL (147742)	7	66805	35685813	7:66805-35685813	Ovary weight
537	inside	86	7	5420001	5440000	Ovary weight QTL (147742)	7	66805	35685813	7:66805-35685813	Ovary weight
538	inside	87	7	5390001	5410000	Comb weight QTL (127115)	7	3538670	35076031	7:3538670-35076031	Comb weight
539	inside	87	7	5390001	5410000	Comb weight QTL (127115)	7	3538670	35076031	7:3538670-35076031	Comb weight
540	inside	87	7	5390001	5410000	Comb weight QTL (127115)	7	3538670	35076031	7:3538670-35076031	Comb weight
541	inside	87	7	5390001	5410000	Ovary weight QTL (147742)	7	66805	35685813	7:66805-35685813	Ovary weight
542	inside	87	7	5390001	5410000	Ovary weight QTL (147742)	7	66805	35685813	7:66805-35685813	Ovary weight
543	inside	87	7	5390001	5410000	Ovary weight QTL (147742)	7	66805	35685813	7:66805-35685813	Ovary weight
544	inside	104	7	5590001	5610000	Comb weight QTL (127115)	7	3538670	35076031	7:3538670-35076031	Comb weight
545	inside	104	7	5590001	5610000	Comb weight QTL (127115)	7	3538670	35076031	7:3538670-35076031	Comb weight
546	inside	104	7	5590001	5610000	Comb weight QTL (127115)	7	3538670	35076031	7:3538670-35076031	Comb weight
547	inside	104	7	5590001	5610000	Ovary weight QTL (147742)	7	66805	35685813	7:66805-35685813	Ovary weight
548	inside	104	7	5590001	5610000	Ovary weight QTL (147742)	7	66805	35685813	7:66805-35685813	Ovary weight
549	inside	104	7	5590001	5610000	Ovary weight QTL (147742)	7	66805	35685813	7:66805-35685813	Ovary weight
550	inside	107	7	5580001	5600000	Comb weight QTL (127115)	7	3538670	35076031	7:3538670-35076031	Comb weight
551	inside	107	7	5580001	5600000	Comb weight QTL (127115)	7	3538670	35076031	7:3538670-35076031	Comb weight
552	inside	107	7	5580001	5600000	Comb weight QTL (127115)	7	3538670	35076031	7:3538670-35076031	Comb weight
553	inside	107	7	5580001	5600000	Ovary weight QTL (147742)	7	66805	35685813	7:66805-35685813	Ovary weight
554	inside	107	7	5580001	5600000	Ovary weight QTL (147742)	7	66805	35685813	7:66805-35685813	Ovary weight
555	inside	107	7	5580001	5600000	Ovary weight QTL (147742)	7	66805	35685813	7:66805-35685813	Ovary weight
556	inside	119	7	5410001	5430000	Comb weight QTL (127115)	7	3538670	35076031	7:3538670-35076031	Comb weight
557	inside	119	7	5410001	5430000	Comb weight QTL (127115)	7	3538670	35076031	7:3538670-35076031	Comb weight
558	inside	119	7	5410001	5430000	Comb weight QTL (127115)	7	3538670	35076031	7:3538670-35076031	Comb weight
559	inside	119	7	5410001	5430000	Ovary weight QTL (147742)	7	66805	35685813	7:66805-35685813	Ovary weight
560	inside	119	7	5410001	5430000	Ovary weight QTL (147742)	7	66805	35685813	7:66805-35685813	Ovary weight
561	inside	119	7	5410001	5430000	Ovary weight QTL (147742)	7	66805	35685813	7:66805-35685813	Ovary weight
562	inside	138	7	5610001	5630000	Comb weight QTL (127115)	7	3538670	35076031	7:3538670-35076031	Comb weight
563	inside	138	7	5610001	5630000	Comb weight QTL (127115)	7	3538670	35076031	7:3538670-35076031	Comb weight
564	inside	138	7	5610001	5630000	Comb weight QTL (127115)	7	3538670	35076031	7:3538670-35076031	Comb weight
565	inside	138	7	5610001	5630000	Ovary weight QTL (147742)	7	66805	35685813	7:66805-35685813	Ovary weight
566	inside	138	7	5610001	5630000	Ovary weight QTL (147742)	7	66805	35685813	7:66805-35685813	Ovary weight
567	inside	138	7	5610001	5630000	Ovary weight QTL (147742)	7	66805	35685813	7:66805-35685813	Ovary weight
568	inside	146	7	5400001	5420000	Comb weight QTL (127115)	7	3538670	35076031	7:3538670-35076031	Comb weight
569	inside	146	7	5400001	5420000	Comb weight QTL (127115)	7	3538670	35076031	7:3538670-35076031	Comb weight
570	inside	146	7	5400001	5420000	Comb weight QTL (127115)	7	3538670	35076031	7:3538670-35076031	Comb weight
571	inside	146	7	5400001	5420000	Ovary weight QTL (147742)	7	66805	35685813	7:66805-35685813	Ovary weight
572	inside	146	7	5400001	5420000	Ovary weight QTL (147742)	7	66805	35685813	7:66805-35685813	Ovary weight
573	inside	146	7	5400001	5420000	Ovary weight QTL (147742)	7	66805	35685813	7:66805-35685813	Ovary weight
574	inside	151	7	5620001	5640000	Comb weight QTL (127115)	7	3538670	35076031	7:3538670-35076031	Comb weight
575	inside	151	7	5620001	5640000	Comb weight QTL (127115)	7	3538670	35076031	7:3538670-35076031	Comb weight
576	inside	151	7	5620001	5640000	Comb weight QTL (127115)	7	3538670	35076031	7:3538670-35076031	Comb weight
577	inside	151	7	5620001	5640000	Ovary weight QTL (147742)	7	66805	35685813	7:66805-35685813	Ovary weight
578	inside	151	7	5620001	5640000	Ovary weight QTL (147742)	7	66805	35685813	7:66805-35685813	Ovary weight
579	inside	151	7	5620001	5640000	Ovary weight QTL (147742)	7	66805	35685813	7:66805-35685813	Ovary weight
580	inside	9	8	15260001	15280000	Ileum length QTL (96640)	8	12808400	17896688	8:12808400-17896688	Ileum length
581	inside	9	8	15260001	15280000	Ileum length QTL (96640)	8	12808400	17896688	8:12808400-17896688	Ileum length
582	inside	9	8	15260001	15280000	Ileum length QTL (96640)	8	12808400	17896688	8:12808400-17896688	Ileum length
583	inside	9	8	15260001	15280000	Ovary percentage QTL (147743)	8	3526225	24723449	8:3526225-24723449	Ovary percentage
584	inside	9	8	15260001	15280000	Ovary percentage QTL (147743)	8	3526225	24723449	8:3526225-24723449	Ovary percentage
585	inside	9	8	15260001	15280000	Ovary percentage QTL (147743)	8	3526225	24723449	8:3526225-24723449	Ovary percentage
586	inside	9	8	15260001	15280000	Feathered feet QTL (127123)	8	4183685	28752789	8:4183685-28752789	Feathered feet
587	inside	9	8	15260001	15280000	Feathered feet QTL (127123)	8	4183685	28752789	8:4183685-28752789	Feathered feet
588	inside	9	8	15260001	15280000	Feathered feet QTL (127123)	8	4183685	28752789	8:4183685-28752789	Feathered feet
589	inside	54	8	15280001	15300000	Ileum length QTL (96640)	8	12808400	17896688	8:12808400-17896688	Ileum length
590	inside	54	8	15280001	15300000	Ileum length QTL (96640)	8	12808400	17896688	8:12808400-17896688	Ileum length
591	inside	54	8	15280001	15300000	Ileum length QTL (96640)	8	12808400	17896688	8:12808400-17896688	Ileum length
592	inside	54	8	15280001	15300000	Ovary percentage QTL (147743)	8	3526225	24723449	8:3526225-24723449	Ovary percentage
593	inside	54	8	15280001	15300000	Ovary percentage QTL (147743)	8	3526225	24723449	8:3526225-24723449	Ovary percentage
594	inside	54	8	15280001	15300000	Ovary percentage QTL (147743)	8	3526225	24723449	8:3526225-24723449	Ovary percentage
595	inside	54	8	15280001	15300000	Feathered feet QTL (127123)	8	4183685	28752789	8:4183685-28752789	Feathered feet
596	inside	54	8	15280001	15300000	Feathered feet QTL (127123)	8	4183685	28752789	8:4183685-28752789	Feathered feet
597	inside	54	8	15280001	15300000	Feathered feet QTL (127123)	8	4183685	28752789	8:4183685-28752789	Feathered feet
598	upstream	48	10	4430001	4450000	Body weight QTL (95422)	10	4438870	5438209	10:4438870-5438209	Body weight
599	upstream	77	10	4420001	4440000	Body weight QTL (95422)	10	4438870	5438209	10:4438870-5438209	Body weight
600	inside	28	11	7130001	7150000	Feed intake QTL (64560)	11	6606881	14385618	11:6606881-14385618	Feed intake
601	inside	28	11	7130001	7150000	Feed intake QTL (64560)	11	6606881	14385618	11:6606881-14385618	Feed intake
602	inside	28	11	7130001	7150000	Feed intake QTL (64560)	11	6606881	14385618	11:6606881-14385618	Feed intake
603	inside	28	11	7130001	7150000	Feed intake QTL (64559)	11	975081	8298366	11:975081-8298366	Feed intake
604	inside	28	11	7130001	7150000	Feed intake QTL (64559)	11	975081	8298366	11:975081-8298366	Feed intake
605	inside	28	11	7130001	7150000	Feed intake QTL (64559)	11	975081	8298366	11:975081-8298366	Feed intake
606	inside	13	13	13770001	13790000	Feathered feet QTL (127125)	13	13310922	15870296	13:13310922-15870296	Feathered feet
607	inside	13	13	13770001	13790000	Feathered feet QTL (127125)	13	13310922	15870296	13:13310922-15870296	Feathered feet
608	inside	13	13	13770001	13790000	Feathered feet QTL (127125)	13	13310922	15870296	13:13310922-15870296	Feathered feet
609	inside	78	13	13780001	13800000	Feathered feet QTL (127125)	13	13310922	15870296	13:13310922-15870296	Feathered feet
610	inside	78	13	13780001	13800000	Feathered feet QTL (127125)	13	13310922	15870296	13:13310922-15870296	Feathered feet
611	inside	78	13	13780001	13800000	Feathered feet QTL (127125)	13	13310922	15870296	13:13310922-15870296	Feathered feet
612	inside	18	14	7260001	7280000	Wattles length QTL (127121)	14	47843	14066514	14:47843-14066514	Wattles length
613	inside	18	14	7260001	7280000	Wattles length QTL (127121)	14	47843	14066514	14:47843-14066514	Wattles length
614	inside	18	14	7260001	7280000	Wattles length QTL (127121)	14	47843	14066514	14:47843-14066514	Wattles length
615	inside	55	19	1530001	1550000	Shank diameter QTL (30876)	19	1252892	1724596	19:1252892-1724596	Shank diameter
616	inside	55	19	1530001	1550000	Shank diameter QTL (30876)	19	1252892	1724596	19:1252892-1724596	Shank diameter
617	inside	55	19	1530001	1550000	Shank diameter QTL (30876)	19	1252892	1724596	19:1252892-1724596	Shank diameter
618	inside	55	19	1530001	1550000	Body weight (9 days) QTL (96654)	19	19077	1888024	19:19077-1888024	Body weight (9 days)
619	inside	55	19	1530001	1550000	Body weight (9 days) QTL (96654)	19	19077	1888024	19:19077-1888024	Body weight (9 days)
620	inside	55	19	1530001	1550000	Body weight (9 days) QTL (96654)	19	19077	1888024	19:19077-1888024	Body weight (9 days)
621	inside	55	19	1530001	1550000	Residual feed intake QTL (64566)	19	19077	1995661	19:19077-1995661	Residual feed intake
622	inside	55	19	1530001	1550000	Residual feed intake QTL (64566)	19	19077	1995661	19:19077-1995661	Residual feed intake
623	inside	55	19	1530001	1550000	Residual feed intake QTL (64566)	19	19077	1995661	19:19077-1995661	Residual feed intake
624	inside	55	19	1530001	1550000	Dry matter intake QTL (64565)	19	19077	2396397	19:19077-2396397	Dry matter intake
625	inside	55	19	1530001	1550000	Dry matter intake QTL (64565)	19	19077	2396397	19:19077-2396397	Dry matter intake
626	inside	55	19	1530001	1550000	Dry matter intake QTL (64565)	19	19077	2396397	19:19077-2396397	Dry matter intake
627	inside	55	19	1530001	1550000	Excreta weight QTL (96621)	19	19077	3471999	19:19077-3471999	Excreta weight
628	inside	55	19	1530001	1550000	Excreta weight QTL (96621)	19	19077	3471999	19:19077-3471999	Excreta weight
629	inside	55	19	1530001	1550000	Excreta weight QTL (96621)	19	19077	3471999	19:19077-3471999	Excreta weight
630	inside	55	19	1530001	1550000	Feed intake QTL (64539)	19	989272	1971918	19:989272-1971918	Feed intake
631	inside	55	19	1530001	1550000	Feed intake QTL (64539)	19	989272	1971918	19:989272-1971918	Feed intake
632	inside	55	19	1530001	1550000	Feed intake QTL (64539)	19	989272	1971918	19:989272-1971918	Feed intake
633	inside	72	19	1520001	1540000	Shank diameter QTL (30876)	19	1252892	1724596	19:1252892-1724596	Shank diameter
634	inside	72	19	1520001	1540000	Shank diameter QTL (30876)	19	1252892	1724596	19:1252892-1724596	Shank diameter
635	inside	72	19	1520001	1540000	Shank diameter QTL (30876)	19	1252892	1724596	19:1252892-1724596	Shank diameter
636	inside	72	19	1520001	1540000	Body weight (9 days) QTL (96654)	19	19077	1888024	19:19077-1888024	Body weight (9 days)
637	inside	72	19	1520001	1540000	Body weight (9 days) QTL (96654)	19	19077	1888024	19:19077-1888024	Body weight (9 days)
638	inside	72	19	1520001	1540000	Body weight (9 days) QTL (96654)	19	19077	1888024	19:19077-1888024	Body weight (9 days)
639	inside	72	19	1520001	1540000	Residual feed intake QTL (64566)	19	19077	1995661	19:19077-1995661	Residual feed intake
640	inside	72	19	1520001	1540000	Residual feed intake QTL (64566)	19	19077	1995661	19:19077-1995661	Residual feed intake
641	inside	72	19	1520001	1540000	Residual feed intake QTL (64566)	19	19077	1995661	19:19077-1995661	Residual feed intake
642	inside	72	19	1520001	1540000	Dry matter intake QTL (64565)	19	19077	2396397	19:19077-2396397	Dry matter intake
643	inside	72	19	1520001	1540000	Dry matter intake QTL (64565)	19	19077	2396397	19:19077-2396397	Dry matter intake
644	inside	72	19	1520001	1540000	Dry matter intake QTL (64565)	19	19077	2396397	19:19077-2396397	Dry matter intake
645	inside	72	19	1520001	1540000	Excreta weight QTL (96621)	19	19077	3471999	19:19077-3471999	Excreta weight
646	inside	72	19	1520001	1540000	Excreta weight QTL (96621)	19	19077	3471999	19:19077-3471999	Excreta weight
647	inside	72	19	1520001	1540000	Excreta weight QTL (96621)	19	19077	3471999	19:19077-3471999	Excreta weight
648	inside	72	19	1520001	1540000	Feed intake QTL (64539)	19	989272	1971918	19:989272-1971918	Feed intake
649	inside	72	19	1520001	1540000	Feed intake QTL (64539)	19	989272	1971918	19:989272-1971918	Feed intake
650	inside	72	19	1520001	1540000	Feed intake QTL (64539)	19	989272	1971918	19:989272-1971918	Feed intake
651	inside	66	22	690001	710000	Ileum length QTL (96662)	22	49354	1436350	22:49354-1436350	Ileum length
652	inside	66	22	690001	710000	Ileum length QTL (96662)	22	49354	1436350	22:49354-1436350	Ileum length
653	inside	66	22	690001	710000	Ileum length QTL (96662)	22	49354	1436350	22:49354-1436350	Ileum length
654	inside	66	22	690001	710000	Ileum length QTL (96663)	22	49354	2142661	22:49354-2142661	Ileum length
655	inside	66	22	690001	710000	Ileum length QTL (96663)	22	49354	2142661	22:49354-2142661	Ileum length
656	inside	66	22	690001	710000	Ileum length QTL (96663)	22	49354	2142661	22:49354-2142661	Ileum length
657	inside	149	22	710001	730000	Ileum length QTL (96662)	22	49354	1436350	22:49354-1436350	Ileum length
658	inside	149	22	710001	730000	Ileum length QTL (96662)	22	49354	1436350	22:49354-1436350	Ileum length
659	inside	149	22	710001	730000	Ileum length QTL (96662)	22	49354	1436350	22:49354-1436350	Ileum length
660	inside	149	22	710001	730000	Ileum length QTL (96663)	22	49354	2142661	22:49354-2142661	Ileum length
661	inside	149	22	710001	730000	Ileum length QTL (96663)	22	49354	2142661	22:49354-2142661	Ileum length
662	inside	149	22	710001	730000	Ileum length QTL (96663)	22	49354	2142661	22:49354-2142661	Ileum length
663	inside	160	22	700001	720000	Ileum length QTL (96662)	22	49354	1436350	22:49354-1436350	Ileum length
664	inside	160	22	700001	720000	Ileum length QTL (96662)	22	49354	1436350	22:49354-1436350	Ileum length
665	inside	160	22	700001	720000	Ileum length QTL (96662)	22	49354	1436350	22:49354-1436350	Ileum length
666	inside	160	22	700001	720000	Ileum length QTL (96663)	22	49354	2142661	22:49354-2142661	Ileum length
667	inside	160	22	700001	720000	Ileum length QTL (96663)	22	49354	2142661	22:49354-2142661	Ileum length
668	inside	160	22	700001	720000	Ileum length QTL (96663)	22	49354	2142661	22:49354-2142661	Ileum length

## Sheet: INDEL
	V1	id	chr	start	end	QTL_ID	chr	start	end	string	nameQTL
1	inside	1	1	9050001	9070000	Breast muscle pH QTL (157157)	1	7050235	16305108	1:7050235-16305108	Breast muscle pH
2	inside	1	1	9050001	9070000	Breast muscle pH QTL (157157)	1	7050235	16305108	1:7050235-16305108	Breast muscle pH
3	inside	1	1	9050001	9070000	Breast muscle pH QTL (157157)	1	7050235	16305108	1:7050235-16305108	Breast muscle pH
4	inside	2	1	9200001	9220000	Breast muscle pH QTL (157157)	1	7050235	16305108	1:7050235-16305108	Breast muscle pH
5	inside	2	1	9200001	9220000	Breast muscle pH QTL (157157)	1	7050235	16305108	1:7050235-16305108	Breast muscle pH
6	inside	2	1	9200001	9220000	Breast muscle pH QTL (157157)	1	7050235	16305108	1:7050235-16305108	Breast muscle pH
7	inside	3	1	9210001	9230000	Breast muscle pH QTL (157157)	1	7050235	16305108	1:7050235-16305108	Breast muscle pH
8	inside	3	1	9210001	9230000	Breast muscle pH QTL (157157)	1	7050235	16305108	1:7050235-16305108	Breast muscle pH
9	inside	3	1	9210001	9230000	Breast muscle pH QTL (157157)	1	7050235	16305108	1:7050235-16305108	Breast muscle pH
10	inside	4	1	9270001	9290000	Breast muscle pH QTL (157157)	1	7050235	16305108	1:7050235-16305108	Breast muscle pH
11	inside	4	1	9270001	9290000	Breast muscle pH QTL (157157)	1	7050235	16305108	1:7050235-16305108	Breast muscle pH
12	inside	4	1	9270001	9290000	Breast muscle pH QTL (157157)	1	7050235	16305108	1:7050235-16305108	Breast muscle pH
13	inside	5	1	9280001	9300000	Breast muscle pH QTL (157157)	1	7050235	16305108	1:7050235-16305108	Breast muscle pH
14	inside	5	1	9280001	9300000	Breast muscle pH QTL (157157)	1	7050235	16305108	1:7050235-16305108	Breast muscle pH
15	inside	5	1	9280001	9300000	Breast muscle pH QTL (157157)	1	7050235	16305108	1:7050235-16305108	Breast muscle pH
16	inside	6	1	14630001	14650000	Breast muscle pH QTL (157157)	1	7050235	16305108	1:7050235-16305108	Breast muscle pH
17	inside	6	1	14630001	14650000	Breast muscle pH QTL (157157)	1	7050235	16305108	1:7050235-16305108	Breast muscle pH
18	inside	6	1	14630001	14650000	Breast muscle pH QTL (157157)	1	7050235	16305108	1:7050235-16305108	Breast muscle pH
19	inside	7	1	14640001	14660000	Breast muscle pH QTL (157157)	1	7050235	16305108	1:7050235-16305108	Breast muscle pH
20	inside	7	1	14640001	14660000	Breast muscle pH QTL (157157)	1	7050235	16305108	1:7050235-16305108	Breast muscle pH
21	inside	7	1	14640001	14660000	Breast muscle pH QTL (157157)	1	7050235	16305108	1:7050235-16305108	Breast muscle pH
22	inside	8	1	14650001	14670000	Breast muscle pH QTL (157157)	1	7050235	16305108	1:7050235-16305108	Breast muscle pH
23	inside	8	1	14650001	14670000	Breast muscle pH QTL (157157)	1	7050235	16305108	1:7050235-16305108	Breast muscle pH
24	inside	8	1	14650001	14670000	Breast muscle pH QTL (157157)	1	7050235	16305108	1:7050235-16305108	Breast muscle pH
25	inside	9	1	14660001	14680000	Breast muscle pH QTL (157157)	1	7050235	16305108	1:7050235-16305108	Breast muscle pH
26	inside	9	1	14660001	14680000	Breast muscle pH QTL (157157)	1	7050235	16305108	1:7050235-16305108	Breast muscle pH
27	inside	9	1	14660001	14680000	Breast muscle pH QTL (157157)	1	7050235	16305108	1:7050235-16305108	Breast muscle pH
28	inside	10	1	14670001	14690000	Breast muscle pH QTL (157157)	1	7050235	16305108	1:7050235-16305108	Breast muscle pH
29	inside	10	1	14670001	14690000	Breast muscle pH QTL (157157)	1	7050235	16305108	1:7050235-16305108	Breast muscle pH
30	inside	10	1	14670001	14690000	Breast muscle pH QTL (157157)	1	7050235	16305108	1:7050235-16305108	Breast muscle pH
31	inside	11	1	14680001	14700000	Breast muscle pH QTL (157157)	1	7050235	16305108	1:7050235-16305108	Breast muscle pH
32	inside	11	1	14680001	14700000	Breast muscle pH QTL (157157)	1	7050235	16305108	1:7050235-16305108	Breast muscle pH
33	inside	11	1	14680001	14700000	Breast muscle pH QTL (157157)	1	7050235	16305108	1:7050235-16305108	Breast muscle pH
34	inside	13	1	23200001	23220000	Breast muscle pH QTL (157158)	1	18755135	29764967	1:18755135-29764967	Breast muscle pH
35	inside	13	1	23200001	23220000	Breast muscle pH QTL (157158)	1	18755135	29764967	1:18755135-29764967	Breast muscle pH
36	inside	13	1	23200001	23220000	Breast muscle pH QTL (157158)	1	18755135	29764967	1:18755135-29764967	Breast muscle pH
37	inside	14	1	51870001	51890000	Body weight (9 days) QTL (96626)	1	45630160	54663171	1:45630160-54663171	Body weight (9 days)
38	inside	14	1	51870001	51890000	Body weight (9 days) QTL (96626)	1	45630160	54663171	1:45630160-54663171	Body weight (9 days)
39	inside	14	1	51870001	51890000	Body weight (9 days) QTL (96626)	1	45630160	54663171	1:45630160-54663171	Body weight (9 days)
40	inside	14	1	51870001	51890000	Duodenum weight QTL (96627)	1	51249128	55259649	1:51249128-55259649	Duodenum weight
41	inside	14	1	51870001	51890000	Duodenum weight QTL (96627)	1	51249128	55259649	1:51249128-55259649	Duodenum weight
42	inside	14	1	51870001	51890000	Duodenum weight QTL (96627)	1	51249128	55259649	1:51249128-55259649	Duodenum weight
43	encompass	14	1	51870001	51890000	Visceral peritoneum pigmentation QTL (24824)	1	51876922	51876962	1:51876922-51876962	Visceral peritoneum pigmentation
44	encompass	14	1	51870001	51890000	Visceral peritoneum pigmentation QTL (24824)	1	51876922	51876962	1:51876922-51876962	Visceral peritoneum pigmentation
45	encompass	14	1	51870001	51890000	Visceral peritoneum pigmentation QTL (24824)	1	51876922	51876962	1:51876922-51876962	Visceral peritoneum pigmentation
46	inside	15	1	52070001	52090000	Body weight (9 days) QTL (96626)	1	45630160	54663171	1:45630160-54663171	Body weight (9 days)
47	inside	15	1	52070001	52090000	Body weight (9 days) QTL (96626)	1	45630160	54663171	1:45630160-54663171	Body weight (9 days)
48	inside	15	1	52070001	52090000	Body weight (9 days) QTL (96626)	1	45630160	54663171	1:45630160-54663171	Body weight (9 days)
49	inside	15	1	52070001	52090000	Duodenum weight QTL (96627)	1	51249128	55259649	1:51249128-55259649	Duodenum weight
50	inside	15	1	52070001	52090000	Duodenum weight QTL (96627)	1	51249128	55259649	1:51249128-55259649	Duodenum weight
51	inside	15	1	52070001	52090000	Duodenum weight QTL (96627)	1	51249128	55259649	1:51249128-55259649	Duodenum weight
52	inside	16	1	52080001	52100000	Body weight (9 days) QTL (96626)	1	45630160	54663171	1:45630160-54663171	Body weight (9 days)
53	inside	16	1	52080001	52100000	Body weight (9 days) QTL (96626)	1	45630160	54663171	1:45630160-54663171	Body weight (9 days)
54	inside	16	1	52080001	52100000	Body weight (9 days) QTL (96626)	1	45630160	54663171	1:45630160-54663171	Body weight (9 days)
55	inside	16	1	52080001	52100000	Duodenum weight QTL (96627)	1	51249128	55259649	1:51249128-55259649	Duodenum weight
56	inside	16	1	52080001	52100000	Duodenum weight QTL (96627)	1	51249128	55259649	1:51249128-55259649	Duodenum weight
57	inside	16	1	52080001	52100000	Duodenum weight QTL (96627)	1	51249128	55259649	1:51249128-55259649	Duodenum weight
58	inside	52	1	182720001	182740000	Tibia length QTL (135878)	1	182044905	190080186	1:182044905-190080186	Tibia length
59	inside	52	1	182720001	182740000	Tibia length QTL (135878)	1	182044905	190080186	1:182044905-190080186	Tibia length
60	inside	52	1	182720001	182740000	Tibia length QTL (135878)	1	182044905	190080186	1:182044905-190080186	Tibia length
61	inside	52	1	182720001	182740000	Feed intake QTL (64551)	1	182315579	189013023	1:182315579-189013023	Feed intake
62	inside	52	1	182720001	182740000	Feed intake QTL (64551)	1	182315579	189013023	1:182315579-189013023	Feed intake
63	inside	52	1	182720001	182740000	Feed intake QTL (64551)	1	182315579	189013023	1:182315579-189013023	Feed intake
64	inside	52	1	182720001	182740000	Dry matter intake QTL (64554)	1	182315579	190080186	1:182315579-190080186	Dry matter intake
65	inside	52	1	182720001	182740000	Dry matter intake QTL (64554)	1	182315579	190080186	1:182315579-190080186	Dry matter intake
66	inside	52	1	182720001	182740000	Dry matter intake QTL (64554)	1	182315579	190080186	1:182315579-190080186	Dry matter intake
67	inside	53	1	184310001	184330000	Tibia length QTL (135878)	1	182044905	190080186	1:182044905-190080186	Tibia length
68	inside	53	1	184310001	184330000	Tibia length QTL (135878)	1	182044905	190080186	1:182044905-190080186	Tibia length
69	inside	53	1	184310001	184330000	Tibia length QTL (135878)	1	182044905	190080186	1:182044905-190080186	Tibia length
70	inside	53	1	184310001	184330000	Feed intake QTL (64551)	1	182315579	189013023	1:182315579-189013023	Feed intake
71	inside	53	1	184310001	184330000	Feed intake QTL (64551)	1	182315579	189013023	1:182315579-189013023	Feed intake
72	inside	53	1	184310001	184330000	Feed intake QTL (64551)	1	182315579	189013023	1:182315579-189013023	Feed intake
73	inside	53	1	184310001	184330000	Dry matter intake QTL (64554)	1	182315579	190080186	1:182315579-190080186	Dry matter intake
74	inside	53	1	184310001	184330000	Dry matter intake QTL (64554)	1	182315579	190080186	1:182315579-190080186	Dry matter intake
75	inside	53	1	184310001	184330000	Dry matter intake QTL (64554)	1	182315579	190080186	1:182315579-190080186	Dry matter intake
76	inside	53	1	184310001	184330000	Feed intake QTL (64555)	1	183181122	189510761	1:183181122-189510761	Feed intake
77	inside	53	1	184310001	184330000	Feed intake QTL (64555)	1	183181122	189510761	1:183181122-189510761	Feed intake
78	inside	53	1	184310001	184330000	Feed intake QTL (64555)	1	183181122	189510761	1:183181122-189510761	Feed intake
79	inside	53	1	184310001	184330000	Feed intake QTL (64552)	1	183638837	191794428	1:183638837-191794428	Feed intake
80	inside	53	1	184310001	184330000	Feed intake QTL (64552)	1	183638837	191794428	1:183638837-191794428	Feed intake
81	inside	53	1	184310001	184330000	Feed intake QTL (64552)	1	183638837	191794428	1:183638837-191794428	Feed intake
82	inside	57	2	55300001	55320000	Wattles weight QTL (127117)	2	28673530	147776012	2:28673530-147776012	Wattles weight
83	inside	57	2	55300001	55320000	Wattles weight QTL (127117)	2	28673530	147776012	2:28673530-147776012	Wattles weight
84	inside	57	2	55300001	55320000	Wattles weight QTL (127117)	2	28673530	147776012	2:28673530-147776012	Wattles weight
85	inside	57	2	55300001	55320000	Feather-crested head QTL (127112)	2	56944	130512708	2:56944-130512708	Feather-crested head
86	inside	57	2	55300001	55320000	Feather-crested head QTL (127112)	2	56944	130512708	2:56944-130512708	Feather-crested head
87	inside	57	2	55300001	55320000	Feather-crested head QTL (127112)	2	56944	130512708	2:56944-130512708	Feather-crested head
88	inside	58	2	55310001	55330000	Wattles weight QTL (127117)	2	28673530	147776012	2:28673530-147776012	Wattles weight
89	inside	58	2	55310001	55330000	Wattles weight QTL (127117)	2	28673530	147776012	2:28673530-147776012	Wattles weight
90	inside	58	2	55310001	55330000	Wattles weight QTL (127117)	2	28673530	147776012	2:28673530-147776012	Wattles weight
91	inside	58	2	55310001	55330000	Feather-crested head QTL (127112)	2	56944	130512708	2:56944-130512708	Feather-crested head
92	inside	58	2	55310001	55330000	Feather-crested head QTL (127112)	2	56944	130512708	2:56944-130512708	Feather-crested head
93	inside	58	2	55310001	55330000	Feather-crested head QTL (127112)	2	56944	130512708	2:56944-130512708	Feather-crested head
94	inside	59	2	55330001	55350000	Wattles weight QTL (127117)	2	28673530	147776012	2:28673530-147776012	Wattles weight
95	inside	59	2	55330001	55350000	Wattles weight QTL (127117)	2	28673530	147776012	2:28673530-147776012	Wattles weight
96	inside	59	2	55330001	55350000	Wattles weight QTL (127117)	2	28673530	147776012	2:28673530-147776012	Wattles weight
97	inside	59	2	55330001	55350000	Feather-crested head QTL (127112)	2	56944	130512708	2:56944-130512708	Feather-crested head
98	inside	59	2	55330001	55350000	Feather-crested head QTL (127112)	2	56944	130512708	2:56944-130512708	Feather-crested head
99	inside	59	2	55330001	55350000	Feather-crested head QTL (127112)	2	56944	130512708	2:56944-130512708	Feather-crested head
100	inside	60	2	55340001	55360000	Wattles weight QTL (127117)	2	28673530	147776012	2:28673530-147776012	Wattles weight
101	inside	60	2	55340001	55360000	Wattles weight QTL (127117)	2	28673530	147776012	2:28673530-147776012	Wattles weight
102	inside	60	2	55340001	55360000	Wattles weight QTL (127117)	2	28673530	147776012	2:28673530-147776012	Wattles weight
103	inside	60	2	55340001	55360000	Feather-crested head QTL (127112)	2	56944	130512708	2:56944-130512708	Feather-crested head
104	inside	60	2	55340001	55360000	Feather-crested head QTL (127112)	2	56944	130512708	2:56944-130512708	Feather-crested head
105	inside	60	2	55340001	55360000	Feather-crested head QTL (127112)	2	56944	130512708	2:56944-130512708	Feather-crested head
106	inside	61	2	55370001	55390000	Wattles weight QTL (127117)	2	28673530	147776012	2:28673530-147776012	Wattles weight
107	inside	61	2	55370001	55390000	Wattles weight QTL (127117)	2	28673530	147776012	2:28673530-147776012	Wattles weight
108	inside	61	2	55370001	55390000	Wattles weight QTL (127117)	2	28673530	147776012	2:28673530-147776012	Wattles weight
109	inside	61	2	55370001	55390000	Feather-crested head QTL (127112)	2	56944	130512708	2:56944-130512708	Feather-crested head
110	inside	61	2	55370001	55390000	Feather-crested head QTL (127112)	2	56944	130512708	2:56944-130512708	Feather-crested head
111	inside	61	2	55370001	55390000	Feather-crested head QTL (127112)	2	56944	130512708	2:56944-130512708	Feather-crested head
112	inside	62	2	55400001	55420000	Wattles weight QTL (127117)	2	28673530	147776012	2:28673530-147776012	Wattles weight
113	inside	62	2	55400001	55420000	Wattles weight QTL (127117)	2	28673530	147776012	2:28673530-147776012	Wattles weight
114	inside	62	2	55400001	55420000	Wattles weight QTL (127117)	2	28673530	147776012	2:28673530-147776012	Wattles weight
115	inside	62	2	55400001	55420000	Feather-crested head QTL (127112)	2	56944	130512708	2:56944-130512708	Feather-crested head
116	inside	62	2	55400001	55420000	Feather-crested head QTL (127112)	2	56944	130512708	2:56944-130512708	Feather-crested head
117	inside	62	2	55400001	55420000	Feather-crested head QTL (127112)	2	56944	130512708	2:56944-130512708	Feather-crested head
118	inside	63	2	55440001	55460000	Wattles weight QTL (127117)	2	28673530	147776012	2:28673530-147776012	Wattles weight
119	inside	63	2	55440001	55460000	Wattles weight QTL (127117)	2	28673530	147776012	2:28673530-147776012	Wattles weight
120	inside	63	2	55440001	55460000	Wattles weight QTL (127117)	2	28673530	147776012	2:28673530-147776012	Wattles weight
121	inside	63	2	55440001	55460000	Feather-crested head QTL (127112)	2	56944	130512708	2:56944-130512708	Feather-crested head
122	inside	63	2	55440001	55460000	Feather-crested head QTL (127112)	2	56944	130512708	2:56944-130512708	Feather-crested head
123	inside	63	2	55440001	55460000	Feather-crested head QTL (127112)	2	56944	130512708	2:56944-130512708	Feather-crested head
124	inside	64	2	55470001	55490000	Wattles weight QTL (127117)	2	28673530	147776012	2:28673530-147776012	Wattles weight
125	inside	64	2	55470001	55490000	Wattles weight QTL (127117)	2	28673530	147776012	2:28673530-147776012	Wattles weight
126	inside	64	2	55470001	55490000	Wattles weight QTL (127117)	2	28673530	147776012	2:28673530-147776012	Wattles weight
127	inside	64	2	55470001	55490000	Feather-crested head QTL (127112)	2	56944	130512708	2:56944-130512708	Feather-crested head
128	inside	64	2	55470001	55490000	Feather-crested head QTL (127112)	2	56944	130512708	2:56944-130512708	Feather-crested head
129	inside	64	2	55470001	55490000	Feather-crested head QTL (127112)	2	56944	130512708	2:56944-130512708	Feather-crested head
130	inside	65	2	55940001	55960000	Wattles weight QTL (127117)	2	28673530	147776012	2:28673530-147776012	Wattles weight
131	inside	65	2	55940001	55960000	Wattles weight QTL (127117)	2	28673530	147776012	2:28673530-147776012	Wattles weight
132	inside	65	2	55940001	55960000	Wattles weight QTL (127117)	2	28673530	147776012	2:28673530-147776012	Wattles weight
133	inside	65	2	55940001	55960000	Feather-crested head QTL (127112)	2	56944	130512708	2:56944-130512708	Feather-crested head
134	inside	65	2	55940001	55960000	Feather-crested head QTL (127112)	2	56944	130512708	2:56944-130512708	Feather-crested head
135	inside	65	2	55940001	55960000	Feather-crested head QTL (127112)	2	56944	130512708	2:56944-130512708	Feather-crested head
136	inside	66	2	55950001	55970000	Wattles weight QTL (127117)	2	28673530	147776012	2:28673530-147776012	Wattles weight
137	inside	66	2	55950001	55970000	Wattles weight QTL (127117)	2	28673530	147776012	2:28673530-147776012	Wattles weight
138	inside	66	2	55950001	55970000	Wattles weight QTL (127117)	2	28673530	147776012	2:28673530-147776012	Wattles weight
139	inside	66	2	55950001	55970000	Feather-crested head QTL (127112)	2	56944	130512708	2:56944-130512708	Feather-crested head
140	inside	66	2	55950001	55970000	Feather-crested head QTL (127112)	2	56944	130512708	2:56944-130512708	Feather-crested head
141	inside	66	2	55950001	55970000	Feather-crested head QTL (127112)	2	56944	130512708	2:56944-130512708	Feather-crested head
142	inside	67	2	55960001	55980000	Wattles weight QTL (127117)	2	28673530	147776012	2:28673530-147776012	Wattles weight
143	inside	67	2	55960001	55980000	Wattles weight QTL (127117)	2	28673530	147776012	2:28673530-147776012	Wattles weight
144	inside	67	2	55960001	55980000	Wattles weight QTL (127117)	2	28673530	147776012	2:28673530-147776012	Wattles weight
145	inside	67	2	55960001	55980000	Feather-crested head QTL (127112)	2	56944	130512708	2:56944-130512708	Feather-crested head
146	inside	67	2	55960001	55980000	Feather-crested head QTL (127112)	2	56944	130512708	2:56944-130512708	Feather-crested head
147	inside	67	2	55960001	55980000	Feather-crested head QTL (127112)	2	56944	130512708	2:56944-130512708	Feather-crested head
148	inside	68	2	55970001	55990000	Wattles weight QTL (127117)	2	28673530	147776012	2:28673530-147776012	Wattles weight
149	inside	68	2	55970001	55990000	Wattles weight QTL (127117)	2	28673530	147776012	2:28673530-147776012	Wattles weight
150	inside	68	2	55970001	55990000	Wattles weight QTL (127117)	2	28673530	147776012	2:28673530-147776012	Wattles weight
151	inside	68	2	55970001	55990000	Feather-crested head QTL (127112)	2	56944	130512708	2:56944-130512708	Feather-crested head
152	inside	68	2	55970001	55990000	Feather-crested head QTL (127112)	2	56944	130512708	2:56944-130512708	Feather-crested head
153	inside	68	2	55970001	55990000	Feather-crested head QTL (127112)	2	56944	130512708	2:56944-130512708	Feather-crested head
154	inside	69	2	109640001	109660000	Wattles weight QTL (127117)	2	28673530	147776012	2:28673530-147776012	Wattles weight
155	inside	69	2	109640001	109660000	Wattles weight QTL (127117)	2	28673530	147776012	2:28673530-147776012	Wattles weight
156	inside	69	2	109640001	109660000	Wattles weight QTL (127117)	2	28673530	147776012	2:28673530-147776012	Wattles weight
157	inside	69	2	109640001	109660000	Feather-crested head QTL (127112)	2	56944	130512708	2:56944-130512708	Feather-crested head
158	inside	69	2	109640001	109660000	Feather-crested head QTL (127112)	2	56944	130512708	2:56944-130512708	Feather-crested head
159	inside	69	2	109640001	109660000	Feather-crested head QTL (127112)	2	56944	130512708	2:56944-130512708	Feather-crested head
160	inside	70	2	112550001	112570000	Body weight (112 days) QTL (135695)	2	111874251	112725836	2:111874251-112725836	Body weight (112 days)
161	inside	70	2	112550001	112570000	Body weight (112 days) QTL (135695)	2	111874251	112725836	2:111874251-112725836	Body weight (112 days)
162	inside	70	2	112550001	112570000	Body weight (112 days) QTL (135695)	2	111874251	112725836	2:111874251-112725836	Body weight (112 days)
163	inside	70	2	112550001	112570000	Body weight (28 days) QTL (135693)	2	111874251	112725836	2:111874251-112725836	Body weight (28 days)
164	inside	70	2	112550001	112570000	Body weight (28 days) QTL (135693)	2	111874251	112725836	2:111874251-112725836	Body weight (28 days)
165	inside	70	2	112550001	112570000	Body weight (28 days) QTL (135693)	2	111874251	112725836	2:111874251-112725836	Body weight (28 days)
166	inside	70	2	112550001	112570000	Body weight (56 days) QTL (135694)	2	111874251	112725836	2:111874251-112725836	Body weight (56 days)
167	inside	70	2	112550001	112570000	Body weight (56 days) QTL (135694)	2	111874251	112725836	2:111874251-112725836	Body weight (56 days)
168	inside	70	2	112550001	112570000	Body weight (56 days) QTL (135694)	2	111874251	112725836	2:111874251-112725836	Body weight (56 days)
169	inside	70	2	112550001	112570000	Shank length QTL (135696)	2	111874251	112725836	2:111874251-112725836	Shank length
170	inside	70	2	112550001	112570000	Shank length QTL (135696)	2	111874251	112725836	2:111874251-112725836	Shank length
171	inside	70	2	112550001	112570000	Shank length QTL (135696)	2	111874251	112725836	2:111874251-112725836	Shank length
172	inside	70	2	112550001	112570000	Wattles weight QTL (127117)	2	28673530	147776012	2:28673530-147776012	Wattles weight
173	inside	70	2	112550001	112570000	Wattles weight QTL (127117)	2	28673530	147776012	2:28673530-147776012	Wattles weight
174	inside	70	2	112550001	112570000	Wattles weight QTL (127117)	2	28673530	147776012	2:28673530-147776012	Wattles weight
175	inside	70	2	112550001	112570000	Feather-crested head QTL (127112)	2	56944	130512708	2:56944-130512708	Feather-crested head
176	inside	70	2	112550001	112570000	Feather-crested head QTL (127112)	2	56944	130512708	2:56944-130512708	Feather-crested head
177	inside	70	2	112550001	112570000	Feather-crested head QTL (127112)	2	56944	130512708	2:56944-130512708	Feather-crested head
178	inside	71	2	118640001	118660000	Wattles weight QTL (127117)	2	28673530	147776012	2:28673530-147776012	Wattles weight
179	inside	71	2	118640001	118660000	Wattles weight QTL (127117)	2	28673530	147776012	2:28673530-147776012	Wattles weight
180	inside	71	2	118640001	118660000	Wattles weight QTL (127117)	2	28673530	147776012	2:28673530-147776012	Wattles weight
181	inside	71	2	118640001	118660000	Feather-crested head QTL (127112)	2	56944	130512708	2:56944-130512708	Feather-crested head
182	inside	71	2	118640001	118660000	Feather-crested head QTL (127112)	2	56944	130512708	2:56944-130512708	Feather-crested head
183	inside	71	2	118640001	118660000	Feather-crested head QTL (127112)	2	56944	130512708	2:56944-130512708	Feather-crested head
184	inside	72	2	118650001	118670000	Wattles weight QTL (127117)	2	28673530	147776012	2:28673530-147776012	Wattles weight
185	inside	72	2	118650001	118670000	Wattles weight QTL (127117)	2	28673530	147776012	2:28673530-147776012	Wattles weight
186	inside	72	2	118650001	118670000	Wattles weight QTL (127117)	2	28673530	147776012	2:28673530-147776012	Wattles weight
187	inside	72	2	118650001	118670000	Feather-crested head QTL (127112)	2	56944	130512708	2:56944-130512708	Feather-crested head
188	inside	72	2	118650001	118670000	Feather-crested head QTL (127112)	2	56944	130512708	2:56944-130512708	Feather-crested head
189	inside	72	2	118650001	118670000	Feather-crested head QTL (127112)	2	56944	130512708	2:56944-130512708	Feather-crested head
190	inside	73	2	121200001	121220000	Breast muscle pH QTL (157166)	2	118779538	121679302	2:118779538-121679302	Breast muscle pH
191	inside	73	2	121200001	121220000	Breast muscle pH QTL (157166)	2	118779538	121679302	2:118779538-121679302	Breast muscle pH
192	inside	73	2	121200001	121220000	Breast muscle pH QTL (157166)	2	118779538	121679302	2:118779538-121679302	Breast muscle pH
193	inside	73	2	121200001	121220000	Eggshell color QTL (24962)	2	120735778	121791188	2:120735778-121791188	Eggshell color
194	inside	73	2	121200001	121220000	Eggshell color QTL (24962)	2	120735778	121791188	2:120735778-121791188	Eggshell color
195	inside	73	2	121200001	121220000	Eggshell color QTL (24962)	2	120735778	121791188	2:120735778-121791188	Eggshell color
196	inside	73	2	121200001	121220000	Wattles weight QTL (127117)	2	28673530	147776012	2:28673530-147776012	Wattles weight
197	inside	73	2	121200001	121220000	Wattles weight QTL (127117)	2	28673530	147776012	2:28673530-147776012	Wattles weight
198	inside	73	2	121200001	121220000	Wattles weight QTL (127117)	2	28673530	147776012	2:28673530-147776012	Wattles weight
199	inside	73	2	121200001	121220000	Feather-crested head QTL (127112)	2	56944	130512708	2:56944-130512708	Feather-crested head
200	inside	73	2	121200001	121220000	Feather-crested head QTL (127112)	2	56944	130512708	2:56944-130512708	Feather-crested head
201	inside	73	2	121200001	121220000	Feather-crested head QTL (127112)	2	56944	130512708	2:56944-130512708	Feather-crested head
202	inside	74	2	121210001	121230000	Breast muscle pH QTL (157166)	2	118779538	121679302	2:118779538-121679302	Breast muscle pH
203	inside	74	2	121210001	121230000	Breast muscle pH QTL (157166)	2	118779538	121679302	2:118779538-121679302	Breast muscle pH
204	inside	74	2	121210001	121230000	Breast muscle pH QTL (157166)	2	118779538	121679302	2:118779538-121679302	Breast muscle pH
205	inside	74	2	121210001	121230000	Eggshell color QTL (24962)	2	120735778	121791188	2:120735778-121791188	Eggshell color
206	inside	74	2	121210001	121230000	Eggshell color QTL (24962)	2	120735778	121791188	2:120735778-121791188	Eggshell color
207	inside	74	2	121210001	121230000	Eggshell color QTL (24962)	2	120735778	121791188	2:120735778-121791188	Eggshell color
208	inside	74	2	121210001	121230000	Wattles weight QTL (127117)	2	28673530	147776012	2:28673530-147776012	Wattles weight
209	inside	74	2	121210001	121230000	Wattles weight QTL (127117)	2	28673530	147776012	2:28673530-147776012	Wattles weight
210	inside	74	2	121210001	121230000	Wattles weight QTL (127117)	2	28673530	147776012	2:28673530-147776012	Wattles weight
211	inside	74	2	121210001	121230000	Feather-crested head QTL (127112)	2	56944	130512708	2:56944-130512708	Feather-crested head
212	inside	74	2	121210001	121230000	Feather-crested head QTL (127112)	2	56944	130512708	2:56944-130512708	Feather-crested head
213	inside	74	2	121210001	121230000	Feather-crested head QTL (127112)	2	56944	130512708	2:56944-130512708	Feather-crested head
214	inside	75	2	121220001	121240000	Breast muscle pH QTL (157166)	2	118779538	121679302	2:118779538-121679302	Breast muscle pH
215	inside	75	2	121220001	121240000	Breast muscle pH QTL (157166)	2	118779538	121679302	2:118779538-121679302	Breast muscle pH
216	inside	75	2	121220001	121240000	Breast muscle pH QTL (157166)	2	118779538	121679302	2:118779538-121679302	Breast muscle pH
217	inside	75	2	121220001	121240000	Eggshell color QTL (24962)	2	120735778	121791188	2:120735778-121791188	Eggshell color
218	inside	75	2	121220001	121240000	Eggshell color QTL (24962)	2	120735778	121791188	2:120735778-121791188	Eggshell color
219	inside	75	2	121220001	121240000	Eggshell color QTL (24962)	2	120735778	121791188	2:120735778-121791188	Eggshell color
220	inside	75	2	121220001	121240000	Wattles weight QTL (127117)	2	28673530	147776012	2:28673530-147776012	Wattles weight
221	inside	75	2	121220001	121240000	Wattles weight QTL (127117)	2	28673530	147776012	2:28673530-147776012	Wattles weight
222	inside	75	2	121220001	121240000	Wattles weight QTL (127117)	2	28673530	147776012	2:28673530-147776012	Wattles weight
223	inside	75	2	121220001	121240000	Feather-crested head QTL (127112)	2	56944	130512708	2:56944-130512708	Feather-crested head
224	inside	75	2	121220001	121240000	Feather-crested head QTL (127112)	2	56944	130512708	2:56944-130512708	Feather-crested head
225	inside	75	2	121220001	121240000	Feather-crested head QTL (127112)	2	56944	130512708	2:56944-130512708	Feather-crested head
226	inside	76	2	121230001	121250000	Breast muscle pH QTL (157166)	2	118779538	121679302	2:118779538-121679302	Breast muscle pH
227	inside	76	2	121230001	121250000	Breast muscle pH QTL (157166)	2	118779538	121679302	2:118779538-121679302	Breast muscle pH
228	inside	76	2	121230001	121250000	Breast muscle pH QTL (157166)	2	118779538	121679302	2:118779538-121679302	Breast muscle pH
229	inside	76	2	121230001	121250000	Eggshell color QTL (24962)	2	120735778	121791188	2:120735778-121791188	Eggshell color
230	inside	76	2	121230001	121250000	Eggshell color QTL (24962)	2	120735778	121791188	2:120735778-121791188	Eggshell color
231	inside	76	2	121230001	121250000	Eggshell color QTL (24962)	2	120735778	121791188	2:120735778-121791188	Eggshell color
232	inside	76	2	121230001	121250000	Wattles weight QTL (127117)	2	28673530	147776012	2:28673530-147776012	Wattles weight
233	inside	76	2	121230001	121250000	Wattles weight QTL (127117)	2	28673530	147776012	2:28673530-147776012	Wattles weight
234	inside	76	2	121230001	121250000	Wattles weight QTL (127117)	2	28673530	147776012	2:28673530-147776012	Wattles weight
235	inside	76	2	121230001	121250000	Feather-crested head QTL (127112)	2	56944	130512708	2:56944-130512708	Feather-crested head
236	inside	76	2	121230001	121250000	Feather-crested head QTL (127112)	2	56944	130512708	2:56944-130512708	Feather-crested head
237	inside	76	2	121230001	121250000	Feather-crested head QTL (127112)	2	56944	130512708	2:56944-130512708	Feather-crested head
238	inside	77	2	121470001	121490000	Breast muscle pH QTL (157166)	2	118779538	121679302	2:118779538-121679302	Breast muscle pH
239	inside	77	2	121470001	121490000	Breast muscle pH QTL (157166)	2	118779538	121679302	2:118779538-121679302	Breast muscle pH
240	inside	77	2	121470001	121490000	Breast muscle pH QTL (157166)	2	118779538	121679302	2:118779538-121679302	Breast muscle pH
241	inside	77	2	121470001	121490000	Eggshell color QTL (24962)	2	120735778	121791188	2:120735778-121791188	Eggshell color
242	inside	77	2	121470001	121490000	Eggshell color QTL (24962)	2	120735778	121791188	2:120735778-121791188	Eggshell color
243	inside	77	2	121470001	121490000	Eggshell color QTL (24962)	2	120735778	121791188	2:120735778-121791188	Eggshell color
244	inside	77	2	121470001	121490000	Wattles weight QTL (127117)	2	28673530	147776012	2:28673530-147776012	Wattles weight
245	inside	77	2	121470001	121490000	Wattles weight QTL (127117)	2	28673530	147776012	2:28673530-147776012	Wattles weight
246	inside	77	2	121470001	121490000	Wattles weight QTL (127117)	2	28673530	147776012	2:28673530-147776012	Wattles weight
247	inside	77	2	121470001	121490000	Feather-crested head QTL (127112)	2	56944	130512708	2:56944-130512708	Feather-crested head
248	inside	77	2	121470001	121490000	Feather-crested head QTL (127112)	2	56944	130512708	2:56944-130512708	Feather-crested head
249	inside	77	2	121470001	121490000	Feather-crested head QTL (127112)	2	56944	130512708	2:56944-130512708	Feather-crested head
250	inside	78	2	122270001	122290000	Body temperature QTL (30853)	2	122000238	123952370	2:122000238-123952370	Body temperature
251	inside	78	2	122270001	122290000	Body temperature QTL (30853)	2	122000238	123952370	2:122000238-123952370	Body temperature
252	inside	78	2	122270001	122290000	Body temperature QTL (30853)	2	122000238	123952370	2:122000238-123952370	Body temperature
253	inside	78	2	122270001	122290000	Wattles weight QTL (127117)	2	28673530	147776012	2:28673530-147776012	Wattles weight
254	inside	78	2	122270001	122290000	Wattles weight QTL (127117)	2	28673530	147776012	2:28673530-147776012	Wattles weight
255	inside	78	2	122270001	122290000	Wattles weight QTL (127117)	2	28673530	147776012	2:28673530-147776012	Wattles weight
256	inside	78	2	122270001	122290000	Feather-crested head QTL (127112)	2	56944	130512708	2:56944-130512708	Feather-crested head
257	inside	78	2	122270001	122290000	Feather-crested head QTL (127112)	2	56944	130512708	2:56944-130512708	Feather-crested head
258	inside	78	2	122270001	122290000	Feather-crested head QTL (127112)	2	56944	130512708	2:56944-130512708	Feather-crested head
259	inside	79	2	122500001	122520000	Body temperature QTL (30853)	2	122000238	123952370	2:122000238-123952370	Body temperature
260	inside	79	2	122500001	122520000	Body temperature QTL (30853)	2	122000238	123952370	2:122000238-123952370	Body temperature
261	inside	79	2	122500001	122520000	Body temperature QTL (30853)	2	122000238	123952370	2:122000238-123952370	Body temperature
262	encompass	79	2	122500001	122520000	Fowl typhoid susceptibility QTL (166332)	2	122511826	122511866	2:122511826-122511866	Fowl typhoid susceptibility
263	encompass	79	2	122500001	122520000	Fowl typhoid susceptibility QTL (166332)	2	122511826	122511866	2:122511826-122511866	Fowl typhoid susceptibility
264	encompass	79	2	122500001	122520000	Fowl typhoid susceptibility QTL (166332)	2	122511826	122511866	2:122511826-122511866	Fowl typhoid susceptibility
265	inside	79	2	122500001	122520000	Wattles weight QTL (127117)	2	28673530	147776012	2:28673530-147776012	Wattles weight
266	inside	79	2	122500001	122520000	Wattles weight QTL (127117)	2	28673530	147776012	2:28673530-147776012	Wattles weight
267	inside	79	2	122500001	122520000	Wattles weight QTL (127117)	2	28673530	147776012	2:28673530-147776012	Wattles weight
268	inside	79	2	122500001	122520000	Feather-crested head QTL (127112)	2	56944	130512708	2:56944-130512708	Feather-crested head
269	inside	79	2	122500001	122520000	Feather-crested head QTL (127112)	2	56944	130512708	2:56944-130512708	Feather-crested head
270	inside	79	2	122500001	122520000	Feather-crested head QTL (127112)	2	56944	130512708	2:56944-130512708	Feather-crested head
271	inside	80	2	122630001	122650000	Body temperature QTL (30853)	2	122000238	123952370	2:122000238-123952370	Body temperature
272	inside	80	2	122630001	122650000	Body temperature QTL (30853)	2	122000238	123952370	2:122000238-123952370	Body temperature
273	inside	80	2	122630001	122650000	Body temperature QTL (30853)	2	122000238	123952370	2:122000238-123952370	Body temperature
274	inside	80	2	122630001	122650000	Wattles weight QTL (127117)	2	28673530	147776012	2:28673530-147776012	Wattles weight
275	inside	80	2	122630001	122650000	Wattles weight QTL (127117)	2	28673530	147776012	2:28673530-147776012	Wattles weight
276	inside	80	2	122630001	122650000	Wattles weight QTL (127117)	2	28673530	147776012	2:28673530-147776012	Wattles weight
277	inside	80	2	122630001	122650000	Feather-crested head QTL (127112)	2	56944	130512708	2:56944-130512708	Feather-crested head
278	inside	80	2	122630001	122650000	Feather-crested head QTL (127112)	2	56944	130512708	2:56944-130512708	Feather-crested head
279	inside	80	2	122630001	122650000	Feather-crested head QTL (127112)	2	56944	130512708	2:56944-130512708	Feather-crested head
280	inside	81	2	122780001	122800000	Body temperature QTL (30853)	2	122000238	123952370	2:122000238-123952370	Body temperature
281	inside	81	2	122780001	122800000	Body temperature QTL (30853)	2	122000238	123952370	2:122000238-123952370	Body temperature
282	inside	81	2	122780001	122800000	Body temperature QTL (30853)	2	122000238	123952370	2:122000238-123952370	Body temperature
283	inside	81	2	122780001	122800000	Wattles weight QTL (127117)	2	28673530	147776012	2:28673530-147776012	Wattles weight
284	inside	81	2	122780001	122800000	Wattles weight QTL (127117)	2	28673530	147776012	2:28673530-147776012	Wattles weight
285	inside	81	2	122780001	122800000	Wattles weight QTL (127117)	2	28673530	147776012	2:28673530-147776012	Wattles weight
286	inside	81	2	122780001	122800000	Feather-crested head QTL (127112)	2	56944	130512708	2:56944-130512708	Feather-crested head
287	inside	81	2	122780001	122800000	Feather-crested head QTL (127112)	2	56944	130512708	2:56944-130512708	Feather-crested head
288	inside	81	2	122780001	122800000	Feather-crested head QTL (127112)	2	56944	130512708	2:56944-130512708	Feather-crested head
289	inside	82	2	122790001	122810000	Body temperature QTL (30853)	2	122000238	123952370	2:122000238-123952370	Body temperature
290	inside	82	2	122790001	122810000	Body temperature QTL (30853)	2	122000238	123952370	2:122000238-123952370	Body temperature
291	inside	82	2	122790001	122810000	Body temperature QTL (30853)	2	122000238	123952370	2:122000238-123952370	Body temperature
292	inside	82	2	122790001	122810000	Wattles weight QTL (127117)	2	28673530	147776012	2:28673530-147776012	Wattles weight
293	inside	82	2	122790001	122810000	Wattles weight QTL (127117)	2	28673530	147776012	2:28673530-147776012	Wattles weight
294	inside	82	2	122790001	122810000	Wattles weight QTL (127117)	2	28673530	147776012	2:28673530-147776012	Wattles weight
295	inside	82	2	122790001	122810000	Feather-crested head QTL (127112)	2	56944	130512708	2:56944-130512708	Feather-crested head
296	inside	82	2	122790001	122810000	Feather-crested head QTL (127112)	2	56944	130512708	2:56944-130512708	Feather-crested head
297	inside	82	2	122790001	122810000	Feather-crested head QTL (127112)	2	56944	130512708	2:56944-130512708	Feather-crested head
298	inside	83	2	122800001	122820000	Body temperature QTL (30853)	2	122000238	123952370	2:122000238-123952370	Body temperature
299	inside	83	2	122800001	122820000	Body temperature QTL (30853)	2	122000238	123952370	2:122000238-123952370	Body temperature
300	inside	83	2	122800001	122820000	Body temperature QTL (30853)	2	122000238	123952370	2:122000238-123952370	Body temperature
301	inside	83	2	122800001	122820000	Wattles weight QTL (127117)	2	28673530	147776012	2:28673530-147776012	Wattles weight
302	inside	83	2	122800001	122820000	Wattles weight QTL (127117)	2	28673530	147776012	2:28673530-147776012	Wattles weight
303	inside	83	2	122800001	122820000	Wattles weight QTL (127117)	2	28673530	147776012	2:28673530-147776012	Wattles weight
304	inside	83	2	122800001	122820000	Feather-crested head QTL (127112)	2	56944	130512708	2:56944-130512708	Feather-crested head
305	inside	83	2	122800001	122820000	Feather-crested head QTL (127112)	2	56944	130512708	2:56944-130512708	Feather-crested head
306	inside	83	2	122800001	122820000	Feather-crested head QTL (127112)	2	56944	130512708	2:56944-130512708	Feather-crested head
307	inside	84	2	137210001	137230000	Wattles weight QTL (127117)	2	28673530	147776012	2:28673530-147776012	Wattles weight
308	inside	84	2	137210001	137230000	Wattles weight QTL (127117)	2	28673530	147776012	2:28673530-147776012	Wattles weight
309	inside	84	2	137210001	137230000	Wattles weight QTL (127117)	2	28673530	147776012	2:28673530-147776012	Wattles weight
310	inside	88	3	1770001	1790000	Body weight (112 days) QTL (135737)	3	856839	3051270	3:856839-3051270	Body weight (112 days)
311	inside	88	3	1770001	1790000	Body weight (112 days) QTL (135737)	3	856839	3051270	3:856839-3051270	Body weight (112 days)
312	inside	88	3	1770001	1790000	Body weight (112 days) QTL (135737)	3	856839	3051270	3:856839-3051270	Body weight (112 days)
313	inside	89	3	2880001	2900000	Body weight (84 days) QTL (135698)	3	2148027	3051270	3:2148027-3051270	Body weight (84 days)
314	inside	89	3	2880001	2900000	Body weight (84 days) QTL (135698)	3	2148027	3051270	3:2148027-3051270	Body weight (84 days)
315	inside	89	3	2880001	2900000	Body weight (84 days) QTL (135698)	3	2148027	3051270	3:2148027-3051270	Body weight (84 days)
316	inside	89	3	2880001	2900000	Body weight (112 days) QTL (135737)	3	856839	3051270	3:856839-3051270	Body weight (112 days)
317	inside	89	3	2880001	2900000	Body weight (112 days) QTL (135737)	3	856839	3051270	3:856839-3051270	Body weight (112 days)
318	inside	89	3	2880001	2900000	Body weight (112 days) QTL (135737)	3	856839	3051270	3:856839-3051270	Body weight (112 days)
319	inside	90	3	2890001	2910000	Body weight (84 days) QTL (135698)	3	2148027	3051270	3:2148027-3051270	Body weight (84 days)
320	inside	90	3	2890001	2910000	Body weight (84 days) QTL (135698)	3	2148027	3051270	3:2148027-3051270	Body weight (84 days)
321	inside	90	3	2890001	2910000	Body weight (84 days) QTL (135698)	3	2148027	3051270	3:2148027-3051270	Body weight (84 days)
322	inside	90	3	2890001	2910000	Body weight (112 days) QTL (135737)	3	856839	3051270	3:856839-3051270	Body weight (112 days)
323	inside	90	3	2890001	2910000	Body weight (112 days) QTL (135737)	3	856839	3051270	3:856839-3051270	Body weight (112 days)
324	inside	90	3	2890001	2910000	Body weight (112 days) QTL (135737)	3	856839	3051270	3:856839-3051270	Body weight (112 days)
325	inside	91	3	2960001	2980000	Body weight (84 days) QTL (135698)	3	2148027	3051270	3:2148027-3051270	Body weight (84 days)
326	inside	91	3	2960001	2980000	Body weight (84 days) QTL (135698)	3	2148027	3051270	3:2148027-3051270	Body weight (84 days)
327	inside	91	3	2960001	2980000	Body weight (84 days) QTL (135698)	3	2148027	3051270	3:2148027-3051270	Body weight (84 days)
328	inside	91	3	2960001	2980000	Body weight (112 days) QTL (135737)	3	856839	3051270	3:856839-3051270	Body weight (112 days)
329	inside	91	3	2960001	2980000	Body weight (112 days) QTL (135737)	3	856839	3051270	3:856839-3051270	Body weight (112 days)
330	inside	91	3	2960001	2980000	Body weight (112 days) QTL (135737)	3	856839	3051270	3:856839-3051270	Body weight (112 days)
331	inside	92	3	68760001	68780000	Body weight (49 days) QTL (30854)	3	31943614	105852321	3:31943614-105852321	Body weight (49 days)
332	inside	92	3	68760001	68780000	Body weight (49 days) QTL (30854)	3	31943614	105852321	3:31943614-105852321	Body weight (49 days)
333	inside	92	3	68760001	68780000	Body weight (49 days) QTL (30854)	3	31943614	105852321	3:31943614-105852321	Body weight (49 days)
334	inside	92	3	68760001	68780000	Comb weight QTL (127114)	3	4691681	104134971	3:4691681-104134971	Comb weight
335	inside	92	3	68760001	68780000	Comb weight QTL (127114)	3	4691681	104134971	3:4691681-104134971	Comb weight
336	inside	92	3	68760001	68780000	Comb weight QTL (127114)	3	4691681	104134971	3:4691681-104134971	Comb weight
337	inside	93	3	71920001	71940000	Body weight (49 days) QTL (30854)	3	31943614	105852321	3:31943614-105852321	Body weight (49 days)
338	inside	93	3	71920001	71940000	Body weight (49 days) QTL (30854)	3	31943614	105852321	3:31943614-105852321	Body weight (49 days)
339	inside	93	3	71920001	71940000	Body weight (49 days) QTL (30854)	3	31943614	105852321	3:31943614-105852321	Body weight (49 days)
340	inside	93	3	71920001	71940000	Comb weight QTL (127114)	3	4691681	104134971	3:4691681-104134971	Comb weight
341	inside	93	3	71920001	71940000	Comb weight QTL (127114)	3	4691681	104134971	3:4691681-104134971	Comb weight
342	inside	93	3	71920001	71940000	Comb weight QTL (127114)	3	4691681	104134971	3:4691681-104134971	Comb weight
343	inside	94	3	72480001	72500000	Body weight (49 days) QTL (30854)	3	31943614	105852321	3:31943614-105852321	Body weight (49 days)
344	inside	94	3	72480001	72500000	Body weight (49 days) QTL (30854)	3	31943614	105852321	3:31943614-105852321	Body weight (49 days)
345	inside	94	3	72480001	72500000	Body weight (49 days) QTL (30854)	3	31943614	105852321	3:31943614-105852321	Body weight (49 days)
346	inside	94	3	72480001	72500000	Comb weight QTL (127114)	3	4691681	104134971	3:4691681-104134971	Comb weight
347	inside	94	3	72480001	72500000	Comb weight QTL (127114)	3	4691681	104134971	3:4691681-104134971	Comb weight
348	inside	94	3	72480001	72500000	Comb weight QTL (127114)	3	4691681	104134971	3:4691681-104134971	Comb weight
349	inside	95	3	72490001	72510000	Body weight (49 days) QTL (30854)	3	31943614	105852321	3:31943614-105852321	Body weight (49 days)
350	inside	95	3	72490001	72510000	Body weight (49 days) QTL (30854)	3	31943614	105852321	3:31943614-105852321	Body weight (49 days)
351	inside	95	3	72490001	72510000	Body weight (49 days) QTL (30854)	3	31943614	105852321	3:31943614-105852321	Body weight (49 days)
352	inside	95	3	72490001	72510000	Comb weight QTL (127114)	3	4691681	104134971	3:4691681-104134971	Comb weight
353	inside	95	3	72490001	72510000	Comb weight QTL (127114)	3	4691681	104134971	3:4691681-104134971	Comb weight
354	inside	95	3	72490001	72510000	Comb weight QTL (127114)	3	4691681	104134971	3:4691681-104134971	Comb weight
355	inside	96	3	72500001	72520000	Body weight (49 days) QTL (30854)	3	31943614	105852321	3:31943614-105852321	Body weight (49 days)
356	inside	96	3	72500001	72520000	Body weight (49 days) QTL (30854)	3	31943614	105852321	3:31943614-105852321	Body weight (49 days)
357	inside	96	3	72500001	72520000	Body weight (49 days) QTL (30854)	3	31943614	105852321	3:31943614-105852321	Body weight (49 days)
358	inside	96	3	72500001	72520000	Comb weight QTL (127114)	3	4691681	104134971	3:4691681-104134971	Comb weight
359	inside	96	3	72500001	72520000	Comb weight QTL (127114)	3	4691681	104134971	3:4691681-104134971	Comb weight
360	inside	96	3	72500001	72520000	Comb weight QTL (127114)	3	4691681	104134971	3:4691681-104134971	Comb weight
361	inside	97	3	72550001	72570000	Body weight (49 days) QTL (30854)	3	31943614	105852321	3:31943614-105852321	Body weight (49 days)
362	inside	97	3	72550001	72570000	Body weight (49 days) QTL (30854)	3	31943614	105852321	3:31943614-105852321	Body weight (49 days)
363	inside	97	3	72550001	72570000	Body weight (49 days) QTL (30854)	3	31943614	105852321	3:31943614-105852321	Body weight (49 days)
364	inside	97	3	72550001	72570000	Comb weight QTL (127114)	3	4691681	104134971	3:4691681-104134971	Comb weight
365	inside	97	3	72550001	72570000	Comb weight QTL (127114)	3	4691681	104134971	3:4691681-104134971	Comb weight
366	inside	97	3	72550001	72570000	Comb weight QTL (127114)	3	4691681	104134971	3:4691681-104134971	Comb weight
367	inside	98	3	72610001	72630000	Body weight (49 days) QTL (30854)	3	31943614	105852321	3:31943614-105852321	Body weight (49 days)
368	inside	98	3	72610001	72630000	Body weight (49 days) QTL (30854)	3	31943614	105852321	3:31943614-105852321	Body weight (49 days)
369	inside	98	3	72610001	72630000	Body weight (49 days) QTL (30854)	3	31943614	105852321	3:31943614-105852321	Body weight (49 days)
370	inside	98	3	72610001	72630000	Comb weight QTL (127114)	3	4691681	104134971	3:4691681-104134971	Comb weight
371	inside	98	3	72610001	72630000	Comb weight QTL (127114)	3	4691681	104134971	3:4691681-104134971	Comb weight
372	inside	98	3	72610001	72630000	Comb weight QTL (127114)	3	4691681	104134971	3:4691681-104134971	Comb weight
373	inside	99	3	72620001	72640000	Body weight (49 days) QTL (30854)	3	31943614	105852321	3:31943614-105852321	Body weight (49 days)
374	inside	99	3	72620001	72640000	Body weight (49 days) QTL (30854)	3	31943614	105852321	3:31943614-105852321	Body weight (49 days)
375	inside	99	3	72620001	72640000	Body weight (49 days) QTL (30854)	3	31943614	105852321	3:31943614-105852321	Body weight (49 days)
376	inside	99	3	72620001	72640000	Comb weight QTL (127114)	3	4691681	104134971	3:4691681-104134971	Comb weight
377	inside	99	3	72620001	72640000	Comb weight QTL (127114)	3	4691681	104134971	3:4691681-104134971	Comb weight
378	inside	99	3	72620001	72640000	Comb weight QTL (127114)	3	4691681	104134971	3:4691681-104134971	Comb weight
379	inside	100	3	72630001	72650000	Body weight (49 days) QTL (30854)	3	31943614	105852321	3:31943614-105852321	Body weight (49 days)
380	inside	100	3	72630001	72650000	Body weight (49 days) QTL (30854)	3	31943614	105852321	3:31943614-105852321	Body weight (49 days)
381	inside	100	3	72630001	72650000	Body weight (49 days) QTL (30854)	3	31943614	105852321	3:31943614-105852321	Body weight (49 days)
382	inside	100	3	72630001	72650000	Comb weight QTL (127114)	3	4691681	104134971	3:4691681-104134971	Comb weight
383	inside	100	3	72630001	72650000	Comb weight QTL (127114)	3	4691681	104134971	3:4691681-104134971	Comb weight
384	inside	100	3	72630001	72650000	Comb weight QTL (127114)	3	4691681	104134971	3:4691681-104134971	Comb weight
385	inside	101	3	72640001	72660000	Body weight (49 days) QTL (30854)	3	31943614	105852321	3:31943614-105852321	Body weight (49 days)
386	inside	101	3	72640001	72660000	Body weight (49 days) QTL (30854)	3	31943614	105852321	3:31943614-105852321	Body weight (49 days)
387	inside	101	3	72640001	72660000	Body weight (49 days) QTL (30854)	3	31943614	105852321	3:31943614-105852321	Body weight (49 days)
388	inside	101	3	72640001	72660000	Comb weight QTL (127114)	3	4691681	104134971	3:4691681-104134971	Comb weight
389	inside	101	3	72640001	72660000	Comb weight QTL (127114)	3	4691681	104134971	3:4691681-104134971	Comb weight
390	inside	101	3	72640001	72660000	Comb weight QTL (127114)	3	4691681	104134971	3:4691681-104134971	Comb weight
391	inside	102	3	72650001	72670000	Body weight (49 days) QTL (30854)	3	31943614	105852321	3:31943614-105852321	Body weight (49 days)
392	inside	102	3	72650001	72670000	Body weight (49 days) QTL (30854)	3	31943614	105852321	3:31943614-105852321	Body weight (49 days)
393	inside	102	3	72650001	72670000	Body weight (49 days) QTL (30854)	3	31943614	105852321	3:31943614-105852321	Body weight (49 days)
394	inside	102	3	72650001	72670000	Comb weight QTL (127114)	3	4691681	104134971	3:4691681-104134971	Comb weight
395	inside	102	3	72650001	72670000	Comb weight QTL (127114)	3	4691681	104134971	3:4691681-104134971	Comb weight
396	inside	102	3	72650001	72670000	Comb weight QTL (127114)	3	4691681	104134971	3:4691681-104134971	Comb weight
397	inside	103	3	72660001	72680000	Body weight (49 days) QTL (30854)	3	31943614	105852321	3:31943614-105852321	Body weight (49 days)
398	inside	103	3	72660001	72680000	Body weight (49 days) QTL (30854)	3	31943614	105852321	3:31943614-105852321	Body weight (49 days)
399	inside	103	3	72660001	72680000	Body weight (49 days) QTL (30854)	3	31943614	105852321	3:31943614-105852321	Body weight (49 days)
400	inside	103	3	72660001	72680000	Comb weight QTL (127114)	3	4691681	104134971	3:4691681-104134971	Comb weight
401	inside	103	3	72660001	72680000	Comb weight QTL (127114)	3	4691681	104134971	3:4691681-104134971	Comb weight
402	inside	103	3	72660001	72680000	Comb weight QTL (127114)	3	4691681	104134971	3:4691681-104134971	Comb weight
403	inside	104	3	72970001	72990000	Body weight (49 days) QTL (30854)	3	31943614	105852321	3:31943614-105852321	Body weight (49 days)
404	inside	104	3	72970001	72990000	Body weight (49 days) QTL (30854)	3	31943614	105852321	3:31943614-105852321	Body weight (49 days)
405	inside	104	3	72970001	72990000	Body weight (49 days) QTL (30854)	3	31943614	105852321	3:31943614-105852321	Body weight (49 days)
406	inside	104	3	72970001	72990000	Comb weight QTL (127114)	3	4691681	104134971	3:4691681-104134971	Comb weight
407	inside	104	3	72970001	72990000	Comb weight QTL (127114)	3	4691681	104134971	3:4691681-104134971	Comb weight
408	inside	104	3	72970001	72990000	Comb weight QTL (127114)	3	4691681	104134971	3:4691681-104134971	Comb weight
409	inside	105	3	73010001	73030000	Body weight (49 days) QTL (30854)	3	31943614	105852321	3:31943614-105852321	Body weight (49 days)
410	inside	105	3	73010001	73030000	Body weight (49 days) QTL (30854)	3	31943614	105852321	3:31943614-105852321	Body weight (49 days)
411	inside	105	3	73010001	73030000	Body weight (49 days) QTL (30854)	3	31943614	105852321	3:31943614-105852321	Body weight (49 days)
412	inside	105	3	73010001	73030000	Comb weight QTL (127114)	3	4691681	104134971	3:4691681-104134971	Comb weight
413	inside	105	3	73010001	73030000	Comb weight QTL (127114)	3	4691681	104134971	3:4691681-104134971	Comb weight
414	inside	105	3	73010001	73030000	Comb weight QTL (127114)	3	4691681	104134971	3:4691681-104134971	Comb weight
415	inside	106	3	73020001	73040000	Body weight (49 days) QTL (30854)	3	31943614	105852321	3:31943614-105852321	Body weight (49 days)
416	inside	106	3	73020001	73040000	Body weight (49 days) QTL (30854)	3	31943614	105852321	3:31943614-105852321	Body weight (49 days)
417	inside	106	3	73020001	73040000	Body weight (49 days) QTL (30854)	3	31943614	105852321	3:31943614-105852321	Body weight (49 days)
418	inside	106	3	73020001	73040000	Comb weight QTL (127114)	3	4691681	104134971	3:4691681-104134971	Comb weight
419	inside	106	3	73020001	73040000	Comb weight QTL (127114)	3	4691681	104134971	3:4691681-104134971	Comb weight
420	inside	106	3	73020001	73040000	Comb weight QTL (127114)	3	4691681	104134971	3:4691681-104134971	Comb weight
421	inside	107	3	73030001	73050000	Body weight (49 days) QTL (30854)	3	31943614	105852321	3:31943614-105852321	Body weight (49 days)
422	inside	107	3	73030001	73050000	Body weight (49 days) QTL (30854)	3	31943614	105852321	3:31943614-105852321	Body weight (49 days)
423	inside	107	3	73030001	73050000	Body weight (49 days) QTL (30854)	3	31943614	105852321	3:31943614-105852321	Body weight (49 days)
424	inside	107	3	73030001	73050000	Comb weight QTL (127114)	3	4691681	104134971	3:4691681-104134971	Comb weight
425	inside	107	3	73030001	73050000	Comb weight QTL (127114)	3	4691681	104134971	3:4691681-104134971	Comb weight
426	inside	107	3	73030001	73050000	Comb weight QTL (127114)	3	4691681	104134971	3:4691681-104134971	Comb weight
427	inside	108	3	73230001	73250000	Body weight (49 days) QTL (30854)	3	31943614	105852321	3:31943614-105852321	Body weight (49 days)
428	inside	108	3	73230001	73250000	Body weight (49 days) QTL (30854)	3	31943614	105852321	3:31943614-105852321	Body weight (49 days)
429	inside	108	3	73230001	73250000	Body weight (49 days) QTL (30854)	3	31943614	105852321	3:31943614-105852321	Body weight (49 days)
430	inside	108	3	73230001	73250000	Comb weight QTL (127114)	3	4691681	104134971	3:4691681-104134971	Comb weight
431	inside	108	3	73230001	73250000	Comb weight QTL (127114)	3	4691681	104134971	3:4691681-104134971	Comb weight
432	inside	108	3	73230001	73250000	Comb weight QTL (127114)	3	4691681	104134971	3:4691681-104134971	Comb weight
433	inside	109	3	73240001	73260000	Body weight (49 days) QTL (30854)	3	31943614	105852321	3:31943614-105852321	Body weight (49 days)
434	inside	109	3	73240001	73260000	Body weight (49 days) QTL (30854)	3	31943614	105852321	3:31943614-105852321	Body weight (49 days)
435	inside	109	3	73240001	73260000	Body weight (49 days) QTL (30854)	3	31943614	105852321	3:31943614-105852321	Body weight (49 days)
436	inside	109	3	73240001	73260000	Comb weight QTL (127114)	3	4691681	104134971	3:4691681-104134971	Comb weight
437	inside	109	3	73240001	73260000	Comb weight QTL (127114)	3	4691681	104134971	3:4691681-104134971	Comb weight
438	inside	109	3	73240001	73260000	Comb weight QTL (127114)	3	4691681	104134971	3:4691681-104134971	Comb weight
439	inside	110	3	73250001	73270000	Body weight (49 days) QTL (30854)	3	31943614	105852321	3:31943614-105852321	Body weight (49 days)
440	inside	110	3	73250001	73270000	Body weight (49 days) QTL (30854)	3	31943614	105852321	3:31943614-105852321	Body weight (49 days)
441	inside	110	3	73250001	73270000	Body weight (49 days) QTL (30854)	3	31943614	105852321	3:31943614-105852321	Body weight (49 days)
442	inside	110	3	73250001	73270000	Comb weight QTL (127114)	3	4691681	104134971	3:4691681-104134971	Comb weight
443	inside	110	3	73250001	73270000	Comb weight QTL (127114)	3	4691681	104134971	3:4691681-104134971	Comb weight
444	inside	110	3	73250001	73270000	Comb weight QTL (127114)	3	4691681	104134971	3:4691681-104134971	Comb weight
445	inside	111	3	73390001	73410000	Body weight (49 days) QTL (30854)	3	31943614	105852321	3:31943614-105852321	Body weight (49 days)
446	inside	111	3	73390001	73410000	Body weight (49 days) QTL (30854)	3	31943614	105852321	3:31943614-105852321	Body weight (49 days)
447	inside	111	3	73390001	73410000	Body weight (49 days) QTL (30854)	3	31943614	105852321	3:31943614-105852321	Body weight (49 days)
448	inside	111	3	73390001	73410000	Comb weight QTL (127114)	3	4691681	104134971	3:4691681-104134971	Comb weight
449	inside	111	3	73390001	73410000	Comb weight QTL (127114)	3	4691681	104134971	3:4691681-104134971	Comb weight
450	inside	111	3	73390001	73410000	Comb weight QTL (127114)	3	4691681	104134971	3:4691681-104134971	Comb weight
451	inside	112	3	74320001	74340000	Body weight (49 days) QTL (30854)	3	31943614	105852321	3:31943614-105852321	Body weight (49 days)
452	inside	112	3	74320001	74340000	Body weight (49 days) QTL (30854)	3	31943614	105852321	3:31943614-105852321	Body weight (49 days)
453	inside	112	3	74320001	74340000	Body weight (49 days) QTL (30854)	3	31943614	105852321	3:31943614-105852321	Body weight (49 days)
454	inside	112	3	74320001	74340000	Comb weight QTL (127114)	3	4691681	104134971	3:4691681-104134971	Comb weight
455	inside	112	3	74320001	74340000	Comb weight QTL (127114)	3	4691681	104134971	3:4691681-104134971	Comb weight
456	inside	112	3	74320001	74340000	Comb weight QTL (127114)	3	4691681	104134971	3:4691681-104134971	Comb weight
457	inside	113	3	74330001	74350000	Body weight (49 days) QTL (30854)	3	31943614	105852321	3:31943614-105852321	Body weight (49 days)
458	inside	113	3	74330001	74350000	Body weight (49 days) QTL (30854)	3	31943614	105852321	3:31943614-105852321	Body weight (49 days)
459	inside	113	3	74330001	74350000	Body weight (49 days) QTL (30854)	3	31943614	105852321	3:31943614-105852321	Body weight (49 days)
460	inside	113	3	74330001	74350000	Comb weight QTL (127114)	3	4691681	104134971	3:4691681-104134971	Comb weight
461	inside	113	3	74330001	74350000	Comb weight QTL (127114)	3	4691681	104134971	3:4691681-104134971	Comb weight
462	inside	113	3	74330001	74350000	Comb weight QTL (127114)	3	4691681	104134971	3:4691681-104134971	Comb weight
463	inside	114	3	75040001	75060000	Body weight (49 days) QTL (30854)	3	31943614	105852321	3:31943614-105852321	Body weight (49 days)
464	inside	114	3	75040001	75060000	Body weight (49 days) QTL (30854)	3	31943614	105852321	3:31943614-105852321	Body weight (49 days)
465	inside	114	3	75040001	75060000	Body weight (49 days) QTL (30854)	3	31943614	105852321	3:31943614-105852321	Body weight (49 days)
466	inside	114	3	75040001	75060000	Comb weight QTL (127114)	3	4691681	104134971	3:4691681-104134971	Comb weight
467	inside	114	3	75040001	75060000	Comb weight QTL (127114)	3	4691681	104134971	3:4691681-104134971	Comb weight
468	inside	114	3	75040001	75060000	Comb weight QTL (127114)	3	4691681	104134971	3:4691681-104134971	Comb weight
469	inside	114	3	75040001	75060000	Shank length QTL (30855)	3	74889214	76154825	3:74889214-76154825	Shank length
470	inside	114	3	75040001	75060000	Shank length QTL (30855)	3	74889214	76154825	3:74889214-76154825	Shank length
471	inside	114	3	75040001	75060000	Shank length QTL (30855)	3	74889214	76154825	3:74889214-76154825	Shank length
472	inside	115	3	89750001	89770000	Body weight (49 days) QTL (30854)	3	31943614	105852321	3:31943614-105852321	Body weight (49 days)
473	inside	115	3	89750001	89770000	Body weight (49 days) QTL (30854)	3	31943614	105852321	3:31943614-105852321	Body weight (49 days)
474	inside	115	3	89750001	89770000	Body weight (49 days) QTL (30854)	3	31943614	105852321	3:31943614-105852321	Body weight (49 days)
475	inside	115	3	89750001	89770000	Comb weight QTL (127114)	3	4691681	104134971	3:4691681-104134971	Comb weight
476	inside	115	3	89750001	89770000	Comb weight QTL (127114)	3	4691681	104134971	3:4691681-104134971	Comb weight
477	inside	115	3	89750001	89770000	Comb weight QTL (127114)	3	4691681	104134971	3:4691681-104134971	Comb weight
478	inside	117	4	46160001	46180000	Ileum weight QTL (96634)	4	38824164	48732157	4:38824164-48732157	Ileum weight
479	inside	117	4	46160001	46180000	Ileum weight QTL (96634)	4	38824164	48732157	4:38824164-48732157	Ileum weight
480	inside	117	4	46160001	46180000	Ileum weight QTL (96634)	4	38824164	48732157	4:38824164-48732157	Ileum weight
481	inside	118	4	52080001	52100000	Body weight (hatch) QTL (135700)	4	51342673	52275362	4:51342673-52275362	Body weight (hatch)
482	inside	118	4	52080001	52100000	Body weight (hatch) QTL (135700)	4	51342673	52275362	4:51342673-52275362	Body weight (hatch)
483	inside	118	4	52080001	52100000	Body weight (hatch) QTL (135700)	4	51342673	52275362	4:51342673-52275362	Body weight (hatch)
484	inside	119	4	52090001	52110000	Body weight (hatch) QTL (135700)	4	51342673	52275362	4:51342673-52275362	Body weight (hatch)
485	inside	119	4	52090001	52110000	Body weight (hatch) QTL (135700)	4	51342673	52275362	4:51342673-52275362	Body weight (hatch)
486	inside	119	4	52090001	52110000	Body weight (hatch) QTL (135700)	4	51342673	52275362	4:51342673-52275362	Body weight (hatch)
487	encompass	122	5	17530001	17550000	Shank circumference QTL (19212)	5	17534479	17534519	5:17534479-17534519	Shank circumference
488	encompass	122	5	17530001	17550000	Shank circumference QTL (19212)	5	17534479	17534519	5:17534479-17534519	Shank circumference
489	encompass	122	5	17530001	17550000	Shank circumference QTL (19212)	5	17534479	17534519	5:17534479-17534519	Shank circumference
490	encompass	122	5	17530001	17550000	Breast muscle percentage QTL (19211)	5	17537125	17537165	5:17537125-17537165	Breast muscle percentage
491	encompass	122	5	17530001	17550000	Breast muscle percentage QTL (19211)	5	17537125	17537165	5:17537125-17537165	Breast muscle percentage
492	encompass	122	5	17530001	17550000	Breast muscle percentage QTL (19211)	5	17537125	17537165	5:17537125-17537165	Breast muscle percentage
493	encompass	122	5	17530001	17550000	Shank circumference QTL (19213)	5	17538882	17538922	5:17538882-17538922	Shank circumference
494	encompass	122	5	17530001	17550000	Shank circumference QTL (19213)	5	17538882	17538922	5:17538882-17538922	Shank circumference
495	encompass	122	5	17530001	17550000	Shank circumference QTL (19213)	5	17538882	17538922	5:17538882-17538922	Shank circumference
496	inside	127	6	4250001	4270000	Ovary percentage QTL (147745)	6	2038542	33998313	6:2038542-33998313	Ovary percentage
497	inside	127	6	4250001	4270000	Ovary percentage QTL (147745)	6	2038542	33998313	6:2038542-33998313	Ovary percentage
498	inside	127	6	4250001	4270000	Ovary percentage QTL (147745)	6	2038542	33998313	6:2038542-33998313	Ovary percentage
499	inside	127	6	4250001	4270000	Ovary weight QTL (147744)	6	2038542	33998313	6:2038542-33998313	Ovary weight
500	inside	127	6	4250001	4270000	Ovary weight QTL (147744)	6	2038542	33998313	6:2038542-33998313	Ovary weight
501	inside	127	6	4250001	4270000	Ovary weight QTL (147744)	6	2038542	33998313	6:2038542-33998313	Ovary weight
502	inside	128	6	4260001	4280000	Ovary percentage QTL (147745)	6	2038542	33998313	6:2038542-33998313	Ovary percentage
503	inside	128	6	4260001	4280000	Ovary percentage QTL (147745)	6	2038542	33998313	6:2038542-33998313	Ovary percentage
504	inside	128	6	4260001	4280000	Ovary percentage QTL (147745)	6	2038542	33998313	6:2038542-33998313	Ovary percentage
505	inside	128	6	4260001	4280000	Ovary weight QTL (147744)	6	2038542	33998313	6:2038542-33998313	Ovary weight
506	inside	128	6	4260001	4280000	Ovary weight QTL (147744)	6	2038542	33998313	6:2038542-33998313	Ovary weight
507	inside	128	6	4260001	4280000	Ovary weight QTL (147744)	6	2038542	33998313	6:2038542-33998313	Ovary weight
508	inside	129	6	4270001	4290000	Ovary percentage QTL (147745)	6	2038542	33998313	6:2038542-33998313	Ovary percentage
509	inside	129	6	4270001	4290000	Ovary percentage QTL (147745)	6	2038542	33998313	6:2038542-33998313	Ovary percentage
510	inside	129	6	4270001	4290000	Ovary percentage QTL (147745)	6	2038542	33998313	6:2038542-33998313	Ovary percentage
511	inside	129	6	4270001	4290000	Ovary weight QTL (147744)	6	2038542	33998313	6:2038542-33998313	Ovary weight
512	inside	129	6	4270001	4290000	Ovary weight QTL (147744)	6	2038542	33998313	6:2038542-33998313	Ovary weight
513	inside	129	6	4270001	4290000	Ovary weight QTL (147744)	6	2038542	33998313	6:2038542-33998313	Ovary weight
514	inside	130	6	4360001	4380000	Ovary percentage QTL (147745)	6	2038542	33998313	6:2038542-33998313	Ovary percentage
515	inside	130	6	4360001	4380000	Ovary percentage QTL (147745)	6	2038542	33998313	6:2038542-33998313	Ovary percentage
516	inside	130	6	4360001	4380000	Ovary percentage QTL (147745)	6	2038542	33998313	6:2038542-33998313	Ovary percentage
517	inside	130	6	4360001	4380000	Ovary weight QTL (147744)	6	2038542	33998313	6:2038542-33998313	Ovary weight
518	inside	130	6	4360001	4380000	Ovary weight QTL (147744)	6	2038542	33998313	6:2038542-33998313	Ovary weight
519	inside	130	6	4360001	4380000	Ovary weight QTL (147744)	6	2038542	33998313	6:2038542-33998313	Ovary weight
520	inside	131	7	5320001	5340000	Comb weight QTL (127115)	7	3538670	35076031	7:3538670-35076031	Comb weight
521	inside	131	7	5320001	5340000	Comb weight QTL (127115)	7	3538670	35076031	7:3538670-35076031	Comb weight
522	inside	131	7	5320001	5340000	Comb weight QTL (127115)	7	3538670	35076031	7:3538670-35076031	Comb weight
523	inside	131	7	5320001	5340000	Ovary weight QTL (147742)	7	66805	35685813	7:66805-35685813	Ovary weight
524	inside	131	7	5320001	5340000	Ovary weight QTL (147742)	7	66805	35685813	7:66805-35685813	Ovary weight
525	inside	131	7	5320001	5340000	Ovary weight QTL (147742)	7	66805	35685813	7:66805-35685813	Ovary weight
526	inside	132	7	5330001	5350000	Comb weight QTL (127115)	7	3538670	35076031	7:3538670-35076031	Comb weight
527	inside	132	7	5330001	5350000	Comb weight QTL (127115)	7	3538670	35076031	7:3538670-35076031	Comb weight
528	inside	132	7	5330001	5350000	Comb weight QTL (127115)	7	3538670	35076031	7:3538670-35076031	Comb weight
529	inside	132	7	5330001	5350000	Ovary weight QTL (147742)	7	66805	35685813	7:66805-35685813	Ovary weight
530	inside	132	7	5330001	5350000	Ovary weight QTL (147742)	7	66805	35685813	7:66805-35685813	Ovary weight
531	inside	132	7	5330001	5350000	Ovary weight QTL (147742)	7	66805	35685813	7:66805-35685813	Ovary weight
532	inside	133	7	5340001	5360000	Comb weight QTL (127115)	7	3538670	35076031	7:3538670-35076031	Comb weight
533	inside	133	7	5340001	5360000	Comb weight QTL (127115)	7	3538670	35076031	7:3538670-35076031	Comb weight
534	inside	133	7	5340001	5360000	Comb weight QTL (127115)	7	3538670	35076031	7:3538670-35076031	Comb weight
535	inside	133	7	5340001	5360000	Ovary weight QTL (147742)	7	66805	35685813	7:66805-35685813	Ovary weight
536	inside	133	7	5340001	5360000	Ovary weight QTL (147742)	7	66805	35685813	7:66805-35685813	Ovary weight
537	inside	133	7	5340001	5360000	Ovary weight QTL (147742)	7	66805	35685813	7:66805-35685813	Ovary weight
538	inside	134	7	5360001	5380000	Comb weight QTL (127115)	7	3538670	35076031	7:3538670-35076031	Comb weight
539	inside	134	7	5360001	5380000	Comb weight QTL (127115)	7	3538670	35076031	7:3538670-35076031	Comb weight
540	inside	134	7	5360001	5380000	Comb weight QTL (127115)	7	3538670	35076031	7:3538670-35076031	Comb weight
541	inside	134	7	5360001	5380000	Ovary weight QTL (147742)	7	66805	35685813	7:66805-35685813	Ovary weight
542	inside	134	7	5360001	5380000	Ovary weight QTL (147742)	7	66805	35685813	7:66805-35685813	Ovary weight
543	inside	134	7	5360001	5380000	Ovary weight QTL (147742)	7	66805	35685813	7:66805-35685813	Ovary weight
544	inside	135	7	5370001	5390000	Comb weight QTL (127115)	7	3538670	35076031	7:3538670-35076031	Comb weight
545	inside	135	7	5370001	5390000	Comb weight QTL (127115)	7	3538670	35076031	7:3538670-35076031	Comb weight
546	inside	135	7	5370001	5390000	Comb weight QTL (127115)	7	3538670	35076031	7:3538670-35076031	Comb weight
547	inside	135	7	5370001	5390000	Ovary weight QTL (147742)	7	66805	35685813	7:66805-35685813	Ovary weight
548	inside	135	7	5370001	5390000	Ovary weight QTL (147742)	7	66805	35685813	7:66805-35685813	Ovary weight
549	inside	135	7	5370001	5390000	Ovary weight QTL (147742)	7	66805	35685813	7:66805-35685813	Ovary weight
550	inside	136	7	5380001	5400000	Comb weight QTL (127115)	7	3538670	35076031	7:3538670-35076031	Comb weight
551	inside	136	7	5380001	5400000	Comb weight QTL (127115)	7	3538670	35076031	7:3538670-35076031	Comb weight
552	inside	136	7	5380001	5400000	Comb weight QTL (127115)	7	3538670	35076031	7:3538670-35076031	Comb weight
553	inside	136	7	5380001	5400000	Ovary weight QTL (147742)	7	66805	35685813	7:66805-35685813	Ovary weight
554	inside	136	7	5380001	5400000	Ovary weight QTL (147742)	7	66805	35685813	7:66805-35685813	Ovary weight
555	inside	136	7	5380001	5400000	Ovary weight QTL (147742)	7	66805	35685813	7:66805-35685813	Ovary weight
556	inside	137	7	5390001	5410000	Comb weight QTL (127115)	7	3538670	35076031	7:3538670-35076031	Comb weight
557	inside	137	7	5390001	5410000	Comb weight QTL (127115)	7	3538670	35076031	7:3538670-35076031	Comb weight
558	inside	137	7	5390001	5410000	Comb weight QTL (127115)	7	3538670	35076031	7:3538670-35076031	Comb weight
559	inside	137	7	5390001	5410000	Ovary weight QTL (147742)	7	66805	35685813	7:66805-35685813	Ovary weight
560	inside	137	7	5390001	5410000	Ovary weight QTL (147742)	7	66805	35685813	7:66805-35685813	Ovary weight
561	inside	137	7	5390001	5410000	Ovary weight QTL (147742)	7	66805	35685813	7:66805-35685813	Ovary weight
562	inside	138	7	5530001	5550000	Comb weight QTL (127115)	7	3538670	35076031	7:3538670-35076031	Comb weight
563	inside	138	7	5530001	5550000	Comb weight QTL (127115)	7	3538670	35076031	7:3538670-35076031	Comb weight
564	inside	138	7	5530001	5550000	Comb weight QTL (127115)	7	3538670	35076031	7:3538670-35076031	Comb weight
565	inside	138	7	5530001	5550000	Ovary weight QTL (147742)	7	66805	35685813	7:66805-35685813	Ovary weight
566	inside	138	7	5530001	5550000	Ovary weight QTL (147742)	7	66805	35685813	7:66805-35685813	Ovary weight
567	inside	138	7	5530001	5550000	Ovary weight QTL (147742)	7	66805	35685813	7:66805-35685813	Ovary weight
568	inside	139	7	5540001	5560000	Comb weight QTL (127115)	7	3538670	35076031	7:3538670-35076031	Comb weight
569	inside	139	7	5540001	5560000	Comb weight QTL (127115)	7	3538670	35076031	7:3538670-35076031	Comb weight
570	inside	139	7	5540001	5560000	Comb weight QTL (127115)	7	3538670	35076031	7:3538670-35076031	Comb weight
571	inside	139	7	5540001	5560000	Ovary weight QTL (147742)	7	66805	35685813	7:66805-35685813	Ovary weight
572	inside	139	7	5540001	5560000	Ovary weight QTL (147742)	7	66805	35685813	7:66805-35685813	Ovary weight
573	inside	139	7	5540001	5560000	Ovary weight QTL (147742)	7	66805	35685813	7:66805-35685813	Ovary weight
574	inside	140	7	5570001	5590000	Comb weight QTL (127115)	7	3538670	35076031	7:3538670-35076031	Comb weight
575	inside	140	7	5570001	5590000	Comb weight QTL (127115)	7	3538670	35076031	7:3538670-35076031	Comb weight
576	inside	140	7	5570001	5590000	Comb weight QTL (127115)	7	3538670	35076031	7:3538670-35076031	Comb weight
577	inside	140	7	5570001	5590000	Ovary weight QTL (147742)	7	66805	35685813	7:66805-35685813	Ovary weight
578	inside	140	7	5570001	5590000	Ovary weight QTL (147742)	7	66805	35685813	7:66805-35685813	Ovary weight
579	inside	140	7	5570001	5590000	Ovary weight QTL (147742)	7	66805	35685813	7:66805-35685813	Ovary weight
580	inside	141	7	5580001	5600000	Comb weight QTL (127115)	7	3538670	35076031	7:3538670-35076031	Comb weight
581	inside	141	7	5580001	5600000	Comb weight QTL (127115)	7	3538670	35076031	7:3538670-35076031	Comb weight
582	inside	141	7	5580001	5600000	Comb weight QTL (127115)	7	3538670	35076031	7:3538670-35076031	Comb weight
583	inside	141	7	5580001	5600000	Ovary weight QTL (147742)	7	66805	35685813	7:66805-35685813	Ovary weight
584	inside	141	7	5580001	5600000	Ovary weight QTL (147742)	7	66805	35685813	7:66805-35685813	Ovary weight
585	inside	141	7	5580001	5600000	Ovary weight QTL (147742)	7	66805	35685813	7:66805-35685813	Ovary weight
586	inside	142	7	5590001	5610000	Comb weight QTL (127115)	7	3538670	35076031	7:3538670-35076031	Comb weight
587	inside	142	7	5590001	5610000	Comb weight QTL (127115)	7	3538670	35076031	7:3538670-35076031	Comb weight
588	inside	142	7	5590001	5610000	Comb weight QTL (127115)	7	3538670	35076031	7:3538670-35076031	Comb weight
589	inside	142	7	5590001	5610000	Ovary weight QTL (147742)	7	66805	35685813	7:66805-35685813	Ovary weight
590	inside	142	7	5590001	5610000	Ovary weight QTL (147742)	7	66805	35685813	7:66805-35685813	Ovary weight
591	inside	142	7	5590001	5610000	Ovary weight QTL (147742)	7	66805	35685813	7:66805-35685813	Ovary weight
592	inside	143	7	5600001	5620000	Comb weight QTL (127115)	7	3538670	35076031	7:3538670-35076031	Comb weight
593	inside	143	7	5600001	5620000	Comb weight QTL (127115)	7	3538670	35076031	7:3538670-35076031	Comb weight
594	inside	143	7	5600001	5620000	Comb weight QTL (127115)	7	3538670	35076031	7:3538670-35076031	Comb weight
595	inside	143	7	5600001	5620000	Ovary weight QTL (147742)	7	66805	35685813	7:66805-35685813	Ovary weight
596	inside	143	7	5600001	5620000	Ovary weight QTL (147742)	7	66805	35685813	7:66805-35685813	Ovary weight
597	inside	143	7	5600001	5620000	Ovary weight QTL (147742)	7	66805	35685813	7:66805-35685813	Ovary weight
598	inside	144	7	5610001	5630000	Comb weight QTL (127115)	7	3538670	35076031	7:3538670-35076031	Comb weight
599	inside	144	7	5610001	5630000	Comb weight QTL (127115)	7	3538670	35076031	7:3538670-35076031	Comb weight
600	inside	144	7	5610001	5630000	Comb weight QTL (127115)	7	3538670	35076031	7:3538670-35076031	Comb weight
601	inside	144	7	5610001	5630000	Ovary weight QTL (147742)	7	66805	35685813	7:66805-35685813	Ovary weight
602	inside	144	7	5610001	5630000	Ovary weight QTL (147742)	7	66805	35685813	7:66805-35685813	Ovary weight
603	inside	144	7	5610001	5630000	Ovary weight QTL (147742)	7	66805	35685813	7:66805-35685813	Ovary weight
604	inside	145	7	5620001	5640000	Comb weight QTL (127115)	7	3538670	35076031	7:3538670-35076031	Comb weight
605	inside	145	7	5620001	5640000	Comb weight QTL (127115)	7	3538670	35076031	7:3538670-35076031	Comb weight
606	inside	145	7	5620001	5640000	Comb weight QTL (127115)	7	3538670	35076031	7:3538670-35076031	Comb weight
607	inside	145	7	5620001	5640000	Ovary weight QTL (147742)	7	66805	35685813	7:66805-35685813	Ovary weight
608	inside	145	7	5620001	5640000	Ovary weight QTL (147742)	7	66805	35685813	7:66805-35685813	Ovary weight
609	inside	145	7	5620001	5640000	Ovary weight QTL (147742)	7	66805	35685813	7:66805-35685813	Ovary weight
610	inside	146	7	5650001	5670000	Comb weight QTL (127115)	7	3538670	35076031	7:3538670-35076031	Comb weight
611	inside	146	7	5650001	5670000	Comb weight QTL (127115)	7	3538670	35076031	7:3538670-35076031	Comb weight
612	inside	146	7	5650001	5670000	Comb weight QTL (127115)	7	3538670	35076031	7:3538670-35076031	Comb weight
613	inside	146	7	5650001	5670000	Ovary weight QTL (147742)	7	66805	35685813	7:66805-35685813	Ovary weight
614	inside	146	7	5650001	5670000	Ovary weight QTL (147742)	7	66805	35685813	7:66805-35685813	Ovary weight
615	inside	146	7	5650001	5670000	Ovary weight QTL (147742)	7	66805	35685813	7:66805-35685813	Ovary weight
616	inside	147	7	5660001	5680000	Comb weight QTL (127115)	7	3538670	35076031	7:3538670-35076031	Comb weight
617	inside	147	7	5660001	5680000	Comb weight QTL (127115)	7	3538670	35076031	7:3538670-35076031	Comb weight
[truncated: 37 more rows]
